# Supplementary material for: Lifetime existence of a core of mutualistic symbionts and functionally uncoupled taxa in the gut of a Mediterranean cohort
Source: Sci Rep. 2026 Jan 9;16:4921. doi: 10.1038/s41598-026-35033-3 (PMC12873169; doi:10.1038/s41598-026-35033-3)
Supplement: Supplementary file 8 — Supplementary Information 8. [file 41598_2026_35033_MOESM8_ESM.xls]

## Sheet: SupplementaryTable1
Supplementary Table S1. Anthropometric and clinical metadata.
individual	sub-region	country	continent	host_age_at_T1(years)	host_age_group	host_state	host_condition	host_conditions_list	animals	host_sex	host_lifestyle	host_diet	host_weight(kg)	host_height(m)	host_body_mass_index(kg/m²)	host_bmi_group(1)	host_intestinal_episodes(2)	host_probiotics_use(2)	host_antibiotics_use(2)
I01	Valencia Region	Spain	Europe	5	Infant	Healthy	No		No	Male	Urban	Omnivorous	19.95	1.12	15.9	Normal Weight	T1(No),T2(NA),T3(No),T4(NA),T5(No),T6(No),T7(No),T8(No)	T1(No),T2(NA),T3(No),T4(NA),T5(No),T6(No),T7(No),T8(No)	T1(No),T2(NA),T3(No),T4(NA),T5(No),T6(No),T7(No),T8(No)
I02	Valencia Region	Spain	Europe	2	Infant	Healthy	No		No	Female	Urban	Omnivorous	13	0.9	16.05	Normal Weight	T1(No),T2(NA),T3(No),T4(NA),T5(No),T6(No),T7(No),T8(No)	T1(No),T2(NA),T3(No),T4(NA),T5(No),T6(No),T7(No),T8(No)	T1(Yes),T2(NA),T3(No),T4(NA),T5(No),T6(No),T7(Yes),T8(No)
I03	Valencia Region	Spain	Europe	5	Infant	Healthy	No		No	Female	Urban	Omnivorous	18.8	1.11	15.26	Normal Weight	T1(No),T2(NA),T3(Yes),T4(NA),T5(No),T6(No),T7(No),T8(Yes)	T1(No),T2(NA),T3(Yes),T4(NA),T5(No),T6(No),T7(No),T8(No)	T1(Yes),T2(NA),T3(No),T4(NA),T5(Yes),T6(No),T7(No),T8(No)
I04	Valencia Region	Spain	Europe	2	Infant	Healthy	No		No	Male	Urban	Omnivorous	12.6	0.9	15.56	Normal Weight	T1(No),T2(NA)	T1(No),T2(NA)	T1(Yes),T2(NA)
I05	Valencia Region	Spain	Europe	3	Infant	Healthy	No		Yes	Male	Urban	Omnivorous	14.5	1.02	13.94	Underweight	T1(No),T2(NA),T3(No),T4(NA),T5(Yes),T6(No),T7(No),T8(No)	T1(No),T2(NA),T3(No),T4(NA),T5(No),T6(No),T7(No),T8(No)	T1(No),T2(NA),T3(Yes),T4(NA),T5(No),T6(No),T7(No),T8(No)
I06	Valencia Region	Spain	Europe	5	Infant	Healthy	Yes	Hypercholesterolemia (likely hereditary basis)	Yes	Male	Urban	Omnivorous	22	1.05	19.95	Obese	T1(No),T2(NA),T3(No),T4(NA),T5(No),T6(No),T7(No),T8(No)	T1(No),T2(NA),T3(No),T4(NA),T5(No),T6(No),T7(No),T8(No)	T1(No),T2(NA),T3(No),T4(NA),T5(No),T6(No),T7(No),T8(No)
I07	Valencia Region	Spain	Europe	5	Infant	Healthy	No		No	Male	Urban	Omnivorous	19	1.1	15.7	Normal Weight	T1(No),T2(NA),T3(No),T4(NA),T5(No),T6(No),T7(No),T8(No)	T1(No),T2(NA),T3(No),T4(NA),T5(No),T6(No),T7(No),T8(No)	T1(No),T2(NA),T3(No),T4(NA),T5(No),T6(No),T7(No),T8(No)
I08	Valencia Region	Spain	Europe	5	Infant	Healthy	No		No	Female	Urban	Omnivorous	26	1.3	15.38	Normal Weight	T1(No),T2(NA),T3(No),T4(NA),T5(No),T6(No),T7(No),T8(No)	T1(No),T2(NA),T3(No),T4(NA),T5(No),T6(No),T7(No),T8(No)	T1(No),T2(NA),T3(No),T4(NA),T5(No),T6(Yes),T7(No),T8(No)
I09	Valencia Region	Spain	Europe	2	Infant	Healthy	No		No	Female	Urban	Omnivorous	14.5	0.97	15.41	Normal Weight	T1(No),T2(NA),T3(No),T4(NA),T5(No),T6(No),T7(No),T8(No)	T1(No),T2(NA),T3(No),T4(NA),T5(No),T6(No),T7(No),T8(No)	T1(No),T2(NA),T3(Yes),T4(NA),T5(No),T6(No),T7(No),T8(No)
I10	Valencia Region	Spain	Europe	5	Infant	Healthy	No		No	Female	Urban	Omnivorous	20.5	1.14	15.77	Normal Weight	T1(No),T2(NA),T3(No),T4(NA),T5(No),T6(No),T7(No),T8(No)	T1(No),T2(NA),T3(No),T4(NA),T5(No),T6(No),T7(No),T8(No)	T1(No),T2(NA),T3(No),T4(NA),T5(No),T6(No),T7(No),T8(No)
A01	Valencia Region	Spain	Europe	27	Adult	Healthy	Yes	Hypercholesterolemia (likely associated with contraceptives use)	Yes	Female	Urban	Omnivorous	48.3	1.52	20.91	Normal Weight	T1(No),T2(NA),T3(No),T4(NA),T5(No),T6(NA),T7(No),T8(NA)	T1(No),T2(NA),T3(No),T4(NA),T5(No),T6(NA),T7(No),T8(NA)	T1(No),T2(NA),T3(No),T4(NA),T5(No),T6(NA),T7(No),T8(NA)
A02	Valencia Region	Spain	Europe	31	Adult	Healthy	No		Yes	Female	Urban	Omnivorous	62	1.65	22.77	Normal Weight	T1(No),T2(NA),T3(No),T4(NA),T5(No),T6(NA),T7(No),T8(NA)	T1(No),T2(NA),T3(No),T4(NA),T5(No),T6(NA),T7(No),T8(NA)	T1(Yes),T2(NA),T3(No),T4(NA),T5(No),T6(NA),T7(No),T8(NA)
A03	Valencia Region	Spain	Europe	35	Adult	Healthy	Yes	Glaucoma	No	Male	Urban	Omnivorous	72	1.83	21.5	Normal Weight	T1(No),T2(NA),T3(Yes),T4(NA),T5(No),T6(NA),T7(No)	T1(No),T2(NA),T3(No),T4(NA),T5(No),T6(NA),T7(No)	T1(No),T2(NA),T3(Yes),T4(NA),T5(No),T6(NA),T7(No)
A04	Valencia Region	Spain	Europe	27	Adult	Healthy	No		Yes	Male	Urban	Omnivorous	61.2	1.63	23.03	Normal Weight	T1(No),T2(NA),T3(Yes),T4(NA),T5(No),T6(NA),T7(No),T8(NA)	T1(No),T2(NA),T3(No),T4(NA),T5(No),T6(NA),T7(No),T8(NA)	T1(No),T2(NA),T3(No),T4(NA),T5(No),T6(NA),T7(No),T8(NA)
A05	Valencia Region	Spain	Europe	33	Adult	Healthy	Yes	Migraine	Yes	Female	Urban	Omnivorous	60.8	1.59	24.05	Normal Weight	T1(No),T2(NA),T3(No),T4(NA),T5(No),T6(NA),T7(No),T8(NA)	T1(No),T2(NA),T3(No),T4(NA),T5(No),T6(NA),T7(No),T8(NA)	T1(No),T2(NA),T3(No),T4(NA),T5(No),T6(NA),T7(No),T8(NA)
A06	Valencia Region	Spain	Europe	43	Adult	Healthy	Yes	Allergy	No	Male	Urban	Omnivorous	69	1.7	23.88	Normal Weight	T1(No),T2(NA),T3(No),T4(NA)	T1(No),T2(NA),T3(No),T4(NA)	T1(No),T2(NA),T3(No),T4(NA)
A07	Valencia Region	Spain	Europe	44	Adult	Healthy	No		No	Male	Urban	Omnivorous	72	1.73	24.06	Normal Weight	T1(No),T2(NA),T3(No),T4(NA),T5(No),T6(NA),T7(No),T8(NA)	T1(No),T2(NA),T3(No),T4(NA),T5(No),T6(NA),T7(No),T8(NA)	T1(No),T2(NA),T3(No),T4(NA),T5(No),T6(NA),T7(No),T8(NA)
A08	Valencia Region	Spain	Europe	32	Adult	Healthy	No		No	Female	Urban	Omnivorous	61	1.69	21.36	Normal Weight	T1(No),T2(NA),T3(No),T4(NA),T5(No),T6(NA),T7(No),T8(NA)	T1(No),T2(NA),T3(No),T4(NA),T5(No),T6(NA),T7(No),T8(NA)	T1(No),T2(NA),T3(No),T4(NA),T5(No),T6(NA),T7(No),T8(NA)
A09	Valencia Region	Spain	Europe	38	Adult	Healthy	No		No	Female	Urban	Omnivorous	60	1.7	20.76	Normal Weight	T1(No),T2(NA),T3(No),T4(NA),T5(No),T6(NA),T7(No),T8(NA)	T1(No),T2(NA),T3(No),T4(NA),T5(No),T6(NA),T7(No),T8(NA)	T1(Yes),T2(NA),T3(No),T4(NA),T5(No),T6(NA),T7(No),T8(NA)
A10	Valencia Region	Spain	Europe	44	Adult	Healthy	Yes	Allergy	Yes	Male	Urban	Omnivorous	86	1.81	26.25	Overweight	T1(No),T2(NA),T3(No),T4(NA)	T1(No),T2(NA),T3(No),T4(NA)	T1(No),T2(NA),T3(No),T4(NA)
E01	Valencia Region	Spain	Europe	76	Elder	Healthy	Yes	Circulation,Cholesterol, Tension	No	Female	Urban	Omnivorous	63	1.53	26.91	Overweight	T1(No),T2(NA),T3(No),T4(NA),T5(NA),T6(NA),T7(NA),T8(NA)	T1(No),T2(NA),T3(No),T4(NA),T5(NA),T6(NA),T7(NA),T8(NA)	T1(No),T2(NA),T3(Yes),T4(NA),T5(NA),T6(NA),T7(NA),T8(NA)
E02	Valencia Region	Spain	Europe	71	Elder	Healthy	Yes	Circulation,Cholesterol, Anxiety	No	Female	Urban	Omnivorous	50.3	1.58	20.15	Normal Weight	T1(No),T2(NA),T3(No),T4(NA),T5(NA),T6(NA),T7(NA),T8(NA)	T1(No),T2(NA),T3(No),T4(NA),T5(NA),T6(NA),T7(NA),T8(NA)	T1(No),T2(NA),T3(No),T4(NA),T5(NA),T6(NA),T7(NA),T8(NA)
E03	Valencia Region	Spain	Europe	78	Elder	Healthy	Yes	Circulation,Cholesterol, Prostate	No	Male	Urban	Omnivorous	83.3	1.73	27.83	Overweight	T1(No),T2(NA),T3(No),T4(NA),T5(NA),T6(NA),T7(NA),T8(NA)	T1(No),T2(NA),T3(No),T4(NA),T5(NA),T6(NA),T7(NA),T8(NA)	T1(No),T2(NA),T3(No),T4(NA),T5(NA),T6(NA),T7(NA),T8(NA)
E04	Valencia Region	Spain	Europe	69	Elder	Healthy	Yes	Circulation,Cholesterol, Depression	Yes	Female	Urban	Omnivorous	66	1.47	30.54	Obese	T1(No),T2(NA),T3(No),T4(NA),T5(NA),T6(NA),T7(NA),T8(NA)	T1(No),T2(NA),T3(No),T4(NA),T5(NA),T6(NA),T7(NA),T8(NA)	T1(No),T2(NA),T3(Yes),T4(NA),T5(NA),T6(NA),T7(NA),T8(NA)
E05	Valencia Region	Spain	Europe	77	Elder	Healthy	Yes	Cholesterol,Cardiac	No	Male	Urban	Omnivorous	69	1.7	23.88	Normal Weight	T1(No),T2(NA),T3(Yes),T4(NA),T5(NA),T6(NA),T7(NA),T8(NA)	T1(No),T2(NA),T3(Yes),T4(NA),T5(NA),T6(NA),T7(NA),T8(NA)	T1(No),T2(NA),T3(No),T4(NA),T5(NA),T6(NA),T7(NA),T8(NA)
E06	Valencia Region	Spain	Europe	73	Elder	Healthy	Yes	Hypertension, Dyslipidemia, Arthrosis,Sleep	No	Female	Urban	Omnivorous	60.5	1.54	25.51	Overweight	T1(No),T2(NA),T3(No),T4(NA),T5(NA),T6(NA),T7(NA)	T1(No),T2(NA),T3(No),T4(NA),T5(NA),T6(NA),T7(NA)	T1(No),T2(NA),T3(No),T4(NA),T5(NA),T6(NA),T7(NA)
E07	Valencia Region	Spain	Europe	77	Elder	Healthy	Yes	Impotence,Hypertension, Dyslipidemia, Arrhythmia, Epoc, Sleep	No	Male	Urban	Omnivorous	78.1	1.68	27.67	Overweight	T1(No),T2(NA),T3(No),T4(NA),T5(NA),T6(NA),T7(NA)	T1(No),T2(NA),T3(No),T4(NA),T5(NA),T6(NA),T7(NA)	T1(No),T2(NA),T3(No),T4(NA),T5(NA),T6(NA),T7(NA)
E08	Valencia Region	Spain	Europe	76	Elder	Healthy	Yes	Tension,Thyroid, Cholesterol, Allergy, colon cancer detected after T4	No	Female	Urban	Omnivorous	78	1.68	27.64	Overweight	T1(No),T2(NA),T3(No),T4(NA)	T1(No),T2(NA),T3(No),T4(NA)	T1(No),T2(NA),T3(No),T4(NA)
E09	Valencia Region	Spain	Europe	81	Elder	Healthy	Yes	Circulation,Tension	No	Female	Urban	Omnivorous	66	1.56	27.12	Overweight	T1(No),T2(NA),T3(No),T4(NA),T5(NA),T6(NA),T7(NA),T8(NA)	T1(No),T2(NA),T3(No),T4(NA),T5(NA),T6(NA),T7(NA),T8(NA)	T1(No),T2(NA),T3(No),T4(NA),T5(NA),T6(NA),T7(NA),T8(NA)
E10	Valencia Region	Spain	Europe	69	Elder	Healthy	Yes	Circulation,Cholesterol, Elevated blood sugar (pre-diabetes)	Yes	Female	Urban	Omnivorous	67	1.62	25.53	Overweight	T1(No),T2(NA),T3(No),T4(NA),T5(NA),T6(NA),T7(NA),T8(NA)	T1(No),T2(NA),T3(No),T4(NA),T5(NA),T6(NA),T7(NA),T8(NA)	T1(No),T2(NA),T3(No),T4(NA),T5(NA),T6(NA),T7(NA),T8(NA)
Notes:
While for the rest of the age groups the classification applied the following criteria:Underweight (<18.5 Kg/m²), Normal Weight (>=18.5-<25 Kg/m²), Overweight (>=25-<30 Kg/m²) and Obese (>=30 Kg/m²).
(2) For variables “host_intestinal_episodes”, “host_probiotics_use” and “host_antibiotics_use” the reported state of this conditions are indicated for each timepoint. Not available information is indicated as NA.
