# Supplementary material for: Lifetime existence of a core of mutualistic symbionts and functionally uncoupled taxa in the gut of a Mediterranean cohort
Source: Sci Rep. 2026 Jan 9;16:4921. doi: 10.1038/s41598-026-35033-3 (PMC12873169; doi:10.1038/s41598-026-35033-3)
Supplement: Supplementary file 9 — Supplementary Information 9. [file 41598_2026_35033_MOESM9_ESM.xls]

## Sheet: SupplementaryTable2
Supplementary Table S2. Details on the time of sampling for each individual and age group.
sample	individual	time_point	sample_date	age(days)	age(years)	time_from_T1(days)
A01_T1	A01	T1	2016-05-24	9818	27	0
A01_T2	A01	T2	2016-06-29	9854	27	36
A01_T3	A01	T3	2016-09-15	9932	27	114
A01_T4	A01	T4	2016-11-03	9981	27	163
A01_T5	A01	T5	2017-02-03	10073	28	255
A01_T6	A01	T6	2017-03-27	10125	28	307
A01_T7	A01	T7	2017-07-27	10247	28	429
A01_T8	A01	T8	2018-03-05	10468	29	650
A02_T1	A02	T1	2016-05-25	11183	31	0
A02_T2	A02	T2	2016-07-15	11234	31	51
A02_T3	A02	T3	2016-09-19	11300	31	117
A02_T4	A02	T4	2016-11-03	11345	31	162
A02_T5	A02	T5	2017-02-28	11462	31	279
A02_T6	A02	T6	2017-04-20	11513	32	330
A02_T7	A02	T7	2017-06-05	11559	32	376
A02_T8	A02	T8	2017-09-11	11657	32	474
A03_T1	A03	T1	2016-05-27	12869	35	0
A03_T2	A03	T2	2016-07-20	12923	35	54
A03_T3	A03	T3	2016-10-27	13022	36	153
A03_T4	A03	T4	2017-04-28	13205	36	336
A03_T5	A03	T5	2017-06-03	13241	36	372
A03_T6	A03	T6	2018-02-25	13508	37	639
A03_T7	A03	T7	2018-06-20	13623	37	754
A04_T1	A04	T1	2016-05-30	9703	27	0
A04_T2	A04	T2	2016-07-13	9747	27	44
A04_T3	A04	T3	2016-09-14	9810	27	107
A04_T4	A04	T4	2016-10-13	9839	27	136
A04_T5	A04	T5	2017-02-20	9969	27	266
A04_T6	A04	T6	2017-04-12	10020	27	317
A04_T7	A04	T7	2017-05-30	10068	28	365
A04_T8	A04	T8	2018-05-03	10406	29	703
A05_T1	A05	T1	2016-05-30	11917	33	0
A05_T2	A05	T2	2016-07-13	11961	33	44
A05_T3	A05	T3	2016-09-14	12024	33	107
A05_T4	A05	T4	2016-10-11	12051	33	134
A05_T5	A05	T5	2017-02-20	12183	33	266
A05_T6	A05	T6	2017-04-06	12228	34	311
A05_T7	A05	T7	2017-06-29	12312	34	395
A05_T8	A05	T8	2017-09-08	12383	34	466
A06_T1	A06	T1	2016-05-30	15825	43	0
A06_T2	A06	T2	2016-08-02	15889	44	64
A06_T3	A06	T3	2016-09-19	15937	44	112
A06_T4	A06	T4	2016-11-03	15982	44	157
A07_T1	A07	T1	2016-05-31	16182	44	0
A07_T2	A07	T2	2016-07-06	16218	44	36
A07_T3	A07	T3	2016-09-09	16283	45	101
A07_T4	A07	T4	2016-10-27	16331	45	149
A07_T5	A07	T5	2017-02-03	16430	45	248
A07_T6	A07	T6	2017-04-28	16514	45	332
A07_T7	A07	T7	2017-05-30	16546	45	364
A07_T8	A07	T8	2017-07-15	16592	45	410
A08_T1	A08	T1	2016-06-01	11611	32	0
A08_T2	A08	T2	2016-07-08	11648	32	37
A08_T3	A08	T3	2016-09-27	11729	32	118
A08_T4	A08	T4	2016-11-08	11771	32	160
A08_T5	A08	T5	2017-04-05	11919	33	308
A08_T6	A08	T6	2017-07-18	12023	33	412
A08_T7	A08	T7	2017-12-15	12173	33	562
A08_T8	A08	T8	2018-02-15	12235	34	624
A09_T1	A09	T1	2016-06-01	13945	38	0
A09_T2	A09	T2	2016-07-11	13985	38	40
A09_T3	A09	T3	2016-09-20	14056	39	111
A09_T4	A09	T4	2016-10-26	14092	39	147
A09_T5	A09	T5	2017-03-08	14225	39	280
A09_T6	A09	T6	2017-04-27	14275	39	330
A09_T7	A09	T7	2017-06-29	14338	39	393
A09_T8	A09	T8	2018-02-06	14560	40	615
A10_T1	A10	T1	2016-06-15	15926	44	0
A10_T2	A10	T2	2016-08-03	15975	44	49
A10_T3	A10	T3	2016-10-15	16048	44	122
A10_T4	A10	T4	2016-11-03	16067	44	141
E01_T1	E01	T1	2016-07-27	27890	76	0
E01_T2	E01	T2	2016-09-08	27933	77	43
E01_T3	E01	T3	2016-10-25	27980	77	90
E01_T4	E01	T4	2016-12-15	28031	77	141
E01_T5	E01	T5	2017-01-31	28078	77	188
E01_T6	E01	T6	2017-04-05	28142	77	252
E01_T7	E01	T7	2017-05-31	28198	77	308
E01_T8	E01	T8	2017-09-13	28303	78	413
E02_T1	E02	T1	2016-07-27	25862	71	0
E02_T2	E02	T2	2016-09-08	25905	71	43
E02_T3	E02	T3	2016-10-25	25952	71	90
E02_T4	E02	T4	2016-12-15	26003	71	141
E02_T5	E02	T5	2017-01-31	26050	71	188
E02_T6	E02	T6	2017-04-05	26114	72	252
E02_T7	E02	T7	2017-05-31	26170	72	308
E02_T8	E02	T8	2017-09-13	26275	72	413
E03_T1	E03	T1	2016-07-27	28393	78	0
E03_T2	E03	T2	2016-09-08	28436	78	43
E03_T3	E03	T3	2016-10-25	28483	78	90
E03_T4	E03	T4	2016-12-15	28534	78	141
E03_T5	E03	T5	2017-01-31	28581	78	188
E03_T6	E03	T6	2017-04-05	28645	78	252
E03_T7	E03	T7	2017-05-31	28701	79	308
E03_T8	E03	T8	2017-09-13	28806	79	413
E04_T1	E04	T1	2016-07-27	25159	69	0
E04_T2	E04	T2	2016-09-08	25202	69	43
E04_T3	E04	T3	2016-10-07	25231	69	72
E04_T4	E04	T4	2016-12-15	25300	69	141
E04_T5	E04	T5	2017-01-31	25347	69	188
E04_T6	E04	T6	2017-04-05	25411	70	252
E04_T7	E04	T7	2017-05-31	25467	70	308
E04_T8	E04	T8	2017-09-13	25572	70	413
E05_T1	E05	T1	2016-07-27	28146	77	0
E05_T2	E05	T2	2016-09-08	28189	77	43
E05_T3	E05	T3	2016-10-07	28218	77	72
E05_T4	E05	T4	2016-12-15	28287	77	141
E05_T5	E05	T5	2017-01-31	28334	78	188
E05_T6	E05	T6	2017-04-05	28398	78	252
E05_T7	E05	T7	2017-05-31	28454	78	308
E05_T8	E05	T8	2017-09-13	28559	78	413
E06_T1	E06	T1	2016-10-21	26565	73	0
E06_T2	E06	T2	2016-11-07	26582	73	17
E06_T3	E06	T3	2016-12-09	26614	73	49
E06_T4	E06	T4	2017-01-16	26652	73	87
E06_T5	E06	T5	2017-02-27	26694	73	129
E06_T6	E06	T6	2017-04-11	26737	73	172
E06_T7	E06	T7	2017-05-18	26774	73	209
E07_T1	E07	T1	2016-10-21	28179	77	0
E07_T2	E07	T2	2016-11-07	28196	77	17
E07_T3	E07	T3	2016-12-09	28228	77	49
E07_T4	E07	T4	2017-01-16	28266	77	87
E07_T5	E07	T5	2017-02-27	28308	78	129
E07_T6	E07	T6	2017-04-11	28351	78	172
E07_T7	E07	T7	2017-05-18	28388	78	209
E08_T1	E08	T1	2016-11-14	27782	76	0
E08_T2	E08	T2	2016-12-02	27800	76	18
E08_T3	E08	T3	2017-01-18	27847	76	65
E08_T4	E08	T4	2017-02-17	27877	76	95
E09_T1	E09	T1	2016-11-17	29554	81	0
E09_T2	E09	T2	2016-12-15	29582	81	28
E09_T3	E09	T3	2017-01-22	29620	81	66
E09_T4	E09	T4	2017-03-27	29684	81	130
E09_T5	E09	T5	2017-07-31	29810	82	256
E09_T6	E09	T6	2018-02-02	29996	82	442
E09_T7	E09	T7	2018-03-14	30036	82	482
E09_T8	E09	T8	2018-04-25	30078	82	524
E10_T1	E10	T1	2016-11-17	25028	69	0
E10_T2	E10	T2	2016-12-15	25056	69	28
E10_T3	E10	T3	2017-01-22	25094	69	66
E10_T4	E10	T4	2017-03-27	25158	69	130
E10_T5	E10	T5	2017-07-31	25284	69	256
E10_T6	E10	T6	2018-02-02	25470	70	442
E10_T7	E10	T7	2018-03-14	25510	70	482
E10_T8	E10	T8	2018-04-25	25552	70	524
I01_T1	I01	T1	2016-05-23	1946	5	0
I01_T2	I01	T2	2016-06-27	1981	5	35
I01_T3	I01	T3	2016-09-30	2076	6	130
I01_T4	I01	T4	2017-01-31	2199	6	253
I01_T5	I01	T5	2017-03-08	2235	6	289
I01_T6	I01	T6	2017-04-06	2264	6	318
I01_T7	I01	T7	2017-06-16	2335	6	389
I01_T8	I01	T8	2017-11-06	2478	7	532
I02_T1	I02	T1	2016-05-23	753	2	0
I02_T2	I02	T2	2016-06-30	791	2	38
I02_T3	I02	T3	2016-09-20	873	2	120
I02_T4	I02	T4	2016-10-20	903	2	150
I02_T5	I02	T5	2017-02-02	1008	3	255
I02_T6	I02	T6	2017-03-27	1061	3	308
I02_T7	I02	T7	2017-06-07	1133	3	380
I02_T8	I02	T8	2018-02-25	1396	4	643
I03_T1	I03	T1	2016-05-23	1669	5	0
I03_T2	I03	T2	2016-06-20	1697	5	28
I03_T3	I03	T3	2016-09-21	1790	5	121
I03_T4	I03	T4	2016-12-16	1876	5	207
I03_T5	I03	T5	2017-02-02	1924	5	255
I03_T6	I03	T6	2017-04-26	2007	5	338
I03_T7	I03	T7	2017-05-25	2036	6	367
I03_T8	I03	T8	2018-03-09	2324	6	655
I04_T1	I04	T1	2016-06-25	857	2	0
I04_T2	I04	T2	2016-09-07	931	3	74
I05_T1	I05	T1	2016-05-24	1161	3	0
I05_T2	I05	T2	2016-06-29	1197	3	36
I05_T3	I05	T3	2016-09-15	1275	3	114
I05_T4	I05	T4	2016-11-03	1324	4	163
I05_T5	I05	T5	2017-02-08	1421	4	260
I05_T6	I05	T6	2017-04-20	1492	4	331
I05_T7	I05	T7	2017-06-23	1556	4	395
I05_T8	I05	T8	2018-02-15	1793	5	632
I06_T1	I06	T1	2016-05-24	1955	5	0
I06_T2	I06	T2	2016-06-22	1984	5	29
I06_T3	I06	T3	2016-09-19	2073	6	118
I06_T4	I06	T4	2016-11-15	2130	6	175
I06_T5	I06	T5	2017-02-01	2208	6	253
I06_T6	I06	T6	2017-03-27	2262	6	307
I06_T7	I06	T7	2017-05-23	2319	6	364
I06_T8	I06	T8	2017-06-19	2346	6	391
I07_T1	I07	T1	2016-05-24	1760	5	0
I07_T2	I07	T2	2016-06-27	1794	5	34
I07_T3	I07	T3	2016-09-26	1885	5	125
I07_T4	I07	T4	2016-11-15	1935	5	175
I07_T5	I07	T5	2017-02-22	2034	6	274
I07_T6	I07	T6	2017-04-20	2091	6	331
I07_T7	I07	T7	2017-07-24	2186	6	426
I07_T8	I07	T8	2018-05-17	2483	7	723
I08_T1	I08	T1	2016-05-24	1764	5	0
I08_T2	I08	T2	2016-06-21	1792	5	28
I08_T3	I08	T3	2016-09-22	1885	5	121
I08_T4	I08	T4	2016-11-15	1939	5	175
I08_T5	I08	T5	2017-02-03	2019	6	255
I08_T6	I08	T6	2017-03-27	2071	6	307
I08_T7	I08	T7	2017-06-16	2152	6	388
I08_T8	I08	T8	2017-09-23	2251	6	487
I09_T1	I09	T1	2016-05-25	786	2	0
I09_T2	I09	T2	2016-06-26	818	2	32
I09_T3	I09	T3	2016-12-28	1003	3	217
I09_T4	I09	T4	2017-01-31	1037	3	251
I09_T5	I09	T5	2017-03-27	1092	3	306
I09_T6	I09	T6	2017-06-06	1163	3	377
I09_T7	I09	T7	2017-12-20	1360	4	574
I09_T8	I09	T8	2018-01-31	1402	4	616
I10_T1	I10	T1	2016-05-27	1844	5	0
I10_T2	I10	T2	2016-06-20	1868	5	24
I10_T3	I10	T3	2016-09-23	1963	5	119
I10_T4	I10	T4	2016-11-15	2016	6	172
I10_T5	I10	T5	2017-02-01	2094	6	250
I10_T6	I10	T6	2017-03-24	2145	6	301
I10_T7	I10	T7	2017-05-26	2208	6	364
I10_T8	I10	T8	2017-07-21	2264	6	420
