# Supplementary material for: Lifetime existence of a core of mutualistic symbionts and functionally uncoupled taxa in the gut of a Mediterranean cohort
Source: Sci Rep. 2026 Jan 9;16:4921. doi: 10.1038/s41598-026-35033-3 (PMC12873169; doi:10.1038/s41598-026-35033-3)
Supplement: Supplementary file 10 — Supplementary Information 10. [file 41598_2026_35033_MOESM10_ESM.xlsx]

## Sheet: I vs A 16S (ASV)
feature	ANCOMBC2.pval	ANCOMBC2.adjpval.fdr	lfc_groupI	mean1	mean2	log2FC	DESCRIPTION
ASV_156	1.53107e-11	3.62864e-09	2.96339	0.278556	0.000494546	8.40078	k__Bacteria;p__Firmicutes;c__Clostridia;o__Oscillospirales;f__Oscillospiraceae;g__UCG-002
ASV_91	2.29439e-08	2.71886e-06	2.45598	0.427808	0.0943502	2.17693	k__Bacteria;p__Firmicutes;c__Clostridia;o__Peptostreptococcales-Tissierellales;f__Peptostreptococcaceae;g__Intestinibacter
ASV_259	5.9622e-07	4.71014e-05	-2.59725	0.000166696	0.0965768	-7.6063	k__Bacteria;p__Bacteroidota;c__Bacteroidia;o__Bacteroidales;f__Rikenellaceae;g__Alistipes
ASV_306	1.3198e-06	7.81984e-05	-1.83981	0.0147105	0.0535523	-1.84092	k__Bacteria;p__Firmicutes;c__Clostridia;o__Lachnospirales;f__Lachnospiraceae;g__[Ruminococcus] torques group
ASV_196	2.98785e-06	0.000141624	-2.08377	0.0020873	0.0733618	-4.92967	k__Bacteria;p__Firmicutes;c__Clostridia;o__Lachnospirales;f__Lachnospiraceae;g__Blautia
ASV_699	1.42002e-05	0.000560908	1.66353	0.0360153	0.00268226	3.59258	k__Bacteria;p__Firmicutes;c__Clostridia;o__Oscillospirales;f__Ruminococcaceae;g__NA
ASV_645	2.45756e-05	0.000832059	-1.56835	0.00179099	0.0190167	-3.1889	k__Bacteria;p__Firmicutes;c__Clostridia;o__Oscillospirales;f__Oscillospiraceae;g__UCG-005
ASV_144	7.11459e-05	0.00209002	-2.01312	0.0481428	0.289455	-2.57972	k__Bacteria;p__Firmicutes;c__Clostridia;o__Lachnospirales;f__Lachnospiraceae;g__Fusicatenibacter
ASV_1452	7.93677e-05	0.00209002	-0.713572	0.000546023	0.00509848	-2.63065	k__Bacteria;p__Firmicutes;c__Clostridia;o__Oscillospirales;f__[Clostridium] methylpentosum group;g__NA
ASV_229	0.000231903	0.00549611	2.10827	0.123042	0.00690852	4.09106	k__Bacteria;p__Firmicutes;c__Negativicutes;o__Veillonellales-Selenomonadales;f__Veillonellaceae;g__Veillonella
ASV_712	0.000407411	0.00868771	1.05487	0.0190884	0.00520919	1.80956	k__Bacteria;p__Firmicutes;c__Clostridia;o__NA;f__NA;g__NA
ASV_83	0.000439884	0.00868771	-3.20651	0.026961	0.541824	-4.31218	k__Bacteria;p__Bacteroidota;c__Bacteroidia;o__Bacteroidales;f__Bacteroidaceae;g__Bacteroides
ASV_1344	0.000564488	0.010291	0.689568	0.00765305	0.00185991	1.86577	k__Bacteria;p__Firmicutes;c__Clostridia;o__Peptostreptococcales-Tissierellales;f__Peptostreptococcaceae;g__Intestinibacter
ASV_1359	0.00074062	0.0125376	0.696256	0.00658671	0.00128799	2.09546	k__Bacteria;p__Firmicutes;c__Clostridia;o__NA;f__NA;g__NA
ASV_741	0.000824924	0.0130338	-1.27535	0.000822642	0.0200446	-4.14303	k__Bacteria;p__Firmicutes;c__Clostridia;o__Lachnospirales;f__Lachnospiraceae;g__NA
ASV_493	0.000909447	0.0131889	-1.04734	0.00843011	0.0284132	-1.71413	k__Bacteria;p__Firmicutes;c__Clostridia;o__Oscillospirales;f__Oscillospiraceae;g__NA
ASV_75	0.00094604	0.0131889	-3.0788	0.000444545	0.614379	-9.63118	k__Bacteria;p__Bacteroidota;c__Bacteroidia;o__Bacteroidales;f__Bacteroidaceae;g__Bacteroides
ASV_245	0.00155977	0.020537	1.27685	0.0812138	0.00721722	3.43345	k__Bacteria;p__Actinobacteriota;c__Coriobacteriia;o__Coriobacteriales;f__Eggerthellaceae;g__Eggerthella
ASV_59	0.00225397	0.0281153	2.17678	0.413393	0.0786086	2.38985	k__Bacteria;p__Firmicutes;c__Clostridia;o__Oscillospirales;f__Ruminococcaceae;g__NA
ASV_231	0.00263108	0.0310449	1.51688	0.0874988	0.0155482	2.4676	k__Bacteria;p__Proteobacteria;c__Gammaproteobacteria;o__Pasteurellales;f__Pasteurellaceae;g__Haemophilus
ASV_22	0.0028452	0.0310449	1.82813	1.18304	0.101764	3.53493	k__Bacteria;p__Firmicutes;c__Clostridia;o__Oscillospirales;f__Ruminococcaceae;g__Ruminococcus
ASV_1424	0.00288181	0.0310449	0.643086	0.0054712	0.00197171	1.33341	k__Bacteria;p__Firmicutes;c__Clostridia;o__Peptostreptococcales-Tissierellales;f__Peptostreptococcaceae;g__Intestinibacter
ASV_47	0.00332254	0.0342366	2.91518	0.926136	0.0766259	3.58962	k__Bacteria;p__Actinobacteriota;c__Actinobacteria;o__Bifidobacteriales;f__Bifidobacteriaceae;g__Bifidobacterium
ASV_752	0.00402027	0.0397001	1.25615	0.0343411	0.00314411	3.31879	k__Bacteria;p__Firmicutes;c__Bacilli;o__Erysipelotrichales;f__Erysipelotrichaceae;g__Faecalitalea
ASV_157	0.00442251	0.0419254	-2.11305	0.0673528	0.179316	-1.40828	k__Bacteria;p__Firmicutes;c__Clostridia;o__Lachnospirales;f__Lachnospiraceae;g__[Eubacterium] ventriosum group
ASV_190	0.00529424	0.048259	-1.27278	0.00855512	0.0759712	-3.10215	k__Bacteria;p__Firmicutes;c__Clostridia;o__Lachnospirales;f__Lachnospiraceae;g__Lachnospiraceae NC2004 group
ASV_112	0.00556367	0.0488366	2.37543	0.616296	0.0204146	4.89354	k__Bacteria;p__Firmicutes;c__Clostridia;o__Lachnospirales;f__Lachnospiraceae;g__Lachnospiraceae NC2004 group
ASV_123	0.00616968	0.052222	-2.11032	0.133939	0.139767	-0.0612983	k__Bacteria;p__Bacteroidota;c__Bacteroidia;o__Bacteroidales;f__Rikenellaceae;g__Alistipes
ASV_225	0.00846001	0.0691387	1.28503	0.08961	0.03598	1.30858	k__Bacteria;p__Firmicutes;c__Clostridia;o__Peptostreptococcales-Tissierellales;f__Peptostreptococcaceae;g__Terrisporobacter
ASV_363	0.00881947	0.0696738	1.68971	0.0823285	0.0144978	2.47881	k__Bacteria;p__Firmicutes;c__Bacilli;o__Erysipelotrichales;f__Erysipelatoclostridiaceae;g__Erysipelatoclostridium
ASV_98	0.0108692	0.0804388	1.48274	0.405747	0.0829986	2.28486	k__Bacteria;p__Firmicutes;c__Clostridia;o__Clostridiales;f__Clostridiaceae;g__Clostridium sensu stricto 1
ASV_790	0.0110849	0.0804388	1.13172	0.0238749	0.00369549	2.58788	k__Bacteria;p__Firmicutes;c__Clostridia;o__Peptostreptococcales-Tissierellales;f__Anaerovoracaceae;g__Family XIII AD3011 group
ASV_1107	0.0112003	0.0804388	0.86029	0.0136289	0.00179352	2.7163	k__Bacteria;p__Firmicutes;c__Clostridia;o__Oscillospirales;f__Oscillospiraceae;g__Intestinimonas
ASV_464	0.011698	0.0815418	0.950166	0.0463375	0.0160462	1.51079	k__Bacteria;p__Firmicutes;c__Bacilli;o__Erysipelotrichales;f__Erysipelotrichaceae;g__[Clostridium] innocuum group
ASV_1134	0.0122075	0.0826621	-0.92397	0.000552194	0.0123366	-3.84285	k__Bacteria;p__Actinobacteriota;c__Coriobacteriia;o__Coriobacteriales;f__Eggerthellaceae;g__Gordonibacter
ASV_1035	0.0135938	0.0894924	0.746981	0.0108487	0.00271981	1.87375	k__Bacteria;p__Firmicutes;c__Clostridia;o__Clostridia vadinBB60 group;f__NA;g__NA
ASV_1270	0.014976	0.0914828	-0.639769	0.00210335	0.00702601	-1.59573	k__Bacteria;p__Firmicutes;c__Clostridia;o__Oscillospirales;f__Ruminococcaceae;g__Paludicola
ASV_1422	0.0150511	0.0914828	0.585275	0.00531659	0.00154631	1.58916	k__Bacteria;p__Firmicutes;c__Clostridia;o__Peptostreptococcales-Tissierellales;f__Peptostreptococcaceae;g__Intestinibacter
ASV_443	0.0150541	0.0914828	0.829103	0.0242482	0.00306628	2.85513	k__Bacteria;p__Proteobacteria;c__Gammaproteobacteria;o__Pasteurellales;f__Pasteurellaceae;g__Haemophilus
ASV_25	0.0162687	0.0963921	-1.15683	0.568037	1.22693	-1.11055	k__Bacteria;p__Firmicutes;c__Clostridia;o__Lachnospirales;f__Lachnospiraceae;g__NA
ASV_842	0.0167018	0.0965445	0.607097	0.00869435	0.00219708	1.8361	k__Bacteria;p__Firmicutes;c__Negativicutes;o__Veillonellales-Selenomonadales;f__Veillonellaceae;g__Veillonella
ASV_535	0.0174463	0.098089	-0.802017	0.0060455	0.0161753	-1.37223	k__Bacteria;p__Firmicutes;c__Clostridia;o__Lachnospirales;f__Lachnospiraceae;g__NA
ASV_1003	0.0177967	0.098089	-0.664051	0.00437524	0.0106954	-1.22838	k__Bacteria;p__Firmicutes;c__Clostridia;o__Oscillospirales;f__Ruminococcaceae;g__NA
ASV_9	0.019325	0.103042	-0.637433	1.32838	2.72686	-1.03739	k__Bacteria;p__Firmicutes;c__Clostridia;o__Lachnospirales;f__Lachnospiraceae;g__NA
ASV_1543	0.019565	0.103042	-0.391887	0.000650094	0.00309178	-1.8031	k__Bacteria;p__Firmicutes;c__Clostridia;o__Oscillospirales;f__Oscillospiraceae;g__Papillibacter
ASV_250	0.0221909	0.114331	1.34002	0.0893956	0.0513228	0.796666	k__Bacteria;p__Firmicutes;c__Clostridia;o__Oscillospirales;f__Ruminococcaceae;g__NA
ASV_620	0.023809	0.120058	-0.642802	0.0135347	0.0369658	-1.42756	k__Bacteria;p__Firmicutes;c__Clostridia;o__Lachnospirales;f__Lachnospiraceae;g__NA
ASV_10	0.0269306	0.13297	2.04696	2.30944	1.22562	0.913854	k__Bacteria;p__Firmicutes;c__Clostridia;o__Oscillospirales;f__Ruminococcaceae;g__Faecalibacterium
ASV_178	0.0288695	0.137027	1.09966	0.188804	0.053569	1.81106	k__Bacteria;p__Firmicutes;c__Clostridia;o__Clostridiales;f__Clostridiaceae;g__Clostridium sensu stricto 1
ASV_115	0.0289087	0.137027	-1.50227	0.11006	0.102454	0.102993	k__Bacteria;p__Bacteroidota;c__Bacteroidia;o__Bacteroidales;f__Marinifilaceae;g__Odoribacter
ASV_57	0.0377573	0.167777	-1.94744	0.0920202	0.485502	-2.39526	k__Archaea;p__Euryarchaeota;c__Methanobacteria;o__Methanobacteriales;f__Methanobacteriaceae;g__Methanobrevibacter
ASV_267	0.037963	0.167777	1.39597	0.0830843	0.0503355	0.719284	k__Bacteria;p__Firmicutes;c__Clostridia;o__Lachnospirales;f__Lachnospiraceae;g__Anaerostipes
ASV_392	0.0381256	0.167777	0.873202	0.0308104	0.00421588	2.77599	k__Bacteria;p__Firmicutes;c__Negativicutes;o__Veillonellales-Selenomonadales;f__Veillonellaceae;g__Veillonella
ASV_21	0.038867	0.167777	-2.75312	0.39037	2.30014	-2.55779	k__Bacteria;p__Bacteroidota;c__Bacteroidia;o__Bacteroidales;f__Bacteroidaceae;g__Bacteroides
ASV_370	0.0389355	0.167777	0.788164	0.0344728	0.00616264	2.42221	k__Bacteria;p__Firmicutes;c__Negativicutes;o__Veillonellales-Selenomonadales;f__Veillonellaceae;g__Veillonella
ASV_531	0.0405369	0.171558	-1.06505	0.0140304	0.0341143	-1.26213	k__Bacteria;p__Firmicutes;c__Clostridia;o__Oscillospirales;f__NA;g__NA
ASV_29	0.0452325	0.188072	-2.22546	0.0334682	1.67646	-5.63259	k__Bacteria;p__Firmicutes;c__Clostridia;o__Oscillospirales;f__Ruminococcaceae;g__Ruminococcus
ASV_838	0.0469332	0.191506	0.82572	0.0198865	0.00394677	2.24077	k__Bacteria;p__Firmicutes;c__Clostridia;o__Lachnospirales;f__Lachnospiraceae;g__NA
ASV_670	0.0476746	0.191506	0.690653	0.0144264	0.00216684	2.56287	k__Bacteria;p__Firmicutes;c__Negativicutes;o__Veillonellales-Selenomonadales;f__Veillonellaceae;g__Veillonella
ASV_46	0.048865	0.193017	-0.898168	0.268982	0.675899	-1.32823	k__Bacteria;p__Firmicutes;c__Clostridia;o__Lachnospirales;f__Lachnospiraceae;g__NA
ASV_30	0.0540531	0.208046	-2.08138	0.845243	0.689746	0.293175	k__Bacteria;p__Bacteroidota;c__Bacteroidia;o__Bacteroidales;f__Tannerellaceae;g__Parabacteroides
ASV_113	0.0544255	0.208046	-1.58741	0.113736	0.243105	-1.09367	k__Bacteria;p__Firmicutes;c__Clostridia;o__Lachnospirales;f__Lachnospiraceae;g__Coprococcus
ASV_774	0.0614605	0.231208	0.555253	0.0162003	0.00640395	1.29551	k__Bacteria;p__Firmicutes;c__Clostridia;o__Lachnospirales;f__Lachnospiraceae;g__[Eubacterium] ventriosum group
ASV_11	0.0729898	0.25933	-2.11058	0.823604	1.25058	-0.602381	k__Bacteria;p__Bacteroidota;c__Bacteroidia;o__Bacteroidales;f__Bacteroidaceae;g__Bacteroides
ASV_150	0.0732552	0.25933	-0.886988	0.088352	0.195528	-1.14309	k__Bacteria;p__Firmicutes;c__Clostridia;o__Lachnospirales;f__Lachnospiraceae;g__NA
ASV_218	0.0735536	0.25933	-1.15817	0.0249286	0.101496	-2.01123	k__Bacteria;p__Firmicutes;c__Clostridia;o__Lachnospirales;f__Lachnospiraceae;g__[Eubacterium] hallii group
ASV_159	0.0740777	0.25933	-0.928197	0.0837153	0.251122	-1.58103	k__Bacteria;p__Firmicutes;c__Clostridia;o__Lachnospirales;f__Lachnospiraceae;g__Anaerostipes
ASV_55	0.074407	0.25933	1.70716	0.769571	0.0851787	3.17052	k__Bacteria;p__Firmicutes;c__Clostridia;o__Oscillospirales;f__Ruminococcaceae;g__NA
ASV_12	0.0786902	0.270284	1.37992	2.72461	1.22752	1.15009	k__Bacteria;p__Actinobacteriota;c__Actinobacteria;o__Bifidobacteriales;f__Bifidobacteriaceae;g__Bifidobacterium
ASV_265	0.0823692	0.275302	-0.996794	0.0062916	0.100291	-3.92548	k__Bacteria;p__Firmicutes;c__Clostridia;o__Lachnospirales;f__Lachnospiraceae;g__NA
ASV_498	0.0824745	0.275302	-0.909477	0.0176032	0.0143568	0.288099	k__Bacteria;p__Bacteroidota;c__Bacteroidia;o__Bacteroidales;f__Rikenellaceae;g__Alistipes
ASV_126	0.0859734	0.279241	1.44816	0.284813	0.135413	1.0708	k__Bacteria;p__Firmicutes;c__Clostridia;o__Lachnospirales;f__Lachnospiraceae;g__NA
ASV_42	0.0860108	0.279241	-1.43189	0.182632	0.450798	-1.30199	k__Bacteria;p__Firmicutes;c__Clostridia;o__Lachnospirales;f__Lachnospiraceae;g__Lachnospiraceae NC2004 group
ASV_715	0.0890963	0.283891	0.667659	0.0196139	0.00637016	1.57359	k__Bacteria;p__Bacteroidota;c__Bacteroidia;o__Bacteroidales;f__Bacteroidaceae;g__Bacteroides
ASV_377	0.0898389	0.283891	-0.668522	0.0300127	0.0423002	-0.490517	k__Bacteria;p__Firmicutes;c__Clostridia;o__Lachnospirales;f__Lachnospiraceae;g__NA
ASV_116	0.0977862	0.304693	1.25062	0.276145	0.0979255	1.49254	k__Bacteria;p__Bacteroidota;c__Bacteroidia;o__Bacteroidales;f__Marinifilaceae;g__Odoribacter
ASV_634	0.0989931	0.304693	-0.816478	0.0107563	0.0314823	-1.52076	k__Bacteria;p__Firmicutes;c__Bacilli;o__Erysipelotrichales;f__Erysipelatoclostridiaceae;g__Erysipelatoclostridium
ASV_121	0.101492	0.308381	-0.734488	0.11566	0.234596	-1.0182	k__Bacteria;p__Firmicutes;c__Clostridia;o__Lachnospirales;f__Lachnospiraceae;g__NA
ASV_575	0.109017	0.326402	0.74771	0.0131788	0.00658638	0.965752	k__Bacteria;p__Firmicutes;c__Clostridia;o__Oscillospirales;f__Butyricicoccaceae;g__Butyricicoccus
ASV_553	0.111355	0.326402	-0.864003	0.00946541	0.0355183	-1.87166	k__Bacteria;p__Firmicutes;c__Clostridia;o__Lachnospirales;f__Lachnospiraceae;g__NA
ASV_80	0.111555	0.326402	-0.866284	0.16268	0.359713	-1.1432	k__Bacteria;p__Firmicutes;c__Clostridia;o__Lachnospirales;f__Lachnospiraceae;g__[Eubacterium] hallii group
ASV_72	0.114945	0.330223	1.14892	0.43909	0.137126	1.67662	k__Bacteria;p__Firmicutes;c__Clostridia;o__Lachnospirales;f__Lachnospiraceae;g__Lachnospiraceae NK4A136 group
ASV_1477	0.11586	0.330223	-0.327861	0.00267123	0.00487761	-0.794942	k__Bacteria;p__Firmicutes;c__Clostridia;o__Oscillospirales;f__Ruminococcaceae;g__Candidatus Soleaferrea
ASV_120	0.117041	0.330223	0.962713	0.267016	0.104209	1.35466	k__Bacteria;p__Firmicutes;c__Clostridia;o__Lachnospirales;f__Lachnospiraceae;g__NA
ASV_5	0.119831	0.334117	1.80397	3.69804	1.72921	1.0965	k__Bacteria;p__Actinobacteriota;c__Actinobacteria;o__Bifidobacteriales;f__Bifidobacteriaceae;g__Bifidobacterium
ASV_106	0.121945	0.334667	0.742213	0.295139	0.145248	1.02121	k__Bacteria;p__Firmicutes;c__Clostridia;o__Lachnospirales;f__Lachnospiraceae;g__Lachnospira
ASV_414	0.122853	0.334667	0.685455	0.0521939	0.0191454	1.43129	k__Bacteria;p__Firmicutes;c__Clostridia;o__Lachnospirales;f__Lachnospiraceae;g__[Eubacterium] hallii group
ASV_2	0.135177	0.364056	-1.60167	3.40428	3.56877	-0.0680712	k__Bacteria;p__Firmicutes;c__Clostridia;o__Oscillospirales;f__Ruminococcaceae;g__Subdoligranulum
ASV_162	0.141408	0.366682	0.756277	0.223252	0.0849227	1.39098	k__Bacteria;p__Firmicutes;c__Clostridia;o__NA;f__NA;g__NA
ASV_84	0.141736	0.366682	-1.27723	0.112184	0.218842	-0.961961	k__Bacteria;p__Firmicutes;c__Clostridia;o__Oscillospirales;f__Oscillospiraceae;g__UCG-002
ASV_719	0.141896	0.366682	0.809223	0.018817	0.00920063	1.00643	k__Bacteria;p__Firmicutes;c__Bacilli;o__Erysipelotrichales;f__Erysipelotrichaceae;g__Holdemania
ASV_171	0.142341	0.366682	-1.12105	0.0595279	0.162996	-1.44813	k__Bacteria;p__Firmicutes;c__Clostridia;o__Lachnospirales;f__Lachnospiraceae;g__CAG-56
ASV_69	0.146525	0.373402	-1.44641	0.213243	0.115131	0.887314	k__Bacteria;p__Bacteroidota;c__Bacteroidia;o__Bacteroidales;f__Bacteroidaceae;g__Bacteroides
ASV_338	0.152451	0.38437	0.540541	0.0527928	0.0309586	0.76368	k__Bacteria;p__Firmicutes;c__Clostridia;o__Oscillospirales;f__Oscillospiraceae;g__Flavonifractor
ASV_353	0.158246	0.394783	0.895177	0.039864	0.0152211	1.36993	k__Bacteria;p__Bacteroidota;c__Bacteroidia;o__Bacteroidales;f__Bacteroidaceae;g__Bacteroides
ASV_79	0.161055	0.397606	0.826396	0.285602	0.194004	0.55713	k__Bacteria;p__Desulfobacterota;c__Desulfovibrionia;o__Desulfovibrionales;f__Desulfovibrionaceae;g__Bilophila
ASV_1068	0.164649	0.402287	0.334638	0.00772526	0.00430454	0.797423	k__Bacteria;p__Firmicutes;c__Clostridia;o__Lachnospirales;f__Lachnospiraceae;g__[Eubacterium] fissicatena group
ASV_200	0.173726	0.420133	0.896319	0.0742385	0.0406598	0.863291	k__Bacteria;p__Firmicutes;c__Clostridia;o__Christensenellales;f__Christensenellaceae;g__Christensenellaceae R-7 group
ASV_185	0.17645	0.422292	1.10219	0.189952	0.118112	0.683949	k__Bacteria;p__Actinobacteriota;c__Coriobacteriia;o__Coriobacteriales;f__Eggerthellaceae;g__Eggerthella
ASV_1129	0.179489	0.422292	0.275809	0.00678345	0.0042144	0.64639	k__Bacteria;p__Firmicutes;c__Clostridia;o__Lachnospirales;f__Lachnospiraceae;g__Lachnospiraceae UCG-004
ASV_885	0.179964	0.422292	-0.350746	0.00899499	0.00898132	0.00211728	k__Bacteria;p__Firmicutes;c__Clostridia;o__Lachnospirales;f__Lachnospiraceae;g__NA
ASV_142	0.184079	0.427713	0.976451	0.165	0.0850531	0.953323	k__Bacteria;p__Firmicutes;c__Clostridia;o__Oscillospirales;f__Oscillospiraceae;g__UCG-005
ASV_110	0.188982	0.434841	-0.489044	0.150686	0.261665	-0.794838	k__Bacteria;p__Firmicutes;c__Clostridia;o__Lachnospirales;f__Lachnospiraceae;g__NA
ASV_23	0.20111	0.454929	-1.7374	0.665827	0.95068	-0.513599	k__Bacteria;p__Firmicutes;c__Negativicutes;o__Acidaminococcales;f__Acidaminococcaceae;g__Phascolarctobacterium
ASV_4	0.201551	0.454929	-1.69961	2.11489	3.59	-0.763308	k__Bacteria;p__Actinobacteriota;c__Actinobacteria;o__Bifidobacteriales;f__Bifidobacteriaceae;g__Bifidobacterium
ASV_534	0.206273	0.458927	-0.735958	0.00460114	0.0479162	-3.29026	k__Bacteria;p__Firmicutes;c__Clostridia;o__Oscillospirales;f__Ruminococcaceae;g__Faecalibacterium
ASV_34	0.208518	0.458927	-0.798185	0.504872	0.806936	-0.676183	k__Bacteria;p__Firmicutes;c__Clostridia;o__Lachnospirales;f__Lachnospiraceae;g__[Eubacterium] hallii group
ASV_90	0.209131	0.458927	-1.2263	0.130607	0.163885	-0.326717	k__Bacteria;p__Bacteroidota;c__Bacteroidia;o__Bacteroidales;f__Bacteroidaceae;g__Bacteroides
ASV_24	0.211708	0.46032	-0.352864	0.959523	1.41312	-0.55833	k__Bacteria;p__Firmicutes;c__Clostridia;o__Lachnospirales;f__Lachnospiraceae;g__NA
ASV_45	0.221746	0.477761	0.711226	0.829859	0.190855	2.11847	k__Bacteria;p__Proteobacteria;c__Gammaproteobacteria;o__Enterobacterales;f__Enterobacteriaceae;g__Escherichia-Shigella
ASV_747	0.225261	0.480962	0.412686	0.0276825	0.00431348	2.59263	k__Bacteria;p__Firmicutes;c__Clostridia;o__Lachnospirales;f__Lachnospiraceae;g__Lachnoclostridium
ASV_416	0.230851	0.485321	-0.552322	0.0187565	0.027383	-0.537998	k__Bacteria;p__Firmicutes;c__Clostridia;o__Lachnospirales;f__Lachnospiraceae;g__Lachnospiraceae UCG-010
ASV_14	0.231398	0.485321	1.17887	2.62542	0.992614	1.40295	k__Bacteria;p__Bacteroidota;c__Bacteroidia;o__Bacteroidales;f__Bacteroidaceae;g__Bacteroides
ASV_242	0.233964	0.485694	-0.559962	0.0328788	0.0627583	-0.925795	k__Bacteria;p__Firmicutes;c__Clostridia;o__Oscillospirales;f__Butyricicoccaceae;g__Butyricicoccus
ASV_19	0.235674	0.485694	1.01267	1.52382	0.373208	2.02868	k__Bacteria;p__Bacteroidota;c__Bacteroidia;o__Bacteroidales;f__Bacteroidaceae;g__Bacteroides
ASV_73	0.239522	0.488519	1.2462	0.232921	0.762971	-1.71036	k__Bacteria;p__Bacteroidota;c__Bacteroidia;o__Bacteroidales;f__Bacteroidaceae;g__Bacteroides
ASV_99	0.242394	0.488519	-1.01598	0.145992	0.190074	-0.379911	k__Bacteria;p__Firmicutes;c__Clostridia;o__NA;f__NA;g__NA
ASV_179	0.243229	0.488519	-0.439889	0.0711811	0.104976	-0.558343	k__Bacteria;p__Firmicutes;c__Clostridia;o__Oscillospirales;f__Butyricicoccaceae;g__Butyricicoccus
ASV_165	0.248532	0.494976	0.948039	0.165655	0.0810401	1.02848	k__Bacteria;p__Firmicutes;c__Clostridia;o__Lachnospirales;f__Lachnospiraceae;g__NA
ASV_241	0.253492	0.500646	0.868633	0.0820161	0.0297965	1.45065	k__Bacteria;p__Firmicutes;c__Clostridia;o__Oscillospirales;f__Oscillospiraceae;g__UCG-005
ASV_283	0.261414	0.512025	0.631792	0.0314674	0.035119	-0.156832	k__Bacteria;p__Firmicutes;c__Clostridia;o__Lachnospirales;f__Lachnospiraceae;g__[Eubacterium] eligens group
ASV_650	0.281734	0.547303	0.46748	0.01968	0.00977377	0.985782	k__Bacteria;p__Firmicutes;c__Clostridia;o__Oscillospirales;f__Oscillospiraceae;g__UCG-003
ASV_219	0.284828	0.548815	0.387987	0.021606	0.0100579	1.07836	k__Bacteria;p__Firmicutes;c__Bacilli;o__Lactobacillales;f__Streptococcaceae;g__Streptococcus
ASV_3	0.295397	0.56459	0.603142	3.55469	2.62622	0.436688	k__Bacteria;p__Firmicutes;c__Clostridia;o__Oscillospirales;f__Ruminococcaceae;g__Faecalibacterium
ASV_186	0.301929	0.569461	-0.891634	0.130779	0.0821106	0.66934	k__Bacteria;p__Bacteroidota;c__Bacteroidia;o__Bacteroidales;f__Rikenellaceae;g__Alistipes
ASV_114	0.302751	0.569461	-0.426656	0.134309	0.269757	-1.00433	k__Bacteria;p__Firmicutes;c__Clostridia;o__Monoglobales;f__Monoglobaceae;g__Monoglobus
ASV_32	0.306425	0.571833	-0.674656	0.600637	0.821219	-0.451061	k__Bacteria;p__Firmicutes;c__Clostridia;o__Lachnospirales;f__Lachnospiraceae;g__NA
ASV_189	0.323516	0.595939	-0.757287	0.0530918	0.184461	-1.79038	k__Bacteria;p__Firmicutes;c__Clostridia;o__Lachnospirales;f__Lachnospiraceae;g__Anaerostipes
ASV_340	0.327665	0.595939	-0.374622	0.023847	0.0375535	-0.647918	k__Bacteria;p__Firmicutes;c__Clostridia;o__Lachnospirales;f__Lachnospiraceae;g__NA
ASV_274	0.333909	0.595939	-0.586483	0.0769054	0.048488	0.661843	k__Bacteria;p__Firmicutes;c__Clostridia;o__Oscillospirales;f__Ruminococcaceae;g__Fournierella
ASV_545	0.334178	0.595939	-0.494937	0.00676894	0.0283491	-2.01423	k__Bacteria;p__Firmicutes;c__Clostridia;o__Peptostreptococcales-Tissierellales;f__Anaerovoracaceae;g__Family XIII AD3011 group
ASV_1198	0.334382	0.595939	-0.319964	0.00395853	0.00731504	-0.833949	k__Bacteria;p__Firmicutes;c__Clostridia;o__Oscillospirales;f__Butyricicoccaceae;g__Butyricicoccus
ASV_557	0.33443	0.595939	0.24888	0.0221312	0.00352655	2.54186	k__Bacteria;p__Firmicutes;c__Clostridia;o__Oscillospirales;f__Ruminococcaceae;g__Faecalibacterium
ASV_28	0.344718	0.598958	1.20502	1.00902	0.821018	0.297357	k__Bacteria;p__Firmicutes;c__Negativicutes;o__Veillonellales-Selenomonadales;f__Veillonellaceae;g__Dialister
ASV_43	0.345313	0.598958	0.907287	0.663102	0.165157	2.00322	k__Bacteria;p__Bacteroidota;c__Bacteroidia;o__Bacteroidales;f__Rikenellaceae;g__Alistipes
ASV_280	0.346318	0.598958	-0.441607	0.0258648	0.0569102	-1.12773	k__Bacteria;p__Firmicutes;c__Clostridia;o__Lachnospirales;f__Lachnospiraceae;g__Lachnoclostridium
ASV_213	0.346721	0.598958	0.561325	0.087051	0.0863882	0.0109841	k__Bacteria;p__Firmicutes;c__Bacilli;o__Erysipelotrichales;f__Erysipelotrichaceae;g__Turicibacter
ASV_948	0.348761	0.598958	0.305887	0.00950695	0.00852215	0.152173	k__Bacteria;p__Firmicutes;c__Clostridia;o__Oscillospirales;f__Ruminococcaceae;g__DTU089
ASV_301	0.352909	0.600587	-0.733768	0.0400543	0.0790209	-0.97444	k__Bacteria;p__Firmicutes;c__Clostridia;o__Lachnospirales;f__Lachnospiraceae;g__[Eubacterium] hallii group
ASV_134	0.354777	0.600587	-0.718597	0.115116	0.201268	-0.804263	k__Bacteria;p__Firmicutes;c__Clostridia;o__Lachnospirales;f__Lachnospiraceae;g__NA
ASV_278	0.364619	0.61287	0.451169	0.0613706	0.0293511	1.05572	k__Bacteria;p__Firmicutes;c__Clostridia;o__Lachnospirales;f__Lachnospiraceae;g__NA
ASV_602	0.375154	0.621864	0.27742	0.025928	0.0144616	0.827954	k__Bacteria;p__Firmicutes;c__Clostridia;o__Lachnospirales;f__Lachnospiraceae;g__Lachnoclostridium
ASV_391	0.375217	0.621864	-0.223911	0.00336038	0.00463744	-0.42867	k__Bacteria;p__Firmicutes;c__Clostridia;o__Oscillospirales;f__Ruminococcaceae;g__Subdoligranulum
ASV_93	0.378978	0.622668	-0.88734	0.0972113	0.586793	-2.58957	k__Bacteria;p__Bacteroidota;c__Bacteroidia;o__Bacteroidales;f__Bacteroidaceae;g__Bacteroides
ASV_108	0.380957	0.622668	0.844867	0.406598	0.125353	1.69498	k__Bacteria;p__Bacteroidota;c__Bacteroidia;o__Bacteroidales;f__Bacteroidaceae;g__Bacteroides
ASV_742	0.392871	0.637349	-0.326771	0.0067228	0.0115202	-0.748588	k__Bacteria;p__Firmicutes;c__Clostridia;o__Oscillospirales;f__Oscillospiraceae;g__Colidextribacter
ASV_40	0.395318	0.637349	0.601843	0.261566	0.378678	-0.533236	k__Bacteria;p__Firmicutes;c__Bacilli;o__Lactobacillales;f__Streptococcaceae;g__Streptococcus
ASV_86	0.399601	0.639901	0.721071	0.427433	0.0673936	2.65907	k__Bacteria;p__Bacteroidota;c__Bacteroidia;o__Bacteroidales;f__Rikenellaceae;g__Alistipes
ASV_1013	0.406556	0.646376	0.185647	0.00914254	0.00526423	0.759745	k__Bacteria;p__Firmicutes;c__Clostridia;o__Oscillospirales;f__Oscillospiraceae;g__Colidextribacter
ASV_20	0.409099	0.646376	1.02742	1.67071	0.784627	1.09006	k__Bacteria;p__Firmicutes;c__Clostridia;o__Oscillospirales;f__Ruminococcaceae;g__Ruminococcus
ASV_421	0.420548	0.654208	-0.241865	0.0102141	0.0111508	-0.12278	k__Bacteria;p__Firmicutes;c__Bacilli;o__Lactobacillales;f__Streptococcaceae;g__Streptococcus
ASV_360	0.422026	0.654208	-0.529064	0.0307528	0.0579061	-0.905785	k__Bacteria;p__Firmicutes;c__Clostridia;o__Lachnospirales;f__Lachnospiraceae;g__Anaerostipes
ASV_166	0.424233	0.654208	0.283064	0.12054	0.131422	-0.124361	k__Bacteria;p__Firmicutes;c__Clostridia;o__Oscillospirales;f__Ruminococcaceae;g__UBA1819
ASV_37	0.425097	0.654208	-0.70174	0.544484	0.649423	-0.254127	k__Bacteria;p__Firmicutes;c__Clostridia;o__Lachnospirales;f__Lachnospiraceae;g__NA
ASV_125	0.441464	0.673933	-0.513523	0.101	0.0834703	0.274029	k__Bacteria;p__Firmicutes;c__Clostridia;o__Oscillospirales;f__Oscillospiraceae;g__UCG-002
ASV_191	0.443602	0.673933	0.440254	0.102939	0.125207	-0.281703	k__Bacteria;p__Firmicutes;c__Clostridia;o__Lachnospirales;f__Lachnospiraceae;g__NA
ASV_61	0.448574	0.677147	0.435569	0.316594	0.445866	-0.49354	k__Bacteria;p__Firmicutes;c__Clostridia;o__Lachnospirales;f__Lachnospiraceae;g__NA
ASV_27	0.45516	0.679734	-0.56468	0.716237	0.841309	-0.2321	k__Bacteria;p__Firmicutes;c__Bacilli;o__Erysipelotrichales;f__Erysipelatoclostridiaceae;g__Erysipelotrichaceae UCG-003
ASV_85	0.456024	0.679734	0.798077	0.584787	0.0762692	2.93331	k__Bacteria;p__Bacteroidota;c__Bacteroidia;o__Bacteroidales;f__Bacteroidaceae;g__Bacteroides
ASV_333	0.460851	0.680145	0.296196	0.0491476	0.0363163	0.4331	k__Bacteria;p__Firmicutes;c__Clostridia;o__Lachnospirales;f__Lachnospiraceae;g__NA
ASV_419	0.462039	0.680145	-0.400551	0.0214309	0.0178254	0.261327	k__Bacteria;p__Bacteroidota;c__Bacteroidia;o__Bacteroidales;f__Bacteroidaceae;g__Bacteroides
ASV_270	0.474843	0.694678	-0.497713	0.042648	0.0302797	0.489604	k__Bacteria;p__Bacteroidota;c__Bacteroidia;o__Bacteroidales;f__Bacteroidaceae;g__Bacteroides
ASV_54	0.481196	0.699653	0.734454	0.651006	0.17115	1.92536	k__Bacteria;p__Bacteroidota;c__Bacteroidia;o__Bacteroidales;f__Bacteroidaceae;g__Bacteroides
ASV_1042	0.501674	0.72498	0.268141	0.0117445	0.00599816	0.932033	k__Bacteria;p__Firmicutes;c__Clostridia;o__Peptostreptococcales-Tissierellales;f__Anaerovoracaceae;g__Family XIII AD3011 group
ASV_230	0.50626	0.727173	-0.335644	0.0414055	0.0769677	-0.889141	k__Bacteria;p__Firmicutes;c__Clostridia;o__Lachnospirales;f__Lachnospiraceae;g__NA
ASV_100	0.515018	0.734354	-0.393167	0.136253	0.28324	-1.05393	k__Bacteria;p__Firmicutes;c__Clostridia;o__Oscillospirales;f__Oscillospiraceae;g__UCG-002
ASV_475	0.517456	0.734354	-0.327692	0.0260704	0.021467	0.276425	k__Bacteria;p__Firmicutes;c__Clostridia;o__Oscillospirales;f__Oscillospiraceae;g__Flavonifractor
ASV_211	0.528182	0.745113	-0.35751	0.0751355	0.083533	-0.152217	k__Bacteria;p__Firmicutes;c__Clostridia;o__Lachnospirales;f__Lachnospiraceae;g__Lachnospiraceae FCS020 group
ASV_65	0.537621	0.751	0.735078	0.444692	0.253655	0.809133	k__Bacteria;p__Bacteroidota;c__Bacteroidia;o__Bacteroidales;f__Tannerellaceae;g__Parabacteroides
ASV_163	0.538692	0.751	0.465151	0.135488	0.0645967	1.06479	k__Bacteria;p__Firmicutes;c__Clostridia;o__Christensenellales;f__Christensenellaceae;g__Christensenellaceae R-7 group
ASV_33	0.54846	0.760146	0.229777	0.361484	0.21193	0.769417	k__Bacteria;p__Firmicutes;c__Bacilli;o__Lactobacillales;f__Streptococcaceae;g__Streptococcus
ASV_858	0.5551	0.760818	0.18945	0.00926342	0.0091929	0.0106425	k__Bacteria;p__Firmicutes;c__Clostridia;o__Lachnospirales;f__Lachnospiraceae;g__Roseburia
ASV_7	0.555365	0.760818	-0.722353	2.13444	2.73345	-0.35682	k__Bacteria;p__Actinobacteriota;c__Coriobacteriia;o__Coriobacteriales;f__Coriobacteriaceae;g__Collinsella
ASV_26	0.572108	0.779251	-0.572979	1.21869	0.892301	0.449588	k__Bacteria;p__Verrucomicrobiota;c__Verrucomicrobiae;o__Verrucomicrobiales;f__Akkermansiaceae;g__Akkermansia
ASV_425	0.588567	0.788052	-0.290763	0.021241	0.0265272	-0.316209	k__Bacteria;p__Firmicutes;c__Clostridia;o__Lachnospirales;f__Lachnospiraceae;g__NA
ASV_71	0.591463	0.788052	-0.34556	0.148955	0.220728	-0.566354	k__Bacteria;p__Firmicutes;c__Clostridia;o__Lachnospirales;f__Lachnospiraceae;g__[Eubacterium] eligens group
ASV_66	0.591497	0.788052	0.41595	0.329887	0.176758	0.898949	k__Bacteria;p__Firmicutes;c__Clostridia;o__Lachnospirales;f__Lachnospiraceae;g__NA
ASV_1	0.59187	0.788052	0.490911	2.65893	2.57936	0.0438309	k__Bacteria;p__Firmicutes;c__Clostridia;o__Oscillospirales;f__Ruminococcaceae;g__Faecalibacterium
ASV_383	0.596448	0.78971	0.288404	0.0402629	0.037952	0.0845577	k__Bacteria;p__Actinobacteriota;c__Actinobacteria;o__Bifidobacteriales;f__Bifidobacteriaceae;g__Bifidobacterium
ASV_173	0.616558	0.811801	-0.23805	0.0663133	0.124143	-0.901293	k__Bacteria;p__Firmicutes;c__Clostridia;o__Lachnospirales;f__Lachnospiraceae;g__NA
ASV_63	0.623465	0.81636	0.53873	0.357229	0.34792	0.0380602	k__Bacteria;p__Actinobacteriota;c__Actinobacteria;o__Bifidobacteriales;f__Bifidobacteriaceae;g__Bifidobacterium
ASV_862	0.636764	0.829193	-0.177883	0.00735338	0.0106963	-0.521104	k__Bacteria;p__Firmicutes;c__Bacilli;o__Erysipelotrichales;f__Erysipelotrichaceae;g__Merdibacter
ASV_133	0.646603	0.833241	0.413477	0.128208	0.138265	-0.108675	k__Bacteria;p__Firmicutes;c__Clostridia;o__Oscillospirales;f__Ruminococcaceae;g__Faecalibacterium
ASV_698	0.646904	0.833241	-0.169604	0.0112357	0.0207397	-0.865285	k__Bacteria;p__Firmicutes;c__Clostridia;o__Peptostreptococcales-Tissierellales;f__Anaerovoracaceae;g__[Eubacterium] brachy group
ASV_36	0.671267	0.859947	0.162759	0.65123	0.613528	0.0859925	k__Bacteria;p__Firmicutes;c__Clostridia;o__Lachnospirales;f__Lachnospiraceae;g__Anaerostipes
ASV_214	0.678546	0.864599	-0.2258	0.0215256	0.0339214	-0.648145	k__Bacteria;p__Firmicutes;c__Bacilli;o__Lactobacillales;f__Streptococcaceae;g__Streptococcus
ASV_13	0.687129	0.868231	0.345419	1.61681	0.862382	0.906491	k__Bacteria;p__Bacteroidota;c__Bacteroidia;o__Bacteroidales;f__Rikenellaceae;g__Alistipes
ASV_247	0.691758	0.868231	0.183716	0.0656159	0.0800266	-0.28513	k__Bacteria;p__Firmicutes;c__Clostridia;o__Oscillospirales;f__NA;g__NA
ASV_105	0.705159	0.868231	-0.380527	0.174654	0.368692	-1.07648	k__Bacteria;p__Firmicutes;c__Clostridia;o__Oscillospirales;f__Ruminococcaceae;g__Faecalibacterium
ASV_74	0.705359	0.868231	0.306008	0.209595	0.0617585	1.75747	k__Bacteria;p__Firmicutes;c__Clostridia;o__Oscillospirales;f__Ruminococcaceae;g__Faecalibacterium
ASV_599	0.707155	0.868231	0.14443	0.0182811	0.0136156	0.416345	k__Bacteria;p__Firmicutes;c__Clostridia;o__Lachnospirales;f__Lachnospiraceae;g__Eisenbergiella
ASV_97	0.709232	0.868231	-0.237807	0.146272	0.288026	-0.97595	k__Bacteria;p__Firmicutes;c__Clostridia;o__Oscillospirales;f__Ruminococcaceae;g__[Eubacterium] siraeum group
ASV_908	0.709473	0.868231	-0.0727165	0.00665596	0.00670379	-0.00984435	k__Bacteria;p__Firmicutes;c__Clostridia;o__Lachnospirales;f__Lachnospiraceae;g__[Eubacterium] eligens group
ASV_164	0.712268	0.868231	-0.312559	0.179062	0.0343375	2.37144	k__Bacteria;p__Bacteroidota;c__Bacteroidia;o__Bacteroidales;f__Tannerellaceae;g__Parabacteroides
ASV_587	0.714613	0.868231	0.122846	0.0208539	0.0133323	0.632747	k__Bacteria;p__Firmicutes;c__Clostridia;o__NA;f__NA;g__NA
ASV_217	0.718031	0.868231	0.294146	0.0991165	0.0882503	0.166933	k__Bacteria;p__Bacteroidota;c__Bacteroidia;o__Bacteroidales;f__Bacteroidaceae;g__Bacteroides
ASV_954	0.723333	0.870202	-0.126752	0.0089398	0.0093063	-0.0559369	k__Bacteria;p__Firmicutes;c__Clostridia;o__NA;f__NA;g__NA
ASV_172	0.727717	0.871055	0.378042	0.20816	0.104529	0.991526	k__Bacteria;p__Bacteroidota;c__Bacteroidia;o__Bacteroidales;f__Bacteroidaceae;g__Bacteroides
ASV_291	0.732229	0.871947	0.215086	0.0293415	0.0288116	0.0259957	k__Bacteria;p__Actinobacteriota;c__Coriobacteriia;o__Coriobacteriales;f__Eggerthellaceae;g__Asaccharobacter
ASV_181	0.737398	0.871947	-0.226987	0.0719038	0.119742	-0.73315	k__Bacteria;p__Firmicutes;c__Clostridia;o__Lachnospirales;f__Lachnospiraceae;g__[Eubacterium] xylanophilum group
ASV_15	0.7395	0.871947	0.187804	1.47908	1.38062	0.0993673	k__Bacteria;p__Firmicutes;c__Clostridia;o__Lachnospirales;f__Lachnospiraceae;g__NA
ASV_700	0.744186	0.873129	-0.1002	0.0138262	0.0152874	-0.141715	k__Bacteria;p__Firmicutes;c__Clostridia;o__Oscillospirales;f__Ruminococcaceae;g__Candidatus Soleaferrea
ASV_130	0.751078	0.876355	0.221887	0.127043	0.168491	-0.406429	k__Bacteria;p__Firmicutes;c__Clostridia;o__Lachnospirales;f__Lachnospiraceae;g__NA
ASV_324	0.754331	0.876355	-0.149784	0.0279562	0.0351445	-0.326679	k__Bacteria;p__Firmicutes;c__Clostridia;o__Lachnospirales;f__Lachnospiraceae;g__Fusicatenibacter
ASV_8	0.761316	0.880155	-0.30626	1.57069	1.65082	-0.0717625	k__Bacteria;p__Firmicutes;c__Clostridia;o__Oscillospirales;f__Ruminococcaceae;g__Subdoligranulum
ASV_307	0.777029	0.892993	-0.124406	0.0218571	0.0295263	-0.428304	k__Bacteria;p__Firmicutes;c__Clostridia;o__Lachnospirales;f__Lachnospiraceae;g__Lachnospiraceae UCG-001
ASV_149	0.779956	0.892993	0.205335	0.0997618	0.155136	-0.635276	k__Bacteria;p__Firmicutes;c__Clostridia;o__Lachnospirales;f__Lachnospiraceae;g__[Ruminococcus] torques group
ASV_50	0.787732	0.89756	-0.111528	0.340123	0.404617	-0.250279	k__Bacteria;p__Firmicutes;c__Clostridia;o__NA;f__NA;g__NA
ASV_653	0.79244	0.898604	-0.0958875	0.0103645	0.00882381	0.224412	k__Bacteria;p__Firmicutes;c__Bacilli;o__Lactobacillales;f__Streptococcaceae;g__Streptococcus
ASV_41	0.821604	0.927239	-0.104104	0.556253	0.313983	0.824397	k__Bacteria;p__Firmicutes;c__Clostridia;o__Peptostreptococcales-Tissierellales;f__Peptostreptococcaceae;g__Romboutsia
ASV_70	0.829221	0.9314	-0.13197	0.394014	0.39742	-0.0124068	k__Bacteria;p__Firmicutes;c__Clostridia;o__Lachnospirales;f__Lachnospiraceae;g__Anaerostipes
ASV_206	0.850641	0.945902	0.111169	0.113019	0.0871902	0.373076	k__Bacteria;p__Firmicutes;c__Clostridia;o__Oscillospirales;f__Oscillospiraceae;g__Oscillibacter
ASV_328	0.852631	0.945902	0.0824563	0.020407	0.0211097	-0.0480806	k__Bacteria;p__Firmicutes;c__Bacilli;o__Erysipelotrichales;f__Erysipelotrichaceae;g__Turicibacter
ASV_228	0.859589	0.945902	0.086171	0.0814635	0.0471911	0.783411	k__Bacteria;p__Firmicutes;c__Clostridia;o__Peptostreptococcales-Tissierellales;f__Anaerovoracaceae;g__Family XIII AD3011 group
ASV_928	0.864982	0.945902	-0.0691044	0.00694013	0.00924171	-0.396766	k__Bacteria;p__Firmicutes;c__Clostridia;o__NA;f__NA;g__NA
ASV_372	0.868563	0.945902	-0.0873495	0.0312223	0.0495234	-0.659934	k__Bacteria;p__Firmicutes;c__Clostridia;o__Lachnospirales;f__Lachnospiraceae;g__NA
ASV_233	0.870289	0.945902	-0.13539	0.0547948	0.0918128	-0.741164	k__Bacteria;p__Proteobacteria;c__Gammaproteobacteria;o__Burkholderiales;f__Sutterellaceae;g__Parasutterella
ASV_102	0.872989	0.945902	-0.170239	0.302585	0.147748	1.03255	k__Bacteria;p__Bacteroidota;c__Bacteroidia;o__Bacteroidales;f__Bacteroidaceae;g__Bacteroides
ASV_530	0.87552	0.945902	0.0680762	0.0190334	0.0191864	-0.0113582	k__Bacteria;p__Firmicutes;c__Clostridia;o__Lachnospirales;f__Lachnospiraceae;g__Roseburia
ASV_18	0.880048	0.945902	-0.129684	1.29432	0.517018	1.32336	k__Bacteria;p__Bacteroidota;c__Bacteroidia;o__Bacteroidales;f__Bacteroidaceae;g__Bacteroides
ASV_89	0.884668	0.945902	-0.134134	0.442196	0.19298	1.19484	k__Bacteria;p__Bacteroidota;c__Bacteroidia;o__Bacteroidales;f__Bacteroidaceae;g__Bacteroides
ASV_968	0.886035	0.945902	-0.0441528	0.00753761	0.00619123	0.270756	k__Bacteria;p__Firmicutes;c__Clostridia;o__Oscillospirales;f__Oscillospiraceae;g__NA
ASV_16	0.897114	0.953435	-0.073678	1.60035	1.30697	0.29209	k__Bacteria;p__Firmicutes;c__Clostridia;o__Lachnospirales;f__Lachnospiraceae;g__NA
ASV_141	0.902527	0.954906	0.106927	0.187817	0.0733748	1.35202	k__Bacteria;p__Bacteroidota;c__Bacteroidia;o__Bacteroidales;f__Rikenellaceae;g__Alistipes
ASV_6	0.912209	0.96086	0.0867015	1.74763	2.31509	-0.405601	k__Bacteria;p__Firmicutes;c__Clostridia;o__Oscillospirales;f__Ruminococcaceae;g__Faecalibacterium
ASV_39	0.919115	0.963851	-0.140698	0.796228	0.439436	0.857043	k__Bacteria;p__Bacteroidota;c__Bacteroidia;o__Bacteroidales;f__Bacteroidaceae;g__Bacteroides
ASV_64	0.925652	0.96643	-0.0785325	0.223483	0.229945	-0.0410591	k__Bacteria;p__Firmicutes;c__Clostridia;o__Lachnospirales;f__Lachnospiraceae;g__Lachnospiraceae ND3007 group
ASV_51	0.935158	0.972072	0.0748864	0.364588	0.35931	0.0210215	k__Bacteria;p__Firmicutes;c__Clostridia;o__Lachnospirales;f__Lachnospiraceae;g__NA
ASV_103	0.944051	0.977031	0.0608852	0.203787	0.239261	-0.231181	k__Bacteria;p__Firmicutes;c__Clostridia;o__Lachnospirales;f__Lachnospiraceae;g__NA
ASV_53	0.959056	0.985166	-0.0258844	0.27021	0.300363	-0.152445	k__Bacteria;p__Firmicutes;c__Clostridia;o__Lachnospirales;f__Lachnospiraceae;g__[Eubacterium] eligens group
ASV_87	0.961172	0.985166	0.0415785	0.210701	0.140252	0.586037	k__Bacteria;p__Firmicutes;c__Clostridia;o__Oscillospirales;f__Oscillospiraceae;g__NA
ASV_882	0.964382	0.985166	-0.0103726	0.015332	0.00664439	1.16706	k__Bacteria;p__Firmicutes;c__Clostridia;o__Peptostreptococcales-Tissierellales;f__Peptostreptococcaceae;g__Romboutsia
ASV_701	0.968679	0.985308	-0.0152529	0.0131402	0.0134385	-0.0316089	k__Bacteria;p__Firmicutes;c__Clostridia;o__Oscillospirales;f__Oscillospiraceae;g__Oscillibacter
ASV_58	0.974945	0.987444	-0.0232444	0.343108	0.327148	0.0686528	k__Bacteria;p__Firmicutes;c__Clostridia;o__Lachnospirales;f__Lachnospiraceae;g__Lachnospira
ASV_17	0.985823	0.994213	0.0221052	1.89683	0.788292	1.26643	k__Bacteria;p__Firmicutes;c__Clostridia;o__Oscillospirales;f__Ruminococcaceae;g__Ruminococcus
ASV_537	0.996567	0.998426	0.00258876	0.016387	0.0306509	-0.89004	k__Bacteria;p__Actinobacteriota;c__Coriobacteriia;o__Coriobacteriales;f__Eggerthellaceae;g__Gordonibacter
ASV_170	0.998426	0.998426	-0.00187106	0.177045	0.13101	0.433491	k__Bacteria;p__Firmicutes;c__Clostridia;o__Oscillospirales;f__Ruminococcaceae;g__Ruminococcus

## Sheet: A vs E 16S (ASV)
feature	ANCOMBC2.pval	ANCOMBC2.adjpval.fdr	lfc_groupE	mean1	mean2	log2FC	DESCRIPTION
ASV_355	2.78731e-05	0.00733063	-2.12504	0.0016888	0.0957621	-5.09059	k__Bacteria;p__Firmicutes;c__Bacilli;o__Lactobacillales;f__Streptococcaceae;g__Streptococcus
ASV_156	0.000893859	0.117542	-1.96308	0.000494546	0.0774927	-5.57479	k__Bacteria;p__Firmicutes;c__Clostridia;o__Oscillospirales;f__Oscillospiraceae;g__UCG-002
ASV_159	0.00225597	0.127977	1.81079	0.251122	0.0549413	2.16902	k__Bacteria;p__Firmicutes;c__Clostridia;o__Lachnospirales;f__Lachnospiraceae;g__Anaerostipes
ASV_219	0.00232791	0.127977	-1.73605	0.0100579	0.143097	-3.6853	k__Bacteria;p__Firmicutes;c__Bacilli;o__Lactobacillales;f__Streptococcaceae;g__Streptococcus
ASV_307	0.00266429	0.127977	-1.30889	0.0295263	0.0846744	-1.4841	k__Bacteria;p__Firmicutes;c__Clostridia;o__Lachnospirales;f__Lachnospiraceae;g__Lachnospiraceae UCG-001
ASV_83	0.00291962	0.127977	2.91457	0.541824	0.036322	3.8568	k__Bacteria;p__Bacteroidota;c__Bacteroidia;o__Bacteroidales;f__Bacteroidaceae;g__Bacteroides
ASV_89	0.00669891	0.251426	1.86908	0.19298	0.0151446	3.5741	k__Bacteria;p__Bacteroidota;c__Bacteroidia;o__Bacteroidales;f__Bacteroidaceae;g__Bacteroides
ASV_575	0.00764795	0.251426	-1.37697	0.00658638	0.0364288	-2.27937	k__Bacteria;p__Firmicutes;c__Clostridia;o__Oscillospirales;f__Butyricicoccaceae;g__Butyricicoccus
ASV_358	0.011562	0.309248	-1.43116	0.00362718	0.0847982	-4.16765	k__Bacteria;p__Actinobacteriota;c__Actinobacteria;o__Bifidobacteriales;f__Bifidobacteriaceae;g__Bifidobacterium
ASV_392	0.0117585	0.309248	-1.19502	0.00421588	0.0383276	-2.87786	k__Bacteria;p__Firmicutes;c__Negativicutes;o__Veillonellales-Selenomonadales;f__Veillonellaceae;g__Veillonella
ASV_620	0.0129596	0.309853	0.71177	0.0369658	0.0189388	0.923811	k__Bacteria;p__Firmicutes;c__Clostridia;o__Lachnospirales;f__Lachnospiraceae;g__NA
ASV_1	0.0156069	0.342051	-1.81531	2.57936	4.00509	-0.634592	k__Bacteria;p__Firmicutes;c__Clostridia;o__Oscillospirales;f__Ruminococcaceae;g__Faecalibacterium
ASV_717	0.0182758	0.369733	-1.06459	0.00290595	0.0324677	-3.04938	k__Bacteria;p__Firmicutes;c__Bacilli;o__Lactobacillales;f__Streptococcaceae;g__Streptococcus
ASV_206	0.0199649	0.375055	0.980281	0.0871902	0.0416581	1.04509	k__Bacteria;p__Firmicutes;c__Clostridia;o__Oscillospirales;f__Oscillospiraceae;g__Oscillibacter
ASV_160	0.0245288	0.42754	-1.70105	0.0474111	0.224835	-2.21823	k__Bacteria;p__Firmicutes;c__Clostridia;o__Oscillospirales;f__Oscillospiraceae;g__NK4A214 group
ASV_826	0.0267957	0.42754	-0.606792	0.00398752	0.0120116	-1.35624	k__Bacteria;p__Firmicutes;c__Clostridia;o__Lachnospirales;f__Lachnospiraceae;g__NA
ASV_238	0.0332252	0.42754	-1.30171	0.0384753	0.110267	-1.49135	k__Bacteria;p__Firmicutes;c__Clostridia;o__Oscillospirales;f__Oscillospiraceae;g__NA
ASV_87	0.0333945	0.42754	-1.63409	0.140252	0.287895	-1.03146	k__Bacteria;p__Firmicutes;c__Clostridia;o__Oscillospirales;f__Oscillospiraceae;g__NA
ASV_700	0.033548	0.42754	0.729775	0.0152874	0.00707334	0.998702	k__Bacteria;p__Firmicutes;c__Clostridia;o__Oscillospirales;f__Ruminococcaceae;g__Candidatus Soleaferrea
ASV_352	0.0335698	0.42754	-1.50124	0.0119233	0.0833721	-2.69219	k__Bacteria;p__Bacteroidota;c__Bacteroidia;o__Bacteroidales;f__Tannerellaceae;g__Parabacteroides
ASV_370	0.0353992	0.42754	-1.01773	0.00616264	0.0443287	-2.63581	k__Bacteria;p__Firmicutes;c__Negativicutes;o__Veillonellales-Selenomonadales;f__Veillonellaceae;g__Veillonella
ASV_885	0.0357638	0.42754	0.578892	0.00898132	0.00608605	0.485231	k__Bacteria;p__Firmicutes;c__Clostridia;o__Lachnospirales;f__Lachnospiraceae;g__NA
ASV_10	0.0408276	0.439427	-1.87885	1.22562	1.85661	-0.598702	k__Bacteria;p__Firmicutes;c__Clostridia;o__Oscillospirales;f__Ruminococcaceae;g__Faecalibacterium
ASV_229	0.0410391	0.439427	-1.20214	0.00690852	0.0694348	-3.12989	k__Bacteria;p__Firmicutes;c__Negativicutes;o__Veillonellales-Selenomonadales;f__Veillonellaceae;g__Veillonella
ASV_259	0.0417707	0.439427	1.35186	0.0965768	0.0451426	1.07788	k__Bacteria;p__Bacteroidota;c__Bacteroidia;o__Bacteroidales;f__Rikenellaceae;g__Alistipes
ASV_338	0.0477763	0.44107	0.899539	0.0309586	0.0152142	0.972181	k__Bacteria;p__Firmicutes;c__Clostridia;o__Oscillospirales;f__Oscillospiraceae;g__Flavonifractor
ASV_401	0.0478207	0.44107	-0.832638	0.0176201	0.0277621	-0.62309	k__Bacteria;p__Firmicutes;c__Bacilli;o__Erysipelotrichales;f__Erysipelatoclostridiaceae;g__Coprobacillus
ASV_213	0.0482074	0.44107	0.946678	0.0863882	0.0947541	-0.131672	k__Bacteria;p__Firmicutes;c__Bacilli;o__Erysipelotrichales;f__Erysipelotrichaceae;g__Turicibacter
ASV_634	0.0491169	0.44107	0.919119	0.0314823	0.00729869	1.9488	k__Bacteria;p__Firmicutes;c__Bacilli;o__Erysipelotrichales;f__Erysipelatoclostridiaceae;g__Erysipelatoclostridium
ASV_59	0.0508215	0.44107	-1.7625	0.0786086	0.275167	-1.79254	k__Bacteria;p__Firmicutes;c__Clostridia;o__Oscillospirales;f__Ruminococcaceae;g__NA
ASV_1208	0.0527629	0.44107	-0.601907	0.00198977	0.00825949	-1.58176	k__Bacteria;p__Firmicutes;c__Bacilli;o__Lactobacillales;f__Carnobacteriaceae;g__Granulicatella
ASV_47	0.0548011	0.44107	-1.71119	0.0766259	0.150787	-0.966029	k__Bacteria;p__Actinobacteriota;c__Actinobacteria;o__Bifidobacteriales;f__Bifidobacteriaceae;g__Bifidobacterium
ASV_1477	0.0555396	0.44107	0.435934	0.00487761	0.00181656	1.02143	k__Bacteria;p__Firmicutes;c__Clostridia;o__Oscillospirales;f__Ruminococcaceae;g__Candidatus Soleaferrea
ASV_295	0.0570204	0.44107	-1.00927	0.0108531	0.0437703	-1.90347	k__Bacteria;p__Bacteroidota;c__Bacteroidia;o__Bacteroidales;f__Bacteroidaceae;g__Bacteroides
ASV_9	0.0614467	0.44653	0.723278	2.72686	1.69643	0.684367	k__Bacteria;p__Firmicutes;c__Clostridia;o__Lachnospirales;f__Lachnospiraceae;g__NA
ASV_128	0.0617848	0.44653	-1.65286	0.0189993	0.24762	-3.62564	k__Bacteria;p__Bacteroidota;c__Bacteroidia;o__Bacteroidales;f__Bacteroidaceae;g__Bacteroides
ASV_24	0.0628198	0.44653	0.507813	1.41312	0.840258	0.749172	k__Bacteria;p__Firmicutes;c__Clostridia;o__Lachnospirales;f__Lachnospiraceae;g__NA
ASV_117	0.0695739	0.481524	-1.79414	0.0901055	0.270983	-1.57627	k__Bacteria;p__Bacteroidota;c__Bacteroidia;o__Bacteroidales;f__Bacteroidaceae;g__Bacteroides
ASV_74	0.0738731	0.485818	-1.75702	0.0617585	0.572918	-3.18978	k__Bacteria;p__Firmicutes;c__Clostridia;o__Oscillospirales;f__Ruminococcaceae;g__Faecalibacterium
ASV_1452	0.0749762	0.485818	0.431274	0.00509848	0.00214138	0.923664	k__Bacteria;p__Firmicutes;c__Clostridia;o__Oscillospirales;f__[Clostridium] methylpentosum group;g__NA
ASV_639	0.075736	0.485818	-0.830598	0.00700896	0.0245464	-1.65444	k__Bacteria;p__Firmicutes;c__Clostridia;o__Lachnospirales;f__Lachnospiraceae;g__Lachnospiraceae UCG-004
ASV_240	0.0789879	0.487972	-1.42299	0.0418741	0.128504	-1.59133	k__Bacteria;p__Bacteroidota;c__Bacteroidia;o__Bacteroidales;f__NA;g__NA
ASV_306	0.0801871	0.487972	0.590125	0.0535523	0.0489704	0.126191	k__Bacteria;p__Firmicutes;c__Clostridia;o__Lachnospirales;f__Lachnospiraceae;g__[Ruminococcus] torques group
ASV_712	0.0830584	0.487972	-0.433812	0.00520919	0.00953388	-0.748012	k__Bacteria;p__Firmicutes;c__Clostridia;o__NA;f__NA;g__NA
ASV_653	0.0834934	0.487972	-0.683892	0.00882381	0.0263722	-1.46387	k__Bacteria;p__Firmicutes;c__Bacilli;o__Lactobacillales;f__Streptococcaceae;g__Streptococcus
ASV_557	0.0893606	0.491586	-0.614502	0.00352655	0.0395944	-3.12157	k__Bacteria;p__Firmicutes;c__Clostridia;o__Oscillospirales;f__Ruminococcaceae;g__Faecalibacterium
ASV_191	0.0924729	0.491586	1.14128	0.125207	0.0535932	1.20667	k__Bacteria;p__Firmicutes;c__Clostridia;o__Lachnospirales;f__Lachnospiraceae;g__NA
ASV_274	0.0928688	0.491586	0.872562	0.048488	0.0218716	1.10827	k__Bacteria;p__Firmicutes;c__Clostridia;o__Oscillospirales;f__Ruminococcaceae;g__Fournierella
ASV_116	0.0931427	0.491586	-1.00602	0.0979255	0.146915	-0.579601	k__Bacteria;p__Bacteroidota;c__Bacteroidia;o__Bacteroidales;f__Marinifilaceae;g__Odoribacter
ASV_200	0.0934574	0.491586	-1.23503	0.0406598	0.103209	-1.31952	k__Bacteria;p__Firmicutes;c__Clostridia;o__Christensenellales;f__Christensenellaceae;g__Christensenellaceae R-7 group
ASV_475	0.106326	0.544356	0.607128	0.021467	0.0125681	0.721098	k__Bacteria;p__Firmicutes;c__Clostridia;o__Oscillospirales;f__Oscillospiraceae;g__Flavonifractor
ASV_421	0.108329	0.544356	-0.74158	0.0111508	0.045782	-1.93133	k__Bacteria;p__Firmicutes;c__Bacilli;o__Lactobacillales;f__Streptococcaceae;g__Streptococcus
ASV_701	0.112132	0.544356	0.617688	0.0134385	0.0079076	0.687301	k__Bacteria;p__Firmicutes;c__Clostridia;o__Oscillospirales;f__Oscillospiraceae;g__Oscillibacter
ASV_157	0.113793	0.544356	1.33382	0.179316	0.0912576	0.965598	k__Bacteria;p__Firmicutes;c__Clostridia;o__Lachnospirales;f__Lachnospiraceae;g__[Eubacterium] ventriosum group
ASV_162	0.114191	0.544356	0.834272	0.0849227	0.0579218	0.543043	k__Bacteria;p__Firmicutes;c__Clostridia;o__NA;f__NA;g__NA
ASV_214	0.119195	0.544356	-0.879422	0.0339214	0.0995157	-1.52106	k__Bacteria;p__Firmicutes;c__Bacilli;o__Lactobacillales;f__Streptococcaceae;g__Streptococcus
ASV_64	0.120089	0.544356	-1.17044	0.229945	0.427446	-0.89112	k__Bacteria;p__Firmicutes;c__Clostridia;o__Lachnospirales;f__Lachnospiraceae;g__Lachnospiraceae ND3007 group
ASV_232	0.122977	0.544356	-1.07677	0.0309902	0.0669695	-1.08356	k__Bacteria;p__Firmicutes;c__Clostridia;o__Lachnospirales;f__Lachnospiraceae;g__[Eubacterium] ventriosum group
ASV_1003	0.126765	0.544356	0.389906	0.0106954	0.00506997	0.92874	k__Bacteria;p__Firmicutes;c__Clostridia;o__Oscillospirales;f__Ruminococcaceae;g__NA
ASV_120	0.126848	0.544356	-0.87655	0.104209	0.178025	-0.766018	k__Bacteria;p__Firmicutes;c__Clostridia;o__Lachnospirales;f__Lachnospiraceae;g__NA
ASV_70	0.129608	0.544356	0.95046	0.39742	0.149741	1.4013	k__Bacteria;p__Firmicutes;c__Clostridia;o__Lachnospirales;f__Lachnospiraceae;g__Anaerostipes
ASV_420	0.130199	0.544356	-0.81084	0.0175044	0.0431041	-1.24605	k__Bacteria;p__Firmicutes;c__Clostridia;o__Lachnospirales;f__Lachnospiraceae;g__Marvinbryantia
ASV_415	0.132666	0.544356	-0.760354	0.00392963	0.0339061	-2.78552	k__Bacteria;p__Firmicutes;c__Clostridia;o__Oscillospirales;f__Ruminococcaceae;g__Fournierella
ASV_18	0.134505	0.544356	-0.973638	0.517018	0.94714	-0.871899	k__Bacteria;p__Bacteroidota;c__Bacteroidia;o__Bacteroidales;f__Bacteroidaceae;g__Bacteroides
ASV_35	0.134537	0.544356	-1.85654	0.052454	1.47081	-4.77911	k__Bacteria;p__Bacteroidota;c__Bacteroidia;o__Bacteroidales;f__Prevotellaceae;g__Prevotellaceae NK3B31 group
ASV_69	0.139504	0.546999	1.44872	0.115131	0.267123	-1.20604	k__Bacteria;p__Bacteroidota;c__Bacteroidia;o__Bacteroidales;f__Bacteroidaceae;g__Bacteroides
ASV_231	0.142001	0.546999	-0.691941	0.0155482	0.0741633	-2.17284	k__Bacteria;p__Proteobacteria;c__Gammaproteobacteria;o__Pasteurellales;f__Pasteurellaceae;g__Haemophilus
ASV_302	0.151375	0.546999	-0.87685	0.0146582	0.0665212	-2.09748	k__Bacteria;p__Firmicutes;c__Clostridia;o__Oscillospirales;f__Oscillospiraceae;g__UCG-002
ASV_282	0.151835	0.546999	-1.18748	0.0397219	0.0823692	-1.0309	k__Bacteria;p__Firmicutes;c__Clostridia;o__Oscillospirales;f__NA;g__NA
ASV_177	0.152298	0.546999	-1.18098	0.0311516	0.138906	-2.11613	k__Bacteria;p__Bacteroidota;c__Bacteroidia;o__Bacteroidales;f__Tannerellaceae;g__Parabacteroides
ASV_301	0.15281	0.546999	1.09479	0.0790209	0.0298877	1.3689	k__Bacteria;p__Firmicutes;c__Clostridia;o__Lachnospirales;f__Lachnospiraceae;g__[Eubacterium] hallii group
ASV_735	0.154037	0.546999	-0.645944	0.00130525	0.0286775	-3.59972	k__Bacteria;p__Firmicutes;c__Clostridia;o__Oscillospirales;f__Ruminococcaceae;g__Faecalibacterium
ASV_1028	0.154209	0.546999	-0.383996	0.00500558	0.00789109	-0.554187	k__Bacteria;p__Firmicutes;c__Clostridia;o__Lachnospirales;f__Lachnospiraceae;g__NA
ASV_33	0.156452	0.546999	-0.986747	0.21193	1.19228	-2.48562	k__Bacteria;p__Firmicutes;c__Bacilli;o__Lactobacillales;f__Streptococcaceae;g__Streptococcus
ASV_1134	0.162722	0.546999	0.657942	0.0123366	0.00567211	0.982661	k__Bacteria;p__Actinobacteriota;c__Coriobacteriia;o__Coriobacteriales;f__Eggerthellaceae;g__Gordonibacter
ASV_46	0.163845	0.546999	0.665056	0.675899	0.412898	0.709455	k__Bacteria;p__Firmicutes;c__Clostridia;o__Lachnospirales;f__Lachnospiraceae;g__NA
ASV_45	0.164123	0.546999	-0.903285	0.190855	0.29623	-0.631146	k__Bacteria;p__Proteobacteria;c__Gammaproteobacteria;o__Enterobacterales;f__Enterobacteriaceae;g__Escherichia-Shigella
ASV_414	0.164523	0.546999	0.561419	0.0191454	0.0130275	0.517374	k__Bacteria;p__Firmicutes;c__Clostridia;o__Lachnospirales;f__Lachnospiraceae;g__[Eubacterium] hallii group
ASV_928	0.165104	0.546999	0.523871	0.00924171	0.00475867	0.813944	k__Bacteria;p__Firmicutes;c__Clostridia;o__NA;f__NA;g__NA
ASV_954	0.166387	0.546999	0.48397	0.0093063	0.00356788	1.14723	k__Bacteria;p__Firmicutes;c__Clostridia;o__NA;f__NA;g__NA
ASV_196	0.16884	0.548208	-0.846284	0.0733618	0.268349	-1.85466	k__Bacteria;p__Firmicutes;c__Clostridia;o__Lachnospirales;f__Lachnospiraceae;g__Blautia
ASV_673	0.172757	0.554086	-0.689267	0.0111455	0.0199657	-0.779909	k__Bacteria;p__Bacteroidota;c__Bacteroidia;o__Bacteroidales;f__Marinifilaceae;g__Butyricimonas
ASV_90	0.191138	0.605654	1.18099	0.163885	0.0515559	1.64663	k__Bacteria;p__Bacteroidota;c__Bacteroidia;o__Bacteroidales;f__Bacteroidaceae;g__Bacteroides
ASV_71	0.194742	0.606957	-0.98722	0.220728	0.391489	-0.823421	k__Bacteria;p__Firmicutes;c__Clostridia;o__Lachnospirales;f__Lachnospiraceae;g__[Eubacterium] eligens group
ASV_372	0.198939	0.606957	0.744801	0.0495234	0.0235943	1.03397	k__Bacteria;p__Firmicutes;c__Clostridia;o__Lachnospirales;f__Lachnospiraceae;g__NA
ASV_537	0.200987	0.606957	0.743373	0.0306509	0.00980771	1.53664	k__Bacteria;p__Actinobacteriota;c__Coriobacteriia;o__Coriobacteriales;f__Eggerthellaceae;g__Gordonibacter
ASV_470	0.205551	0.606957	-0.633688	0.013579	0.0232401	-0.727424	k__Bacteria;p__Firmicutes;c__Clostridia;o__NA;f__NA;g__NA
ASV_278	0.206035	0.606957	-0.5172	0.0293511	0.0494205	-0.729331	k__Bacteria;p__Firmicutes;c__Clostridia;o__Lachnospirales;f__Lachnospiraceae;g__NA
ASV_166	0.206857	0.606957	0.464094	0.131422	0.0909392	0.525642	k__Bacteria;p__Firmicutes;c__Clostridia;o__Oscillospirales;f__Ruminococcaceae;g__UBA1819
ASV_114	0.207704	0.606957	0.604374	0.269757	0.127567	1.07356	k__Bacteria;p__Firmicutes;c__Clostridia;o__Monoglobales;f__Monoglobaceae;g__Monoglobus
ASV_350	0.213952	0.618343	-0.902192	0.0109739	0.116359	-3.27625	k__Bacteria;p__Firmicutes;c__Clostridia;o__Oscillospirales;f__Ruminococcaceae;g__Faecalibacterium
ASV_444	0.21641	0.61865	-0.707509	0.0170681	0.0334518	-0.92527	k__Bacteria;p__Firmicutes;c__Clostridia;o__Lachnospirales;f__Lachnospiraceae;g__Lachnospiraceae ND3007 group
ASV_534	0.22071	0.622746	0.713833	0.0479162	0.00253803	3.7318	k__Bacteria;p__Firmicutes;c__Clostridia;o__Oscillospirales;f__Ruminococcaceae;g__Faecalibacterium
ASV_66	0.223785	0.622746	-0.764488	0.176758	0.266055	-0.586803	k__Bacteria;p__Firmicutes;c__Clostridia;o__Lachnospirales;f__Lachnospiraceae;g__NA
ASV_186	0.224946	0.622746	0.934017	0.0821106	0.0276411	1.53183	k__Bacteria;p__Bacteroidota;c__Bacteroidia;o__Bacteroidales;f__Rikenellaceae;g__Alistipes
ASV_190	0.24783	0.676672	-0.768656	0.0759712	0.158997	-1.05414	k__Bacteria;p__Firmicutes;c__Clostridia;o__Lachnospirales;f__Lachnospiraceae;g__Lachnospiraceae NC2004 group
ASV_153	0.252084	0.676672	-0.955633	0.0677022	0.181545	-1.40779	k__Bacteria;p__Bacteroidota;c__Bacteroidia;o__Bacteroidales;f__Bacteroidaceae;g__Bacteroides
ASV_353	0.262791	0.676672	-0.624468	0.0152211	0.0359103	-1.17845	k__Bacteria;p__Bacteroidota;c__Bacteroidia;o__Bacteroidales;f__Bacteroidaceae;g__Bacteroides
ASV_30	0.264084	0.676672	0.92374	0.689746	0.719597	-0.0610247	k__Bacteria;p__Bacteroidota;c__Bacteroidia;o__Bacteroidales;f__Tannerellaceae;g__Parabacteroides
ASV_3	0.266351	0.676672	-0.599918	2.62622	2.3043	0.188571	k__Bacteria;p__Firmicutes;c__Clostridia;o__Oscillospirales;f__Ruminococcaceae;g__Faecalibacterium
ASV_245	0.266793	0.676672	-0.671052	0.00721722	0.0716716	-3.1207	k__Bacteria;p__Actinobacteriota;c__Coriobacteriia;o__Coriobacteriales;f__Eggerthellaceae;g__Eggerthella
ASV_86	0.267988	0.676672	0.918852	0.0673936	0.104844	-0.628847	k__Bacteria;p__Bacteroidota;c__Bacteroidia;o__Bacteroidales;f__Rikenellaceae;g__Alistipes
ASV_75	0.272242	0.676672	1.41315	0.614379	0.336915	0.864517	k__Bacteria;p__Bacteroidota;c__Bacteroidia;o__Bacteroidales;f__Bacteroidaceae;g__Bacteroides
ASV_1270	0.274754	0.676672	0.304039	0.00702601	0.0036087	0.780126	k__Bacteria;p__Firmicutes;c__Clostridia;o__Oscillospirales;f__Ruminococcaceae;g__Paludicola
ASV_189	0.276343	0.676672	0.859262	0.184461	0.0389258	2.21132	k__Bacteria;p__Firmicutes;c__Clostridia;o__Lachnospirales;f__Lachnospiraceae;g__Anaerostipes
ASV_1094	0.276835	0.676672	-0.336035	0.0043384	0.00872091	-0.846151	k__Bacteria;p__Firmicutes;c__NA;o__NA;f__NA;g__NA
ASV_93	0.278462	0.676672	1.01811	0.586793	0.0661669	3.12653	k__Bacteria;p__Bacteroidota;c__Bacteroidia;o__Bacteroidales;f__Bacteroidaceae;g__Bacteroides
ASV_34	0.280951	0.676672	0.632926	0.806936	0.726283	0.151694	k__Bacteria;p__Firmicutes;c__Clostridia;o__Lachnospirales;f__Lachnospiraceae;g__[Eubacterium] hallii group
ASV_41	0.282444	0.676672	0.523015	0.313983	0.347089	-0.144118	k__Bacteria;p__Firmicutes;c__Clostridia;o__Peptostreptococcales-Tissierellales;f__Peptostreptococcaceae;g__Romboutsia
ASV_908	0.283557	0.676672	-0.236257	0.00670379	0.0113251	-0.667208	k__Bacteria;p__Firmicutes;c__Clostridia;o__Lachnospirales;f__Lachnospiraceae;g__[Eubacterium] eligens group
ASV_126	0.2876	0.676672	0.845667	0.135413	0.0478448	1.47876	k__Bacteria;p__Firmicutes;c__Clostridia;o__Lachnospirales;f__Lachnospiraceae;g__NA
ASV_811	0.288165	0.676672	-0.406152	0.00718805	0.0148955	-0.943929	k__Bacteria;p__Firmicutes;c__Clostridia;o__Lachnospirales;f__Lachnospiraceae;g__NA
ASV_747	0.305606	0.708269	0.259642	0.00431348	0.00207819	0.758083	k__Bacteria;p__Firmicutes;c__Clostridia;o__Lachnospirales;f__Lachnospiraceae;g__Lachnoclostridium
ASV_1198	0.307006	0.708269	0.351293	0.00731504	0.00435567	0.620092	k__Bacteria;p__Firmicutes;c__Clostridia;o__Oscillospirales;f__Butyricicoccaceae;g__Butyricicoccus
ASV_698	0.311804	0.71123	0.469236	0.0207397	0.0101675	0.951356	k__Bacteria;p__Firmicutes;c__Clostridia;o__Peptostreptococcales-Tissierellales;f__Anaerovoracaceae;g__[Eubacterium] brachy group
ASV_587	0.313698	0.71123	0.369995	0.0133323	0.00848612	0.587487	k__Bacteria;p__Firmicutes;c__Clostridia;o__NA;f__NA;g__NA
ASV_316	0.321492	0.718438	-0.74252	0.0204856	0.0890676	-2.05972	k__Bacteria;p__Firmicutes;c__Clostridia;o__Oscillospirales;f__Oscillospiraceae;g__UCG-005
ASV_23	0.324578	0.718438	1.30574	0.95068	0.436171	1.122	k__Bacteria;p__Firmicutes;c__Negativicutes;o__Acidaminococcales;f__Acidaminococcaceae;g__Phascolarctobacterium
ASV_280	0.3269	0.718438	-0.413505	0.0569102	0.0775031	-0.437917	k__Bacteria;p__Firmicutes;c__Clostridia;o__Lachnospirales;f__Lachnospiraceae;g__Lachnoclostridium
ASV_185	0.327804	0.718438	0.793997	0.118112	0.0488709	1.25344	k__Bacteria;p__Actinobacteriota;c__Coriobacteriia;o__Coriobacteriales;f__Eggerthellaceae;g__Eggerthella
ASV_21	0.333389	0.72464	1.45944	2.30014	0.770733	1.57598	k__Bacteria;p__Bacteroidota;c__Bacteroidia;o__Bacteroidales;f__Bacteroidaceae;g__Bacteroides
ASV_55	0.340778	0.729314	-0.884145	0.0851787	0.263042	-1.61361	k__Bacteria;p__Firmicutes;c__Clostridia;o__Oscillospirales;f__Ruminococcaceae;g__NA
ASV_150	0.341086	0.729314	0.589079	0.195528	0.185474	0.0757	k__Bacteria;p__Firmicutes;c__Clostridia;o__Lachnospirales;f__Lachnospiraceae;g__NA
ASV_419	0.346748	0.73357	-0.520208	0.0178254	0.0279531	-0.616896	k__Bacteria;p__Bacteroidota;c__Bacteroidia;o__Bacteroidales;f__Bacteroidaceae;g__Bacteroides
ASV_36	0.350369	0.73357	0.479328	0.613528	0.531998	0.205294	k__Bacteria;p__Firmicutes;c__Clostridia;o__Lachnospirales;f__Lachnospiraceae;g__Anaerostipes
ASV_39	0.351444	0.73357	1.01201	0.439436	0.0849152	2.35585	k__Bacteria;p__Bacteroidota;c__Bacteroidia;o__Bacteroidales;f__Bacteroidaceae;g__Bacteroides
ASV_130	0.363694	0.753162	-0.633185	0.168491	0.197081	-0.224693	k__Bacteria;p__Firmicutes;c__Clostridia;o__Lachnospirales;f__Lachnospiraceae;g__NA
ASV_62	0.36756	0.754737	-0.937584	0.104416	0.535651	-2.34618	k__Bacteria;p__Bacteroidota;c__Bacteroidia;o__Bacteroidales;f__Rikenellaceae;g__Alistipes
ASV_1129	0.370194	0.754737	-0.20928	0.0042144	0.00754843	-0.696767	k__Bacteria;p__Firmicutes;c__Clostridia;o__Lachnospirales;f__Lachnospiraceae;g__Lachnospiraceae UCG-004
ASV_101	0.379468	0.767693	-0.842036	0.155415	0.168139	-0.112717	k__Bacteria;p__Bacteroidota;c__Bacteroidia;o__Bacteroidales;f__Bacteroidaceae;g__Bacteroides
ASV_40	0.387978	0.773177	-0.673304	0.378678	0.943804	-1.31488	k__Bacteria;p__Firmicutes;c__Bacilli;o__Lactobacillales;f__Streptococcaceae;g__Streptococcus
ASV_242	0.388059	0.773177	-0.37299	0.0627583	0.0702329	-0.159562	k__Bacteria;p__Firmicutes;c__Clostridia;o__Oscillospirales;f__Butyricicoccaceae;g__Butyricicoccus
ASV_17	0.397793	0.785887	0.907282	0.788292	0.401456	0.971457	k__Bacteria;p__Firmicutes;c__Clostridia;o__Oscillospirales;f__Ruminococcaceae;g__Ruminococcus
ASV_383	0.400414	0.785887	0.470662	0.037952	0.0171879	1.09218	k__Bacteria;p__Actinobacteriota;c__Actinobacteria;o__Bifidobacteriales;f__Bifidobacteriaceae;g__Bifidobacterium
ASV_37	0.412259	0.803142	0.684317	0.649423	0.411652	0.656251	k__Bacteria;p__Firmicutes;c__Clostridia;o__Lachnospirales;f__Lachnospiraceae;g__NA
ASV_164	0.418183	0.804216	-0.56999	0.0343375	0.060209	-0.789866	k__Bacteria;p__Bacteroidota;c__Bacteroidia;o__Bacteroidales;f__Tannerellaceae;g__Parabacteroides
ASV_144	0.418926	0.804216	0.327393	0.289455	0.165183	0.80496	k__Bacteria;p__Firmicutes;c__Clostridia;o__Lachnospirales;f__Lachnospiraceae;g__Fusicatenibacter
ASV_464	0.432778	0.822894	0.345982	0.0160462	0.0171752	-0.0917113	k__Bacteria;p__Firmicutes;c__Bacilli;o__Erysipelotrichales;f__Erysipelotrichaceae;g__[Clostridium] innocuum group
ASV_25	0.434914	0.822894	0.244746	1.22693	0.884803	0.471105	k__Bacteria;p__Firmicutes;c__Clostridia;o__Lachnospirales;f__Lachnospiraceae;g__NA
ASV_110	0.440096	0.82538	0.240646	0.261665	0.1927	0.439096	k__Bacteria;p__Firmicutes;c__Clostridia;o__Lachnospirales;f__Lachnospiraceae;g__NA
ASV_202	0.442504	0.82538	-0.497517	0.07968	0.0721262	0.141537	k__Bacteria;p__Firmicutes;c__Clostridia;o__Christensenellales;f__Christensenellaceae;g__Christensenellaceae R-7 group
ASV_108	0.451242	0.834596	0.588295	0.125353	0.0713451	0.803174	k__Bacteria;p__Bacteroidota;c__Bacteroidia;o__Bacteroidales;f__Bacteroidaceae;g__Bacteroides
ASV_19	0.457948	0.834596	-0.606607	0.373208	0.959029	-1.35887	k__Bacteria;p__Bacteroidota;c__Bacteroidia;o__Bacteroidales;f__Bacteroidaceae;g__Bacteroides
ASV_862	0.459095	0.834596	0.326869	0.0106963	0.0114142	-0.0848354	k__Bacteria;p__Firmicutes;c__Bacilli;o__Erysipelotrichales;f__Erysipelotrichaceae;g__Merdibacter
ASV_165	0.461867	0.834596	-0.636228	0.0810401	0.0929156	-0.194689	k__Bacteria;p__Firmicutes;c__Clostridia;o__Lachnospirales;f__Lachnospiraceae;g__NA
ASV_265	0.463312	0.834596	0.455778	0.100291	0.0235174	2.03971	k__Bacteria;p__Firmicutes;c__Clostridia;o__Lachnospirales;f__Lachnospiraceae;g__NA
ASV_54	0.467744	0.836847	0.706123	0.17115	0.151434	0.17531	k__Bacteria;p__Bacteroidota;c__Bacteroidia;o__Bacteroidales;f__Bacteroidaceae;g__Bacteroides
ASV_141	0.471295	0.837503	-0.589597	0.0733748	0.114169	-0.629805	k__Bacteria;p__Bacteroidota;c__Bacteroidia;o__Bacteroidales;f__Rikenellaceae;g__Alistipes
ASV_121	0.478134	0.843955	0.470636	0.234596	0.170373	0.458821	k__Bacteria;p__Firmicutes;c__Clostridia;o__Lachnospirales;f__Lachnospiraceae;g__NA
ASV_340	0.485681	0.85156	-0.283833	0.0375535	0.0450525	-0.255472	k__Bacteria;p__Firmicutes;c__Clostridia;o__Lachnospirales;f__Lachnospiraceae;g__NA
ASV_573	0.491933	0.854864	-0.433179	0.0167951	0.0302016	-0.804756	k__Bacteria;p__Firmicutes;c__Clostridia;o__Peptostreptococcales-Tissierellales;f__Anaerovoracaceae;g__Family XIII UCG-001
ASV_250	0.494066	0.854864	0.497205	0.0513228	0.0330777	0.616325	k__Bacteria;p__Firmicutes;c__Clostridia;o__Oscillospirales;f__Ruminococcaceae;g__NA
ASV_545	0.502872	0.864413	0.377497	0.0283491	0.0146797	0.897801	k__Bacteria;p__Firmicutes;c__Clostridia;o__Peptostreptococcales-Tissierellales;f__Anaerovoracaceae;g__Family XIII AD3011 group
ASV_228	0.506953	0.86577	0.302906	0.0471911	0.0472372	-0.00137659	k__Bacteria;p__Firmicutes;c__Clostridia;o__Peptostreptococcales-Tissierellales;f__Anaerovoracaceae;g__Family XIII AD3011 group
ASV_32	0.514411	0.870401	0.522246	0.821219	0.702424	0.225083	k__Bacteria;p__Firmicutes;c__Clostridia;o__Lachnospirales;f__Lachnospiraceae;g__NA
ASV_218	0.516283	0.870401	-0.448673	0.101496	0.100163	0.018858	k__Bacteria;p__Firmicutes;c__Clostridia;o__Lachnospirales;f__Lachnospiraceae;g__[Eubacterium] hallii group
ASV_11	0.522657	0.875534	-0.716808	1.25058	1.60384	-0.358639	k__Bacteria;p__Bacteroidota;c__Bacteroidia;o__Bacteroidales;f__Bacteroidaceae;g__Bacteroides
ASV_247	0.526857	0.876984	0.282274	0.0800266	0.0446174	0.826665	k__Bacteria;p__Firmicutes;c__Clostridia;o__Oscillospirales;f__NA;g__NA
ASV_1162	0.538976	0.889008	-0.187996	0.00374861	0.0066349	-0.667701	k__Bacteria;p__Firmicutes;c__Clostridia;o__Lachnospirales;f__Lachnospiraceae;g__NA
ASV_167	0.543011	0.889008	-0.576616	0.0959954	0.116831	-0.280317	k__Bacteria;p__Bacteroidota;c__Bacteroidia;o__Bacteroidales;f__Bacteroidaceae;g__Bacteroides
ASV_267	0.544222	0.889008	-0.419318	0.0503355	0.0391744	0.35247	k__Bacteria;p__Firmicutes;c__Clostridia;o__Lachnospirales;f__Lachnospiraceae;g__Anaerostipes
ASV_493	0.554127	0.899398	0.18752	0.0284132	0.024279	0.217283	k__Bacteria;p__Firmicutes;c__Clostridia;o__Oscillospirales;f__Oscillospiraceae;g__NA
ASV_84	0.557422	0.899398	-0.614474	0.218842	0.327199	-0.577764	k__Bacteria;p__Firmicutes;c__Clostridia;o__Oscillospirales;f__Oscillospiraceae;g__UCG-002
ASV_406	0.564883	0.90588	-0.352709	0.0285408	0.0365208	-0.343375	k__Bacteria;p__Firmicutes;c__Clostridia;o__Oscillospirales;f__Oscillospiraceae;g__UCG-005
ASV_7	0.572287	0.912191	0.689037	2.73345	1.29098	1.08158	k__Bacteria;p__Actinobacteriota;c__Coriobacteriia;o__Coriobacteriales;f__Coriobacteriaceae;g__Collinsella
ASV_102	0.590161	0.92739	-0.602698	0.147748	0.195577	-0.40186	k__Bacteria;p__Bacteroidota;c__Bacteroidia;o__Bacteroidales;f__Bacteroidaceae;g__Bacteroides
ASV_134	0.594111	0.92739	0.488935	0.201268	0.147576	0.44467	k__Bacteria;p__Firmicutes;c__Clostridia;o__Lachnospirales;f__Lachnospiraceae;g__NA
ASV_113	0.594901	0.92739	0.419367	0.243105	0.254362	-0.0650026	k__Bacteria;p__Firmicutes;c__Clostridia;o__Lachnospirales;f__Lachnospiraceae;g__Coprococcus
ASV_72	0.595927	0.92739	-0.331568	0.137126	0.173613	-0.337833	k__Bacteria;p__Firmicutes;c__Clostridia;o__Lachnospirales;f__Lachnospiraceae;g__Lachnospiraceae NK4A136 group
ASV_894	0.607836	0.933011	-0.257536	0.0113199	0.0139008	-0.271277	k__Bacteria;p__Desulfobacterota;c__Desulfovibrionia;o__Desulfovibrionales;f__NA;g__NA
ASV_590	0.609532	0.933011	0.237181	0.0170736	0.0125997	0.406267	k__Bacteria;p__Firmicutes;c__Clostridia;o__Lachnospirales;f__Lachnospiraceae;g__Moryella
ASV_553	0.612258	0.933011	0.278441	0.0355183	0.0194808	0.829563	k__Bacteria;p__Firmicutes;c__Clostridia;o__Lachnospirales;f__Lachnospiraceae;g__NA
ASV_125	0.61373	0.933011	-0.408989	0.0834703	0.290554	-1.78536	k__Bacteria;p__Firmicutes;c__Clostridia;o__Oscillospirales;f__Oscillospiraceae;g__UCG-002
ASV_405	0.623584	0.941653	-0.369347	0.0236437	0.0472014	-0.963424	k__Bacteria;p__Firmicutes;c__Clostridia;o__Lachnospirales;f__Lachnospiraceae;g__Lachnospiraceae UCG-008
ASV_6	0.628742	0.941653	-0.361378	2.31509	1.44322	0.681344	k__Bacteria;p__Firmicutes;c__Clostridia;o__Oscillospirales;f__Ruminococcaceae;g__Faecalibacterium
ASV_97	0.630433	0.941653	0.35215	0.288026	0.267238	0.107626	k__Bacteria;p__Firmicutes;c__Clostridia;o__Oscillospirales;f__Ruminococcaceae;g__[Eubacterium] siraeum group
ASV_94	0.633736	0.941653	-0.486984	0.169614	0.384055	-1.17359	k__Bacteria;p__Firmicutes;c__Clostridia;o__Lachnospirales;f__Lachnospiraceae;g__[Eubacterium] ruminantium group
ASV_650	0.649481	0.945607	-0.155551	0.00977377	0.00841326	0.191793	k__Bacteria;p__Firmicutes;c__Clostridia;o__Oscillospirales;f__Oscillospiraceae;g__UCG-003
ASV_741	0.657845	0.945607	0.209248	0.0200446	0.015313	0.364368	k__Bacteria;p__Firmicutes;c__Clostridia;o__Lachnospirales;f__Lachnospiraceae;g__NA
ASV_709	0.660629	0.945607	-0.189239	0.009452	0.0109642	-0.192266	k__Bacteria;p__Firmicutes;c__Clostridia;o__Lachnospirales;f__Lachnospiraceae;g__Lachnospiraceae UCG-008
ASV_4	0.664765	0.945607	0.542027	3.59	1.79604	0.998699	k__Bacteria;p__Actinobacteriota;c__Actinobacteria;o__Bifidobacteriales;f__Bifidobacteriaceae;g__Bifidobacterium
ASV_16	0.667239	0.945607	0.196525	1.30697	1.0035	0.380796	k__Bacteria;p__Firmicutes;c__Clostridia;o__Lachnospirales;f__Lachnospiraceae;g__NA
ASV_324	0.672635	0.945607	-0.248727	0.0351445	0.0570805	-0.68194	k__Bacteria;p__Firmicutes;c__Clostridia;o__Lachnospirales;f__Lachnospiraceae;g__Fusicatenibacter
ASV_27	0.677994	0.945607	0.252725	0.841309	0.788827	0.0927962	k__Bacteria;p__Firmicutes;c__Bacilli;o__Erysipelotrichales;f__Erysipelatoclostridiaceae;g__Erysipelotrichaceae UCG-003
ASV_243	0.679584	0.945607	-0.244724	0.128818	0.0765551	0.742028	k__Bacteria;p__Firmicutes;c__Clostridia;o__Lachnospirales;f__Lachnospiraceae;g__NA
ASV_535	0.680212	0.945607	-0.181462	0.0161753	0.0302262	-0.856586	k__Bacteria;p__Firmicutes;c__Clostridia;o__Lachnospirales;f__Lachnospiraceae;g__NA
ASV_748	0.684373	0.945607	-0.178916	0.0114107	0.0164752	-0.488538	k__Bacteria;p__Firmicutes;c__Clostridia;o__Oscillospirales;f__Oscillospiraceae;g__UCG-005
ASV_79	0.687731	0.945607	-0.282559	0.194004	0.218152	-0.1683	k__Bacteria;p__Desulfobacterota;c__Desulfovibrionia;o__Desulfovibrionales;f__Desulfovibrionaceae;g__Bilophila
ASV_407	0.689798	0.945607	0.27091	0.0404913	0.0216015	0.871896	k__Bacteria;p__Firmicutes;c__Clostridia;o__Lachnospirales;f__Lachnospiraceae;g__NA
ASV_65	0.692437	0.945607	-0.400363	0.253655	0.17565	0.527265	k__Bacteria;p__Bacteroidota;c__Bacteroidia;o__Bacteroidales;f__Tannerellaceae;g__Parabacteroides
ASV_646	0.697941	0.945607	0.206198	0.0195522	0.013914	0.458535	k__Bacteria;p__Firmicutes;c__Clostridia;o__Lachnospirales;f__Lachnospiraceae;g__Lachnospiraceae FCS020 group
ASV_149	0.698006	0.945607	-0.292502	0.155136	0.126174	0.295676	k__Bacteria;p__Firmicutes;c__Clostridia;o__Lachnospirales;f__Lachnospiraceae;g__[Ruminococcus] torques group
ASV_12	0.699351	0.945607	0.331674	1.22752	0.711428	0.78597	k__Bacteria;p__Actinobacteriota;c__Actinobacteria;o__Bifidobacteriales;f__Bifidobacteriaceae;g__Bifidobacterium
ASV_693	0.700365	0.945607	-0.113564	0.0198401	0.0238354	-0.251314	k__Bacteria;p__Firmicutes;c__Clostridia;o__Oscillospirales;f__Ruminococcaceae;g__Faecalibacterium
ASV_73	0.701115	0.945607	-0.373108	0.762971	0.114808	2.72014	k__Bacteria;p__Bacteroidota;c__Bacteroidia;o__Bacteroidales;f__Bacteroidaceae;g__Bacteroides
ASV_291	0.711301	0.95445	-0.282708	0.0288116	0.0717497	-1.28264	k__Bacteria;p__Actinobacteriota;c__Coriobacteriia;o__Coriobacteriales;f__Eggerthellaceae;g__Asaccharobacter
ASV_53	0.716799	0.956945	-0.176112	0.300363	0.380819	-0.341231	k__Bacteria;p__Firmicutes;c__Clostridia;o__Lachnospirales;f__Lachnospiraceae;g__[Eubacterium] eligens group
ASV_530	0.722056	0.957522	0.15816	0.0191864	0.0151765	0.316753	k__Bacteria;p__Firmicutes;c__Clostridia;o__Lachnospirales;f__Lachnospiraceae;g__Roseburia
ASV_360	0.724513	0.957522	0.249854	0.0579061	0.050418	0.19559	k__Bacteria;p__Firmicutes;c__Clostridia;o__Lachnospirales;f__Lachnospiraceae;g__Anaerostipes
ASV_5	0.734101	0.961321	0.460316	1.72921	1.57362	0.135928	k__Bacteria;p__Actinobacteriota;c__Actinobacteria;o__Bifidobacteriales;f__Bifidobacteriaceae;g__Bifidobacterium
ASV_51	0.736395	0.961321	0.284952	0.35931	0.241389	0.571613	k__Bacteria;p__Firmicutes;c__Clostridia;o__Lachnospirales;f__Lachnospiraceae;g__NA
ASV_43	0.748719	0.961321	-0.276738	0.165157	0.324598	-0.969881	k__Bacteria;p__Bacteroidota;c__Bacteroidia;o__Bacteroidales;f__Rikenellaceae;g__Alistipes
ASV_1610	0.750128	0.961321	0.0765884	0.00405314	0.00437158	-0.0856103	k__Bacteria;p__Firmicutes;c__Clostridia;o__Oscillospirales;f__Oscillospiraceae;g__Intestinimonas
ASV_645	0.750147	0.961321	-0.158293	0.0190167	0.0215868	-0.173013	k__Bacteria;p__Firmicutes;c__Clostridia;o__Oscillospirales;f__Oscillospiraceae;g__UCG-005
ASV_20	0.754597	0.961321	0.37767	0.784627	0.797197	-0.0228957	k__Bacteria;p__Firmicutes;c__Clostridia;o__Oscillospirales;f__Ruminococcaceae;g__Ruminococcus
ASV_133	0.757099	0.961321	0.316458	0.138265	0.148911	-0.106167	k__Bacteria;p__Firmicutes;c__Clostridia;o__Oscillospirales;f__Ruminococcaceae;g__Faecalibacterium
ASV_333	0.764343	0.961321	-0.121527	0.0363163	0.0309552	0.222752	k__Bacteria;p__Firmicutes;c__Clostridia;o__Lachnospirales;f__Lachnospiraceae;g__NA
ASV_80	0.767976	0.961321	0.157825	0.359713	0.366141	-0.0254733	k__Bacteria;p__Firmicutes;c__Clostridia;o__Lachnospirales;f__Lachnospiraceae;g__[Eubacterium] hallii group
ASV_602	0.772337	0.961321	-0.0997625	0.0144616	0.0143229	0.0128678	k__Bacteria;p__Firmicutes;c__Clostridia;o__Lachnospirales;f__Lachnospiraceae;g__Lachnoclostridium
ASV_715	0.779031	0.961321	-0.102744	0.00637016	0.011016	-0.693618	k__Bacteria;p__Bacteroidota;c__Bacteroidia;o__Bacteroidales;f__Bacteroidaceae;g__Bacteroides
ASV_1348	0.78038	0.961321	-0.0835623	0.00373298	0.00612958	-0.575553	k__Bacteria;p__Firmicutes;c__Clostridia;o__NA;f__NA;g__NA
ASV_742	0.780383	0.961321	-0.118799	0.0115202	0.0138194	-0.240481	k__Bacteria;p__Firmicutes;c__Clostridia;o__Oscillospirales;f__Oscillospiraceae;g__Colidextribacter
ASV_85	0.781422	0.961321	-0.223401	0.0762692	0.110493	-0.528098	k__Bacteria;p__Bacteroidota;c__Bacteroidia;o__Bacteroidales;f__Bacteroidaceae;g__Bacteroides
ASV_48	0.788267	0.961321	-0.33383	0.435966	0.734907	-0.751796	k__Bacteria;p__Firmicutes;c__Clostridia;o__Lachnospirales;f__Lachnospiraceae;g__Butyrivibrio
ASV_61	0.791614	0.961321	-0.175057	0.445866	0.244897	0.86138	k__Bacteria;p__Firmicutes;c__Clostridia;o__Lachnospirales;f__Lachnospiraceae;g__NA
ASV_1882	0.792255	0.961321	-0.0385977	0.00169392	0.0023165	-0.285094	k__Bacteria;p__Firmicutes;c__Clostridia;o__Oscillospirales;f__Oscillospiraceae;g__NA
ASV_498	0.793181	0.961321	0.125885	0.0143568	0.0219501	-0.574824	k__Bacteria;p__Bacteroidota;c__Bacteroidia;o__Bacteroidales;f__Rikenellaceae;g__Alistipes
ASV_391	0.797391	0.96199	-0.13535	0.00463744	0.0533029	-3.23277	k__Bacteria;p__Firmicutes;c__Clostridia;o__Oscillospirales;f__Ruminococcaceae;g__Subdoligranulum
ASV_211	0.803687	0.962592	-0.120494	0.083533	0.0928942	-0.151257	k__Bacteria;p__Firmicutes;c__Clostridia;o__Lachnospirales;f__Lachnospiraceae;g__Lachnospiraceae FCS020 group
ASV_179	0.80521	0.962592	-0.0744798	0.104976	0.102484	0.0342762	k__Bacteria;p__Firmicutes;c__Clostridia;o__Oscillospirales;f__Butyricicoccaceae;g__Butyricicoccus
ASV_8	0.816059	0.971147	-0.218573	1.65082	1.97756	-0.260372	k__Bacteria;p__Firmicutes;c__Clostridia;o__Oscillospirales;f__Ruminococcaceae;g__Subdoligranulum
ASV_968	0.823759	0.972235	0.0829222	0.00619123	0.00914189	-0.487101	k__Bacteria;p__Firmicutes;c__Clostridia;o__Oscillospirales;f__Oscillospiraceae;g__NA
ASV_1543	0.824367	0.972235	-0.0471083	0.00309178	0.00343439	-0.111919	k__Bacteria;p__Firmicutes;c__Clostridia;o__Oscillospirales;f__Oscillospiraceae;g__Papillibacter
ASV_858	0.833619	0.977698	0.0666743	0.0091929	0.00823865	0.139573	k__Bacteria;p__Firmicutes;c__Clostridia;o__Lachnospirales;f__Lachnospiraceae;g__Roseburia
ASV_28	0.836434	0.977698	0.264046	0.821018	0.317632	1.36685	k__Bacteria;p__Firmicutes;c__Negativicutes;o__Veillonellales-Selenomonadales;f__Veillonellaceae;g__Dialister
ASV_91	0.842751	0.980724	-0.130301	0.0943502	0.138031	-0.54336	k__Bacteria;p__Firmicutes;c__Clostridia;o__Peptostreptococcales-Tissierellales;f__Peptostreptococcaceae;g__Intestinibacter
ASV_123	0.85511	0.986553	-0.102667	0.139767	0.162974	-0.219937	k__Bacteria;p__Bacteroidota;c__Bacteroidia;o__Bacteroidales;f__Rikenellaceae;g__Alistipes
ASV_99	0.8554	0.986553	-0.149139	0.190074	0.206692	-0.12022	k__Bacteria;p__Firmicutes;c__Clostridia;o__NA;f__NA;g__NA
ASV_42	0.863946	0.986553	0.163096	0.450798	0.332955	0.435852	k__Bacteria;p__Firmicutes;c__Clostridia;o__Lachnospirales;f__Lachnospiraceae;g__Lachnospiraceae NC2004 group
ASV_2	0.86926	0.986553	0.144541	3.56877	2.23349	0.675846	k__Bacteria;p__Firmicutes;c__Clostridia;o__Oscillospirales;f__Ruminococcaceae;g__Subdoligranulum
ASV_171	0.873358	0.986553	-0.126224	0.162996	0.147102	0.146925	k__Bacteria;p__Firmicutes;c__Clostridia;o__Lachnospirales;f__Lachnospiraceae;g__CAG-56
ASV_100	0.877222	0.986553	0.0861331	0.28324	0.145944	0.951105	k__Bacteria;p__Firmicutes;c__Clostridia;o__Oscillospirales;f__Oscillospiraceae;g__UCG-002
ASV_58	0.879096	0.986553	0.122224	0.327148	0.210913	0.630499	k__Bacteria;p__Firmicutes;c__Clostridia;o__Lachnospirales;f__Lachnospiraceae;g__Lachnospira
ASV_599	0.881486	0.986553	-0.0617651	0.0136156	0.0119679	0.170626	k__Bacteria;p__Firmicutes;c__Clostridia;o__Lachnospirales;f__Lachnospiraceae;g__Eisenbergiella
ASV_181	0.882585	0.986553	0.0973174	0.119742	0.0955363	0.322319	k__Bacteria;p__Firmicutes;c__Clostridia;o__Lachnospirales;f__Lachnospiraceae;g__[Eubacterium] xylanophilum group
ASV_105	0.889912	0.986553	0.13286	0.368692	0.104999	1.80076	k__Bacteria;p__Firmicutes;c__Clostridia;o__Oscillospirales;f__Ruminococcaceae;g__Faecalibacterium
ASV_1013	0.899244	0.986553	0.0342603	0.00526423	0.0062737	-0.210691	k__Bacteria;p__Firmicutes;c__Clostridia;o__Oscillospirales;f__Oscillospiraceae;g__Colidextribacter
ASV_425	0.901127	0.986553	0.0712933	0.0265272	0.0344429	-0.36283	k__Bacteria;p__Firmicutes;c__Clostridia;o__Lachnospirales;f__Lachnospiraceae;g__NA
ASV_115	0.903355	0.986553	0.077231	0.102454	0.23009	-1.15827	k__Bacteria;p__Bacteroidota;c__Bacteroidia;o__Bacteroidales;f__Marinifilaceae;g__Odoribacter
ASV_173	0.916153	0.986553	0.0494596	0.124143	0.148669	-0.257905	k__Bacteria;p__Firmicutes;c__Clostridia;o__Lachnospirales;f__Lachnospiraceae;g__NA
ASV_416	0.917421	0.986553	-0.052662	0.027383	0.0303441	-0.142424	k__Bacteria;p__Firmicutes;c__Clostridia;o__Lachnospirales;f__Lachnospiraceae;g__Lachnospiraceae UCG-010
ASV_142	0.918427	0.986553	-0.0831035	0.0850531	0.0847291	0.00543285	k__Bacteria;p__Firmicutes;c__Clostridia;o__Oscillospirales;f__Oscillospiraceae;g__UCG-005
ASV_172	0.919312	0.986553	0.0824837	0.104529	0.0428096	1.26533	k__Bacteria;p__Bacteroidota;c__Bacteroidia;o__Bacteroidales;f__Bacteroidaceae;g__Bacteroides
ASV_29	0.920144	0.986553	0.140765	1.67646	0.630438	1.40934	k__Bacteria;p__Firmicutes;c__Clostridia;o__Oscillospirales;f__Ruminococcaceae;g__Ruminococcus
ASV_13	0.921259	0.986553	0.091831	0.862382	1.08999	-0.337512	k__Bacteria;p__Bacteroidota;c__Bacteroidia;o__Bacteroidales;f__Rikenellaceae;g__Alistipes
ASV_225	0.922783	0.986553	0.0498722	0.03598	0.070117	-0.940548	k__Bacteria;p__Firmicutes;c__Clostridia;o__Peptostreptococcales-Tissierellales;f__Peptostreptococcaceae;g__Terrisporobacter
ASV_377	0.927002	0.98705	0.0361704	0.0423002	0.0321825	0.382378	k__Bacteria;p__Firmicutes;c__Clostridia;o__Lachnospirales;f__Lachnospiraceae;g__NA
ASV_651	0.932994	0.988648	-0.0339053	0.0168775	0.0207356	-0.279707	k__Bacteria;p__Firmicutes;c__Clostridia;o__Lachnospirales;f__Lachnospiraceae;g__Roseburia
ASV_15	0.936021	0.988648	0.0590948	1.38062	1.1688	0.240069	k__Bacteria;p__Firmicutes;c__Clostridia;o__Lachnospirales;f__Lachnospiraceae;g__NA
ASV_26	0.949779	0.989992	0.0647943	0.892301	0.533441	0.740947	k__Bacteria;p__Verrucomicrobiota;c__Verrucomicrobiae;o__Verrucomicrobiales;f__Akkermansiaceae;g__Akkermansia
ASV_98	0.951518	0.989992	0.0336814	0.0829986	0.133637	-0.679639	k__Bacteria;p__Firmicutes;c__Clostridia;o__Clostridiales;f__Clostridiaceae;g__Clostridium sensu stricto 1
ASV_103	0.953583	0.989992	-0.053922	0.239261	0.202039	0.242679	k__Bacteria;p__Firmicutes;c__Clostridia;o__Lachnospirales;f__Lachnospiraceae;g__NA
ASV_178	0.955825	0.989992	0.026255	0.053569	0.0472508	0.176994	k__Bacteria;p__Firmicutes;c__Clostridia;o__Clostridiales;f__Clostridiaceae;g__Clostridium sensu stricto 1
ASV_14	0.957027	0.989992	0.0485294	0.992614	1.03501	-0.0602686	k__Bacteria;p__Bacteroidota;c__Bacteroidia;o__Bacteroidales;f__Bacteroidaceae;g__Bacteroides
ASV_50	0.959878	0.989992	-0.0229364	0.404617	0.484704	-0.259868	k__Bacteria;p__Firmicutes;c__Clostridia;o__NA;f__NA;g__NA
ASV_270	0.965418	0.991805	-0.0289861	0.0302797	0.0508323	-0.725794	k__Bacteria;p__Bacteroidota;c__Bacteroidia;o__Bacteroidales;f__Bacteroidaceae;g__Bacteroides
ASV_531	0.969178	0.991805	-0.0211182	0.0341143	0.0255522	0.40118	k__Bacteria;p__Firmicutes;c__Clostridia;o__Oscillospirales;f__NA;g__NA
ASV_965	0.980012	0.993884	0.0105206	0.00848019	0.00871549	-0.0348067	k__Bacteria;p__Firmicutes;c__Clostridia;o__Peptostreptococcales-Tissierellales;f__Anaerovoracaceae;g__Family XIII AD3011 group
ASV_106	0.982117	0.993884	-0.0118358	0.145248	0.0817858	0.819789	k__Bacteria;p__Firmicutes;c__Clostridia;o__Lachnospirales;f__Lachnospiraceae;g__Lachnospira
ASV_57	0.986255	0.993884	-0.0202675	0.485502	0.358792	0.43512	k__Archaea;p__Euryarchaeota;c__Methanobacteria;o__Methanobacteriales;f__Methanobacteriaceae;g__Methanobrevibacter
ASV_230	0.986326	0.993884	0.00770581	0.0769677	0.0796137	-0.0480532	k__Bacteria;p__Firmicutes;c__Clostridia;o__Lachnospirales;f__Lachnospiraceae;g__NA
ASV_489	0.993831	0.995071	-0.00455057	0.0191216	0.0291879	-0.58153	k__Bacteria;p__Firmicutes;c__Clostridia;o__Oscillospirales;f__UCG-011;g__NA
ASV_948	0.995071	0.995071	0.00204383	0.00852215	0.00609654	0.416267	k__Bacteria;p__Firmicutes;c__Clostridia;o__Oscillospirales;f__Ruminococcaceae;g__DTU089

## Sheet: I vs E 16S (ASV)
feature	ANCOMBC2.pval	ANCOMBC2.adjpval.fdr	lfc_groupI	mean1	mean2	log2FC	DESCRIPTION
ASV_196	3.2054e-10	8.59047e-08	-2.93653	0.0020873	0.268349	-6.93975	k__Bacteria;p__Firmicutes;c__Clostridia;o__Lachnospirales;f__Lachnospiraceae;g__Blautia
ASV_645	1.6479e-06	0.000220819	-1.73425	0.00179099	0.0215868	-3.52002	k__Bacteria;p__Firmicutes;c__Clostridia;o__Oscillospirales;f__Oscillospiraceae;g__UCG-005
ASV_238	2.85024e-06	0.000254621	-2.21367	0.0147801	0.110267	-2.89091	k__Bacteria;p__Firmicutes;c__Clostridia;o__Oscillospirales;f__Oscillospiraceae;g__NA
ASV_699	1.20683e-05	0.000808579	1.70026	0.0360153	0.00184876	4.2124	k__Bacteria;p__Firmicutes;c__Clostridia;o__Oscillospirales;f__Ruminococcaceae;g__NA
ASV_282	2.55408e-05	0.00136899	-2.43735	0	0.0823692	-9.69641	k__Bacteria;p__Firmicutes;c__Clostridia;o__Oscillospirales;f__NA;g__NA
ASV_240	4.09514e-05	0.00182916	-2.45273	0.000391562	0.128504	-8.03311	k__Bacteria;p__Bacteroidota;c__Bacteroidia;o__Bacteroidales;f__NA;g__NA
ASV_355	5.49339e-05	0.00210318	-2.06431	0.00197096	0.0957621	-5.533	k__Bacteria;p__Firmicutes;c__Bacilli;o__Lactobacillales;f__Streptococcaceae;g__Streptococcus
ASV_363	0.000125685	0.00421045	2.23407	0.0823285	0.0062927	3.68877	k__Bacteria;p__Firmicutes;c__Bacilli;o__Erysipelotrichales;f__Erysipelatoclostridiaceae;g__Erysipelatoclostridium
ASV_752	0.000152059	0.00452798	1.5111	0.0343411	0.000162491	7.03901	k__Bacteria;p__Firmicutes;c__Bacilli;o__Erysipelotrichales;f__Erysipelotrichaceae;g__Faecalitalea
ASV_307	0.000178792	0.00479163	-1.41883	0.0218571	0.0846744	-1.94897	k__Bacteria;p__Firmicutes;c__Clostridia;o__Lachnospirales;f__Lachnospiraceae;g__Lachnospiraceae UCG-001
ASV_1028	0.000275764	0.00638757	-0.72124	0.00275689	0.00789109	-1.48414	k__Bacteria;p__Firmicutes;c__Clostridia;o__Lachnospirales;f__Lachnospiraceae;g__NA
ASV_91	0.000286011	0.00638757	2.31997	0.427808	0.138031	1.63127	k__Bacteria;p__Firmicutes;c__Clostridia;o__Peptostreptococcales-Tissierellales;f__Peptostreptococcaceae;g__Intestinibacter
ASV_190	0.000325367	0.00670756	-2.0509	0.00855512	0.158997	-4.2003	k__Bacteria;p__Firmicutes;c__Clostridia;o__Lachnospirales;f__Lachnospiraceae;g__Lachnospiraceae NC2004 group
ASV_144	0.00048931	0.0093668	-1.6937	0.0481428	0.165183	-1.77657	k__Bacteria;p__Firmicutes;c__Clostridia;o__Lachnospirales;f__Lachnospiraceae;g__Fusicatenibacter
ASV_1610	0.000561363	0.0100297	-0.601238	3.63059e-05	0.00437158	-5.04205	k__Bacteria;p__Firmicutes;c__Clostridia;o__Oscillospirales;f__Oscillospiraceae;g__Intestinimonas
ASV_464	0.00068168	0.0108111	1.29925	0.0463375	0.0171752	1.42662	k__Bacteria;p__Firmicutes;c__Bacilli;o__Erysipelotrichales;f__Erysipelotrichaceae;g__[Clostridium] innocuum group
ASV_741	0.000693472	0.0108111	-1.07095	0.000822642	0.015313	-4.06311	k__Bacteria;p__Firmicutes;c__Clostridia;o__Lachnospirales;f__Lachnospiraceae;g__NA
ASV_250	0.000726119	0.0108111	1.83724	0.0893956	0.0330777	1.43162	k__Bacteria;p__Firmicutes;c__Clostridia;o__Oscillospirales;f__Ruminococcaceae;g__NA
ASV_790	0.000851785	0.0120146	1.39282	0.0238749	0.00256789	3.16804	k__Bacteria;p__Firmicutes;c__Clostridia;o__Peptostreptococcales-Tissierellales;f__Anaerovoracaceae;g__Family XIII AD3011 group
ASV_748	0.00094539	0.0126682	-1.16083	0.00193195	0.0164752	-3.02846	k__Bacteria;p__Firmicutes;c__Clostridia;o__Oscillospirales;f__Oscillospiraceae;g__UCG-005
ASV_894	0.00106323	0.0135688	-1.13332	0	0.0139008	-7.13801	k__Bacteria;p__Desulfobacterota;c__Desulfovibrionia;o__Desulfovibrionales;f__NA;g__NA
ASV_405	0.00114695	0.0139719	-1.90103	0.000190057	0.0472014	-7.35238	k__Bacteria;p__Firmicutes;c__Clostridia;o__Lachnospirales;f__Lachnospiraceae;g__Lachnospiraceae UCG-008
ASV_493	0.00174022	0.0202773	-0.866038	0.00843011	0.024279	-1.51507	k__Bacteria;p__Firmicutes;c__Clostridia;o__Oscillospirales;f__Oscillospiraceae;g__NA
ASV_112	0.00225863	0.0252214	2.58287	0.616296	0.0026246	7.82199	k__Bacteria;p__Firmicutes;c__Clostridia;o__Lachnospirales;f__Lachnospiraceae;g__Lachnospiraceae NC2004 group
ASV_717	0.00280906	0.0301132	-1.30273	0.00142096	0.0324677	-4.42093	k__Bacteria;p__Firmicutes;c__Bacilli;o__Lactobacillales;f__Streptococcaceae;g__Streptococcus
ASV_213	0.00323619	0.0320116	1.49849	0.087051	0.0947541	-0.122194	k__Bacteria;p__Firmicutes;c__Bacilli;o__Erysipelotrichales;f__Erysipelotrichaceae;g__Turicibacter
ASV_306	0.0033849	0.0320116	-1.25003	0.0147105	0.0489704	-1.72827	k__Bacteria;p__Firmicutes;c__Clostridia;o__Lachnospirales;f__Lachnospiraceae;g__[Ruminococcus] torques group
ASV_126	0.00344819	0.0320116	2.29192	0.284813	0.0478448	2.57109	k__Bacteria;p__Firmicutes;c__Clostridia;o__Lachnospirales;f__Lachnospiraceae;g__NA
ASV_352	0.00346394	0.0320116	-1.79012	0.00157851	0.0833721	-5.63655	k__Bacteria;p__Bacteroidota;c__Bacteroidia;o__Bacteroidales;f__Tannerellaceae;g__Parabacteroides
ASV_185	0.00370123	0.0330644	1.88133	0.189952	0.0488709	1.95641	k__Bacteria;p__Actinobacteriota;c__Coriobacteriia;o__Coriobacteriales;f__Eggerthellaceae;g__Eggerthella
ASV_12	0.00394924	0.0339979	1.72357	2.72461	0.711428	1.93711	k__Bacteria;p__Actinobacteriota;c__Actinobacteria;o__Bifidobacteriales;f__Bifidobacteriaceae;g__Bifidobacterium
ASV_162	0.00408301	0.0339979	1.56733	0.223252	0.0579218	1.94466	k__Bacteria;p__Firmicutes;c__Clostridia;o__NA;f__NA;g__NA
ASV_338	0.00418631	0.0339979	1.44896	0.0527928	0.0152142	1.78824	k__Bacteria;p__Firmicutes;c__Clostridia;o__Oscillospirales;f__Oscillospiraceae;g__Flavonifractor
ASV_358	0.00440101	0.0346903	-1.54193	0.00309098	0.0847982	-4.73392	k__Bacteria;p__Actinobacteriota;c__Actinobacteria;o__Bifidobacteriales;f__Bifidobacteriaceae;g__Bifidobacterium
ASV_1344	0.00464747	0.0355863	0.708112	0.00765305	0.00210388	1.815	k__Bacteria;p__Firmicutes;c__Clostridia;o__Peptostreptococcales-Tissierellales;f__Peptostreptococcaceae;g__Intestinibacter
ASV_123	0.00538533	0.0398356	-2.2156	0.133939	0.162974	-0.282879	k__Bacteria;p__Bacteroidota;c__Bacteroidia;o__Bacteroidales;f__Rikenellaceae;g__Alistipes
ASV_48	0.00549969	0.0398356	-2.37802	0.00022423	0.734907	-11.1492	k__Bacteria;p__Firmicutes;c__Clostridia;o__Lachnospirales;f__Lachnospiraceae;g__Butyrivibrio
ASV_673	0.00565351	0.0398721	-1.17163	0.00142643	0.0199657	-3.71702	k__Bacteria;p__Bacteroidota;c__Bacteroidia;o__Bacteroidales;f__Marinifilaceae;g__Butyricimonas
ASV_414	0.00616303	0.0423511	1.23186	0.0521939	0.0130275	1.99409	k__Bacteria;p__Firmicutes;c__Clostridia;o__Lachnospirales;f__Lachnospiraceae;g__[Eubacterium] hallii group
ASV_218	0.00788356	0.0528199	-1.61205	0.0249286	0.100163	-2.00217	k__Bacteria;p__Firmicutes;c__Clostridia;o__Lachnospirales;f__Lachnospiraceae;g__[Eubacterium] hallii group
ASV_535	0.0112822	0.0727325	-0.990224	0.0060455	0.0302262	-2.30307	k__Bacteria;p__Firmicutes;c__Clostridia;o__Lachnospirales;f__Lachnospiraceae;g__NA
ASV_191	0.0113984	0.0727325	1.56952	0.102939	0.0535932	0.940385	k__Bacteria;p__Firmicutes;c__Clostridia;o__Lachnospirales;f__Lachnospiraceae;g__NA
ASV_1	0.0123474	0.0763883	-1.2157	2.65893	4.00509	-0.590967	k__Bacteria;p__Firmicutes;c__Clostridia;o__Oscillospirales;f__Ruminococcaceae;g__Faecalibacterium
ASV_117	0.0125414	0.0763883	-2.28162	0.0634677	0.270983	-2.09238	k__Bacteria;p__Bacteroidota;c__Bacteroidia;o__Bacteroidales;f__Bacteroidaceae;g__Bacteroides
ASV_838	0.0133461	0.0794834	1.00293	0.0198865	0.00427611	2.19146	k__Bacteria;p__Firmicutes;c__Clostridia;o__Lachnospirales;f__Lachnospiraceae;g__NA
ASV_166	0.0158785	0.0902548	0.723335	0.12054	0.0909392	0.406155	k__Bacteria;p__Firmicutes;c__Clostridia;o__Oscillospirales;f__Ruminococcaceae;g__UBA1819
ASV_1543	0.0170329	0.0902548	-0.442707	0.000650094	0.00343439	-2.23723	k__Bacteria;p__Firmicutes;c__Clostridia;o__Oscillospirales;f__Oscillospiraceae;g__Papillibacter
ASV_71	0.0170764	0.0902548	-1.34277	0.148955	0.391489	-1.3935	k__Bacteria;p__Firmicutes;c__Clostridia;o__Lachnospirales;f__Lachnospiraceae;g__[Eubacterium] eligens group
ASV_98	0.0173016	0.0902548	1.50507	0.405747	0.133637	1.60154	k__Bacteria;p__Firmicutes;c__Clostridia;o__Clostridiales;f__Clostridiaceae;g__Clostridium sensu stricto 1
ASV_11	0.0173604	0.0902548	-2.83194	0.823604	1.60384	-0.961426	k__Bacteria;p__Bacteroidota;c__Bacteroidia;o__Bacteroidales;f__Bacteroidaceae;g__Bacteroides
ASV_531	0.0174379	0.0902548	-1.10445	0.0140304	0.0255522	-0.860302	k__Bacteria;p__Firmicutes;c__Clostridia;o__Oscillospirales;f__NA;g__NA
ASV_573	0.0175121	0.0902548	-1.21826	0.00334112	0.0302016	-3.13867	k__Bacteria;p__Firmicutes;c__Clostridia;o__Peptostreptococcales-Tissierellales;f__Anaerovoracaceae;g__Family XIII UCG-001
ASV_1882	0.0193252	0.0977198	-0.313066	0.000263802	0.0023165	-2.73372	k__Bacteria;p__Firmicutes;c__Clostridia;o__Oscillospirales;f__Oscillospiraceae;g__NA
ASV_242	0.0202896	0.100696	-0.936106	0.0328788	0.0702329	-1.09268	k__Bacteria;p__Firmicutes;c__Clostridia;o__Oscillospirales;f__Butyricicoccaceae;g__Butyricicoccus
ASV_219	0.0216305	0.105399	-1.32573	0.021606	0.143097	-2.72187	k__Bacteria;p__Firmicutes;c__Bacilli;o__Lactobacillales;f__Streptococcaceae;g__Streptococcus
ASV_225	0.0226237	0.108271	1.31233	0.08961	0.070117	0.353451	k__Bacteria;p__Firmicutes;c__Clostridia;o__Peptostreptococcales-Tissierellales;f__Peptostreptococcaceae;g__Terrisporobacter
ASV_406	0.0233563	0.109325	-1.23151	0.00986336	0.0365208	-1.87802	k__Bacteria;p__Firmicutes;c__Clostridia;o__Oscillospirales;f__Oscillospiraceae;g__UCG-005
ASV_29	0.0236598	0.109325	-2.08674	0.0334682	0.630438	-4.23144	k__Bacteria;p__Firmicutes;c__Clostridia;o__Oscillospirales;f__Ruminococcaceae;g__Ruminococcus
ASV_178	0.0263669	0.119768	1.11925	0.188804	0.0472508	1.99621	k__Bacteria;p__Firmicutes;c__Clostridia;o__Clostridiales;f__Clostridiaceae;g__Clostridium sensu stricto 1
ASV_87	0.0284541	0.125371	-1.58119	0.210701	0.287895	-0.450166	k__Bacteria;p__Firmicutes;c__Clostridia;o__Oscillospirales;f__Oscillospiraceae;g__NA
ASV_420	0.028937	0.125371	-1.20435	0.0181857	0.0431041	-1.24048	k__Bacteria;p__Firmicutes;c__Clostridia;o__Lachnospirales;f__Lachnospiraceae;g__Marvinbryantia
ASV_1422	0.0294151	0.125371	0.537858	0.00531659	0.00162949	1.64738	k__Bacteria;p__Firmicutes;c__Clostridia;o__Peptostreptococcales-Tissierellales;f__Peptostreptococcaceae;g__Intestinibacter
ASV_214	0.0294716	0.125371	-1.13764	0.0215256	0.0995157	-2.20366	k__Bacteria;p__Firmicutes;c__Bacilli;o__Lactobacillales;f__Streptococcaceae;g__Streptococcus
ASV_84	0.030721	0.126708	-1.8934	0.112184	0.327199	-1.54346	k__Bacteria;p__Firmicutes;c__Clostridia;o__Oscillospirales;f__Oscillospiraceae;g__UCG-002
ASV_171	0.0307314	0.126708	-1.21168	0.0595279	0.147102	-1.30374	k__Bacteria;p__Firmicutes;c__Clostridia;o__Lachnospirales;f__Lachnospiraceae;g__CAG-56
ASV_89	0.0315317	0.128038	1.73446	0.442196	0.0151446	4.85869	k__Bacteria;p__Bacteroidota;c__Bacteroidia;o__Bacteroidales;f__Bacteroidaceae;g__Bacteroides
ASV_35	0.0323596	0.129438	-2.41221	0.000283486	1.47081	-11.9075	k__Bacteria;p__Bacteroidota;c__Bacteroidia;o__Bacteroidales;f__Prevotellaceae;g__Prevotellaceae NK3B31 group
ASV_217	0.035235	0.13741	1.2431	0.0991165	0.00507201	4.26194	k__Bacteria;p__Bacteroidota;c__Bacteroidia;o__Bacteroidales;f__Bacteroidaceae;g__Bacteroides
ASV_712	0.0353779	0.13741	0.608685	0.0190884	0.00953388	0.994088	k__Bacteria;p__Firmicutes;c__Clostridia;o__NA;f__NA;g__NA
ASV_94	0.0412806	0.158046	-1.67347	0.0301178	0.384055	-3.66824	k__Bacteria;p__Firmicutes;c__Clostridia;o__Lachnospirales;f__Lachnospiraceae;g__[Eubacterium] ruminantium group
ASV_64	0.0422103	0.159329	-1.19898	0.223483	0.427446	-0.93527	k__Bacteria;p__Firmicutes;c__Clostridia;o__Lachnospirales;f__Lachnospiraceae;g__Lachnospiraceae ND3007 group
ASV_177	0.0428142	0.159364	-1.77848	0.0960079	0.138906	-0.532422	k__Bacteria;p__Bacteroidota;c__Bacteroidia;o__Bacteroidales;f__Tannerellaceae;g__Parabacteroides
ASV_719	0.0441681	0.162119	0.986112	0.018817	0.00624237	1.57668	k__Bacteria;p__Firmicutes;c__Bacilli;o__Erysipelotrichales;f__Erysipelotrichaceae;g__Holdemania
ASV_421	0.0447642	0.162119	-0.978293	0.0102141	0.045782	-2.15337	k__Bacteria;p__Firmicutes;c__Bacilli;o__Lactobacillales;f__Streptococcaceae;g__Streptococcus
ASV_280	0.0462192	0.165157	-0.844488	0.0258648	0.0775031	-1.57958	k__Bacteria;p__Firmicutes;c__Clostridia;o__Lachnospirales;f__Lachnospiraceae;g__Lachnoclostridium
ASV_160	0.0475087	0.167531	-1.70041	0.0766871	0.224835	-1.55058	k__Bacteria;p__Firmicutes;c__Clostridia;o__Oscillospirales;f__Oscillospiraceae;g__NK4A214 group
ASV_170	0.0486129	0.169198	1.37403	0.177045	0.0123527	3.83046	k__Bacteria;p__Firmicutes;c__Clostridia;o__Oscillospirales;f__Ruminococcaceae;g__Ruminococcus
ASV_1107	0.052791	0.181384	0.700397	0.0136289	0.00475071	1.50106	k__Bacteria;p__Firmicutes;c__Clostridia;o__Oscillospirales;f__Oscillospiraceae;g__Intestinimonas
ASV_25	0.053618	0.181894	-0.937139	0.568037	0.884803	-0.63928	k__Bacteria;p__Firmicutes;c__Clostridia;o__Lachnospirales;f__Lachnospiraceae;g__NA
ASV_62	0.0549023	0.183923	-1.84242	0.0596924	0.535651	-3.16354	k__Bacteria;p__Bacteroidota;c__Bacteroidia;o__Bacteroidales;f__Rikenellaceae;g__Alistipes
ASV_646	0.0565189	0.185865	-0.857818	0.00578597	0.013914	-1.2516	k__Bacteria;p__Firmicutes;c__Clostridia;o__Lachnospirales;f__Lachnospiraceae;g__Lachnospiraceae FCS020 group
ASV_1208	0.0568692	0.185865	-0.571328	0.00217097	0.00825949	-1.88038	k__Bacteria;p__Firmicutes;c__Bacilli;o__Lactobacillales;f__Carnobacteriaceae;g__Granulicatella
ASV_965	0.0579096	0.186985	-0.692639	0.00401956	0.00871549	-1.09766	k__Bacteria;p__Firmicutes;c__Clostridia;o__Peptostreptococcales-Tissierellales;f__Anaerovoracaceae;g__Family XIII AD3011 group
ASV_700	0.0598006	0.189292	0.631269	0.0138262	0.00707334	0.957145	k__Bacteria;p__Firmicutes;c__Clostridia;o__Oscillospirales;f__Ruminococcaceae;g__Candidatus Soleaferrea
ASV_159	0.0600368	0.189292	0.881121	0.0837153	0.0549413	0.606704	k__Bacteria;p__Firmicutes;c__Clostridia;o__Lachnospirales;f__Lachnospiraceae;g__Anaerostipes
ASV_302	0.0675981	0.210655	-1.28447	0.0285023	0.0665212	-1.21987	k__Bacteria;p__Firmicutes;c__Clostridia;o__Oscillospirales;f__Oscillospiraceae;g__UCG-002
ASV_1359	0.0691366	0.210778	0.388493	0.00658671	0.00349589	0.895059	k__Bacteria;p__Firmicutes;c__Clostridia;o__NA;f__NA;g__NA
ASV_653	0.0692107	0.210778	-0.785482	0.0103645	0.0263722	-1.33903	k__Bacteria;p__Firmicutes;c__Bacilli;o__Lactobacillales;f__Streptococcaceae;g__Streptococcus
ASV_206	0.0743712	0.223949	1.09074	0.113019	0.0416581	1.43772	k__Bacteria;p__Firmicutes;c__Clostridia;o__Oscillospirales;f__Oscillospiraceae;g__Oscillibacter
ASV_1424	0.0753112	0.22426	0.481498	0.0054712	0.00329113	0.716325	k__Bacteria;p__Firmicutes;c__Clostridia;o__Peptostreptococcales-Tissierellales;f__Peptostreptococcaceae;g__Intestinibacter
ASV_340	0.0770398	0.226886	-0.661355	0.023847	0.0450525	-0.914974	k__Bacteria;p__Firmicutes;c__Clostridia;o__Lachnospirales;f__Lachnospiraceae;g__NA
ASV_5	0.0820419	0.238992	2.24522	3.69804	1.57362	1.23262	k__Bacteria;p__Actinobacteriota;c__Actinobacteria;o__Bifidobacteriales;f__Bifidobacteriaceae;g__Bifidobacterium
ASV_316	0.0846498	0.243937	-1.21177	0.0307005	0.0890676	-1.53358	k__Bacteria;p__Firmicutes;c__Clostridia;o__Oscillospirales;f__Oscillospiraceae;g__UCG-005
ASV_179	0.0884698	0.252233	-0.503118	0.0711811	0.102484	-0.525219	k__Bacteria;p__Firmicutes;c__Clostridia;o__Oscillospirales;f__Butyricicoccaceae;g__Butyricicoccus
ASV_1094	0.0920321	0.257973	-0.466016	0.00296384	0.00872091	-1.52577	k__Bacteria;p__Firmicutes;c__NA;o__NA;f__NA;g__NA
ASV_383	0.0924084	0.257973	0.757869	0.0402629	0.0171879	1.2233	k__Bacteria;p__Actinobacteriota;c__Actinobacteria;o__Bifidobacteriales;f__Bifidobacteriaceae;g__Bifidobacterium
ASV_86	0.0964148	0.266285	1.62676	0.427433	0.104844	2.02642	k__Bacteria;p__Bacteroidota;c__Bacteroidia;o__Bacteroidales;f__Rikenellaceae;g__Alistipes
ASV_2	0.0973731	0.266285	-1.47704	3.40428	2.23349	0.608025	k__Bacteria;p__Firmicutes;c__Clostridia;o__Oscillospirales;f__Ruminococcaceae;g__Subdoligranulum
ASV_1068	0.100744	0.271237	0.450551	0.00772526	0.00369481	1.04423	k__Bacteria;p__Firmicutes;c__Clostridia;o__Lachnospirales;f__Lachnospiraceae;g__[Eubacterium] fissicatena group
ASV_419	0.101863	0.271237	-0.929871	0.0214309	0.0279531	-0.381765	k__Bacteria;p__Bacteroidota;c__Bacteroidia;o__Bacteroidales;f__Bacteroidaceae;g__Bacteroides
ASV_115	0.102704	0.271237	-1.4265	0.11006	0.23009	-1.06323	k__Bacteria;p__Bacteroidota;c__Bacteroidia;o__Bacteroidales;f__Marinifilaceae;g__Odoribacter
ASV_267	0.104031	0.271237	0.967741	0.0830843	0.0391744	1.08273	k__Bacteria;p__Firmicutes;c__Clostridia;o__Lachnospirales;f__Lachnospiraceae;g__Anaerostipes
ASV_1035	0.104244	0.271237	0.573001	0.0108487	0.0056438	0.930756	k__Bacteria;p__Firmicutes;c__Clostridia;o__Clostridia vadinBB60 group;f__NA;g__NA
ASV_537	0.114975	0.296281	0.74602	0.016387	0.00980771	0.73474	k__Bacteria;p__Actinobacteriota;c__Coriobacteriia;o__Coriobacteriales;f__Eggerthellaceae;g__Gordonibacter
ASV_128	0.129344	0.330135	-1.47842	0.1208	0.24762	-1.0349	k__Bacteria;p__Bacteroidota;c__Bacteroidia;o__Bacteroidales;f__Bacteroidaceae;g__Bacteroides
ASV_498	0.13548	0.342533	-0.786678	0.0176032	0.0219501	-0.316783	k__Bacteria;p__Bacteroidota;c__Bacteroidia;o__Bacteroidales;f__Rikenellaceae;g__Alistipes
ASV_639	0.138066	0.34581	-0.653037	0.0132152	0.0245464	-0.888333	k__Bacteria;p__Firmicutes;c__Clostridia;o__Lachnospirales;f__Lachnospiraceae;g__Lachnospiraceae UCG-004
ASV_377	0.140419	0.348297	-0.646219	0.0300127	0.0321825	-0.10038	k__Bacteria;p__Firmicutes;c__Clostridia;o__Lachnospirales;f__Lachnospiraceae;g__NA
ASV_153	0.14329	0.348297	-1.24418	0.0557326	0.181545	-1.70196	k__Bacteria;p__Bacteroidota;c__Bacteroidia;o__Bacteroidales;f__Bacteroidaceae;g__Bacteroides
ASV_108	0.144143	0.348297	1.42732	0.406598	0.0713451	2.50906	k__Bacteria;p__Bacteroidota;c__Bacteroidia;o__Bacteroidales;f__Bacteroidaceae;g__Bacteroides
ASV_101	0.144257	0.348297	-1.45299	0.224343	0.168139	0.41584	k__Bacteria;p__Bacteroidota;c__Bacteroidia;o__Bacteroidales;f__Bacteroidaceae;g__Bacteroides
ASV_74	0.147162	0.352137	-1.48329	0.209595	0.572918	-1.45029	k__Bacteria;p__Firmicutes;c__Clostridia;o__Oscillospirales;f__Ruminococcaceae;g__Faecalibacterium
ASV_701	0.150643	0.357277	0.612516	0.0131402	0.0079076	0.725521	k__Bacteria;p__Firmicutes;c__Clostridia;o__Oscillospirales;f__Oscillospiraceae;g__Oscillibacter
ASV_42	0.15911	0.374048	-1.28284	0.182632	0.332955	-0.866029	k__Bacteria;p__Firmicutes;c__Clostridia;o__Lachnospirales;f__Lachnospiraceae;g__Lachnospiraceae NC2004 group
ASV_908	0.163114	0.379731	-0.31528	0.00665596	0.0113251	-0.758023	k__Bacteria;p__Firmicutes;c__Clostridia;o__Lachnospirales;f__Lachnospiraceae;g__[Eubacterium] eligens group
ASV_99	0.164361	0.379731	-1.16877	0.145992	0.206692	-0.5013	k__Bacteria;p__Firmicutes;c__Clostridia;o__NA;f__NA;g__NA
ASV_18	0.16908	0.384979	-1.11892	1.29432	0.94714	0.450508	k__Bacteria;p__Bacteroidota;c__Bacteroidia;o__Bacteroidales;f__Bacteroidaceae;g__Bacteroides
ASV_20	0.169506	0.384979	1.41609	1.67071	0.797197	1.06736	k__Bacteria;p__Firmicutes;c__Clostridia;o__Oscillospirales;f__Ruminococcaceae;g__Ruminococcus
ASV_265	0.171487	0.386112	-0.533981	0.0062916	0.0235174	-1.8857	k__Bacteria;p__Firmicutes;c__Clostridia;o__Lachnospirales;f__Lachnospiraceae;g__NA
ASV_693	0.173691	0.386112	-0.352318	0.0129053	0.0238354	-0.880075	k__Bacteria;p__Firmicutes;c__Clostridia;o__Oscillospirales;f__Ruminococcaceae;g__Faecalibacterium
ASV_575	0.174327	0.386112	-0.63295	0.0131788	0.0364288	-1.45995	k__Bacteria;p__Firmicutes;c__Clostridia;o__Oscillospirales;f__Butyricicoccaceae;g__Butyricicoccus
ASV_735	0.17651	0.387742	-0.616645	0.00157674	0.0286775	-4.1017	k__Bacteria;p__Firmicutes;c__Clostridia;o__Oscillospirales;f__Ruminococcaceae;g__Faecalibacterium
ASV_587	0.179243	0.390547	0.485714	0.0208539	0.00848612	1.2872	k__Bacteria;p__Firmicutes;c__Clostridia;o__NA;f__NA;g__NA
ASV_54	0.18439	0.39852	1.43738	0.651006	0.151434	2.10326	k__Bacteria;p__Bacteroidota;c__Bacteroidia;o__Bacteroidales;f__Bacteroidaceae;g__Bacteroides
ASV_113	0.186166	0.39914	-1.17008	0.113736	0.254362	-1.1605	k__Bacteria;p__Firmicutes;c__Clostridia;o__Lachnospirales;f__Lachnospiraceae;g__Coprococcus
ASV_742	0.190174	0.404497	-0.44237	0.0067228	0.0138194	-1.02872	k__Bacteria;p__Firmicutes;c__Clostridia;o__Oscillospirales;f__Oscillospiraceae;g__Colidextribacter
ASV_231	0.193799	0.408961	0.799133	0.0874988	0.0741633	0.238264	k__Bacteria;p__Proteobacteria;c__Gammaproteobacteria;o__Pasteurellales;f__Pasteurellaceae;g__Haemophilus
ASV_70	0.200382	0.419549	0.800942	0.394014	0.149741	1.39519	k__Bacteria;p__Firmicutes;c__Clostridia;o__Lachnospirales;f__Lachnospiraceae;g__Anaerostipes
ASV_28	0.203239	0.421647	1.47224	1.00902	0.317632	1.66721	k__Bacteria;p__Firmicutes;c__Negativicutes;o__Veillonellales-Selenomonadales;f__Veillonellaceae;g__Dialister
ASV_715	0.205462	0.421647	0.566246	0.0196139	0.011016	0.826605	k__Bacteria;p__Bacteroidota;c__Bacteroidia;o__Bacteroidales;f__Bacteroidaceae;g__Bacteroides
ASV_1042	0.20661	0.421647	0.47557	0.0117445	0.00416384	1.47412	k__Bacteria;p__Firmicutes;c__Clostridia;o__Peptostreptococcales-Tissierellales;f__Anaerovoracaceae;g__Family XIII AD3011 group
ASV_156	0.207679	0.421647	0.921337	0.278556	0.0774927	1.8445	k__Bacteria;p__Firmicutes;c__Clostridia;o__Oscillospirales;f__Oscillospiraceae;g__UCG-002
ASV_470	0.210963	0.421647	-0.772995	0.0276445	0.0232401	0.249396	k__Bacteria;p__Firmicutes;c__Clostridia;o__NA;f__NA;g__NA
ASV_36	0.214186	0.421647	0.634509	0.65123	0.531998	0.291698	k__Bacteria;p__Firmicutes;c__Clostridia;o__Lachnospirales;f__Lachnospiraceae;g__Anaerostipes
ASV_1348	0.214396	0.421647	-0.336972	0.0029158	0.00612958	-1.04674	k__Bacteria;p__Firmicutes;c__Clostridia;o__NA;f__NA;g__NA
ASV_229	0.21501	0.421647	0.902794	0.123042	0.0694348	0.824521	k__Bacteria;p__Firmicutes;c__Negativicutes;o__Veillonellales-Selenomonadales;f__Veillonellaceae;g__Veillonella
ASV_553	0.216277	0.421647	-0.591328	0.00946541	0.0194808	-1.03359	k__Bacteria;p__Firmicutes;c__Clostridia;o__Lachnospirales;f__Lachnospiraceae;g__NA
ASV_72	0.217588	0.421647	0.807827	0.43909	0.173613	1.33814	k__Bacteria;p__Firmicutes;c__Clostridia;o__Lachnospirales;f__Lachnospiraceae;g__Lachnospiraceae NK4A136 group
ASV_14	0.21869	0.421647	1.2251	2.62542	1.03501	1.34282	k__Bacteria;p__Bacteroidota;c__Bacteroidia;o__Bacteroidales;f__Bacteroidaceae;g__Bacteroides
ASV_106	0.221433	0.423885	0.652572	0.295139	0.0817858	1.85021	k__Bacteria;p__Firmicutes;c__Clostridia;o__Lachnospirales;f__Lachnospiraceae;g__Lachnospira
ASV_47	0.225842	0.42926	1.19663	0.926136	0.150787	2.61792	k__Bacteria;p__Actinobacteriota;c__Actinobacteria;o__Bifidobacteriales;f__Bifidobacteriaceae;g__Bifidobacterium
ASV_80	0.232578	0.43895	-0.730281	0.16268	0.366141	-1.16987	k__Bacteria;p__Firmicutes;c__Clostridia;o__Lachnospirales;f__Lachnospiraceae;g__[Eubacterium] hallii group
ASV_142	0.241709	0.452993	0.896349	0.165	0.0847291	0.960717	k__Bacteria;p__Firmicutes;c__Clostridia;o__Oscillospirales;f__Oscillospiraceae;g__UCG-005
ASV_167	0.243941	0.454001	-1.05599	0.122875	0.116831	0.0727088	k__Bacteria;p__Bacteroidota;c__Bacteroidia;o__Bacteroidales;f__Bacteroidaceae;g__Bacteroides
ASV_651	0.249139	0.460477	-0.425847	0.00979688	0.0207356	-1.07405	k__Bacteria;p__Firmicutes;c__Clostridia;o__Lachnospirales;f__Lachnospiraceae;g__Roseburia
ASV_350	0.25741	0.470451	-0.822476	0.00541243	0.116359	-4.40114	k__Bacteria;p__Firmicutes;c__Clostridia;o__Oscillospirales;f__Ruminococcaceae;g__Faecalibacterium
ASV_489	0.258046	0.470451	-0.551773	0.00607667	0.0291879	-2.24552	k__Bacteria;p__Firmicutes;c__Clostridia;o__Oscillospirales;f__UCG-011;g__NA
ASV_416	0.263032	0.475	-0.618833	0.0187565	0.0303441	-0.69112	k__Bacteria;p__Firmicutes;c__Clostridia;o__Lachnospirales;f__Lachnospiraceae;g__Lachnospiraceae UCG-010
ASV_125	0.264086	0.475	-0.952515	0.101	0.290554	-1.52353	k__Bacteria;p__Firmicutes;c__Clostridia;o__Oscillospirales;f__Oscillospiraceae;g__UCG-002
ASV_228	0.266209	0.475626	0.41504	0.0814635	0.0472372	0.784956	k__Bacteria;p__Firmicutes;c__Clostridia;o__Peptostreptococcales-Tissierellales;f__Anaerovoracaceae;g__Family XIII AD3011 group
ASV_372	0.273714	0.485798	0.631723	0.0312223	0.0235943	0.402662	k__Bacteria;p__Firmicutes;c__Clostridia;o__Lachnospirales;f__Lachnospiraceae;g__NA
ASV_157	0.284135	0.500053	-0.802597	0.0673528	0.0912576	-0.43765	k__Bacteria;p__Firmicutes;c__Clostridia;o__Lachnospirales;f__Lachnospiraceae;g__[Eubacterium] ventriosum group
ASV_243	0.285478	0.500053	-0.494461	0.0199545	0.0765551	-1.93449	k__Bacteria;p__Firmicutes;c__Clostridia;o__Lachnospirales;f__Lachnospiraceae;g__NA
ASV_33	0.288177	0.501503	-0.750174	0.361484	1.19228	-1.72144	k__Bacteria;p__Firmicutes;c__Bacilli;o__Lactobacillales;f__Streptococcaceae;g__Streptococcus
ASV_21	0.291638	0.504251	-1.29877	0.39037	0.770733	-0.981208	k__Bacteria;p__Bacteroidota;c__Bacteroidia;o__Bacteroidales;f__Bacteroidaceae;g__Bacteroides
ASV_164	0.304817	0.52366	-0.890403	0.179062	0.060209	1.57083	k__Bacteria;p__Bacteroidota;c__Bacteroidia;o__Bacteroidales;f__Tannerellaceae;g__Parabacteroides
ASV_811	0.307147	0.524302	-0.420094	0.0103708	0.0148955	-0.518184	k__Bacteria;p__Firmicutes;c__Clostridia;o__Lachnospirales;f__Lachnospiraceae;g__NA
ASV_948	0.326013	0.550711	0.322779	0.00950695	0.00609654	0.632665	k__Bacteria;p__Firmicutes;c__Clostridia;o__Oscillospirales;f__Ruminococcaceae;g__DTU089
ASV_774	0.327987	0.550711	0.385418	0.0162003	0.00908588	0.827451	k__Bacteria;p__Firmicutes;c__Clostridia;o__Lachnospirales;f__Lachnospiraceae;g__[Eubacterium] ventriosum group
ASV_858	0.329631	0.550711	0.260182	0.00926342	0.00823865	0.167233	k__Bacteria;p__Firmicutes;c__Clostridia;o__Lachnospirales;f__Lachnospiraceae;g__Roseburia
ASV_1003	0.330838	0.550711	-0.263594	0.00437524	0.00506997	-0.208216	k__Bacteria;p__Firmicutes;c__Clostridia;o__Oscillospirales;f__Ruminococcaceae;g__NA
ASV_247	0.336854	0.557264	0.471776	0.0656159	0.0446174	0.555411	k__Bacteria;p__Firmicutes;c__Clostridia;o__Oscillospirales;f__NA;g__NA
ASV_557	0.34003	0.559068	-0.383367	0.0221312	0.0395944	-0.836367	k__Bacteria;p__Firmicutes;c__Clostridia;o__Oscillospirales;f__Ruminococcaceae;g__Faecalibacterium
ASV_407	0.344614	0.562546	-0.51493	0.0101286	0.0216015	-1.08523	k__Bacteria;p__Firmicutes;c__Clostridia;o__Lachnospirales;f__Lachnospiraceae;g__NA
ASV_79	0.346344	0.562546	0.54071	0.285602	0.218152	0.388517	k__Bacteria;p__Desulfobacterota;c__Desulfovibrionia;o__Desulfovibrionales;f__Desulfovibrionaceae;g__Bilophila
ASV_245	0.351971	0.564906	0.575616	0.0812138	0.0716716	0.18009	k__Bacteria;p__Actinobacteriota;c__Coriobacteriia;o__Coriobacteriales;f__Eggerthellaceae;g__Eggerthella
ASV_4	0.352012	0.564906	-1.15829	2.11489	1.79604	0.23575	k__Bacteria;p__Actinobacteriota;c__Actinobacteria;o__Bifidobacteriales;f__Bifidobacteriaceae;g__Bifidobacterium
ASV_444	0.357122	0.569695	-0.475546	0.0221941	0.0334518	-0.589742	k__Bacteria;p__Firmicutes;c__Clostridia;o__Lachnospirales;f__Lachnospiraceae;g__Lachnospiraceae ND3007 group
ASV_73	0.359708	0.570425	0.867145	0.232921	0.114808	1.01998	k__Bacteria;p__Bacteroidota;c__Bacteroidia;o__Bacteroidales;f__Bacteroidaceae;g__Bacteroides
ASV_30	0.366558	0.577868	-1.17208	0.845243	0.719597	0.232148	k__Bacteria;p__Bacteroidota;c__Bacteroidia;o__Bacteroidales;f__Tannerellaceae;g__Parabacteroides
ASV_882	0.375154	0.587961	0.22464	0.015332	0.00541725	1.484	k__Bacteria;p__Firmicutes;c__Clostridia;o__Peptostreptococcales-Tissierellales;f__Peptostreptococcaceae;g__Romboutsia
ASV_650	0.379043	0.590602	0.325851	0.01968	0.00841326	1.21632	k__Bacteria;p__Firmicutes;c__Clostridia;o__Oscillospirales;f__Oscillospiraceae;g__UCG-003
ASV_211	0.384255	0.595263	-0.490033	0.0751355	0.0928942	-0.305731	k__Bacteria;p__Firmicutes;c__Clostridia;o__Lachnospirales;f__Lachnospiraceae;g__Lachnospiraceae FCS020 group
ASV_1013	0.391226	0.602579	0.277451	0.00914254	0.0062737	0.536201	k__Bacteria;p__Firmicutes;c__Clostridia;o__Oscillospirales;f__Oscillospiraceae;g__Colidextribacter
ASV_17	0.401662	0.615117	0.946052	1.89683	0.401456	2.24	k__Bacteria;p__Firmicutes;c__Clostridia;o__Oscillospirales;f__Ruminococcaceae;g__Ruminococcus
ASV_55	0.40449	0.615927	0.791857	0.769571	0.263042	1.5484	k__Bacteria;p__Firmicutes;c__Clostridia;o__Oscillospirales;f__Ruminococcaceae;g__NA
ASV_110	0.428112	0.646375	-0.259665	0.150686	0.1927	-0.354606	k__Bacteria;p__Firmicutes;c__Clostridia;o__Lachnospirales;f__Lachnospiraceae;g__NA
ASV_133	0.429309	0.646375	0.72237	0.128208	0.148911	-0.215812	k__Bacteria;p__Firmicutes;c__Clostridia;o__Oscillospirales;f__Ruminococcaceae;g__Faecalibacterium
ASV_709	0.447908	0.67061	-0.312017	0.00881392	0.0109642	-0.311783	k__Bacteria;p__Firmicutes;c__Clostridia;o__Lachnospirales;f__Lachnospiraceae;g__Lachnospiraceae UCG-008
ASV_590	0.467305	0.693259	-0.318817	0.00697672	0.0125997	-0.843694	k__Bacteria;p__Firmicutes;c__Clostridia;o__Lachnospirales;f__Lachnospiraceae;g__Moryella
ASV_39	0.470672	0.693259	0.868968	0.796228	0.0849152	3.22758	k__Bacteria;p__Bacteroidota;c__Bacteroidia;o__Bacteroidales;f__Bacteroidaceae;g__Bacteroides
ASV_102	0.470795	0.693259	-0.775642	0.302585	0.195577	0.629342	k__Bacteria;p__Bacteroidota;c__Bacteroidia;o__Bacteroidales;f__Bacteroidaceae;g__Bacteroides
ASV_324	0.47708	0.698674	-0.408509	0.0279562	0.0570805	-1.02722	k__Bacteria;p__Firmicutes;c__Clostridia;o__Lachnospirales;f__Lachnospiraceae;g__Fusicatenibacter
ASV_230	0.486571	0.70538	-0.345391	0.0414055	0.0796137	-0.941535	k__Bacteria;p__Firmicutes;c__Clostridia;o__Lachnospirales;f__Lachnospiraceae;g__NA
ASV_698	0.486923	0.70538	0.303019	0.0112357	0.0101675	0.142795	k__Bacteria;p__Firmicutes;c__Clostridia;o__Peptostreptococcales-Tissierellales;f__Anaerovoracaceae;g__[Eubacterium] brachy group
ASV_270	0.492757	0.707671	-0.537937	0.042648	0.0508323	-0.252727	k__Bacteria;p__Bacteroidota;c__Bacteroidia;o__Bacteroidales;f__Bacteroidaceae;g__Bacteroides
ASV_885	0.493786	0.707671	0.232521	0.00899499	0.00608605	0.556099	k__Bacteria;p__Firmicutes;c__Clostridia;o__Lachnospirales;f__Lachnospiraceae;g__NA
ASV_295	0.499946	0.712688	0.546959	0.0896275	0.0437703	1.03232	k__Bacteria;p__Bacteroidota;c__Bacteroidia;o__Bacteroidales;f__Bacteroidaceae;g__Bacteroides
ASV_41	0.50768	0.719885	0.392529	0.556253	0.347089	0.68028	k__Bacteria;p__Firmicutes;c__Clostridia;o__Peptostreptococcales-Tissierellales;f__Peptostreptococcaceae;g__Romboutsia
ASV_130	0.51747	0.727751	-0.380928	0.127043	0.197081	-0.633069	k__Bacteria;p__Firmicutes;c__Clostridia;o__Lachnospirales;f__Lachnospiraceae;g__NA
ASV_200	0.519934	0.727751	-0.347482	0.0742385	0.103209	-0.474781	k__Bacteria;p__Firmicutes;c__Clostridia;o__Christensenellales;f__Christensenellaceae;g__Christensenellaceae R-7 group
ASV_43	0.522597	0.727751	0.619378	0.663102	0.324598	1.03035	k__Bacteria;p__Bacteroidota;c__Bacteroidia;o__Bacteroidales;f__Rikenellaceae;g__Alistipes
ASV_443	0.524089	0.727751	0.314675	0.0242482	0.0310526	-0.355544	k__Bacteria;p__Proteobacteria;c__Gammaproteobacteria;o__Pasteurellales;f__Pasteurellaceae;g__Haemophilus
ASV_530	0.538197	0.743489	0.229588	0.0190334	0.0151765	0.324788	k__Bacteria;p__Firmicutes;c__Clostridia;o__Lachnospirales;f__Lachnospiraceae;g__Roseburia
ASV_100	0.547807	0.751955	-0.25567	0.136253	0.145944	-0.0990613	k__Bacteria;p__Firmicutes;c__Clostridia;o__Oscillospirales;f__Oscillospiraceae;g__UCG-002
ASV_63	0.549937	0.751955	0.609501	0.357229	0.239518	0.576517	k__Bacteria;p__Actinobacteriota;c__Actinobacteria;o__Bifidobacteriales;f__Bifidobacteriaceae;g__Bifidobacterium
ASV_85	0.561361	0.759066	0.579069	0.584787	0.110493	2.4029	k__Bacteria;p__Bacteroidota;c__Bacteroidia;o__Bacteroidales;f__Bacteroidaceae;g__Bacteroides
ASV_61	0.563089	0.759066	0.260941	0.316594	0.244897	0.370328	k__Bacteria;p__Firmicutes;c__Clostridia;o__Lachnospirales;f__Lachnospiraceae;g__NA
ASV_392	0.569761	0.759066	-0.336898	0.0308104	0.0383276	-0.314056	k__Bacteria;p__Firmicutes;c__Negativicutes;o__Veillonellales-Selenomonadales;f__Veillonellaceae;g__Veillonella
ASV_26	0.570856	0.759066	-0.524257	1.21869	0.533441	1.19178	k__Bacteria;p__Verrucomicrobiota;c__Verrucomicrobiae;o__Verrucomicrobiales;f__Akkermansiaceae;g__Akkermansia
ASV_150	0.57457	0.759066	-0.310819	0.088352	0.185474	-1.06904	k__Bacteria;p__Firmicutes;c__Clostridia;o__Lachnospirales;f__Lachnospiraceae;g__NA
ASV_51	0.578685	0.759066	0.377393	0.364588	0.241389	0.594711	k__Bacteria;p__Firmicutes;c__Clostridia;o__Lachnospirales;f__Lachnospiraceae;g__NA
ASV_475	0.57988	0.759066	0.287771	0.0260704	0.0125681	1.04677	k__Bacteria;p__Firmicutes;c__Clostridia;o__Oscillospirales;f__Oscillospiraceae;g__Flavonifractor
ASV_670	0.580678	0.759066	-0.275858	0.0144264	0.0184256	-0.350853	k__Bacteria;p__Firmicutes;c__Negativicutes;o__Veillonellales-Selenomonadales;f__Veillonellaceae;g__Veillonella
ASV_8	0.583356	0.759066	-0.502601	1.57069	1.97756	-0.332297	k__Bacteria;p__Firmicutes;c__Clostridia;o__Oscillospirales;f__Ruminococcaceae;g__Subdoligranulum
ASV_46	0.586064	0.759066	-0.243107	0.268982	0.412898	-0.618088	k__Bacteria;p__Firmicutes;c__Clostridia;o__Lachnospirales;f__Lachnospiraceae;g__NA
ASV_301	0.586397	0.759066	0.359347	0.0400543	0.0298877	0.421193	k__Bacteria;p__Firmicutes;c__Clostridia;o__Lachnospirales;f__Lachnospiraceae;g__[Eubacterium] hallii group
ASV_141	0.589126	0.759066	-0.485333	0.187817	0.114169	0.717656	k__Bacteria;p__Bacteroidota;c__Bacteroidia;o__Bacteroidales;f__Rikenellaceae;g__Alistipes
ASV_602	0.595556	0.761731	0.195066	0.025928	0.0143229	0.851729	k__Bacteria;p__Firmicutes;c__Clostridia;o__Lachnospirales;f__Lachnospiraceae;g__Lachnoclostridium
ASV_333	0.598603	0.761731	0.16136	0.0491476	0.0309552	0.665228	k__Bacteria;p__Firmicutes;c__Clostridia;o__Lachnospirales;f__Lachnospiraceae;g__NA
ASV_66	0.600517	0.761731	-0.355754	0.329887	0.266055	0.310144	k__Bacteria;p__Firmicutes;c__Clostridia;o__Lachnospirales;f__Lachnospiraceae;g__NA
ASV_24	0.602563	0.761731	0.162378	0.959523	0.840258	0.191465	k__Bacteria;p__Firmicutes;c__Clostridia;o__Lachnospirales;f__Lachnospiraceae;g__NA
ASV_1162	0.62347	0.78128	-0.135138	0.00468023	0.0066349	-0.494629	k__Bacteria;p__Firmicutes;c__Clostridia;o__Lachnospirales;f__Lachnospiraceae;g__NA
ASV_59	0.623858	0.78128	0.381858	0.413393	0.275167	0.587034	k__Bacteria;p__Firmicutes;c__Clostridia;o__Oscillospirales;f__Ruminococcaceae;g__NA
ASV_172	0.649946	0.805118	0.439776	0.20816	0.0428096	2.27903	k__Bacteria;p__Bacteroidota;c__Bacteroidia;o__Bacteroidales;f__Bacteroidaceae;g__Bacteroides
ASV_22	0.651939	0.805118	-0.445471	1.18304	1.19539	-0.0149853	k__Bacteria;p__Firmicutes;c__Clostridia;o__Oscillospirales;f__Ruminococcaceae;g__Ruminococcus
ASV_114	0.653432	0.805118	0.161244	0.134309	0.127567	0.0742419	k__Bacteria;p__Firmicutes;c__Clostridia;o__Monoglobales;f__Monoglobaceae;g__Monoglobus
ASV_241	0.656912	0.805118	0.364828	0.0820161	0.0551436	0.571862	k__Bacteria;p__Firmicutes;c__Clostridia;o__Oscillospirales;f__Oscillospiraceae;g__UCG-005
ASV_173	0.663277	0.805118	-0.165667	0.0663133	0.148669	-1.16354	k__Bacteria;p__Firmicutes;c__Clostridia;o__Lachnospirales;f__Lachnospiraceae;g__NA
ASV_842	0.663855	0.805118	-0.183701	0.00869435	0.0156969	-0.845036	k__Bacteria;p__Firmicutes;c__Negativicutes;o__Veillonellales-Selenomonadales;f__Veillonellaceae;g__Veillonella
ASV_6	0.666482	0.805118	-0.267445	1.74763	1.44322	0.276093	k__Bacteria;p__Firmicutes;c__Clostridia;o__Oscillospirales;f__Ruminococcaceae;g__Faecalibacterium
ASV_19	0.666926	0.805118	0.404646	1.52382	0.959029	0.66799	k__Bacteria;p__Bacteroidota;c__Bacteroidia;o__Bacteroidales;f__Bacteroidaceae;g__Bacteroides
ASV_27	0.672472	0.805918	-0.320065	0.716237	0.788827	-0.139253	k__Bacteria;p__Firmicutes;c__Bacilli;o__Erysipelotrichales;f__Erysipelatoclostridiaceae;g__Erysipelotrichaceae UCG-003
ASV_13	0.673603	0.805918	0.433981	1.61681	1.08999	0.56879	k__Bacteria;p__Bacteroidota;c__Bacteroidia;o__Bacteroidales;f__Rikenellaceae;g__Alistipes
ASV_370	0.681399	0.811622	-0.223412	0.0344728	0.0443287	-0.361858	k__Bacteria;p__Firmicutes;c__Negativicutes;o__Veillonellales-Selenomonadales;f__Veillonellaceae;g__Veillonella
ASV_116	0.692546	0.81403	0.226249	0.276145	0.146915	0.909993	k__Bacteria;p__Bacteroidota;c__Bacteroidia;o__Bacteroidales;f__Marinifilaceae;g__Odoribacter
ASV_53	0.692818	0.81403	-0.21073	0.27021	0.380819	-0.494868	k__Bacteria;p__Firmicutes;c__Clostridia;o__Lachnospirales;f__Lachnospiraceae;g__[Eubacterium] eligens group
ASV_165	0.697327	0.81403	0.296957	0.165655	0.0929156	0.833513	k__Bacteria;p__Firmicutes;c__Clostridia;o__Lachnospirales;f__Lachnospiraceae;g__NA
ASV_121	0.699423	0.81403	-0.252584	0.11566	0.170373	-0.558406	k__Bacteria;p__Firmicutes;c__Clostridia;o__Lachnospirales;f__Lachnospiraceae;g__NA
ASV_233	0.700625	0.81403	0.277197	0.0547948	0.0612238	-0.15978	k__Bacteria;p__Proteobacteria;c__Gammaproteobacteria;o__Burkholderiales;f__Sutterellaceae;g__Parasutterella
ASV_353	0.701645	0.81403	0.263035	0.039864	0.0359103	0.150292	k__Bacteria;p__Bacteroidota;c__Bacteroidia;o__Bacteroidales;f__Bacteroidaceae;g__Bacteroides
ASV_50	0.704762	0.814121	-0.145616	0.340123	0.484704	-0.510924	k__Bacteria;p__Firmicutes;c__Clostridia;o__NA;f__NA;g__NA
ASV_163	0.712515	0.819545	0.314205	0.135488	0.131449	0.0436359	k__Bacteria;p__Firmicutes;c__Clostridia;o__Christensenellales;f__Christensenellaceae;g__Christensenellaceae R-7 group
ASV_23	0.723422	0.828534	-0.436458	0.665827	0.436171	0.61014	k__Bacteria;p__Firmicutes;c__Negativicutes;o__Acidaminococcales;f__Acidaminococcaceae;g__Phascolarctobacterium
ASV_134	0.737912	0.84018	-0.252789	0.115116	0.147576	-0.358096	k__Bacteria;p__Firmicutes;c__Clostridia;o__Lachnospirales;f__Lachnospiraceae;g__NA
ASV_232	0.742423	0.84018	-0.236513	0.0905188	0.0669695	0.434157	k__Bacteria;p__Firmicutes;c__Clostridia;o__Lachnospirales;f__Lachnospiraceae;g__[Eubacterium] ventriosum group
ASV_1129	0.742995	0.84018	0.0681053	0.00678345	0.00754843	-0.152044	k__Bacteria;p__Firmicutes;c__Clostridia;o__Lachnospirales;f__Lachnospiraceae;g__Lachnospiraceae UCG-004
ASV_826	0.754229	0.8493	-0.0857241	0.0113266	0.0120116	-0.084002	k__Bacteria;p__Firmicutes;c__Clostridia;o__Lachnospirales;f__Lachnospiraceae;g__NA
ASV_10	0.76971	0.861324	0.153735	2.30944	1.85661	0.314858	k__Bacteria;p__Firmicutes;c__Clostridia;o__Oscillospirales;f__Ruminococcaceae;g__Faecalibacterium
ASV_65	0.771335	0.861324	0.327384	0.444692	0.17565	1.33961	k__Bacteria;p__Bacteroidota;c__Bacteroidia;o__Bacteroidales;f__Tannerellaceae;g__Parabacteroides
ASV_45	0.77708	0.861475	-0.184189	0.829859	0.29623	1.48584	k__Bacteria;p__Proteobacteria;c__Gammaproteobacteria;o__Enterobacterales;f__Enterobacteriaceae;g__Escherichia-Shigella
ASV_105	0.777899	0.861475	-0.224805	0.174654	0.104999	0.733574	k__Bacteria;p__Firmicutes;c__Clostridia;o__Oscillospirales;f__Ruminococcaceae;g__Faecalibacterium
ASV_202	0.781189	0.861558	-0.203674	0.105238	0.0721262	0.544433	k__Bacteria;p__Firmicutes;c__Clostridia;o__Christensenellales;f__Christensenellaceae;g__Christensenellaceae R-7 group
ASV_32	0.808822	0.885193	-0.167827	0.600637	0.702424	-0.225814	k__Bacteria;p__Firmicutes;c__Clostridia;o__Lachnospirales;f__Lachnospiraceae;g__NA
ASV_34	0.809225	0.885193	-0.152925	0.504872	0.726283	-0.524527	k__Bacteria;p__Firmicutes;c__Clostridia;o__Lachnospirales;f__Lachnospiraceae;g__[Eubacterium] hallii group
ASV_181	0.814396	0.887228	-0.130817	0.0719038	0.0955363	-0.409489	k__Bacteria;p__Firmicutes;c__Clostridia;o__Lachnospirales;f__Lachnospiraceae;g__[Eubacterium] xylanophilum group
ASV_58	0.819283	0.888939	0.143569	0.343108	0.210913	0.701753	k__Bacteria;p__Firmicutes;c__Clostridia;o__Lachnospirales;f__Lachnospiraceae;g__Lachnospira
ASV_120	0.824285	0.890759	0.0945435	0.267016	0.178025	0.58458	k__Bacteria;p__Firmicutes;c__Clostridia;o__Lachnospirales;f__Lachnospiraceae;g__NA
ASV_599	0.835934	0.89972	0.0824039	0.0182811	0.0119679	0.607071	k__Bacteria;p__Firmicutes;c__Clostridia;o__Lachnospirales;f__Lachnospiraceae;g__Eisenbergiella
ASV_401	0.850328	0.905803	-0.0753327	0.0592105	0.0277621	1.09	k__Bacteria;p__Firmicutes;c__Bacilli;o__Erysipelotrichales;f__Erysipelatoclostridiaceae;g__Coprobacillus
ASV_93	0.852592	0.905803	0.136504	0.0972113	0.0661669	0.554323	k__Bacteria;p__Bacteroidota;c__Bacteroidia;o__Bacteroidales;f__Bacteroidaceae;g__Bacteroides
ASV_9	0.853731	0.905803	0.0663234	1.32838	1.69643	-0.352814	k__Bacteria;p__Firmicutes;c__Clostridia;o__Lachnospirales;f__Lachnospiraceae;g__NA
ASV_283	0.855105	0.905803	0.12642	0.0314674	0.0598694	-0.925803	k__Bacteria;p__Firmicutes;c__Clostridia;o__Lachnospirales;f__Lachnospiraceae;g__[Eubacterium] eligens group
ASV_189	0.864459	0.912107	0.0991401	0.0530918	0.0389258	0.446782	k__Bacteria;p__Firmicutes;c__Clostridia;o__Lachnospirales;f__Lachnospiraceae;g__Anaerostipes
ASV_97	0.868177	0.912437	0.112448	0.146272	0.267238	-0.869035	k__Bacteria;p__Firmicutes;c__Clostridia;o__Oscillospirales;f__Ruminococcaceae;g__[Eubacterium] siraeum group
ASV_16	0.875588	0.913101	0.0910933	1.60035	1.0035	0.673285	k__Bacteria;p__Firmicutes;c__Clostridia;o__Lachnospirales;f__Lachnospiraceae;g__NA
ASV_15	0.875623	0.913101	0.117092	1.47908	1.1688	0.339652	k__Bacteria;p__Firmicutes;c__Clostridia;o__Lachnospirales;f__Lachnospiraceae;g__NA
ASV_278	0.881417	0.91558	-0.0693153	0.0613706	0.0494205	0.311873	k__Bacteria;p__Firmicutes;c__Clostridia;o__Lachnospirales;f__Lachnospiraceae;g__NA
ASV_149	0.916509	0.948357	-0.0569686	0.0997618	0.126174	-0.338555	k__Bacteria;p__Firmicutes;c__Clostridia;o__Lachnospirales;f__Lachnospiraceae;g__[Ruminococcus] torques group
ASV_291	0.922057	0.950428	-0.0745943	0.0293415	0.0717497	-1.28715	k__Bacteria;p__Actinobacteriota;c__Coriobacteriia;o__Coriobacteriales;f__Eggerthellaceae;g__Asaccharobacter
ASV_968	0.954116	0.979705	0.0224265	0.00753761	0.00914189	-0.275087	k__Bacteria;p__Firmicutes;c__Clostridia;o__Oscillospirales;f__Oscillospiraceae;g__NA
ASV_40	0.960444	0.982439	-0.0427124	0.261566	0.943804	-1.85092	k__Bacteria;p__Firmicutes;c__Bacilli;o__Lactobacillales;f__Streptococcaceae;g__Streptococcus
ASV_328	0.972584	0.988819	0.0190888	0.020407	0.0685093	-1.74232	k__Bacteria;p__Firmicutes;c__Bacilli;o__Erysipelotrichales;f__Erysipelotrichaceae;g__Turicibacter
ASV_3	0.974061	0.988819	0.0116471	3.55469	2.3043	0.625374	k__Bacteria;p__Firmicutes;c__Clostridia;o__Oscillospirales;f__Ruminococcaceae;g__Faecalibacterium
ASV_415	0.978936	0.990018	0.0163532	0.0233024	0.0339061	-0.539145	k__Bacteria;p__Firmicutes;c__Clostridia;o__Oscillospirales;f__Ruminococcaceae;g__Fournierella
ASV_37	0.985112	0.992519	-0.0165325	0.544484	0.411652	0.403377	k__Bacteria;p__Firmicutes;c__Clostridia;o__Lachnospirales;f__Lachnospiraceae;g__NA
ASV_7	0.990416	0.994126	-0.0133913	2.13444	1.29098	0.725352	k__Bacteria;p__Actinobacteriota;c__Coriobacteriia;o__Coriobacteriales;f__Coriobacteriaceae;g__Collinsella
ASV_103	0.998073	0.998073	-0.00174843	0.203787	0.202039	0.012422	k__Bacteria;p__Firmicutes;c__Clostridia;o__Lachnospirales;f__Lachnospiraceae;g__NA

## Sheet: I vs A 16S (GENUS)
feature	ANCOMBC2,pval	ANCOMBC2,adjpval,fdr	lfc_groupI	mean1	mean2	log2FC	DESCRIPTION
p__Firmicutes;c__Clostridia;o__Lachnospirales;f__Lachnospiraceae;g__Blautia	1.04508e-08	1.24365e-06	-2.20119	0.018181	0.122259	-2.60355	p..Firmicutes.c..Clostridia.o..Lachnospirales.f..Lachnospiraceae.g..Blautia
p__Desulfobacterota;c__Desulfovibrionia;o__Desulfovibrionales;f__NA;g__NA	4.17717e-08	2.48542e-06	-1.82184	0	0.0232942	-3.46719	p..Desulfobacterota.c..Desulfovibrionia.o..Desulfovibrionales.f..NA.g..NA
p__Firmicutes;c__Clostridia;o__Peptostreptococcales-Tissierellales;f__Peptostreptococcaceae;g__Intestinibacter	2.54752e-07	1.01052e-05	2.40784	0.443463	0.0991379	2.13551	p..Firmicutes.c..Clostridia.o..Peptostreptococcales.Tissierellales.f..Peptostreptococcaceae.g..Intestinibacter
p__Bacteroidota;c__Bacteroidia;o__Bacteroidales;f__Marinifilaceae;g__Butyricimonas	3.8338e-05	0.00114056	-2.89112	0.0237912	0.167863	-2.70455	p..Bacteroidota.c..Bacteroidia.o..Bacteroidales.f..Marinifilaceae.g..Butyricimonas
p__Bacteroidota;c__Bacteroidia;o__Bacteroidales;f__NA;g__NA	6.20847e-05	0.00147762	-2.46368	0.015486	0.330685	-4.22544	p..Bacteroidota.c..Bacteroidia.o..Bacteroidales.f..NA.g..NA
p__Firmicutes;c__Negativicutes;o__Veillonellales-Selenomonadales;f__Veillonellaceae;g__Veillonella	0.000155536	0.00308479	2.18187	0.486733	0.0315215	3.85329	p..Firmicutes.c..Negativicutes.o..Veillonellales.Selenomonadales.f..Veillonellaceae.g..Veillonella
p__Firmicutes;c__Clostridia;o__Lachnospirales;f__Lachnospiraceae;g__Fusicatenibacter	0.000269444	0.00415628	-1.6008	0.075633	0.322208	-2.05773	p..Firmicutes.c..Clostridia.o..Lachnospirales.f..Lachnospiraceae.g..Fusicatenibacter
p__Bacteroidota;c__Bacteroidia;o__Bacteroidales;f__Prevotellaceae;g__Paraprevotella	0.00028724	0.00415628	-3.82848	0.0450605	1.09672	-4.53594	p..Bacteroidota.c..Bacteroidia.o..Bacteroidales.f..Prevotellaceae.g..Paraprevotella
p__Firmicutes;c__Clostridia;o__Oscillospirales;f__Ruminococcaceae;g__Negativibacillus	0.00031434	0.00415628	-1.22271	0.0082517	0.0370162	-1.89608	p..Firmicutes.c..Clostridia.o..Oscillospirales.f..Ruminococcaceae.g..Negativibacillus
p__Firmicutes;c__Clostridia;o__Peptostreptococcales-Tissierellales;f__Anaerovoracaceae;g__Family XIII UCG-001	0.000507595	0.00604038	-1.10766	0.00482253	0.022514	-1.79843	p..Firmicutes.c..Clostridia.o..Peptostreptococcales.Tissierellales.f..Anaerovoracaceae.g..Family.XIII.UCG.001
p__Firmicutes;c__Clostridia;o__Oscillospirales;f__[Clostridium] methylpentosum group;g__NA	0.000822609	0.00889914	-0.833821	0.00455737	0.0123862	-1.09698	p..Firmicutes.c..Clostridia.o..Oscillospirales.f...Clostridium..methylpentosum.group.g..NA
p__Bacteroidota;c__Bacteroidia;o__Bacteroidales;f__Barnesiellaceae;g__Coprobacter	0.00226816	0.0224926	-1.57069	0.0152046	0.0458105	-1.45779	p..Bacteroidota.c..Bacteroidia.o..Bacteroidales.f..Barnesiellaceae.g..Coprobacter
p__Firmicutes;c__Clostridia;o__Lachnospirales;f__Lachnospiraceae;g__[Ruminococcus] torques group	0.00466025	0.0426592	-0.965166	0.136891	0.3345	-1.27473	p..Firmicutes.c..Clostridia.o..Lachnospirales.f..Lachnospiraceae.g...Ruminococcus..torques.group
p__Firmicutes;c__Clostridia;o__Oscillospirales;f__Ruminococcaceae;g__NA	0.00554025	0.0470922	0.931237	1.54149	0.516906	1.57207	p..Firmicutes.c..Clostridia.o..Oscillospirales.f..Ruminococcaceae.g..NA
p__Firmicutes;c__Negativicutes;o__Acidaminococcales;f__Acidaminococcaceae;g__Phascolarctobacterium	0.00606797	0.0481392	-3.27363	0.665251	1.30691	-0.971729	p..Firmicutes.c..Negativicutes.o..Acidaminococcales.f..Acidaminococcaceae.g..Phascolarctobacterium
p__Firmicutes;c__Clostridia;o__Lachnospirales;f__Lachnospiraceae;g__GCA-900066575	0.00822185	0.0587455	-0.761069	0.00912184	0.0182955	-0.849653	p..Firmicutes.c..Clostridia.o..Lachnospirales.f..Lachnospiraceae.g..GCA.900066575
p__Firmicutes;c__Clostridia;o__Oscillospirales;f__Ruminococcaceae;g__Anaerofilum	0.00839221	0.0587455	-0.694883	0.00436801	0.0078932	-0.611107	p..Firmicutes.c..Clostridia.o..Oscillospirales.f..Ruminococcaceae.g..Anaerofilum
p__Proteobacteria;c__Gammaproteobacteria;o__Pasteurellales;f__Pasteurellaceae;g__Haemophilus	0.00949368	0.0627638	1.58367	0.170343	0.0313165	2.36001	p..Proteobacteria.c..Gammaproteobacteria.o..Pasteurellales.f..Pasteurellaceae.g..Haemophilus
p__Firmicutes;c__Clostridia;o__Oscillospirales;f__NA;g__NA	0.0100436	0.0629046	-0.718641	0.163236	0.341191	-1.05306	p..Firmicutes.c..Clostridia.o..Oscillospirales.f..NA.g..NA
p__Firmicutes;c__Clostridia;o__Oscillospirales;f__Butyricicoccaceae;g__Butyricicoccus	0.0112398	0.0660104	-0.797048	0.168803	0.38302	-1.17112	p..Firmicutes.c..Clostridia.o..Oscillospirales.f..Butyricicoccaceae.g..Butyricicoccus
p__Firmicutes;c__Clostridia;o__Clostridiales;f__Clostridiaceae;g__Clostridium sensu stricto 1	0.0116489	0.0660104	1.55829	0.747116	0.146501	2.33226	p..Firmicutes.c..Clostridia.o..Clostridiales.f..Clostridiaceae.g..Clostridium.sensu.stricto.1
p__Firmicutes;c__Clostridia;o__Lachnospirales;f__Lachnospiraceae;g__Coprococcus	0.0175738	0.0947287	-1.91953	0.452139	1.88345	-2.05295	p..Firmicutes.c..Clostridia.o..Lachnospirales.f..Lachnospiraceae.g..Coprococcus
p__Firmicutes;c__Clostridia;o__Peptostreptococcales-Tissierellales;f__Peptostreptococcaceae;g__Terrisporobacter	0.0183089	0.0947287	1.23547	0.0992674	0.0425105	1.18025	p..Firmicutes.c..Clostridia.o..Peptostreptococcales.Tissierellales.f..Peptostreptococcaceae.g..Terrisporobacter
p__Euryarchaeota;c__Methanobacteria;o__Methanobacteriales;f__Methanobacteriaceae;g__Methanobrevibacter	0.0344235	0.170683	-1.97843	0.0914594	0.484142	-2.37504	p..Euryarchaeota.c..Methanobacteria.o..Methanobacteriales.f..Methanobacteriaceae.g..Methanobrevibacter
p__Firmicutes;c__Clostridia;o__Lachnospirales;f__Defluviitaleaceae;g__Defluviitaleaceae UCG-011	0.0393898	0.187495	-0.90241	0.0319268	0.0475021	-0.540872	p..Firmicutes.c..Clostridia.o..Lachnospirales.f..Defluviitaleaceae.g..Defluviitaleaceae.UCG.011
p__Firmicutes;c__Bacilli;o__Erysipelotrichales;f__Erysipelotrichaceae;g__[Clostridium] innocuum group	0.0482636	0.220899	0.896612	0.0585251	0.0265831	1.07403	p..Firmicutes.c..Bacilli.o..Erysipelotrichales.f..Erysipelotrichaceae.g...Clostridium..innocuum.group
p__Actinobacteriota;c__Coriobacteriia;o__Coriobacteriales;f__NA;g__NA	0.0577222	0.254405	-1.60838	0.019143	0.166184	-2.97311	p..Actinobacteriota.c..Coriobacteriia.o..Coriobacteriales.f..NA.g..NA
p__Firmicutes;c__Clostridia;o__Lachnospirales;f__Lachnospiraceae;g__Lachnospiraceae UCG-004	0.0647128	0.275029	0.700254	0.0311074	0.0139074	1.04279	p..Firmicutes.c..Clostridia.o..Lachnospirales.f..Lachnospiraceae.g..Lachnospiraceae.UCG.004
p__Firmicutes;c__Bacilli;o__Erysipelotrichales;f__Erysipelotrichaceae;g__Faecalitalea	0.0672628	0.27601	1.18297	0.0676328	0.013942	2.10517	p..Firmicutes.c..Bacilli.o..Erysipelotrichales.f..Erysipelotrichaceae.g..Faecalitalea
p__Firmicutes;c__Clostridia;o__Oscillospirales;f__Oscillospiraceae;g__Papillibacter	0.0752887	0.298372	-0.359294	0.00132833	0.00330305	-0.624717	p..Firmicutes.c..Clostridia.o..Oscillospirales.f..Oscillospiraceae.g..Papillibacter
p__Bacteroidota;c__Bacteroidia;o__Bacteroidales;f__Prevotellaceae;g__NA	0.0785361	0.298372	-1.30867	0.00952055	0.269606	-4.52191	p..Bacteroidota.c..Bacteroidia.o..Bacteroidales.f..Prevotellaceae.g..NA
p__Firmicutes;c__Clostridia;o__Lachnospirales;f__Lachnospiraceae;g__Hungatella	0.0802344	0.298372	0.615666	0.0177295	0.00390992	1.68697	p..Firmicutes.c..Clostridia.o..Lachnospirales.f..Lachnospiraceae.g..Hungatella
p__Firmicutes;c__Negativicutes;o__Veillonellales-Selenomonadales;f__Veillonellaceae;g__Dialister	0.086442	0.311715	2.15573	1.62231	0.927526	0.80505	p..Firmicutes.c..Negativicutes.o..Veillonellales.Selenomonadales.f..Veillonellaceae.g..Dialister
p__Firmicutes;c__Bacilli;o__Lactobacillales;f__Lactobacillaceae;g__Lactobacillus	0.0998255	0.349389	1.017	0.208527	0.0872079	1.23583	p..Firmicutes.c..Bacilli.o..Lactobacillales.f..Lactobacillaceae.g..Lactobacillus
p__Firmicutes;c__Clostridia;o__Oscillospirales;f__Oscillospiraceae;g__Colidextribacter	0.107546	0.359302	-0.528833	0.0543362	0.087925	-0.671653	p..Firmicutes.c..Clostridia.o..Oscillospirales.f..Oscillospiraceae.g..Colidextribacter
p__Firmicutes;c__Clostridia;o__Peptostreptococcales-Tissierellales;f__Peptostreptococcaceae;g__NA	0.108696	0.359302	0.409876	0.00705927	0.00358534	0.667846	p..Firmicutes.c..Clostridia.o..Peptostreptococcales.Tissierellales.f..Peptostreptococcaceae.g..NA
p__Actinobacteriota;c__Coriobacteriia;o__Coriobacteriales;f__Eggerthellaceae;g__Eggerthella	0.111799	0.359569	1.2169	0.303732	0.154526	0.964452	p..Actinobacteriota.c..Coriobacteriia.o..Coriobacteriales.f..Eggerthellaceae.g..Eggerthella
p__Firmicutes;c__Clostridia;o__Lachnospirales;f__Lachnospiraceae;g__Lachnospiraceae NK4A136 group	0.139358	0.436411	1.06556	0.45324	0.144855	1.63014	p..Firmicutes.c..Clostridia.o..Lachnospirales.f..Lachnospiraceae.g..Lachnospiraceae.NK4A136.group
p__Firmicutes;c__Clostridia;o__Lachnospirales;f__Lachnospiraceae;g__Lachnospiraceae FCS020 group	0.14582	0.444743	-0.6725	0.0939332	0.143525	-0.599555	p..Firmicutes.c..Clostridia.o..Lachnospirales.f..Lachnospiraceae.g..Lachnospiraceae.FCS020.group
p__Firmicutes;c__Clostridia;o__Oscillospirales;f__Oscillospiraceae;g__NA	0.150876	0.444743	-0.63182	0.322433	0.402385	-0.317532	p..Firmicutes.c..Clostridia.o..Oscillospirales.f..Oscillospiraceae.g..NA
p__Actinobacteriota;c__Actinobacteria;o__Bifidobacteriales;f__Bifidobacteriaceae;g__Bifidobacterium	0.153231	0.444743	0.529545	9.94377	7.05813	0.494369	p..Actinobacteriota.c..Actinobacteria.o..Bifidobacteriales.f..Bifidobacteriaceae.g..Bifidobacterium
p__Bacteroidota;c__Bacteroidia;o__Bacteroidales;f__Tannerellaceae;g__Parabacteroides	0.16251	0.460446	-1.41976	2.35712	1.8705	0.333236	p..Bacteroidota.c..Bacteroidia.o..Bacteroidales.f..Tannerellaceae.g..Parabacteroides
p__Firmicutes;c__Clostridia;o__Lachnospirales;f__Lachnospiraceae;g__NA	0.169536	0.469181	-0.285134	11.8003	15.1073	-0.356359	p..Firmicutes.c..Clostridia.o..Lachnospirales.f..Lachnospiraceae.g..NA
p__Firmicutes;c__Clostridia;o__Lachnospirales;f__Lachnospiraceae;g__Moryella	0.177868	0.481053	-0.615818	0.00691186	0.0174308	-1.09758	p..Firmicutes.c..Clostridia.o..Lachnospirales.f..Lachnospiraceae.g..Moryella
p__Firmicutes;c__Bacilli;o__Erysipelotrichales;f__Erysipelotrichaceae;g__Merdibacter	0.18617	0.492316	-0.71685	0.00880817	0.0242427	-1.25551	p..Firmicutes.c..Bacilli.o..Erysipelotrichales.f..Erysipelotrichaceae.g..Merdibacter
p__Actinobacteriota;c__Coriobacteriia;o__Coriobacteriales;f__Eggerthellaceae;g__Adlercreutzia	0.193691	0.50107	-0.932684	0.0295134	0.0758123	-1.29549	p..Actinobacteriota.c..Coriobacteriia.o..Coriobacteriales.f..Eggerthellaceae.g..Adlercreutzia
p__Proteobacteria;c__Gammaproteobacteria;o__Enterobacterales;f__Enterobacteriaceae;g__NA	0.206812	0.519352	0.761936	0.887555	0.158054	2.47219	p..Proteobacteria.c..Gammaproteobacteria.o..Enterobacterales.f..Enterobacteriaceae.g..NA
p__Firmicutes;c__NA;o__NA;f__NA;g__NA	0.211659	0.519352	-0.537821	0.0516953	0.0536964	-0.0524855	p..Firmicutes.c..NA.o..NA.f..NA.g..NA
p__Proteobacteria;c__Gammaproteobacteria;o__Enterobacterales;f__Enterobacteriaceae;g__Escherichia-Shigella	0.220414	0.519352	0.741442	0.849282	0.222528	1.92125	p..Proteobacteria.c..Gammaproteobacteria.o..Enterobacterales.f..Enterobacteriaceae.g..Escherichia.Shigella
p__Firmicutes;c__Clostridia;o__Lachnospirales;f__Lachnospiraceae;g__CAG-56	0.227526	0.519352	-0.957386	0.0883023	0.175384	-0.97157	p..Firmicutes.c..Clostridia.o..Lachnospirales.f..Lachnospiraceae.g..CAG.56
p__Firmicutes;c__Clostridia;o__Lachnospirales;f__Lachnospiraceae;g__[Eubacterium] hallii group	0.228326	0.519352	-0.637151	0.880422	1.56428	-0.827574	p..Firmicutes.c..Clostridia.o..Lachnospirales.f..Lachnospiraceae.g...Eubacterium..hallii.group
p__Firmicutes;c__Clostridia;o__Lachnospirales;f__Lachnospiraceae;g__Sellimonas	0.230302	0.519352	0.88412	0.0874054	0.0465887	0.875483	p..Firmicutes.c..Clostridia.o..Lachnospirales.f..Lachnospiraceae.g..Sellimonas
p__Firmicutes;c__Clostridia;o__Lachnospirales;f__Lachnospiraceae;g__[Eubacterium] fissicatena group	0.23441	0.519352	0.298851	0.00765549	0.00427125	0.598155	p..Firmicutes.c..Clostridia.o..Lachnospirales.f..Lachnospiraceae.g...Eubacterium..fissicatena.group
p__Firmicutes;c__Clostridia;o__Lachnospirales;f__Lachnospiraceae;g__Lachnospiraceae UCG-010	0.235672	0.519352	-0.548627	0.0225203	0.0395641	-0.753824	p..Firmicutes.c..Clostridia.o..Lachnospirales.f..Lachnospiraceae.g..Lachnospiraceae.UCG.010
p__Firmicutes;c__Clostridia;o__Clostridia vadinBB60 group;f__NA;g__NA	0.272003	0.588516	0.498629	0.0415657	0.0308642	0.403298	p..Firmicutes.c..Clostridia.o..Clostridia.vadinBB60.group.f..NA.g..NA
p__Firmicutes;c__Clostridia;o__Oscillospirales;f__Oscillospiraceae;g__Oscillospira	0.282658	0.598932	-0.372441	0.00877592	0.00764201	0.155584	p..Firmicutes.c..Clostridia.o..Oscillospirales.f..Oscillospiraceae.g..Oscillospira
p__Firmicutes;c__Clostridia;o__Oscillospirales;f__Ruminococcaceae;g__Faecalibacterium	0.286884	0.598932	0.321301	11.4964	9.95558	0.207559	p..Firmicutes.c..Clostridia.o..Oscillospirales.f..Ruminococcaceae.g..Faecalibacterium
p__Firmicutes;c__Clostridia;o__Oscillospirales;f__Oscillospiraceae;g__Flavonifractor	0.294119	0.600571	0.352358	0.100753	0.0883466	0.185025	p..Firmicutes.c..Clostridia.o..Oscillospirales.f..Oscillospiraceae.g..Flavonifractor
p__Firmicutes;c__Clostridia;o__Oscillospirales;f__Oscillospiraceae;g__NK4A214 group	0.299987	0.600571	-0.893523	0.089929	0.181834	-0.997339	p..Firmicutes.c..Clostridia.o..Oscillospirales.f..Oscillospiraceae.g..NK4A214.group
p__Firmicutes;c__Clostridia;o__Lachnospirales;f__Lachnospiraceae;g__[Eubacterium] ventriosum group	0.303375	0.600571	-0.544628	0.208564	0.252847	-0.275	p..Firmicutes.c..Clostridia.o..Lachnospirales.f..Lachnospiraceae.g...Eubacterium..ventriosum.group
p__Firmicutes;c__Clostridia;o__Lachnospirales;f__Lachnospiraceae;g__Lachnospiraceae UCG-008	0.307856	0.600571	-0.706483	0.0330634	0.038845	-0.218369	p..Firmicutes.c..Clostridia.o..Lachnospirales.f..Lachnospiraceae.g..Lachnospiraceae.UCG.008
p__Firmicutes;c__Clostridia;o__Lachnospirales;f__Lachnospiraceae;g__[Ruminococcus] gauvreauii group	0.316788	0.608028	-0.563441	0.0216474	0.0240135	-0.135848	p..Firmicutes.c..Clostridia.o..Lachnospirales.f..Lachnospiraceae.g...Ruminococcus..gauvreauii.group
p__Actinobacteriota;c__Actinobacteria;o__Bifidobacteriales;f__Bifidobacteriaceae;g__NA	0.331307	0.625801	-0.457498	0.00274252	0.034675	-2.87046	p..Actinobacteriota.c..Actinobacteria.o..Bifidobacteriales.f..Bifidobacteriaceae.g..NA
p__Firmicutes;c__Bacilli;o__Erysipelotrichales;f__Erysipelatoclostridiaceae;g__Erysipelatoclostridium	0.34039	0.632912	0.648117	0.145338	0.100595	0.520818	p..Firmicutes.c..Bacilli.o..Erysipelotrichales.f..Erysipelatoclostridiaceae.g..Erysipelatoclostridium
p__Firmicutes;c__Clostridia;o__Lachnospirales;f__Lachnospiraceae;g__[Eubacterium] oxidoreducens group	0.349306	0.639499	-0.467817	0.0127487	0.0298001	-1.09214	p..Firmicutes.c..Clostridia.o..Lachnospirales.f..Lachnospiraceae.g...Eubacterium..oxidoreducens.group
p__Firmicutes;c__Clostridia;o__Oscillospirales;f__Butyricicoccaceae;g__UCG-009	0.361044	0.642911	-0.424084	0.011881	0.0185405	-0.55492	p..Firmicutes.c..Clostridia.o..Oscillospirales.f..Butyricicoccaceae.g..UCG.009
p__Actinobacteriota;c__Coriobacteriia;o__Coriobacteriales;f__Eggerthellaceae;g__NA	0.363546	0.642911	-0.725164	0.18639	0.258382	-0.466245	p..Actinobacteriota.c..Coriobacteriia.o..Coriobacteriales.f..Eggerthellaceae.g..NA
p__Bacteroidota;c__Bacteroidia;o__Bacteroidales;f__Barnesiellaceae;g__Barnesiella	0.367378	0.642911	-0.930069	1.01223	0.648375	0.640797	p..Bacteroidota.c..Bacteroidia.o..Bacteroidales.f..Barnesiellaceae.g..Barnesiella
p__Firmicutes;c__Bacilli;o__Erysipelotrichales;f__Erysipelatoclostridiaceae;g__Erysipelotrichaceae UCG-003	0.375023	0.646779	-0.679026	0.778095	0.930612	-0.257531	p..Firmicutes.c..Bacilli.o..Erysipelotrichales.f..Erysipelatoclostridiaceae.g..Erysipelotrichaceae.UCG.003
p__Firmicutes;c__Clostridia;o__Oscillospirales;f__Oscillospiraceae;g__UCG-002	0.409115	0.695496	-0.345894	0.810664	0.757333	0.0978875	p..Firmicutes.c..Clostridia.o..Oscillospirales.f..Oscillospiraceae.g..UCG.002
p__Firmicutes;c__Clostridia;o__Oscillospirales;f__UCG-010;g__NA	0.453631	0.733554	-0.524365	0.0756924	0.0486342	0.614543	p..Firmicutes.c..Clostridia.o..Oscillospirales.f..UCG.010.g..NA
p__Desulfobacterota;c__Desulfovibrionia;o__Desulfovibrionales;f__Desulfovibrionaceae;g__Bilophila	0.457527	0.733554	0.381176	0.284343	0.219272	0.371458	p..Desulfobacterota.c..Desulfovibrionia.o..Desulfovibrionales.f..Desulfovibrionaceae.g..Bilophila
p__Firmicutes;c__Clostridia;o__Lachnospirales;f__Lachnospiraceae;g__[Eubacterium] eligens group	0.464261	0.733554	-0.380139	0.475301	0.601166	-0.337457	p..Firmicutes.c..Clostridia.o..Lachnospirales.f..Lachnospiraceae.g...Eubacterium..eligens.group
p__Actinobacteriota;c__Coriobacteriia;o__Coriobacteriales;f__Coriobacteriaceae;g__Collinsella	0.482108	0.733554	-0.681128	2.28602	3.18488	-0.47799	p..Actinobacteriota.c..Coriobacteriia.o..Coriobacteriales.f..Coriobacteriaceae.g..Collinsella
p__Firmicutes;c__Clostridia;o__Clostridia UCG-014;f__NA;g__NA	0.488983	0.733554	-0.649659	0.59525	1.00585	-0.754569	p..Firmicutes.c..Clostridia.o..Clostridia.UCG.014.f..NA.g..NA
p__Firmicutes;c__Clostridia;o__Lachnospirales;f__Lachnospiraceae;g__Lachnospira	0.492002	0.733554	-0.416751	0.707894	0.629032	0.16981	p..Firmicutes.c..Clostridia.o..Lachnospirales.f..Lachnospiraceae.g..Lachnospira
p__Actinobacteriota;c__Actinobacteria;o__Actinomycetales;f__Actinomycetaceae;g__Actinomyces	0.495786	0.733554	0.26312	0.0122688	0.0115654	0.0713157	p..Actinobacteriota.c..Actinobacteria.o..Actinomycetales.f..Actinomycetaceae.g..Actinomyces
p__Verrucomicrobiota;c__Verrucomicrobiae;o__Verrucomicrobiales;f__Akkermansiaceae;g__Akkermansia	0.501487	0.733554	0.631506	1.87593	1.06107	0.820722	p..Verrucomicrobiota.c..Verrucomicrobiae.o..Verrucomicrobiales.f..Akkermansiaceae.g..Akkermansia
p__Bacteroidota;c__Bacteroidia;o__Bacteroidales;f__Rikenellaceae;g__Alistipes	0.510118	0.733554	0.228222	4.02736	3.07689	0.388106	p..Bacteroidota.c..Bacteroidia.o..Bacteroidales.f..Rikenellaceae.g..Alistipes
p__Firmicutes;c__Clostridia;o__Oscillospirales;f__Ruminococcaceae;g__Subdoligranulum	0.510878	0.733554	-0.573355	5.35158	5.88518	-0.137067	p..Firmicutes.c..Clostridia.o..Oscillospirales.f..Ruminococcaceae.g..Subdoligranulum
p__Firmicutes;c__Clostridia;o__Lachnospirales;f__Lachnospiraceae;g__Marvinbryantia	0.515443	0.733554	-0.399768	0.0198391	0.023177	-0.202468	p..Firmicutes.c..Clostridia.o..Lachnospirales.f..Lachnospiraceae.g..Marvinbryantia
p__Firmicutes;c__Clostridia;o__Oscillospirales;f__Ruminococcaceae;g__Candidatus Soleaferrea	0.521562	0.733554	-0.205012	0.018206	0.0216686	-0.224943	p..Firmicutes.c..Clostridia.o..Oscillospirales.f..Ruminococcaceae.g..Candidatus.Soleaferrea
p__Firmicutes;c__Clostridia;o__Oscillospirales;f__Ruminococcaceae;g__Ruminococcus	0.524289	0.733554	0.52796	5.40716	4.7694	0.180981	p..Firmicutes.c..Clostridia.o..Oscillospirales.f..Ruminococcaceae.g..Ruminococcus
p__Firmicutes;c__Bacilli;o__Erysipelotrichales;f__Erysipelotrichaceae;g__Turicibacter	0.527046	0.733554	0.428889	0.110761	0.123799	-0.157437	p..Firmicutes.c..Bacilli.o..Erysipelotrichales.f..Erysipelotrichaceae.g..Turicibacter
p__Firmicutes;c__Clostridia;o__Oscillospirales;f__Ruminococcaceae;g__UBA1819	0.529423	0.733554	0.23105	0.120506	0.132949	-0.13922	p..Firmicutes.c..Clostridia.o..Oscillospirales.f..Ruminococcaceae.g..UBA1819
p__Firmicutes;c__Clostridia;o__Eubacteriales;f__Anaerofustaceae;g__Anaerofustis	0.530132	0.733554	0.207223	0.00518329	0.00574799	-0.104745	p..Firmicutes.c..Clostridia.o..Eubacteriales.f..Anaerofustaceae.g..Anaerofustis
p__Firmicutes;c__Clostridia;o__Monoglobales;f__Monoglobaceae;g__Monoglobus	0.541831	0.733977	-0.277245	0.21605	0.302219	-0.479858	p..Firmicutes.c..Clostridia.o..Monoglobales.f..Monoglobaceae.g..Monoglobus
p__Firmicutes;c__Clostridia;o__Peptostreptococcales-Tissierellales;f__Anaerovoracaceae;g__[Eubacterium] nodatum group	0.542773	0.733977	-0.201981	0.00576584	0.0069342	-0.194808	p..Firmicutes.c..Clostridia.o..Peptostreptococcales.Tissierellales.f..Anaerovoracaceae.g...Eubacterium..nodatum.group
p__Firmicutes;c__Clostridia;o__Oscillospirales;f__Ruminococcaceae;g__[Eubacterium] siraeum group	0.586307	0.783938	-0.339776	0.244338	0.354465	-0.532552	p..Firmicutes.c..Clostridia.o..Oscillospirales.f..Ruminococcaceae.g...Eubacterium..siraeum.group
p__Firmicutes;c__Clostridia;o__Oscillospirales;f__Ruminococcaceae;g__Paludicola	0.618451	0.799652	-0.211218	0.0135325	0.017981	-0.356928	p..Firmicutes.c..Clostridia.o..Oscillospirales.f..Ruminococcaceae.g..Paludicola
p__Firmicutes;c__Clostridia;o__Lachnospirales;f__Lachnospiraceae;g__Roseburia	0.618481	0.799652	0.244893	0.0539498	0.0465808	0.202518	p..Firmicutes.c..Clostridia.o..Lachnospirales.f..Lachnospiraceae.g..Roseburia
p__Firmicutes;c__Clostridia;o__NA;f__NA;g__NA	0.624923	0.799652	-0.103828	1.10309	1.13285	-0.0383327	p..Firmicutes.c..Clostridia.o..NA.f..NA.g..NA
p__Firmicutes;c__Clostridia;o__Lachnospirales;f__Lachnospiraceae;g__[Eubacterium] xylanophilum group	0.624938	0.799652	-0.324771	0.0880451	0.158863	-0.834892	p..Firmicutes.c..Clostridia.o..Lachnospirales.f..Lachnospiraceae.g...Eubacterium..xylanophilum.group
p__Firmicutes;c__Clostridia;o__Peptostreptococcales-Tissierellales;f__Anaerovoracaceae;g__Family XIII AD3011 group	0.649183	0.81346	-0.108605	0.185776	0.162126	0.193865	p..Firmicutes.c..Clostridia.o..Peptostreptococcales.Tissierellales.f..Anaerovoracaceae.g..Family.XIII.AD3011.group
p__Firmicutes;c__Clostridia;o__Peptostreptococcales-Tissierellales;f__Anaerovoracaceae;g__[Eubacterium] brachy group	0.659414	0.81346	-0.182455	0.0122012	0.0217074	-0.726694	p..Firmicutes.c..Clostridia.o..Peptostreptococcales.Tissierellales.f..Anaerovoracaceae.g...Eubacterium..brachy.group
p__Firmicutes;c__Clostridia;o__Oscillospirales;f__Oscillospiraceae;g__UCG-005	0.662293	0.81346	0.195819	0.289752	0.219676	0.3958	p..Firmicutes.c..Clostridia.o..Oscillospirales.f..Oscillospiraceae.g..UCG.005
p__Firmicutes;c__Clostridia;o__Lachnospirales;f__Lachnospiraceae;g__Lachnospiraceae NC2004 group	0.667925	0.81346	-0.309921	0.851318	0.594339	0.51672	p..Firmicutes.c..Clostridia.o..Lachnospirales.f..Lachnospiraceae.g..Lachnospiraceae.NC2004.group
p__Firmicutes;c__Clostridia;o__Oscillospirales;f__UCG-011;g__NA	0.674395	0.81346	-0.271939	0.0493937	0.0685906	-0.455486	p..Firmicutes.c..Clostridia.o..Oscillospirales.f..UCG.011.g..NA
p__Firmicutes;c__Clostridia;o__Lachnospirales;f__Lachnospiraceae;g__Lachnoclostridium	0.676744	0.81346	-0.173465	0.139252	0.114026	0.283129	p..Firmicutes.c..Clostridia.o..Lachnospirales.f..Lachnospiraceae.g..Lachnoclostridium
p__Firmicutes;c__Clostridia;o__Oscillospirales;f__[Eubacterium] coprostanoligenes group;g__NA	0.692769	0.824395	0.223076	1.87426	1.57045	0.254801	p..Firmicutes.c..Clostridia.o..Oscillospirales.f...Eubacterium..coprostanoligenes.group.g..NA
p__Proteobacteria;c__Gammaproteobacteria;o__Burkholderiales;f__Sutterellaceae;g__Parasutterella	0.73338	0.864081	0.274163	0.311746	0.320068	-0.0377315	p..Proteobacteria.c..Gammaproteobacteria.o..Burkholderiales.f..Sutterellaceae.g..Parasutterella
p__Bacteroidota;c__Bacteroidia;o__Bacteroidales;f__Marinifilaceae;g__Odoribacter	0.755023	0.88086	-0.17865	0.404072	0.270222	0.576401	p..Bacteroidota.c..Bacteroidia.o..Bacteroidales.f..Marinifilaceae.g..Odoribacter
p__Actinobacteriota;c__Coriobacteriia;o__Coriobacteriales;f__Eggerthellaceae;g__Asaccharobacter	0.769027	0.888487	0.185654	0.0291308	0.0286087	0.0241537	p..Actinobacteriota.c..Coriobacteriia.o..Coriobacteriales.f..Eggerthellaceae.g..Asaccharobacter
p__Firmicutes;c__Clostridia;o__Oscillospirales;f__Oscillospiraceae;g__Oscillibacter	0.795237	0.897495	0.117846	0.140254	0.111875	0.320222	p..Firmicutes.c..Clostridia.o..Oscillospirales.f..Oscillospiraceae.g..Oscillibacter
p__Firmicutes;c__Clostridia;o__Lachnospirales;f__Lachnospiraceae;g__Lachnospiraceae UCG-001	0.80027	0.897495	0.14126	0.096813	0.0889024	0.119983	p..Firmicutes.c..Clostridia.o..Lachnospirales.f..Lachnospiraceae.g..Lachnospiraceae.UCG.001
p__Firmicutes;c__Bacilli;o__Lactobacillales;f__Streptococcaceae;g__Streptococcus	0.803333	0.897495	0.119569	0.739264	0.691817	0.0953903	p..Firmicutes.c..Bacilli.o..Lactobacillales.f..Streptococcaceae.g..Streptococcus
p__Firmicutes;c__Clostridia;o__Oscillospirales;f__Ruminococcaceae;g__Fournierella	0.806991	0.897495	0.127706	0.100554	0.0689915	0.528691	p..Firmicutes.c..Clostridia.o..Oscillospirales.f..Ruminococcaceae.g..Fournierella
p__Bacteroidota;c__Bacteroidia;o__Bacteroidales;f__Prevotellaceae;g__Prevotella	0.830436	0.899888	0.245575	1.25833	1.17177	0.102626	p..Bacteroidota.c..Bacteroidia.o..Bacteroidales.f..Prevotellaceae.g..Prevotella
p__Firmicutes;c__Clostridia;o__Oscillospirales;f__Ruminococcaceae;g__DTU089	0.834052	0.899888	-0.0637259	0.00958748	0.0104961	-0.106131	p..Firmicutes.c..Clostridia.o..Oscillospirales.f..Ruminococcaceae.g..DTU089
p__Firmicutes;c__Clostridia;o__Lachnospirales;f__Lachnospiraceae;g__Anaerostipes	0.841709	0.899888	-0.0804137	1.39361	1.5807	-0.181454	p..Firmicutes.c..Clostridia.o..Lachnospirales.f..Lachnospiraceae.g..Anaerostipes
p__Firmicutes;c__Clostridia;o__Lachnospirales;f__Lachnospiraceae;g__Eisenbergiella	0.844622	0.899888	0.116242	0.0526973	0.0642178	-0.274308	p..Firmicutes.c..Clostridia.o..Lachnospirales.f..Lachnospiraceae.g..Eisenbergiella
p__Firmicutes;c__Clostridia;o__Peptostreptococcales-Tissierellales;f__Peptostreptococcaceae;g__Romboutsia	0.846953	0.899888	-0.0945864	0.612988	0.330146	0.88811	p..Firmicutes.c..Clostridia.o..Peptostreptococcales.Tissierellales.f..Peptostreptococcaceae.g..Romboutsia
p__Firmicutes;c__Clostridia;o__Lachnospirales;f__Lachnospiraceae;g__Lachnospiraceae ND3007 group	0.859978	0.901767	-0.152313	0.253739	0.267539	-0.0757296	p..Firmicutes.c..Clostridia.o..Lachnospirales.f..Lachnospiraceae.g..Lachnospiraceae.ND3007.group
p__Firmicutes;c__Clostridia;o__Oscillospirales;f__Oscillospiraceae;g__UCG-003	0.863877	0.901767	0.0817354	0.035699	0.0332476	0.0961652	p..Firmicutes.c..Clostridia.o..Oscillospirales.f..Oscillospiraceae.g..UCG.003
p__Bacteroidota;c__Bacteroidia;o__Bacteroidales;f__Bacteroidaceae;g__Bacteroides	0.880759	0.911394	-0.0463153	13.2508	13.9674	-0.0759719	p..Bacteroidota.c..Bacteroidia.o..Bacteroidales.f..Bacteroidaceae.g..Bacteroides
p__Firmicutes;c__Clostridia;o__Oscillospirales;f__Oscillospiraceae;g__Intestinimonas	0.919211	0.942984	-0.0540778	0.0551387	0.0247128	1.08794	p..Firmicutes.c..Clostridia.o..Oscillospirales.f..Oscillospiraceae.g..Intestinimonas
p__Firmicutes;c__Clostridia;o__Christensenellales;f__Christensenellaceae;g__Christensenellaceae R-7 group	0.965623	0.982129	0.0318089	0.508074	0.320191	0.662269	p..Firmicutes.c..Clostridia.o..Christensenellales.f..Christensenellaceae.g..Christensenellaceae.R.7.group
p__Firmicutes;c__Bacilli;o__Erysipelotrichales;f__Erysipelotrichaceae;g__Holdemania	0.980102	0.988408	0.00902024	0.0310421	0.0250246	0.286997	p..Firmicutes.c..Bacilli.o..Erysipelotrichales.f..Erysipelotrichaceae.g..Holdemania
p__Actinobacteriota;c__Coriobacteriia;o__Coriobacteriales;f__Eggerthellaceae;g__Gordonibacter	0.993795	0.993795	0.00483918	0.0283399	0.0437866	-0.588691	p..Actinobacteriota.c..Coriobacteriia.o..Coriobacteriales.f..Eggerthellaceae.g..Gordonibacter

## Sheet: A vs E 16S (GENUS)
feature	ANCOMBC2,pval	ANCOMBC2,adjpval,fdr	lfc_groupE	mean1	mean2	log2FC	DESCRIPTION
p__Actinobacteriota;c__Actinobacteria;o__Micrococcales;f__Micrococcaceae;g__Rothia	0.000319784	0.0406126	-1.027	0.00183072	0.0138355	-2.31132	p..Actinobacteriota.c..Actinobacteria.o..Micrococcales.f..Micrococcaceae.g..Rothia
p__Firmicutes;c__Clostridia;o__Lachnospirales;f__Lachnospiraceae;g__Lachnospiraceae UCG-001	0.00424563	0.269597	-1.2561	0.0889024	0.157265	-0.814541	p..Firmicutes.c..Clostridia.o..Lachnospirales.f..Lachnospiraceae.g..Lachnospiraceae.UCG.001
p__Firmicutes;c__Negativicutes;o__Veillonellales-Selenomonadales;f__Veillonellaceae;g__Veillonella	0.00702623	0.297444	-1.82312	0.0315215	0.385189	-3.56181	p..Firmicutes.c..Negativicutes.o..Veillonellales.Selenomonadales.f..Veillonellaceae.g..Veillonella
p__Firmicutes;c__Clostridia;o__Clostridia vadinBB60 group;f__NA;g__NA	0.00960352	0.300283	-1.30817	0.0308642	0.0774142	-1.29387	p..Firmicutes.c..Clostridia.o..Clostridia.vadinBB60.group.f..NA.g..NA
p__Firmicutes;c__Bacilli;o__Lactobacillales;f__Lactobacillaceae;g__Lactobacillus	0.0139219	0.300283	-1.9484	0.0872079	1.03539	-3.55155	p..Firmicutes.c..Bacilli.o..Lactobacillales.f..Lactobacillaceae.g..Lactobacillus
p__Firmicutes;c__Bacilli;o__RF39;f__NA;g__NA	0.0175907	0.300283	-1.21033	0.0175319	0.0700088	-1.92666	p..Firmicutes.c..Bacilli.o..RF39.f..NA.g..NA
p__Firmicutes;c__Bacilli;o__Staphylococcales;f__Gemellaceae;g__Gemella	0.0177988	0.300283	-0.663165	0.000900195	0.0080099	-2.13361	p..Firmicutes.c..Bacilli.o..Staphylococcales.f..Gemellaceae.g..Gemella
p__Actinobacteriota;c__Coriobacteriia;o__Coriobacteriales;f__Eggerthellaceae;g__Adlercreutzia	0.0190835	0.300283	1.50781	0.0758123	0.0108691	2.67395	p..Actinobacteriota.c..Coriobacteriia.o..Coriobacteriales.f..Eggerthellaceae.g..Adlercreutzia
p__Firmicutes;c__Clostridia;o__Oscillospirales;f__UCG-010;g__NA	0.0212799	0.300283	-1.5071	0.0486342	0.234935	-2.24444	p..Firmicutes.c..Clostridia.o..Oscillospirales.f..UCG.010.g..NA
p__Bacteroidota;c__Bacteroidia;o__Bacteroidales;f__Prevotellaceae;g__Paraprevotella	0.025617	0.310847	2.74073	1.09672	0.195764	2.47879	p..Bacteroidota.c..Bacteroidia.o..Bacteroidales.f..Prevotellaceae.g..Paraprevotella
p__Firmicutes;c__Clostridia;o__Lachnospirales;f__Lachnospiraceae;g__Lachnospiraceae UCG-004	0.0269238	0.310847	-0.939401	0.0139074	0.0411092	-1.48583	p..Firmicutes.c..Clostridia.o..Lachnospirales.f..Lachnospiraceae.g..Lachnospiraceae.UCG.004
p__Proteobacteria;c__Gammaproteobacteria;o__Pasteurellales;f__Pasteurellaceae;g__Haemophilus	0.0368893	0.390412	-1.31407	0.0313165	0.240832	-2.89602	p..Proteobacteria.c..Gammaproteobacteria.o..Pasteurellales.f..Pasteurellaceae.g..Haemophilus
p__Firmicutes;c__Clostridia;o__Oscillospirales;f__Oscillospiraceae;g__Oscillibacter	0.0670261	0.587303	0.714367	0.111875	0.071503	0.637208	p..Firmicutes.c..Clostridia.o..Oscillospirales.f..Oscillospiraceae.g..Oscillibacter
p__Firmicutes;c__Clostridia;o__Oscillospirales;f__Oscillospiraceae;g__UCG-002	0.070992	0.587303	-0.649937	0.757333	1.40822	-0.893823	p..Firmicutes.c..Clostridia.o..Oscillospirales.f..Oscillospiraceae.g..UCG.002
p__Firmicutes;c__Clostridia;o__Lachnospirales;f__Lachnospiraceae;g__Marvinbryantia	0.0742685	0.587303	-1.03919	0.023177	0.068932	-1.52462	p..Firmicutes.c..Clostridia.o..Lachnospirales.f..Lachnospiraceae.g..Marvinbryantia
p__Firmicutes;c__Bacilli;o__Erysipelotrichales;f__Erysipelatoclostridiaceae;g__Coprobacillus	0.0798269	0.587303	-0.784198	0.0185934	0.0295821	-0.63712	p..Firmicutes.c..Bacilli.o..Erysipelotrichales.f..Erysipelatoclostridiaceae.g..Coprobacillus
p__Firmicutes;c__Clostridia;o__Oscillospirales;f__UCG-011;g__NA	0.0828645	0.587303	-0.996827	0.0685906	0.129948	-0.910111	p..Firmicutes.c..Clostridia.o..Oscillospirales.f..UCG.011.g..NA
p__Firmicutes;c__NA;o__NA;f__NA;g__NA	0.0832398	0.587303	-0.798463	0.0536964	0.151891	-1.47964	p..Firmicutes.c..NA.o..NA.f..NA.g..NA
p__Firmicutes;c__Clostridia;o__Oscillospirales;f__Ruminococcaceae;g__Candidatus Soleaferrea	0.0913212	0.61041	0.707283	0.0216686	0.0131617	0.671215	p..Firmicutes.c..Clostridia.o..Oscillospirales.f..Ruminococcaceae.g..Candidatus.Soleaferrea
p__Firmicutes;c__Bacilli;o__Lactobacillales;f__Carnobacteriaceae;g__Granulicatella	0.104923	0.617185	-0.598241	0.00197609	0.00825976	-1.57509	p..Firmicutes.c..Bacilli.o..Lactobacillales.f..Carnobacteriaceae.g..Granulicatella
p__Firmicutes;c__Clostridia;o__Oscillospirales;f__Oscillospiraceae;g__Intestinimonas	0.10502	0.617185	-0.91823	0.0247128	0.106249	-2.05199	p..Firmicutes.c..Clostridia.o..Oscillospirales.f..Oscillospiraceae.g..Intestinimonas
p__Bacteroidota;c__Bacteroidia;o__Bacteroidales;f__NA;g__NA	0.113619	0.617185	-1.42265	0.330685	1.22084	-1.88054	p..Bacteroidota.c..Bacteroidia.o..Bacteroidales.f..NA.g..NA
p__Firmicutes;c__Clostridia;o__Oscillospirales;f__Ruminococcaceae;g__Anaerofilum	0.121573	0.617185	0.413482	0.0078932	0.00521777	0.502835	p..Firmicutes.c..Clostridia.o..Oscillospirales.f..Ruminococcaceae.g..Anaerofilum
p__Firmicutes;c__Clostridia;o__Lachnospirales;f__Lachnospiraceae;g__Lachnospiraceae ND3007 group	0.121762	0.617185	-1.18188	0.267539	0.472835	-0.818794	p..Firmicutes.c..Clostridia.o..Lachnospirales.f..Lachnospiraceae.g..Lachnospiraceae.ND3007.group
p__Firmicutes;c__Clostridia;o__Oscillospirales;f__Oscillospiraceae;g__Flavonifractor	0.124281	0.617185	0.527122	0.0883466	0.0421131	1.04787	p..Firmicutes.c..Clostridia.o..Oscillospirales.f..Oscillospiraceae.g..Flavonifractor
p__Firmicutes;c__Clostridia;o__Peptostreptococcales-Tissierellales;f__Anaerovoracaceae;g__Family XIII UCG-001	0.126353	0.617185	-0.628704	0.022514	0.0409743	-0.830675	p..Firmicutes.c..Clostridia.o..Peptostreptococcales.Tissierellales.f..Anaerovoracaceae.g..Family.XIII.UCG.001
p__Firmicutes;c__Clostridia;o__Oscillospirales;f__Oscillospiraceae;g__NK4A214 group	0.153985	0.686788	-1.24458	0.181834	0.589852	-1.69119	p..Firmicutes.c..Clostridia.o..Oscillospirales.f..Oscillospiraceae.g..NK4A214.group
p__Firmicutes;c__Bacilli;o__Lactobacillales;f__Streptococcaceae;g__Streptococcus	0.168082	0.686788	-1.00636	0.691817	2.8939	-2.06265	p..Firmicutes.c..Bacilli.o..Lactobacillales.f..Streptococcaceae.g..Streptococcus
p__Proteobacteria;c__Gammaproteobacteria;o__Enterobacterales;f__Enterobacteriaceae;g__Escherichia-Shigella	0.175373	0.686788	-0.911195	0.222528	0.31261	-0.488147	p..Proteobacteria.c..Gammaproteobacteria.o..Enterobacterales.f..Enterobacteriaceae.g..Escherichia.Shigella
p__Firmicutes;c__Clostridia;o__Oscillospirales;f__Ruminococcaceae;g__Faecalibacterium	0.178251	0.686788	-0.413566	9.95558	11.12	-0.159564	p..Firmicutes.c..Clostridia.o..Oscillospirales.f..Ruminococcaceae.g..Faecalibacterium
p__Firmicutes;c__Clostridia;o__Lachnospirales;f__Lachnospiraceae;g__Anaerostipes	0.179774	0.686788	0.660437	1.5807	0.950491	0.733097	p..Firmicutes.c..Clostridia.o..Lachnospirales.f..Lachnospiraceae.g..Anaerostipes
p__Actinobacteriota;c__Coriobacteriia;o__Coriobacteriales;f__Atopobiaceae;g__Olsenella	0.181802	0.686788	-1.04182	0.0439074	0.0546753	-0.308858	p..Actinobacteriota.c..Coriobacteriia.o..Coriobacteriales.f..Atopobiaceae.g..Olsenella
p__Actinobacteriota;c__Actinobacteria;o__Actinomycetales;f__Actinomycetaceae;g__Actinomyces	0.19498	0.686788	-0.619451	0.0115654	0.0246684	-1.01906	p..Actinobacteriota.c..Actinobacteria.o..Actinomycetales.f..Actinomycetaceae.g..Actinomyces
p__Firmicutes;c__Clostridia;o__Lachnospirales;f__Lachnospiraceae;g__[Ruminococcus] torques group	0.216186	0.686788	0.437121	0.3345	0.211949	0.655316	p..Firmicutes.c..Clostridia.o..Lachnospirales.f..Lachnospiraceae.g...Ruminococcus..torques.group
p__Firmicutes;c__Bacilli;o__Erysipelotrichales;f__Erysipelatoclostridiaceae;g__Erysipelatoclostridium	0.216615	0.686788	0.881515	0.100595	0.0460727	1.10662	p..Firmicutes.c..Bacilli.o..Erysipelotrichales.f..Erysipelatoclostridiaceae.g..Erysipelatoclostridium
p__Firmicutes;c__Bacilli;o__Erysipelotrichales;f__Erysipelotrichaceae;g__Merdibacter	0.219512	0.686788	0.737463	0.0242427	0.0164446	0.528072	p..Firmicutes.c..Bacilli.o..Erysipelotrichales.f..Erysipelotrichaceae.g..Merdibacter
p__Actinobacteriota;c__Coriobacteriia;o__Coriobacteriales;f__Coriobacteriaceae;g__Collinsella	0.228409	0.686788	1.30955	3.18488	1.32568	1.26375	p..Actinobacteriota.c..Coriobacteriia.o..Coriobacteriales.f..Coriobacteriaceae.g..Collinsella
p__Actinobacteriota;c__Actinobacteria;o__Bifidobacteriales;f__Bifidobacteriaceae;g__Bifidobacterium	0.239905	0.686788	0.637209	7.05813	4.79208	0.558518	p..Actinobacteriota.c..Actinobacteria.o..Bifidobacteriales.f..Bifidobacteriaceae.g..Bifidobacterium
p__Actinobacteriota;c__Actinobacteria;o__Bifidobacteriales;f__Bifidobacteriaceae;g__NA	0.241601	0.686788	0.557495	0.034675	0.00149623	3.73485	p..Actinobacteriota.c..Actinobacteria.o..Bifidobacteriales.f..Bifidobacteriaceae.g..NA
p__Desulfobacterota;c__Desulfovibrionia;o__Desulfovibrionales;f__Desulfovibrionaceae;g__Desulfovibrio	0.245562	0.686788	-1.19258	0.142557	0.346913	-1.27594	p..Desulfobacterota.c..Desulfovibrionia.o..Desulfovibrionales.f..Desulfovibrionaceae.g..Desulfovibrio
p__Firmicutes;c__Clostridia;o__Lachnospirales;f__Lachnospiraceae;g__NA	0.248138	0.686788	0.312534	15.1073	11.6093	0.379924	p..Firmicutes.c..Clostridia.o..Lachnospirales.f..Lachnospiraceae.g..NA
p__Firmicutes;c__Clostridia;o__Lachnospirales;f__Lachnospiraceae;g__Lachnospira	0.253462	0.686788	0.751235	0.629032	0.379686	0.726526	p..Firmicutes.c..Clostridia.o..Lachnospirales.f..Lachnospiraceae.g..Lachnospira
p__Firmicutes;c__Clostridia;o__Oscillospirales;f__[Clostridium] methylpentosum group;g__NA	0.256832	0.686788	0.328704	0.0123862	0.00661926	0.797176	p..Firmicutes.c..Clostridia.o..Oscillospirales.f...Clostridium..methylpentosum.group.g..NA
p__Firmicutes;c__Clostridia;o__Peptostreptococcales-Tissierellales;f__Peptostreptococcaceae;g__NA	0.261948	0.686788	-0.500441	0.00358534	0.0192788	-2.09786	p..Firmicutes.c..Clostridia.o..Peptostreptococcales.Tissierellales.f..Peptostreptococcaceae.g..NA
p__Bacteroidota;c__Bacteroidia;o__Bacteroidales;f__Prevotellaceae;g__Prevotellaceae NK3B31 group	0.26642	0.686788	-1.73735	0.555643	4.39999	-2.98255	p..Bacteroidota.c..Bacteroidia.o..Bacteroidales.f..Prevotellaceae.g..Prevotellaceae.NK3B31.group
p__Firmicutes;c__Negativicutes;o__Veillonellales-Selenomonadales;f__Veillonellaceae;g__Dialister	0.271726	0.686788	-1.38846	0.927526	0.845102	0.134081	p..Firmicutes.c..Negativicutes.o..Veillonellales.Selenomonadales.f..Veillonellaceae.g..Dialister
p__Firmicutes;c__Bacilli;o__Erysipelotrichales;f__Erysipelotrichaceae;g__Turicibacter	0.275656	0.686788	0.723018	0.123799	0.166386	-0.422994	p..Firmicutes.c..Bacilli.o..Erysipelotrichales.f..Erysipelotrichaceae.g..Turicibacter
p__Bacteroidota;c__Bacteroidia;o__Bacteroidales;f__Bacteroidaceae;g__Bacteroides	0.276064	0.686788	0.406554	13.9674	10.1314	0.463179	p..Bacteroidota.c..Bacteroidia.o..Bacteroidales.f..Bacteroidaceae.g..Bacteroides
p__Desulfobacterota;c__Desulfovibrionia;o__Desulfovibrionales;f__NA;g__NA	0.282242	0.686788	-0.589551	0.0232942	0.0565525	-1.2375	p..Desulfobacterota.c..Desulfovibrionia.o..Desulfovibrionales.f..NA.g..NA
p__Firmicutes;c__Clostridia;o__Christensenellales;f__Christensenellaceae;g__Christensenellaceae R-7 group	0.283066	0.686788	-0.842701	0.320191	0.670757	-1.06404	p..Firmicutes.c..Clostridia.o..Christensenellales.f..Christensenellaceae.g..Christensenellaceae.R.7.group
p__Firmicutes;c__Clostridia;o__Christensenellales;f__Christensenellaceae;g__Christensenella	0.283183	0.686788	-0.355826	0.00229651	0.00616649	-1.07545	p..Firmicutes.c..Clostridia.o..Christensenellales.f..Christensenellaceae.g..Christensenella
p__Firmicutes;c__Clostridia;o__Oscillospirales;f__Oscillospiraceae;g__UCG-005	0.284218	0.686788	-0.549236	0.219676	0.40234	-0.86948	p..Firmicutes.c..Clostridia.o..Oscillospirales.f..Oscillospiraceae.g..UCG.005
p__Firmicutes;c__Clostridia;o__Oscillospirales;f__Ruminococcaceae;g__Negativibacillus	0.293666	0.686788	0.545693	0.0370162	0.0360773	0.0358893	p..Firmicutes.c..Clostridia.o..Oscillospirales.f..Ruminococcaceae.g..Negativibacillus
p__Firmicutes;c__Clostridia;o__Peptostreptococcales-Tissierellales;f__Peptostreptococcaceae;g__Romboutsia	0.296259	0.686788	0.542041	0.330146	0.367869	-0.155552	p..Firmicutes.c..Clostridia.o..Peptostreptococcales.Tissierellales.f..Peptostreptococcaceae.g..Romboutsia
p__Firmicutes;c__Clostridia;o__Monoglobales;f__Monoglobaceae;g__Monoglobus	0.297428	0.686788	0.487506	0.302219	0.167792	0.844359	p..Firmicutes.c..Clostridia.o..Monoglobales.f..Monoglobaceae.g..Monoglobus
p__Bacteroidota;c__Bacteroidia;o__Bacteroidales;f__Barnesiellaceae;g__Coprobacter	0.325452	0.6994	-0.545389	0.0458105	0.0630906	-0.451638	p..Bacteroidota.c..Bacteroidia.o..Bacteroidales.f..Barnesiellaceae.g..Coprobacter
p__Actinobacteriota;c__Coriobacteriia;o__Coriobacteriales;f__Eggerthellaceae;g__Gordonibacter	0.328503	0.6994	0.747228	0.0437866	0.0346215	0.328686	p..Actinobacteriota.c..Coriobacteriia.o..Coriobacteriales.f..Eggerthellaceae.g..Gordonibacter
p__Bacteroidota;c__Bacteroidia;o__Bacteroidales;f__Marinifilaceae;g__Odoribacter	0.328907	0.6994	-0.37921	0.270222	0.548726	-1.01871	p..Bacteroidota.c..Bacteroidia.o..Bacteroidales.f..Marinifilaceae.g..Odoribacter
p__Firmicutes;c__Clostridia;o__Oscillospirales;f__Oscillospiraceae;g__NA	0.331082	0.6994	-0.428963	0.402385	0.646009	-0.681361	p..Firmicutes.c..Clostridia.o..Oscillospirales.f..Oscillospiraceae.g..NA
p__Firmicutes;c__Clostridia;o__Lachnospirales;f__Lachnospiraceae;g__Blautia	0.335634	0.6994	-0.537644	0.122259	0.2999	-1.28622	p..Firmicutes.c..Clostridia.o..Lachnospirales.f..Lachnospiraceae.g..Blautia
p__Firmicutes;c__Clostridia;o__Peptostreptococcales-Tissierellales;f__Anaerovoracaceae;g__[Eubacterium] nodatum group	0.335932	0.6994	0.268638	0.0069342	0.00413507	0.608661	p..Firmicutes.c..Clostridia.o..Peptostreptococcales.Tissierellales.f..Anaerovoracaceae.g...Eubacterium..nodatum.group
p__Firmicutes;c__Clostridia;o__Oscillospirales;f__Ruminococcaceae;g__UBA1819	0.350035	0.717008	0.379195	0.132949	0.0977256	0.439427	p..Firmicutes.c..Clostridia.o..Oscillospirales.f..Ruminococcaceae.g..UBA1819
p__Firmicutes;c__Clostridia;o__Oscillospirales;f__Oscillospiraceae;g__UCG-003	0.362515	0.730785	-0.449724	0.0332476	0.0552129	-0.711649	p..Firmicutes.c..Clostridia.o..Oscillospirales.f..Oscillospiraceae.g..UCG.003
p__Actinobacteriota;c__Coriobacteriia;o__Coriobacteriales;f__Eggerthellaceae;g__NA	0.384857	0.763701	-0.696018	0.258382	0.323854	-0.324488	p..Actinobacteriota.c..Coriobacteriia.o..Coriobacteriales.f..Eggerthellaceae.g..NA
p__Firmicutes;c__Clostridia;o__Peptostreptococcales-Tissierellales;f__Anaerovoracaceae;g__[Eubacterium] brachy group	0.40862	0.770052	0.428621	0.0217074	0.0110069	0.908215	p..Firmicutes.c..Clostridia.o..Peptostreptococcales.Tissierellales.f..Anaerovoracaceae.g...Eubacterium..brachy.group
p__Firmicutes;c__Negativicutes;o__Acidaminococcales;f__Acidaminococcaceae;g__Phascolarctobacterium	0.409126	0.770052	0.996361	1.30691	1.5095	-0.207734	p..Firmicutes.c..Negativicutes.o..Acidaminococcales.f..Acidaminococcaceae.g..Phascolarctobacterium
p__Firmicutes;c__Bacilli;o__Erysipelotrichales;f__Erysipelotrichaceae;g__[Clostridium] innocuum group	0.413883	0.770052	0.45696	0.0265831	0.0215595	0.287763	p..Firmicutes.c..Bacilli.o..Erysipelotrichales.f..Erysipelotrichaceae.g...Clostridium..innocuum.group
p__Firmicutes;c__Clostridia;o__Oscillospirales;f__Ruminococcaceae;g__Paludicola	0.415575	0.770052	0.341427	0.017981	0.0102756	0.741196	p..Firmicutes.c..Clostridia.o..Oscillospirales.f..Ruminococcaceae.g..Paludicola
p__Bacteroidota;c__Bacteroidia;o__Bacteroidales;f__Prevotellaceae;g__Prevotella	0.433045	0.770052	-0.936566	1.17177	1.48473	-0.341207	p..Bacteroidota.c..Bacteroidia.o..Bacteroidales.f..Prevotellaceae.g..Prevotella
p__Firmicutes;c__Clostridia;o__Lachnospirales;f__Lachnospiraceae;g__Sellimonas	0.433987	0.770052	0.508758	0.0465887	0.019104	1.23498	p..Firmicutes.c..Clostridia.o..Lachnospirales.f..Lachnospiraceae.g..Sellimonas
p__Firmicutes;c__Clostridia;o__Peptococcales;f__Peptococcaceae;g__Peptococcus	0.436564	0.770052	-0.442087	0.0128051	0.0539247	-1.97688	p..Firmicutes.c..Clostridia.o..Peptococcales.f..Peptococcaceae.g..Peptococcus
p__Firmicutes;c__Clostridia;o__Lachnospirales;f__Lachnospiraceae;g__Lachnospiraceae UCG-008	0.440518	0.770052	-0.530891	0.038845	0.0613248	-0.642829	p..Firmicutes.c..Clostridia.o..Lachnospirales.f..Lachnospiraceae.g..Lachnospiraceae.UCG.008
p__Firmicutes;c__Clostridia;o__Lachnospirales;f__Lachnospiraceae;g__[Eubacterium] hallii group	0.442628	0.770052	0.403162	1.56428	1.27928	0.289922	p..Firmicutes.c..Clostridia.o..Lachnospirales.f..Lachnospiraceae.g...Eubacterium..hallii.group
p__Desulfobacterota;c__Desulfovibrionia;o__Desulfovibrionales;f__Desulfovibrionaceae;g__Bilophila	0.505363	0.867312	-0.379242	0.219272	0.272852	-0.313858	p..Desulfobacterota.c..Desulfovibrionia.o..Desulfovibrionales.f..Desulfovibrionaceae.g..Bilophila
p__Firmicutes;c__Clostridia;o__Oscillospirales;f__NA;g__NA	0.513949	0.869424	-0.230432	0.341191	0.421068	-0.302515	p..Firmicutes.c..Clostridia.o..Oscillospirales.f..NA.g..NA
p__Firmicutes;c__Clostridia;o__Lachnospirales;f__Lachnospiraceae;g__[Eubacterium] ruminantium group	0.520285	0.869424	-0.634615	0.168711	0.388354	-1.19705	p..Firmicutes.c..Clostridia.o..Lachnospirales.f..Lachnospiraceae.g...Eubacterium..ruminantium.group
p__Firmicutes;c__Clostridia;o__Lachnospirales;f__Lachnospiraceae;g__Moryella	0.551392	0.880641	0.27195	0.0174308	0.0124734	0.446371	p..Firmicutes.c..Clostridia.o..Lachnospirales.f..Lachnospiraceae.g..Moryella
p__Bacteroidota;c__Bacteroidia;o__Bacteroidales;f__Marinifilaceae;g__Butyricimonas	0.573927	0.880641	-0.377389	0.167863	0.221078	-0.394807	p..Bacteroidota.c..Bacteroidia.o..Bacteroidales.f..Marinifilaceae.g..Butyricimonas
p__Proteobacteria;c__Gammaproteobacteria;o__Burkholderiales;f__Sutterellaceae;g__Parasutterella	0.574512	0.880641	0.399246	0.320068	0.176346	0.855589	p..Proteobacteria.c..Gammaproteobacteria.o..Burkholderiales.f..Sutterellaceae.g..Parasutterella
p__Firmicutes;c__Clostridia;o__Lachnospirales;f__Defluviitaleaceae;g__Defluviitaleaceae UCG-011	0.574651	0.880641	0.254632	0.0475021	0.039992	0.241628	p..Firmicutes.c..Clostridia.o..Lachnospirales.f..Defluviitaleaceae.g..Defluviitaleaceae.UCG.011
p__Firmicutes;c__Clostridia;o__NA;f__NA;g__NA	0.578747	0.880641	-0.145743	1.13285	1.5622	-0.463194	p..Firmicutes.c..Clostridia.o..NA.f..NA.g..NA
p__Firmicutes;c__Clostridia;o__Lachnospirales;f__Lachnospiraceae;g__[Eubacterium] ventriosum group	0.582629	0.880641	0.257462	0.252847	0.201408	0.326408	p..Firmicutes.c..Clostridia.o..Lachnospirales.f..Lachnospiraceae.g...Eubacterium..ventriosum.group
p__Firmicutes;c__Clostridia;o__Peptostreptococcales-Tissierellales;f__Anaerovoracaceae;g__Family XIII AD3011 group	0.598751	0.880641	0.151843	0.162126	0.170861	-0.0751701	p..Firmicutes.c..Clostridia.o..Peptostreptococcales.Tissierellales.f..Anaerovoracaceae.g..Family.XIII.AD3011.group
p__Firmicutes;c__Bacilli;o__Erysipelotrichales;f__Erysipelotrichaceae;g__Holdemania	0.604398	0.880641	0.225094	0.0250246	0.035478	-0.484022	p..Firmicutes.c..Bacilli.o..Erysipelotrichales.f..Erysipelotrichaceae.g..Holdemania
p__Firmicutes;c__Clostridia;o__Lachnospirales;f__Lachnospiraceae;g__[Eubacterium] oxidoreducens group	0.619576	0.880641	-0.230935	0.0298001	0.0237222	0.314861	p..Firmicutes.c..Clostridia.o..Lachnospirales.f..Lachnospiraceae.g...Eubacterium..oxidoreducens.group
p__Firmicutes;c__Clostridia;o__Oscillospirales;f__Ruminococcaceae;g__NA	0.625051	0.880641	-0.175107	0.516906	0.791001	-0.612623	p..Firmicutes.c..Clostridia.o..Oscillospirales.f..Ruminococcaceae.g..NA
p__Firmicutes;c__Clostridia;o__Oscillospirales;f__Oscillospiraceae;g__Papillibacter	0.625573	0.880641	-0.130843	0.00330305	0.00416692	-0.253286	p..Firmicutes.c..Clostridia.o..Oscillospirales.f..Oscillospiraceae.g..Papillibacter
p__Firmicutes;c__Clostridia;o__Oscillospirales;f__Ruminococcaceae;g__Fournierella	0.641156	0.880641	-0.249299	0.0689915	0.0802082	-0.213882	p..Firmicutes.c..Clostridia.o..Oscillospirales.f..Ruminococcaceae.g..Fournierella
p__Firmicutes;c__Clostridia;o__Lachnospirales;f__Lachnospiraceae;g__Eisenbergiella	0.643584	0.880641	0.284376	0.0642178	0.0199556	1.62872	p..Firmicutes.c..Clostridia.o..Lachnospirales.f..Lachnospiraceae.g..Eisenbergiella
p__Firmicutes;c__Clostridia;o__Oscillospirales;f__Oscillospiraceae;g__Colidextribacter	0.645417	0.880641	0.125684	0.087925	0.0785127	0.161024	p..Firmicutes.c..Clostridia.o..Oscillospirales.f..Oscillospiraceae.g..Colidextribacter
p__Bacteroidota;c__Bacteroidia;o__Bacteroidales;f__Barnesiellaceae;g__Barnesiella	0.646139	0.880641	-0.388181	0.648375	0.945168	-0.542906	p..Bacteroidota.c..Bacteroidia.o..Bacteroidales.f..Barnesiellaceae.g..Barnesiella
p__Firmicutes;c__Clostridia;o__Oscillospirales;f__[Eubacterium] coprostanoligenes group;g__NA	0.648097	0.880641	0.308684	1.57045	1.2263	0.356555	p..Firmicutes.c..Clostridia.o..Oscillospirales.f...Eubacterium..coprostanoligenes.group.g..NA
p__Firmicutes;c__Clostridia;o__Clostridiales;f__Clostridiaceae;g__Clostridium sensu stricto 1	0.648133	0.880641	-0.304538	0.146501	0.251543	-0.775005	p..Firmicutes.c..Clostridia.o..Clostridiales.f..Clostridiaceae.g..Clostridium.sensu.stricto.1
p__Firmicutes;c__Clostridia;o__Lachnospirales;f__Lachnospiraceae;g__[Eubacterium] xylanophilum group	0.657017	0.880641	-0.264769	0.158863	0.128391	0.304679	p..Firmicutes.c..Clostridia.o..Lachnospirales.f..Lachnospiraceae.g...Eubacterium..xylanophilum.group
p__Firmicutes;c__Clostridia;o__Clostridia UCG-014;f__NA;g__NA	0.66454	0.880641	-0.40792	1.00585	0.806387	0.318453	p..Firmicutes.c..Clostridia.o..Clostridia.UCG.014.f..NA.g..NA
p__Actinobacteriota;c__Coriobacteriia;o__Coriobacteriales;f__Eggerthellaceae;g__Eggerthella	0.665681	0.880641	0.396669	0.154526	0.150893	0.034053	p..Actinobacteriota.c..Coriobacteriia.o..Coriobacteriales.f..Eggerthellaceae.g..Eggerthella
p__Firmicutes;c__Clostridia;o__Lachnospirales;f__Lachnospiraceae;g__Lachnospiraceae NK4A136 group	0.693277	0.883125	-0.250402	0.144855	0.175464	-0.274502	p..Firmicutes.c..Clostridia.o..Lachnospirales.f..Lachnospiraceae.g..Lachnospiraceae.NK4A136.group
p__Firmicutes;c__Clostridia;o__Lachnospirales;f__Lachnospiraceae;g__Fusicatenibacter	0.698229	0.883125	0.140906	0.322208	0.220526	0.544585	p..Firmicutes.c..Clostridia.o..Lachnospirales.f..Lachnospiraceae.g..Fusicatenibacter
p__Firmicutes;c__Clostridia;o__Oscillospirales;f__Butyricicoccaceae;g__Butyricicoccus	0.703936	0.883125	-0.137718	0.38302	0.411384	-0.102755	p..Firmicutes.c..Clostridia.o..Oscillospirales.f..Butyricicoccaceae.g..Butyricicoccus
p__Firmicutes;c__Bacilli;o__Erysipelotrichales;f__Erysipelatoclostridiaceae;g__Erysipelotrichaceae UCG-003	0.712038	0.883125	0.229677	0.930612	0.962723	-0.0488784	p..Firmicutes.c..Bacilli.o..Erysipelotrichales.f..Erysipelatoclostridiaceae.g..Erysipelotrichaceae.UCG.003
p__Firmicutes;c__Clostridia;o__Lachnospirales;f__Lachnospiraceae;g__Roseburia	0.712938	0.883125	-0.189496	0.0465808	0.0509145	-0.125257	p..Firmicutes.c..Clostridia.o..Lachnospirales.f..Lachnospiraceae.g..Roseburia
p__Firmicutes;c__Clostridia;o__Lachnospirales;f__Lachnospiraceae;g__[Eubacterium] eligens group	0.715682	0.883125	-0.195762	0.601166	0.934671	-0.635671	p..Firmicutes.c..Clostridia.o..Lachnospirales.f..Lachnospiraceae.g...Eubacterium..eligens.group
p__Firmicutes;c__Clostridia;o__Lachnospirales;f__Lachnospiraceae;g__CAG-56	0.716235	0.883125	-0.289062	0.175384	0.162249	0.11151	p..Firmicutes.c..Clostridia.o..Lachnospirales.f..Lachnospiraceae.g..CAG.56
p__Actinobacteriota;c__Coriobacteriia;o__Coriobacteriales;f__Eggerthellaceae;g__Asaccharobacter	0.726098	0.886677	-0.279383	0.0286087	0.0711543	-1.2794	p..Actinobacteriota.c..Coriobacteriia.o..Coriobacteriales.f..Eggerthellaceae.g..Asaccharobacter
p__Firmicutes;c__Clostridia;o__Lachnospirales;f__Lachnospiraceae;g__Lachnoclostridium	0.743808	0.899654	0.118821	0.114026	0.113127	0.0113043	p..Firmicutes.c..Clostridia.o..Lachnospirales.f..Lachnospiraceae.g..Lachnoclostridium
p__Proteobacteria;c__Gammaproteobacteria;o__Enterobacterales;f__Enterobacteriaceae;g__NA	0.758591	0.908878	-0.160759	0.158054	0.434993	-1.45364	p..Proteobacteria.c..Gammaproteobacteria.o..Enterobacterales.f..Enterobacteriaceae.g..NA
p__Firmicutes;c__Clostridia;o__Lachnospirales;f__Lachnospiraceae;g__Butyrivibrio	0.778231	0.923695	-0.347022	0.518164	0.87708	-0.757936	p..Firmicutes.c..Clostridia.o..Lachnospirales.f..Lachnospiraceae.g..Butyrivibrio
p__Firmicutes;c__Clostridia;o__Lachnospirales;f__Lachnospiraceae;g__Lachnospiraceae NC2004 group	0.785719	0.923948	-0.161278	0.594339	0.531605	0.160589	p..Firmicutes.c..Clostridia.o..Lachnospirales.f..Lachnospiraceae.g..Lachnospiraceae.NC2004.group
p__Bacteroidota;c__Bacteroidia;o__Bacteroidales;f__Prevotellaceae;g__NA	0.803751	0.929524	0.254274	0.269606	0.395843	-0.552036	p..Bacteroidota.c..Bacteroidia.o..Bacteroidales.f..Prevotellaceae.g..NA
p__Firmicutes;c__Clostridia;o__Oscillospirales;f__Ruminococcaceae;g__DTU089	0.812677	0.929524	0.0690308	0.0104961	0.00796965	0.351156	p..Firmicutes.c..Clostridia.o..Oscillospirales.f..Ruminococcaceae.g..DTU089
p__Firmicutes;c__Clostridia;o__Lachnospirales;f__Lachnospiraceae;g__Coprococcus	0.829467	0.929524	0.149451	1.88345	1.28816	0.547641	p..Firmicutes.c..Clostridia.o..Lachnospirales.f..Lachnospiraceae.g..Coprococcus
p__Firmicutes;c__Clostridia;o__Lachnospirales;f__Lachnospiraceae;g__Lachnospiraceae FCS020 group	0.831499	0.929524	0.0899484	0.143525	0.137567	0.0606568	p..Firmicutes.c..Clostridia.o..Lachnospirales.f..Lachnospiraceae.g..Lachnospiraceae.FCS020.group
p__Actinobacteriota;c__Coriobacteriia;o__Coriobacteriales;f__NA;g__NA	0.833418	0.929524	-0.24811	0.166184	0.412273	-1.30465	p..Actinobacteriota.c..Coriobacteriia.o..Coriobacteriales.f..NA.g..NA
p__Firmicutes;c__Clostridia;o__Lachnospirales;f__Lachnospiraceae;g__[Ruminococcus] gauvreauii group	0.834376	0.929524	0.132566	0.0240135	0.0333159	-0.453091	p..Firmicutes.c..Clostridia.o..Lachnospirales.f..Lachnospiraceae.g...Ruminococcus..gauvreauii.group
p__Firmicutes;c__Clostridia;o__Oscillospirales;f__Butyricicoccaceae;g__UCG-009	0.847436	0.935864	-0.0859526	0.0185405	0.0187061	-0.0120508	p..Firmicutes.c..Clostridia.o..Oscillospirales.f..Butyricicoccaceae.g..UCG.009
p__Firmicutes;c__Clostridia;o__Oscillospirales;f__Oscillospiraceae;g__Oscillospira	0.87376	0.949442	0.038693	0.00764201	0.00996105	-0.336086	p..Firmicutes.c..Clostridia.o..Oscillospirales.f..Oscillospiraceae.g..Oscillospira
p__Firmicutes;c__Clostridia;o__Peptostreptococcales-Tissierellales;f__Peptostreptococcaceae;g__Intestinibacter	0.874683	0.949442	-0.108515	0.0991379	0.143937	-0.532555	p..Firmicutes.c..Clostridia.o..Peptostreptococcales.Tissierellales.f..Peptostreptococcaceae.g..Intestinibacter
p__Firmicutes;c__Clostridia;o__Lachnospirales;f__Lachnospiraceae;g__GCA-900066575	0.8971	0.965523	0.0490007	0.0182955	0.0225664	-0.285807	p..Firmicutes.c..Clostridia.o..Lachnospirales.f..Lachnospiraceae.g..GCA.900066575
p__Bacteroidota;c__Bacteroidia;o__Bacteroidales;f__Rikenellaceae;g__Alistipes	0.918597	0.980351	-0.0461358	3.07689	3.27976	-0.0920826	p..Bacteroidota.c..Bacteroidia.o..Bacteroidales.f..Rikenellaceae.g..Alistipes
p__Firmicutes;c__Clostridia;o__Lachnospirales;f__Lachnospiraceae;g__Lachnospiraceae UCG-010	0.933031	0.985037	-0.0408358	0.0395641	0.0346231	0.186417	p..Firmicutes.c..Clostridia.o..Lachnospirales.f..Lachnospiraceae.g..Lachnospiraceae.UCG.010
p__Firmicutes;c__Clostridia;o__Peptostreptococcales-Tissierellales;f__Peptostreptococcaceae;g__Terrisporobacter	0.9385	0.985037	0.0417368	0.0425105	0.0836314	-0.956649	p..Firmicutes.c..Clostridia.o..Peptostreptococcales.Tissierellales.f..Peptostreptococcaceae.g..Terrisporobacter
p__Bacteroidota;c__Bacteroidia;o__Bacteroidales;f__Tannerellaceae;g__Parabacteroides	0.950655	0.989617	0.0213159	1.8705	1.94002	-0.0526186	p..Bacteroidota.c..Bacteroidia.o..Bacteroidales.f..Tannerellaceae.g..Parabacteroides
p__Verrucomicrobiota;c__Verrucomicrobiae;o__Verrucomicrobiales;f__Akkermansiaceae;g__Akkermansia	0.96371	0.990407	0.0479752	1.06107	0.790117	0.424823	p..Verrucomicrobiota.c..Verrucomicrobiae.o..Verrucomicrobiales.f..Akkermansiaceae.g..Akkermansia
p__Firmicutes;c__Clostridia;o__Oscillospirales;f__Ruminococcaceae;g__[Eubacterium] siraeum group	0.967011	0.990407	-0.0291415	0.354465	0.393789	-0.151295	p..Firmicutes.c..Clostridia.o..Oscillospirales.f..Ruminococcaceae.g...Eubacterium..siraeum.group
p__Euryarchaeota;c__Methanobacteria;o__Methanobacteriales;f__Methanobacteriaceae;g__Methanobrevibacter	0.987214	0.996268	-0.0184263	0.484142	0.356965	0.438378	p..Euryarchaeota.c..Methanobacteria.o..Methanobacteriales.f..Methanobacteriaceae.g..Methanobrevibacter
p__Firmicutes;c__Clostridia;o__Oscillospirales;f__Ruminococcaceae;g__Ruminococcus	0.988424	0.996268	-0.012051	4.7694	3.8612	0.304674	p..Firmicutes.c..Clostridia.o..Oscillospirales.f..Ruminococcaceae.g..Ruminococcus
p__Firmicutes;c__Clostridia;o__Oscillospirales;f__Ruminococcaceae;g__Subdoligranulum	0.997596	0.997596	0.00223559	5.88518	4.30736	0.450176	p..Firmicutes.c..Clostridia.o..Oscillospirales.f..Ruminococcaceae.g..Subdoligranulum

## Sheet: I vs E 16S (GENUS)
feature	ANCOMBC2,pval	ANCOMBC2,adjpval,fdr	lfc_groupI	mean1	mean2	log2FC	DESCRIPTION
p__Bacteroidota;c__Bacteroidia;o__Bacteroidales;f__NA;g__NA	1.06492e-07	1.28635e-05	-3.81601	0.015486	1.22084	-6.18157	p..Bacteroidota.c..Bacteroidia.o..Bacteroidales.f..NA.g..NA
p__Firmicutes;c__Clostridia;o__Lachnospirales;f__Lachnospiraceae;g__Blautia	2.04182e-07	1.28635e-05	-2.68794	0.018181	0.2999	-3.94695	p..Firmicutes.c..Clostridia.o..Lachnospirales.f..Lachnospiraceae.g..Blautia
p__Desulfobacterota;c__Desulfovibrionia;o__Desulfovibrionales;f__NA;g__NA	4.46105e-07	1.87364e-05	-2.35105	0	0.0565525	-5.42007	p..Desulfobacterota.c..Desulfovibrionia.o..Desulfovibrionales.f..NA.g..NA
p__Bacteroidota;c__Bacteroidia;o__Bacteroidales;f__Marinifilaceae;g__Butyricimonas	1.10393e-06	3.47737e-05	-3.20512	0.0237912	0.221078	-3.14509	p..Bacteroidota.c..Bacteroidia.o..Bacteroidales.f..Marinifilaceae.g..Butyricimonas
p__Firmicutes;c__Clostridia;o__Peptostreptococcales-Tissierellales;f__Anaerovoracaceae;g__Family XIII UCG-001	4.62725e-06	0.000116607	-1.6823	0.00482253	0.0409743	-2.77707	p..Firmicutes.c..Clostridia.o..Peptostreptococcales.Tissierellales.f..Anaerovoracaceae.g..Family.XIII.UCG.001
p__Bacteroidota;c__Bacteroidia;o__Bacteroidales;f__Barnesiellaceae;g__Coprobacter	1.95691e-05	0.00041095	-2.05595	0.0152046	0.0630906	-1.96058	p..Bacteroidota.c..Bacteroidia.o..Bacteroidales.f..Barnesiellaceae.g..Coprobacter
p__Firmicutes;c__Clostridia;o__Peptostreptococcales-Tissierellales;f__Peptostreptococcaceae;g__Intestinibacter	0.000415852	0.00748533	2.35503	0.443463	0.143937	1.61428	p..Firmicutes.c..Clostridia.o..Peptostreptococcales.Tissierellales.f..Peptostreptococcaceae.g..Intestinibacter
p__Firmicutes;c__Bacilli;o__Erysipelotrichales;f__Erysipelotrichaceae;g__[Clostridium] innocuum group	0.00146073	0.0230065	1.41261	0.0585251	0.0215595	1.38592	p..Firmicutes.c..Bacilli.o..Erysipelotrichales.f..Erysipelotrichaceae.g...Clostridium..innocuum.group
p__Firmicutes;c__Clostridia;o__Oscillospirales;f__Butyricicoccaceae;g__Butyricicoccus	0.001751	0.0245141	-0.874762	0.168803	0.411384	-1.27837	p..Firmicutes.c..Clostridia.o..Oscillospirales.f..Butyricicoccaceae.g..Butyricicoccus
p__Firmicutes;c__Bacilli;o__Erysipelotrichales;f__Erysipelotrichaceae;g__Faecalitalea	0.00239409	0.0276715	1.73765	0.0676328	0.0177251	1.85441	p..Firmicutes.c..Bacilli.o..Erysipelotrichales.f..Erysipelotrichaceae.g..Faecalitalea
p__Firmicutes;c__Clostridia;o__Lachnospirales;f__Lachnospiraceae;g__Fusicatenibacter	0.00241576	0.0276715	-1.43098	0.075633	0.220526	-1.52711	p..Firmicutes.c..Clostridia.o..Lachnospirales.f..Lachnospiraceae.g..Fusicatenibacter
p__Firmicutes;c__NA;o__NA;f__NA;g__NA	0.00330808	0.0347348	-1.29284	0.0516953	0.151891	-1.53046	p..Firmicutes.c..NA.o..NA.f..NA.g..NA
p__Firmicutes;c__Clostridia;o__Lachnospirales;f__Lachnospiraceae;g__Butyrivibrio	0.00386382	0.0374493	-2.41204	0.000252797	0.87708	-9.09601	p..Firmicutes.c..Clostridia.o..Lachnospirales.f..Lachnospiraceae.g..Butyrivibrio
p__Firmicutes;c__Clostridia;o__Oscillospirales;f__UCG-010;g__NA	0.00690891	0.0614718	-1.96906	0.0756924	0.234935	-1.61677	p..Firmicutes.c..Clostridia.o..Oscillospirales.f..UCG.010.g..NA
p__Desulfobacterota;c__Desulfovibrionia;o__Desulfovibrionales;f__Desulfovibrionaceae;g__Desulfovibrio	0.00731807	0.0614718	-2.2123	0.0237891	0.346913	-3.79204	p..Desulfobacterota.c..Desulfovibrionia.o..Desulfovibrionales.f..Desulfovibrionaceae.g..Desulfovibrio
p__Actinobacteriota;c__Actinobacteria;o__Micrococcales;f__Micrococcaceae;g__Rothia	0.00931218	0.0733334	-0.824206	0.00312041	0.0138355	-1.76367	p..Actinobacteriota.c..Actinobacteria.o..Micrococcales.f..Micrococcaceae.g..Rothia
p__Firmicutes;c__Clostridia;o__Oscillospirales;f__Oscillospiraceae;g__Flavonifractor	0.0100596	0.0745595	0.935547	0.100753	0.0421131	1.23211	p..Firmicutes.c..Clostridia.o..Oscillospirales.f..Oscillospiraceae.g..Flavonifractor
p__Bacteroidota;c__Bacteroidia;o__Bacteroidales;f__Prevotellaceae;g__Prevotellaceae NK3B31 group	0.0108103	0.0756723	-3.29856	0.00109959	4.39999	-10.8098	p..Bacteroidota.c..Bacteroidia.o..Bacteroidales.f..Prevotellaceae.g..Prevotellaceae.NK3B31.group
p__Firmicutes;c__Clostridia;o__Lachnospirales;f__Lachnospiraceae;g__Marvinbryantia	0.0124525	0.0824724	-1.37135	0.0198391	0.068932	-1.72972	p..Firmicutes.c..Clostridia.o..Lachnospirales.f..Lachnospiraceae.g..Marvinbryantia
p__Firmicutes;c__Clostridia;o__Oscillospirales;f__NA;g__NA	0.0130909	0.0824724	-0.875627	0.163236	0.421068	-1.35982	p..Firmicutes.c..Clostridia.o..Oscillospirales.f..NA.g..NA
p__Firmicutes;c__Clostridia;o__Oscillospirales;f__Oscillospiraceae;g__NK4A214 group	0.013794	0.0827639	-2.08191	0.089929	0.589852	-2.69526	p..Firmicutes.c..Clostridia.o..Oscillospirales.f..Oscillospiraceae.g..NK4A214.group
p__Actinobacteriota;c__Actinobacteria;o__Bifidobacteriales;f__Bifidobacteriaceae;g__Bifidobacterium	0.0145708	0.0834507	1.21615	9.94377	4.79208	1.05293	p..Actinobacteriota.c..Actinobacteria.o..Bifidobacteriales.f..Bifidobacteriaceae.g..Bifidobacterium
p__Firmicutes;c__Clostridia;o__Oscillospirales;f__UCG-011;g__NA	0.0182826	0.100157	-1.19122	0.0493937	0.129948	-1.3715	p..Firmicutes.c..Clostridia.o..Oscillospirales.f..UCG.011.g..NA
p__Firmicutes;c__Bacilli;o__Erysipelotrichales;f__Erysipelatoclostridiaceae;g__Erysipelatoclostridium	0.0233385	0.114614	1.59175	0.145338	0.0460727	1.62905	p..Firmicutes.c..Bacilli.o..Erysipelotrichales.f..Erysipelatoclostridiaceae.g..Erysipelatoclostridium
p__Firmicutes;c__Clostridia;o__Lachnospirales;f__Lachnospiraceae;g__Lachnospiraceae UCG-001	0.0233469	0.114614	-1.02649	0.096813	0.157265	-0.692265	p..Firmicutes.c..Clostridia.o..Lachnospirales.f..Lachnospiraceae.g..Lachnospiraceae.UCG.001
p__Firmicutes;c__Clostridia;o__Lachnospirales;f__Lachnospiraceae;g__[Eubacterium] ruminantium group	0.0236505	0.114614	-1.78745	0.0300238	0.388354	-3.63464	p..Firmicutes.c..Clostridia.o..Lachnospirales.f..Lachnospiraceae.g...Eubacterium..ruminantium.group
p__Actinobacteriota;c__Coriobacteriia;o__Coriobacteriales;f__Eggerthellaceae;g__Eggerthella	0.0296038	0.131335	1.66952	0.303732	0.150893	1.00281	p..Actinobacteriota.c..Coriobacteriia.o..Coriobacteriales.f..Eggerthellaceae.g..Eggerthella
p__Firmicutes;c__Clostridia;o__Peptostreptococcales-Tissierellales;f__Peptostreptococcaceae;g__Terrisporobacter	0.029749	0.131335	1.31577	0.0992674	0.0836314	0.243654	p..Firmicutes.c..Clostridia.o..Peptostreptococcales.Tissierellales.f..Peptostreptococcaceae.g..Terrisporobacter
p__Firmicutes;c__Clostridia;o__Lachnospirales;f__Lachnospiraceae;g__Coprococcus	0.0302278	0.131335	-1.69535	0.452139	1.28816	-1.50768	p..Firmicutes.c..Clostridia.o..Lachnospirales.f..Lachnospiraceae.g..Coprococcus
p__Firmicutes;c__Clostridia;o__Lachnospirales;f__Lachnospiraceae;g__Lachnospiraceae ND3007 group	0.0367548	0.15437	-1.21026	0.253739	0.472835	-0.894444	p..Firmicutes.c..Clostridia.o..Lachnospirales.f..Lachnospiraceae.g..Lachnospiraceae.ND3007.group
p__Firmicutes;c__Clostridia;o__Oscillospirales;f__Ruminococcaceae;g__NA	0.0394223	0.15803	0.813393	1.54149	0.791001	0.961375	p..Firmicutes.c..Clostridia.o..Oscillospirales.f..Ruminococcaceae.g..NA
p__Firmicutes;c__Clostridia;o__Lachnospirales;f__Lachnospiraceae;g__Sellimonas	0.0403977	0.15803	1.45958	0.0874054	0.019104	2.11732	p..Firmicutes.c..Clostridia.o..Lachnospirales.f..Lachnospiraceae.g..Sellimonas
p__Firmicutes;c__Clostridia;o__Oscillospirales;f__Oscillospiraceae;g__NA	0.0413889	0.15803	-1.00572	0.322433	0.646009	-0.999533	p..Firmicutes.c..Clostridia.o..Oscillospirales.f..Oscillospiraceae.g..NA
p__Firmicutes;c__Clostridia;o__Oscillospirales;f__Oscillospiraceae;g__UCG-002	0.0502303	0.186148	-1.00109	0.810664	1.40822	-0.79568	p..Firmicutes.c..Clostridia.o..Oscillospirales.f..Oscillospiraceae.g..UCG.002
p__Firmicutes;c__Clostridia;o__Oscillospirales;f__Ruminococcaceae;g__UBA1819	0.0535924	0.192933	0.649538	0.120506	0.0977256	0.298569	p..Firmicutes.c..Clostridia.o..Oscillospirales.f..Ruminococcaceae.g..UBA1819
p__Firmicutes;c__Clostridia;o__Lachnospirales;f__Lachnospiraceae;g__CAG-56	0.0581611	0.203564	-1.15373	0.0883023	0.162249	-0.867737	p..Firmicutes.c..Clostridia.o..Lachnospirales.f..Lachnospiraceae.g..CAG.56
p__Firmicutes;c__Clostridia;o__Lachnospirales;f__Lachnospiraceae;g__Lachnospiraceae UCG-008	0.0652992	0.22237	-1.17979	0.0330634	0.0613248	-0.864868	p..Firmicutes.c..Clostridia.o..Lachnospirales.f..Lachnospiraceae.g..Lachnospiraceae.UCG.008
p__Firmicutes;c__Clostridia;o__Oscillospirales;f__Oscillospiraceae;g__Papillibacter	0.0727946	0.226983	-0.428947	0.00132833	0.00416692	-1.04186	p..Firmicutes.c..Clostridia.o..Oscillospirales.f..Oscillospiraceae.g..Papillibacter
p__Firmicutes;c__Bacilli;o__Erysipelotrichales;f__Erysipelotrichaceae;g__Turicibacter	0.07304	0.226983	1.20747	0.110761	0.166386	-0.58126	p..Firmicutes.c..Bacilli.o..Erysipelotrichales.f..Erysipelotrichaceae.g..Turicibacter
p__Firmicutes;c__Clostridia;o__Clostridiales;f__Clostridiaceae;g__Clostridium sensu stricto 1	0.0730638	0.226983	1.29442	0.747116	0.251543	1.5654	p..Firmicutes.c..Clostridia.o..Clostridiales.f..Clostridiaceae.g..Clostridium.sensu.stricto.1
p__Actinobacteriota;c__Coriobacteriia;o__Coriobacteriales;f__NA;g__NA	0.0738596	0.226983	-1.80233	0.019143	0.412273	-4.33495	p..Actinobacteriota.c..Coriobacteriia.o..Coriobacteriales.f..NA.g..NA
p__Firmicutes;c__Clostridia;o__Oscillospirales;f__Oscillospiraceae;g__Oscillibacter	0.0780929	0.234279	0.88633	0.140254	0.071503	0.95878	p..Firmicutes.c..Clostridia.o..Oscillospirales.f..Oscillospiraceae.g..Oscillibacter
p__Firmicutes;c__Negativicutes;o__Acidaminococcales;f__Acidaminococcaceae;g__Phascolarctobacterium	0.0803366	0.235405	-2.21989	0.665251	1.5095	-1.18046	p..Firmicutes.c..Negativicutes.o..Acidaminococcales.f..Acidaminococcaceae.g..Phascolarctobacterium
p__Firmicutes;c__Clostridia;o__Lachnospirales;f__Lachnospiraceae;g__GCA-900066575	0.0874503	0.250426	-0.636046	0.00912184	0.0225664	-1.1913	p..Firmicutes.c..Clostridia.o..Lachnospirales.f..Lachnospiraceae.g..GCA.900066575
p__Firmicutes;c__Clostridia;o__Eubacteriales;f__Anaerofustaceae;g__Anaerofustis	0.0898156	0.251484	0.492392	0.00518329	0.00245206	0.780645	p..Firmicutes.c..Clostridia.o..Eubacteriales.f..Anaerofustaceae.g..Anaerofustis
p__Actinobacteriota;c__Coriobacteriia;o__Coriobacteriales;f__Eggerthellaceae;g__NA	0.10459	0.286486	-1.36189	0.18639	0.323854	-0.792603	p..Actinobacteriota.c..Coriobacteriia.o..Coriobacteriales.f..Eggerthellaceae.g..NA
p__Firmicutes;c__Clostridia;o__Oscillospirales;f__Ruminococcaceae;g__Ruminococcus	0.115151	0.307447	0.67974	5.40716	3.8612	0.485678	p..Firmicutes.c..Clostridia.o..Oscillospirales.f..Ruminococcaceae.g..Ruminococcus
p__Firmicutes;c__Clostridia;o__Oscillospirales;f__[Clostridium] methylpentosum group;g__NA	0.117123	0.307447	-0.43404	0.00455737	0.00661926	-0.431778	p..Firmicutes.c..Clostridia.o..Oscillospirales.f...Clostridium..methylpentosum.group.g..NA
p__Firmicutes;c__Clostridia;o__Clostridia vadinBB60 group;f__NA;g__NA	0.125459	0.32261	-0.75854	0.0415657	0.0774142	-0.875998	p..Firmicutes.c..Clostridia.o..Clostridia.vadinBB60.group.f..NA.g..NA
p__Firmicutes;c__Clostridia;o__Lachnospirales;f__Lachnospiraceae;g__[Eubacterium] fissicatena group	0.136167	0.343142	0.501848	0.00765549	0.00366282	0.844873	p..Firmicutes.c..Clostridia.o..Lachnospirales.f..Lachnospiraceae.g...Eubacterium..fissicatena.group
p__Firmicutes;c__Clostridia;o__Lachnospirales;f__Defluviitaleaceae;g__Defluviitaleaceae UCG-011	0.147123	0.36348	-0.598802	0.0319268	0.039992	-0.31307	p..Firmicutes.c..Clostridia.o..Lachnospirales.f..Defluviitaleaceae.g..Defluviitaleaceae.UCG.011
p__Firmicutes;c__Bacilli;o__Lactobacillales;f__Carnobacteriaceae;g__Granulicatella	0.154625	0.374668	-0.501537	0.0024754	0.00825976	-1.32834	p..Firmicutes.c..Bacilli.o..Lactobacillales.f..Carnobacteriaceae.g..Granulicatella
p__Firmicutes;c__Clostridia;o__Oscillospirales;f__Ruminococcaceae;g__Candidatus Soleaferrea	0.1629	0.387272	0.579577	0.018206	0.0131617	0.430337	p..Firmicutes.c..Clostridia.o..Oscillospirales.f..Ruminococcaceae.g..Candidatus.Soleaferrea
p__Actinobacteriota;c__Coriobacteriia;o__Coriobacteriales;f__Atopobiaceae;g__Olsenella	0.175461	0.409408	-1.12532	0.0678777	0.0546753	0.305258	p..Actinobacteriota.c..Coriobacteriia.o..Coriobacteriales.f..Atopobiaceae.g..Olsenella
p__Bacteroidota;c__Bacteroidia;o__Bacteroidales;f__Tannerellaceae;g__Parabacteroides	0.180016	0.412157	-1.37302	2.35712	1.94002	0.280775	p..Bacteroidota.c..Bacteroidia.o..Bacteroidales.f..Tannerellaceae.g..Parabacteroides
p__Firmicutes;c__Clostridia;o__Clostridia UCG-014;f__NA;g__NA	0.185765	0.412157	-1.00773	0.59525	0.806387	-0.437119	p..Firmicutes.c..Clostridia.o..Clostridia.UCG.014.f..NA.g..NA
p__Firmicutes;c__Clostridia;o__Lachnospirales;f__Lachnospiraceae;g__Lachnospiraceae NK4A136 group	0.192275	0.412157	0.868325	0.45324	0.175464	1.36232	p..Firmicutes.c..Clostridia.o..Lachnospirales.f..Lachnospiraceae.g..Lachnospiraceae.NK4A136.group
p__Bacteroidota;c__Bacteroidia;o__Bacteroidales;f__Prevotellaceae;g__NA	0.192293	0.412157	-0.994684	0.00952055	0.395843	-5.19103	p..Bacteroidota.c..Bacteroidia.o..Bacteroidales.f..Prevotellaceae.g..NA
p__Firmicutes;c__Clostridia;o__Lachnospirales;f__Lachnospiraceae;g__[Eubacterium] oxidoreducens group	0.197046	0.412157	-0.627898	0.0127487	0.0237222	-0.830415	p..Firmicutes.c..Clostridia.o..Lachnospirales.f..Lachnospiraceae.g...Eubacterium..oxidoreducens.group
p__Firmicutes;c__Clostridia;o__Oscillospirales;f__Oscillospiraceae;g__Intestinimonas	0.19707	0.412157	-0.904387	0.0551387	0.106249	-0.929598	p..Firmicutes.c..Clostridia.o..Oscillospirales.f..Oscillospiraceae.g..Intestinimonas
p__Firmicutes;c__Clostridia;o__Lachnospirales;f__Lachnospiraceae;g__Anaerostipes	0.199536	0.412157	0.635269	1.39361	0.950491	0.551432	p..Firmicutes.c..Clostridia.o..Lachnospirales.f..Lachnospiraceae.g..Anaerostipes
p__Firmicutes;c__Clostridia;o__Lachnospirales;f__Lachnospiraceae;g__[Ruminococcus] torques group	0.211111	0.429032	-0.498551	0.136891	0.211949	-0.625679	p..Firmicutes.c..Clostridia.o..Lachnospirales.f..Lachnospiraceae.g...Ruminococcus..torques.group
p__Actinobacteriota;c__Coriobacteriia;o__Coriobacteriales;f__Eggerthellaceae;g__Gordonibacter	0.232002	0.464004	0.809937	0.0283399	0.0346215	-0.276863	p..Actinobacteriota.c..Coriobacteriia.o..Coriobacteriales.f..Eggerthellaceae.g..Gordonibacter
p__Firmicutes;c__Clostridia;o__Lachnospirales;f__Lachnospiraceae;g__Lachnospiraceae FCS020 group	0.239288	0.471099	-0.533421	0.0939332	0.137567	-0.543915	p..Firmicutes.c..Clostridia.o..Lachnospirales.f..Lachnospiraceae.g..Lachnospiraceae.FCS020.group
p__Bacteroidota;c__Bacteroidia;o__Bacteroidales;f__Barnesiellaceae;g__Barnesiella	0.247527	0.476481	-1.26283	1.01223	0.945168	0.0987647	p..Bacteroidota.c..Bacteroidia.o..Bacteroidales.f..Barnesiellaceae.g..Barnesiella
p__Bacteroidota;c__Bacteroidia;o__Bacteroidales;f__Bacteroidaceae;g__Bacteroides	0.249585	0.476481	0.429164	13.2508	10.1314	0.387195	p..Bacteroidota.c..Bacteroidia.o..Bacteroidales.f..Bacteroidaceae.g..Bacteroides
p__Firmicutes;c__Clostridia;o__Oscillospirales;f__Butyricicoccaceae;g__UCG-009	0.255722	0.480911	-0.464744	0.011881	0.0187061	-0.600026	p..Firmicutes.c..Clostridia.o..Oscillospirales.f..Butyricicoccaceae.g..UCG.009
p__Proteobacteria;c__Gammaproteobacteria;o__Burkholderiales;f__Sutterellaceae;g__Parasutterella	0.264043	0.489256	0.746498	0.311746	0.176346	0.817183	p..Proteobacteria.c..Gammaproteobacteria.o..Burkholderiales.f..Sutterellaceae.g..Parasutterella
p__Firmicutes;c__Bacilli;o__RF39;f__NA;g__NA	0.270004	0.492165	-0.655602	0.0611615	0.0700088	-0.190964	p..Firmicutes.c..Bacilli.o..RF39.f..NA.g..NA
p__Firmicutes;c__Clostridia;o__Oscillospirales;f__Ruminococcaceae;g__Negativibacillus	0.273425	0.492165	-0.584827	0.0082517	0.0360773	-1.96246	p..Firmicutes.c..Clostridia.o..Oscillospirales.f..Ruminococcaceae.g..Negativibacillus
p__Actinobacteriota;c__Coriobacteriia;o__Coriobacteriales;f__Eggerthellaceae;g__Adlercreutzia	0.286913	0.501415	0.634439	0.0295134	0.0108691	1.33658	p..Actinobacteriota.c..Coriobacteriia.o..Coriobacteriales.f..Eggerthellaceae.g..Adlercreutzia
p__Firmicutes;c__Bacilli;o__Lactobacillales;f__Streptococcaceae;g__Streptococcus	0.286966	0.501415	-0.797394	0.739264	2.8939	-1.96689	p..Firmicutes.c..Bacilli.o..Lactobacillales.f..Streptococcaceae.g..Streptococcus
p__Firmicutes;c__Clostridia;o__Oscillospirales;f__[Eubacterium] coprostanoligenes group;g__NA	0.291599	0.501415	0.576978	1.87426	1.2263	0.61146	p..Firmicutes.c..Clostridia.o..Oscillospirales.f...Eubacterium..coprostanoligenes.group.g..NA
p__Firmicutes;c__Clostridia;o__Christensenellales;f__Christensenellaceae;g__Christensenellaceae R-7 group	0.294482	0.501415	-0.778039	0.508074	0.670757	-0.39982	p..Firmicutes.c..Clostridia.o..Christensenellales.f..Christensenellaceae.g..Christensenellaceae.R.7.group
p__Firmicutes;c__Clostridia;o__Christensenellales;f__Christensenellaceae;g__Christensenella	0.313383	0.526484	-0.340119	0.00278191	0.00616649	-0.862868	p..Firmicutes.c..Clostridia.o..Christensenellales.f..Christensenellaceae.g..Christensenella
p__Firmicutes;c__Clostridia;o__Lachnospirales;f__Lachnospiraceae;g__Lachnospiraceae UCG-010	0.323728	0.536707	-0.523509	0.0225203	0.0346231	-0.591655	p..Firmicutes.c..Clostridia.o..Lachnospirales.f..Lachnospiraceae.g..Lachnospiraceae.UCG.010
p__Proteobacteria;c__Gammaproteobacteria;o__Enterobacterales;f__Enterobacteriaceae;g__NA	0.329082	0.538498	0.651838	0.887555	0.434993	1.02656	p..Proteobacteria.c..Gammaproteobacteria.o..Enterobacterales.f..Enterobacteriaceae.g..NA
p__Firmicutes;c__Clostridia;o__Lachnospirales;f__Lachnospiraceae;g__[Eubacterium] xylanophilum group	0.340562	0.550138	-0.522514	0.0880451	0.128391	-0.537353	p..Firmicutes.c..Clostridia.o..Lachnospirales.f..Lachnospiraceae.g...Eubacterium..xylanophilum.group
p__Firmicutes;c__Clostridia;o__Lachnospirales;f__Lachnospiraceae;g__Hungatella	0.352909	0.559091	0.362711	0.0177295	0.00794475	1.03735	p..Firmicutes.c..Clostridia.o..Lachnospirales.f..Lachnospiraceae.g..Hungatella
p__Firmicutes;c__Bacilli;o__Staphylococcales;f__Gemellaceae;g__Gemella	0.35867	0.559091	-0.281337	0.0086312	0.0080099	0.0926969	p..Firmicutes.c..Bacilli.o..Staphylococcales.f..Gemellaceae.g..Gemella
p__Firmicutes;c__Bacilli;o__Lactobacillales;f__Lactobacillaceae;g__Lactobacillus	0.366964	0.559091	-0.874538	0.208527	1.03539	-2.30443	p..Firmicutes.c..Bacilli.o..Lactobacillales.f..Lactobacillaceae.g..Lactobacillus
p__Firmicutes;c__Clostridia;o__Lachnospirales;f__Lachnospiraceae;g__Eisenbergiella	0.369444	0.559091	0.419812	0.0526973	0.0199556	1.34289	p..Firmicutes.c..Clostridia.o..Lachnospirales.f..Lachnospiraceae.g..Eisenbergiella
p__Verrucomicrobiota;c__Verrucomicrobiae;o__Verrucomicrobiales;f__Akkermansiaceae;g__Akkermansia	0.372515	0.559091	0.695873	1.87593	0.790117	1.24604	p..Verrucomicrobiota.c..Verrucomicrobiae.o..Verrucomicrobiales.f..Akkermansiaceae.g..Akkermansia
p__Firmicutes;c__Clostridia;o__Oscillospirales;f__Oscillospiraceae;g__Colidextribacter	0.372727	0.559091	-0.32024	0.0543362	0.0785127	-0.520182	p..Firmicutes.c..Clostridia.o..Oscillospirales.f..Oscillospiraceae.g..Colidextribacter
p__Firmicutes;c__Clostridia;o__Lachnospirales;f__Lachnospiraceae;g__[Eubacterium] eligens group	0.393501	0.583307	-0.535503	0.475301	0.934671	-0.973604	p..Firmicutes.c..Clostridia.o..Lachnospirales.f..Lachnospiraceae.g...Eubacterium..eligens.group
p__Bacteroidota;c__Bacteroidia;o__Bacteroidales;f__Marinifilaceae;g__Odoribacter	0.410445	0.596011	-0.517352	0.404072	0.548726	-0.440205	p..Bacteroidota.c..Bacteroidia.o..Bacteroidales.f..Marinifilaceae.g..Odoribacter
p__Firmicutes;c__Clostridia;o__NA;f__NA;g__NA	0.411532	0.596011	-0.189926	1.10309	1.5622	-0.501506	p..Firmicutes.c..Clostridia.o..NA.f..NA.g..NA
p__Firmicutes;c__Clostridia;o__Peptostreptococcales-Tissierellales;f__Peptostreptococcaceae;g__Romboutsia	0.44143	0.63096	0.482569	0.612988	0.367869	0.734552	p..Firmicutes.c..Clostridia.o..Peptostreptococcales.Tissierellales.f..Peptostreptococcaceae.g..Romboutsia
p__Firmicutes;c__Clostridia;o__Oscillospirales;f__Oscillospiraceae;g__Oscillospira	0.445678	0.63096	-0.279882	0.00877592	0.00996105	-0.159643	p..Firmicutes.c..Clostridia.o..Oscillospirales.f..Oscillospiraceae.g..Oscillospira
p__Firmicutes;c__Clostridia;o__Oscillospirales;f__Ruminococcaceae;g__Subdoligranulum	0.451177	0.631647	-0.438834	5.35158	4.30736	0.313071	p..Firmicutes.c..Clostridia.o..Oscillospirales.f..Ruminococcaceae.g..Subdoligranulum
p__Firmicutes;c__Negativicutes;o__Veillonellales-Selenomonadales;f__Veillonellaceae;g__Dialister	0.463077	0.641184	0.838102	1.62231	0.845102	0.939747	p..Firmicutes.c..Negativicutes.o..Veillonellales.Selenomonadales.f..Veillonellaceae.g..Dialister
p__Firmicutes;c__Clostridia;o__Oscillospirales;f__Oscillospiraceae;g__UCG-005	0.473638	0.648678	-0.300548	0.289752	0.40234	-0.471717	p..Firmicutes.c..Clostridia.o..Oscillospirales.f..Oscillospiraceae.g..UCG.005
p__Actinobacteriota;c__Coriobacteriia;o__Coriobacteriales;f__Coriobacteriaceae;g__Collinsella	0.486354	0.658931	0.690191	2.28602	1.32568	0.785487	p..Actinobacteriota.c..Coriobacteriia.o..Coriobacteriales.f..Coriobacteriaceae.g..Collinsella
p__Firmicutes;c__Clostridia;o__Lachnospirales;f__Lachnospiraceae;g__[Ruminococcus] gauvreauii group	0.493092	0.659981	-0.375145	0.0216474	0.0333159	-0.591992	p..Firmicutes.c..Clostridia.o..Lachnospirales.f..Lachnospiraceae.g...Ruminococcus..gauvreauii.group
p__Actinobacteriota;c__Actinobacteria;o__Actinomycetales;f__Actinomycetaceae;g__Actinomyces	0.497605	0.659981	-0.293068	0.0122688	0.0246684	-0.933809	p..Actinobacteriota.c..Actinobacteria.o..Actinomycetales.f..Actinomycetaceae.g..Actinomyces
p__Firmicutes;c__Clostridia;o__Lachnospirales;f__Lachnospiraceae;g__Moryella	0.511054	0.669186	-0.282525	0.00691186	0.0124734	-0.742399	p..Firmicutes.c..Clostridia.o..Lachnospirales.f..Lachnospiraceae.g..Moryella
p__Firmicutes;c__Clostridia;o__Monoglobales;f__Monoglobaceae;g__Monoglobus	0.519843	0.669186	0.272813	0.21605	0.167792	0.362111	p..Firmicutes.c..Clostridia.o..Monoglobales.f..Monoglobaceae.g..Monoglobus
p__Firmicutes;c__Bacilli;o__Erysipelotrichales;f__Erysipelotrichaceae;g__Holdemania	0.520478	0.669186	0.30684	0.0310421	0.035478	-0.185146	p..Firmicutes.c..Bacilli.o..Erysipelotrichales.f..Erysipelotrichaceae.g..Holdemania
p__Firmicutes;c__Clostridia;o__Peptostreptococcales-Tissierellales;f__Anaerovoracaceae;g__[Eubacterium] brachy group	0.536016	0.677704	0.309236	0.0122012	0.0110069	0.133074	p..Firmicutes.c..Clostridia.o..Peptostreptococcales.Tissierellales.f..Anaerovoracaceae.g...Eubacterium..brachy.group
p__Firmicutes;c__Clostridia;o__Oscillospirales;f__Oscillospiraceae;g__UCG-003	0.53786	0.677704	-0.316403	0.035699	0.0552129	-0.61039	p..Firmicutes.c..Clostridia.o..Oscillospirales.f..Oscillospiraceae.g..UCG.003
p__Bacteroidota;c__Bacteroidia;o__Bacteroidales;f__Rikenellaceae;g__Alistipes	0.549516	0.683622	0.242153	4.02736	3.27976	0.296134	p..Bacteroidota.c..Bacteroidia.o..Bacteroidales.f..Rikenellaceae.g..Alistipes
p__Firmicutes;c__Negativicutes;o__Veillonellales-Selenomonadales;f__Veillonellaceae;g__Veillonella	0.557083	0.683622	0.4359	0.486733	0.385189	0.33651	p..Firmicutes.c..Negativicutes.o..Veillonellales.Selenomonadales.f..Veillonellaceae.g..Veillonella
p__Firmicutes;c__Clostridia;o__Lachnospirales;f__Lachnospiraceae;g__Lachnospira	0.558833	0.683622	0.379724	0.707894	0.379686	0.89635	p..Firmicutes.c..Clostridia.o..Lachnospirales.f..Lachnospiraceae.g..Lachnospira
p__Firmicutes;c__Clostridia;o__Lachnospirales;f__Lachnospiraceae;g__Lachnospiraceae NC2004 group	0.568562	0.688835	-0.448982	0.851318	0.531605	0.677967	p..Firmicutes.c..Clostridia.o..Lachnospirales.f..Lachnospiraceae.g..Lachnospiraceae.NC2004.group
p__Bacteroidota;c__Bacteroidia;o__Bacteroidales;f__Prevotellaceae;g__Prevotella	0.594118	0.712941	-0.633939	1.25833	1.48473	-0.23846	p..Bacteroidota.c..Bacteroidia.o..Bacteroidales.f..Prevotellaceae.g..Prevotella
p__Firmicutes;c__Bacilli;o__Erysipelotrichales;f__Erysipelatoclostridiaceae;g__Erysipelotrichaceae UCG-003	0.60762	0.722265	-0.405585	0.778095	0.962723	-0.306693	p..Firmicutes.c..Bacilli.o..Erysipelotrichales.f..Erysipelatoclostridiaceae.g..Erysipelotrichaceae.UCG.003
p__Firmicutes;c__Clostridia;o__Oscillospirales;f__Ruminococcaceae;g__[Eubacterium] siraeum group	0.635514	0.74139	-0.313332	0.244338	0.393789	-0.68553	p..Firmicutes.c..Clostridia.o..Oscillospirales.f..Ruminococcaceae.g...Eubacterium..siraeum.group
p__Firmicutes;c__Clostridia;o__Lachnospirales;f__Lachnospiraceae;g__Lachnospiraceae UCG-004	0.637065	0.74139	-0.183715	0.0311074	0.0411092	-0.387507	p..Firmicutes.c..Clostridia.o..Lachnospirales.f..Lachnospiraceae.g..Lachnospiraceae.UCG.004
p__Firmicutes;c__Clostridia;o__Peptococcales;f__Peptococcaceae;g__Peptococcus	0.641361	0.74139	-0.315458	0.0365766	0.0539247	-0.543383	p..Firmicutes.c..Clostridia.o..Peptococcales.f..Peptococcaceae.g..Peptococcus
p__Firmicutes;c__Clostridia;o__Oscillospirales;f__Ruminococcaceae;g__Paludicola	0.650448	0.745059	0.173172	0.0135325	0.0102756	0.356241	p..Firmicutes.c..Clostridia.o..Oscillospirales.f..Ruminococcaceae.g..Paludicola
p__Proteobacteria;c__Gammaproteobacteria;o__Pasteurellales;f__Pasteurellaceae;g__Haemophilus	0.681909	0.773209	0.307137	0.170343	0.240832	-0.496251	p..Proteobacteria.c..Gammaproteobacteria.o..Pasteurellales.f..Pasteurellaceae.g..Haemophilus
p__Firmicutes;c__Clostridia;o__Lachnospirales;f__Lachnospiraceae;g__[Eubacterium] ventriosum group	0.691674	0.773209	-0.232749	0.208564	0.201408	0.0500376	p..Firmicutes.c..Clostridia.o..Lachnospirales.f..Lachnospiraceae.g...Eubacterium..ventriosum.group
p__Firmicutes;c__Clostridia;o__Peptostreptococcales-Tissierellales;f__Anaerovoracaceae;g__[Eubacterium] nodatum group	0.693434	0.773209	0.13138	0.00576584	0.00413507	0.37538	p..Firmicutes.c..Clostridia.o..Peptostreptococcales.Tissierellales.f..Anaerovoracaceae.g...Eubacterium..nodatum.group
p__Firmicutes;c__Clostridia;o__Lachnospirales;f__Lachnospiraceae;g__[Eubacterium] hallii group	0.717514	0.793042	-0.190255	0.880422	1.27928	-0.538371	p..Firmicutes.c..Clostridia.o..Lachnospirales.f..Lachnospiraceae.g...Eubacterium..hallii.group
p__Firmicutes;c__Clostridia;o__Lachnospirales;f__Lachnospiraceae;g__NA	0.741392	0.812308	0.0792833	11.8003	11.6093	0.0235347	p..Firmicutes.c..Clostridia.o..Lachnospirales.f..Lachnospiraceae.g..NA
p__Firmicutes;c__Clostridia;o__Peptostreptococcales-Tissierellales;f__Anaerovoracaceae;g__Family XIII AD3011 group	0.757366	0.822656	0.0860168	0.185776	0.170861	0.119832	p..Firmicutes.c..Clostridia.o..Peptostreptococcales.Tissierellales.f..Anaerovoracaceae.g..Family.XIII.AD3011.group
p__Firmicutes;c__Clostridia;o__Lachnospirales;f__Lachnospiraceae;g__Roseburia	0.786466	0.846964	0.117147	0.0539498	0.0509145	0.0814393	p..Firmicutes.c..Clostridia.o..Lachnospirales.f..Lachnospiraceae.g..Roseburia
p__Firmicutes;c__Clostridia;o__Oscillospirales;f__Ruminococcaceae;g__DTU089	0.79691	0.850938	0.0878617	0.00958748	0.00796965	0.230877	p..Firmicutes.c..Clostridia.o..Oscillospirales.f..Ruminococcaceae.g..DTU089
p__Firmicutes;c__Bacilli;o__Erysipelotrichales;f__Erysipelatoclostridiaceae;g__Coprobacillus	0.829752	0.878561	-0.0921552	0.0591439	0.0295821	0.967629	p..Firmicutes.c..Bacilli.o..Erysipelotrichales.f..Erysipelatoclostridiaceae.g..Coprobacillus
p__Firmicutes;c__Clostridia;o__Oscillospirales;f__Ruminococcaceae;g__Faecalibacterium	0.867877	0.911271	-0.048164	11.4964	11.12	0.0480152	p..Firmicutes.c..Clostridia.o..Oscillospirales.f..Ruminococcaceae.g..Faecalibacterium
p__Proteobacteria;c__Gammaproteobacteria;o__Enterobacterales;f__Enterobacteriaceae;g__Escherichia-Shigella	0.88194	0.918383	-0.0998348	0.849282	0.31261	1.43795	p..Proteobacteria.c..Gammaproteobacteria.o..Enterobacterales.f..Enterobacteriaceae.g..Escherichia.Shigella
p__Firmicutes;c__Clostridia;o__Oscillospirales;f__Ruminococcaceae;g__Fournierella	0.893899	0.923207	-0.0701057	0.100554	0.0802082	0.321293	p..Firmicutes.c..Clostridia.o..Oscillospirales.f..Ruminococcaceae.g..Fournierella
p__Desulfobacterota;c__Desulfovibrionia;o__Desulfovibrionales;f__Desulfovibrionaceae;g__Bilophila	0.922874	0.945383	0.048202	0.284343	0.272852	0.0592261	p..Desulfobacterota.c..Desulfovibrionia.o..Desulfovibrionales.f..Desulfovibrionaceae.g..Bilophila
p__Firmicutes;c__Clostridia;o__Lachnospirales;f__Lachnospiraceae;g__Lachnoclostridium	0.960238	0.966705	0.0231132	0.139252	0.113127	0.296563	p..Firmicutes.c..Clostridia.o..Lachnospirales.f..Lachnospiraceae.g..Lachnoclostridium
p__Actinobacteriota;c__Coriobacteriia;o__Coriobacteriales;f__Eggerthellaceae;g__Asaccharobacter	0.96174	0.966705	-0.0381698	0.0291308	0.0711543	-1.2501	p..Actinobacteriota.c..Coriobacteriia.o..Coriobacteriales.f..Eggerthellaceae.g..Asaccharobacter
p__Firmicutes;c__Clostridia;o__Peptostreptococcales-Tissierellales;f__Peptostreptococcaceae;g__NA	0.966705	0.966705	-0.0185145	0.00705927	0.0192788	-1.29436	p..Firmicutes.c..Clostridia.o..Peptostreptococcales.Tissierellales.f..Peptostreptococcaceae.g..NA

## Sheet: LEGEND
Supplementary Table S3. Differential taxonomy analysis results based on 16S rRNA gene. ANCOMBC was used to perform differential analysis comparisons between age groups. Adjusted p-values were corrected with the Benjamini-Hochberg method. Significance was set with adjusted p−value <= 0.05 and |log2 FC| >= 1.
