# Supplementary material for: Lifetime existence of a core of mutualistic symbionts and functionally uncoupled taxa in the gut of a Mediterranean cohort
Source: Sci Rep. 2026 Jan 9;16:4921. doi: 10.1038/s41598-026-35033-3 (PMC12873169; doi:10.1038/s41598-026-35033-3)
Supplement: Supplementary file 11 — Supplementary Information 11. [file 41598_2026_35033_MOESM11_ESM.xls]

## Sheet: SupplementaryTable4
Supplementary Table S4. Core genera membership at the genus level for 16S rRNA gene.
domain	phylum	class	order	family	genus	Elders 50%	Elders 80%	Elders 100%	Adults 50%	Adults 80%	Adults 100%	Infants 50%	Infants 80%	Infants 100%
Bacteria	Firmicutes	Bacilli	Erysipelotrichales	Erysipelotrichaceae	[Clostridium] innocuum group	0	0	0	0	0	0	1	0	0
Bacteria	Firmicutes	Clostridia	Lachnospirales	Lachnospiraceae	[Eubacterium] eligens group	1	1	0	1	1	0	1	1	0
Bacteria	Firmicutes	Clostridia	Lachnospirales	Lachnospiraceae	[Eubacterium] hallii group	1	1	1	1	1	0	1	1	0
Bacteria	Firmicutes	Clostridia	Oscillospirales	Ruminococcaceae	[Eubacterium] siraeum group	1	0	0	1	1	0	1	0	0
Bacteria	Firmicutes	Clostridia	Lachnospirales	Lachnospiraceae	[Eubacterium] ventriosum group	1	1	0	1	1	0	1	1	0
Bacteria	Firmicutes	Clostridia	Lachnospirales	Lachnospiraceae	[Eubacterium] xylanophilum group	1	1	0	1	0	0	1	0	0
Bacteria	Firmicutes	Clostridia	Lachnospirales	Lachnospiraceae	[Ruminococcus] torques group	1	1	1	1	1	1	1	1	0
Bacteria	Actinobacteriota	Actinobacteria	Actinomycetales	Actinomycetaceae	Actinomyces	1	0	0	0	0	0	0	0	0
Bacteria	Actinobacteriota	Coriobacteriia	Coriobacteriales	Eggerthellaceae	Adlercreutzia	0	0	0	1	0	0	0	0	0
Bacteria	Verrucomicrobiota	Verrucomicrobiae	Verrucomicrobiales	Akkermansiaceae	Akkermansia	1	0	0	1	0	0	1	1	0
Bacteria	Bacteroidota	Bacteroidia	Bacteroidales	Rikenellaceae	Alistipes	1	1	1	1	1	1	1	1	0
Bacteria	Firmicutes	Clostridia	Lachnospirales	Lachnospiraceae	Anaerostipes	1	1	1	1	1	1	1	1	1
Bacteria	Actinobacteriota	Coriobacteriia	Coriobacteriales	Eggerthellaceae	Asaccharobacter	0	0	0	0	0	0	1	0	0
Bacteria	Bacteroidota	Bacteroidia	Bacteroidales	Bacteroidaceae	Bacteroides	1	1	1	1	1	1	1	1	1
Bacteria	Bacteroidota	Bacteroidia	Bacteroidales	Barnesiellaceae	Barnesiella	1	1	0	1	1	0	1	0	0
Bacteria	Actinobacteriota	Actinobacteria	Bifidobacteriales	Bifidobacteriaceae	Bifidobacterium	1	1	0	1	1	0	1	1	0
Bacteria	Desulfobacterota	Desulfovibrionia	Desulfovibrionales	Desulfovibrionaceae	Bilophila	1	1	0	1	1	0	1	1	0
Bacteria	Firmicutes	Clostridia	Lachnospirales	Lachnospiraceae	Blautia	1	1	0	1	0	0	0	0	0
Bacteria	Firmicutes	Clostridia	Oscillospirales	Butyricicoccaceae	Butyricicoccus	1	1	1	1	1	0	1	1	0
Bacteria	Bacteroidota	Bacteroidia	Bacteroidales	Marinifilaceae	Butyricimonas	1	1	0	1	0	0	0	0	0
Bacteria	Firmicutes	Clostridia	Lachnospirales	Lachnospiraceae	CAG-56	1	0	0	1	0	0	1	0	0
Bacteria	Firmicutes	Clostridia	Oscillospirales	Ruminococcaceae	Candidatus Soleaferrea	0	0	0	1	0	0	1	0	0
Bacteria	Firmicutes	Clostridia	Christensenellales	Christensenellaceae	Christensenellaceae R-7 group	1	1	0	1	0	0	1	0	0
Bacteria	Firmicutes	Clostridia	Clostridiales	Clostridiaceae	Clostridium sensu stricto 1	1	0	0	1	0	0	1	1	0
Bacteria	Firmicutes	Clostridia	Oscillospirales	Oscillospiraceae	Colidextribacter	1	1	0	1	1	0	1	0	0
Bacteria	Actinobacteriota	Coriobacteriia	Coriobacteriales	Coriobacteriaceae	Collinsella	1	0	0	1	1	0	1	1	0
Bacteria	Bacteroidota	Bacteroidia	Bacteroidales	Barnesiellaceae	Coprobacter	1	0	0	1	0	0	0	0	0
Bacteria	Firmicutes	Clostridia	Lachnospirales	Lachnospiraceae	Coprococcus	1	1	0	1	1	0	1	0	0
Bacteria	Firmicutes	Clostridia	Lachnospirales	Defluviitaleaceae	Defluviitaleaceae UCG-011	1	0	0	1	0	0	1	0	0
Bacteria	Desulfobacterota	Desulfovibrionia	Desulfovibrionales	Desulfovibrionaceae	Desulfovibrio	1	0	0	0	0	0	0	0	0
Bacteria	Firmicutes	Negativicutes	Veillonellales-Selenomonadales	Veillonellaceae	Dialister	1	0	0	0	0	0	1	0	0
Bacteria	Actinobacteriota	Coriobacteriia	Coriobacteriales	Eggerthellaceae	Eggerthella	1	0	0	1	0	0	1	1	0
Bacteria	Firmicutes	Clostridia	Lachnospirales	Lachnospiraceae	Eisenbergiella	1	0	0	1	0	0	0	0	0
Bacteria	Firmicutes	Bacilli	Erysipelotrichales	Erysipelatoclostridiaceae	Erysipelatoclostridium	1	0	0	1	0	0	1	1	0
Bacteria	Firmicutes	Bacilli	Erysipelotrichales	Erysipelatoclostridiaceae	Erysipelotrichaceae UCG-003	1	1	1	1	1	0	1	1	0
Bacteria	Proteobacteria	Gammaproteobacteria	Enterobacterales	Enterobacteriaceae	Escherichia-Shigella	1	1	0	1	0	0	1	0	0
Bacteria	Firmicutes	Clostridia	Oscillospirales	Ruminococcaceae	Faecalibacterium	1	1	1	1	1	1	1	1	1
Bacteria	Firmicutes	Bacilli	Erysipelotrichales	Erysipelotrichaceae	Faecalitalea	0	0	0	0	0	0	1	0	0
Bacteria	Firmicutes	Clostridia	Peptostreptococcales-Tissierellales	Anaerovoracaceae	Family XIII AD3011 group	1	1	0	1	1	0	1	1	0
Bacteria	Firmicutes	Clostridia	Peptostreptococcales-Tissierellales	Anaerovoracaceae	Family XIII UCG-001	1	0	0	0	0	0	0	0	0
Bacteria	Firmicutes	Clostridia	Oscillospirales	Oscillospiraceae	Flavonifractor	1	1	0	1	1	0	1	1	0
Bacteria	Firmicutes	Clostridia	Oscillospirales	Ruminococcaceae	Fournierella	1	0	0	1	0	0	1	0	0
Bacteria	Firmicutes	Clostridia	Lachnospirales	Lachnospiraceae	Fusicatenibacter	1	1	1	1	1	0	1	1	0
Bacteria	Firmicutes	Clostridia	Lachnospirales	Lachnospiraceae	GCA-900066575	1	0	0	1	0	0	0	0	0
Bacteria	Actinobacteriota	Coriobacteriia	Coriobacteriales	Eggerthellaceae	Gordonibacter	0	0	0	1	0	0	1	0	0
Bacteria	Proteobacteria	Gammaproteobacteria	Pasteurellales	Pasteurellaceae	Haemophilus	1	0	0	0	0	0	1	0	0
Bacteria	Firmicutes	Bacilli	Erysipelotrichales	Erysipelotrichaceae	Holdemania	1	0	0	1	0	0	1	0	0
Bacteria	Firmicutes	Clostridia	Peptostreptococcales-Tissierellales	Peptostreptococcaceae	Intestinibacter	1	0	0	1	0	0	1	1	0
Bacteria	Firmicutes	Clostridia	Oscillospirales	Oscillospiraceae	Intestinimonas	1	0	0	1	0	0	0	0	0
Bacteria	Firmicutes	Clostridia	Lachnospirales	Lachnospiraceae	Lachnoclostridium	1	1	0	1	1	0	1	0	0
Bacteria	Firmicutes	Clostridia	Lachnospirales	Lachnospiraceae	Lachnospira	1	1	0	1	1	0	1	1	0
Bacteria	Firmicutes	Clostridia	Lachnospirales	Lachnospiraceae	Lachnospiraceae FCS020 group	1	1	0	1	1	0	1	1	0
Bacteria	Firmicutes	Clostridia	Lachnospirales	Lachnospiraceae	Lachnospiraceae NC2004 group	1	1	0	1	1	0	1	0	0
Bacteria	Firmicutes	Clostridia	Lachnospirales	Lachnospiraceae	Lachnospiraceae ND3007 group	1	1	0	1	0	0	1	0	0
Bacteria	Firmicutes	Clostridia	Lachnospirales	Lachnospiraceae	Lachnospiraceae NK4A136 group	1	1	0	1	0	0	1	1	0
Bacteria	Firmicutes	Clostridia	Lachnospirales	Lachnospiraceae	Lachnospiraceae UCG-001	1	1	0	1	0	0	1	0	0
Bacteria	Firmicutes	Clostridia	Lachnospirales	Lachnospiraceae	Lachnospiraceae UCG-004	1	0	0	0	0	0	0	0	0
Bacteria	Firmicutes	Clostridia	Lachnospirales	Lachnospiraceae	Lachnospiraceae UCG-008	1	0	0	0	0	0	0	0	0
Bacteria	Firmicutes	Clostridia	Lachnospirales	Lachnospiraceae	Lachnospiraceae UCG-010	1	0	0	0	0	0	0	0	0
Bacteria	Firmicutes	Bacilli	Lactobacillales	Lactobacillaceae	Lactobacillus	1	0	0	0	0	0	1	0	0
Bacteria	Firmicutes	Clostridia	Lachnospirales	Lachnospiraceae	Marvinbryantia	1	0	0	1	0	0	0	0	0
Archaea	Euryarchaeota	Methanobacteria	Methanobacteriales	Methanobacteriaceae	Methanobrevibacter	1	0	0	1	0	0	0	0	0
Bacteria	Firmicutes	Clostridia	Monoglobales	Monoglobaceae	Monoglobus	1	1	0	1	1	0	1	1	0
Bacteria	Firmicutes	Clostridia	Oscillospirales	Ruminococcaceae	Negativibacillus	0	0	0	1	0	0	0	0	0
Bacteria	Firmicutes	Clostridia	Oscillospirales	Oscillospiraceae	NK4A214 group	1	0	0	1	0	0	1	0	0
Bacteria	Bacteroidota	Bacteroidia	Bacteroidales	Marinifilaceae	Odoribacter	1	1	0	1	1	1	1	1	0
Bacteria	Firmicutes	Clostridia	Oscillospirales	Oscillospiraceae	Oscillibacter	1	0	0	1	1	0	1	1	0
Bacteria	Bacteroidota	Bacteroidia	Bacteroidales	Tannerellaceae	Parabacteroides	1	1	1	1	1	1	1	0	0
Bacteria	Bacteroidota	Bacteroidia	Bacteroidales	Prevotellaceae	Paraprevotella	0	0	0	1	0	0	0	0	0
Bacteria	Proteobacteria	Gammaproteobacteria	Burkholderiales	Sutterellaceae	Parasutterella	1	0	0	1	0	0	1	1	0
Bacteria	Firmicutes	Negativicutes	Acidaminococcales	Acidaminococcaceae	Phascolarctobacterium	1	0	0	1	1	0	0	0	0
Bacteria	Firmicutes	Clostridia	Peptostreptococcales-Tissierellales	Peptostreptococcaceae	Romboutsia	1	1	0	1	1	0	1	1	0
Bacteria	Firmicutes	Clostridia	Lachnospirales	Lachnospiraceae	Roseburia	1	0	0	1	0	0	1	0	0
Bacteria	Firmicutes	Clostridia	Oscillospirales	Ruminococcaceae	Ruminococcus	1	1	0	1	1	0	1	1	0
Bacteria	Firmicutes	Bacilli	Lactobacillales	Streptococcaceae	Streptococcus	1	1	0	1	1	1	1	1	0
Bacteria	Firmicutes	Clostridia	Oscillospirales	Ruminococcaceae	Subdoligranulum	1	1	1	1	1	0	1	1	0
Bacteria	Proteobacteria	Gammaproteobacteria	Burkholderiales	Sutterellaceae	Sutterella	0	0	0	1	0	0	0	0	0
Bacteria	Firmicutes	Clostridia	Peptostreptococcales-Tissierellales	Peptostreptococcaceae	Terrisporobacter	0	0	0	0	0	0	1	0	0
Bacteria	Firmicutes	Bacilli	Erysipelotrichales	Erysipelotrichaceae	Turicibacter	0	0	0	1	0	0	1	0	0
Bacteria	Firmicutes	Clostridia	Oscillospirales	Ruminococcaceae	UBA1819	1	1	0	1	1	0	1	1	0
Bacteria	Firmicutes	Clostridia	Oscillospirales	Oscillospiraceae	UCG-002	1	1	1	1	1	1	1	1	0
Bacteria	Firmicutes	Clostridia	Oscillospirales	Oscillospiraceae	UCG-003	1	0	0	1	0	0	1	0	0
Bacteria	Firmicutes	Clostridia	Oscillospirales	Oscillospiraceae	UCG-005	1	1	0	1	1	0	1	1	0
Bacteria	Firmicutes	Clostridia	Oscillospirales	Butyricicoccaceae	UCG-009	1	0	0	0	0	0	0	0	0
Bacteria	Firmicutes	Negativicutes	Veillonellales-Selenomonadales	Veillonellaceae	Veillonella	1	0	0	1	0	0	1	1	0
Bacteria	Firmicutes	Clostridia	NA	NA	NA	1	1	1	1	1	1	1	1	1
Bacteria	Firmicutes	Clostridia	Oscillospirales	[Eubacterium] coprostanoligenes group	NA	1	1	0	1	1	0	1	1	0
Bacteria	Actinobacteriota	Coriobacteriia	Coriobacteriales	Eggerthellaceae	NA	1	1	0	1	1	0	1	0	0
Bacteria	Firmicutes	Clostridia	Lachnospirales	Lachnospiraceae	NA	1	1	1	1	1	1	1	1	1
Bacteria	Firmicutes	Clostridia	Oscillospirales	Oscillospiraceae	NA	1	1	0	1	1	0	1	1	0
Bacteria	Bacteroidota	Bacteroidia	Bacteroidales	Prevotellaceae	NA	0	0	0	1	0	0	0	0	0
Bacteria	Firmicutes	Clostridia	Oscillospirales	Ruminococcaceae	NA	1	1	1	1	1	1	1	1	1
Bacteria	Firmicutes	Clostridia	Oscillospirales	UCG-010	NA	1	1	0	1	0	0	0	0	0
Bacteria	Firmicutes	Clostridia	Oscillospirales	UCG-011	NA	1	1	0	1	0	0	1	0	0
Bacteria	Bacteroidota	Bacteroidia	Bacteroidales	NA	NA	1	1	0	1	0	0	0	0	0
Bacteria	Firmicutes	Clostridia	Clostridia UCG-014	NA	NA	1	0	0	1	0	0	1	0	0
Bacteria	Firmicutes	Clostridia	Clostridia vadinBB60 group	NA	NA	1	0	0	0	0	0	1	0	0
Bacteria	Actinobacteriota	Coriobacteriia	Coriobacteriales	NA	NA	1	0	0	0	0	0	0	0	0
Bacteria	Desulfobacterota	Desulfovibrionia	Desulfovibrionales	NA	NA	1	0	0	1	0	0	0	0	0
Bacteria	Firmicutes	Clostridia	Oscillospirales	NA	NA	1	1	0	1	1	1	1	1	0
Bacteria	Firmicutes	Bacilli	RF39	NA	NA	1	0	0	0	0	0	0	0	0
Bacteria	Firmicutes	NA	NA	NA	NA	1	1	0	1	1	0	1	0	0
Notes: Presence-absence data is presented for the different cores of interest and their complete taxonomy.
