# Supplementary material for: Lifetime existence of a core of mutualistic symbionts and functionally uncoupled taxa in the gut of a Mediterranean cohort
Source: Sci Rep. 2026 Jan 9;16:4921. doi: 10.1038/s41598-026-35033-3 (PMC12873169; doi:10.1038/s41598-026-35033-3)
Supplement: Supplementary file 12 — Supplementary Information 12. [file 41598_2026_35033_MOESM12_ESM.xlsx]

## Sheet: A vs I KEGG MG
feature	coef_(Intercept)	coef_groupI	p.val_(Intercept)	p.val_groupI	sd_rand_intercept	sd_rand_slope	adj.p.val_groupI	wilcox.p.value	wilcox.adj.p.value	mean1	mean2	log2FC	DESCRIPTION
K00001	216.235059415863	55.5664908081441	9.56412914465016e-25	0.0748611559561287	8.32025299293551	40.1104902761344	0.696634116640392	0.0282262754612551	0.153640749385695	216.412850319938	261.865771648442	-0.273711997021835	E1.1.1.1, adh; alcohol dehydrogenase [EC:1.1.1.1]
K00002	87.0822905866972	-14.1174009091924	8.83918814889949e-14	0.235748266291173	12.1456986617966	12.1361904446041	0.768595670220624	0.201505945697989	0.45747922624688	87.7339397020221	72.9687598752843	0.262069677491446	AKR1A1, adh; alcohol dehydrogenase (NADP+) [EC:1.1.1.2]
K00003	621.597479208748	-31.4516838267161	7.20839913968124e-33	0.395799663965177	54.4573946703177	54.7458333220232	0.827666655149772	0.989910008911195	0.994842684014608	610.806357743594	589.78016823872	0.0504407438298512	hom; homoserine dehydrogenase [EC:1.1.1.3]
K00004	13.0317221047594	1.65612533977238	0.00132256895283208	0.720583209651037	5.1869724949888	5.18453557572436	0.919315006369487	0.629094377418848	0.814422180496292	13.7003957991244	14.6980737439592	-0.0937789916894112	BDH, butB; (R,R)-butanediol dehydrogenase / meso-butanediol dehydrogenase / diacetyl reductase [EC:1.1.1.4 1.1.1.- 1.1.1.303]
K00005	223.689311257129	-13.7720401596549	2.86244558621419e-18	0.699329591056715	16.0342896711594	44.539899334085	0.916621443925712	0.914397674318117	0.960781981899376	221.804579018651	211.92875107953	0.0653617694404397	gldA; glycerol dehydrogenase [EC:1.1.1.6]
K00008	413.783902465378	24.8622735573939	2.32537937309423e-16	0.594085738954024	63.429629669868	61.8518049005698	0.882983003330638	0.158522377751702	0.40282344266878	413.75019032427	438.368599452651	-0.0831590352628638	SORD, gutB; L-iditol 2-dehydrogenase [EC:1.1.1.14]
K00009	25.9858930440929	32.9301330271342	1.20129834373926e-05	0.000760260310305661	0.0294388054339736	2.09769958692241	0.638703613313561	4.59428732304216e-05	0.00343908437123455	25.986026636154	59.0335194261648	-1.14902948556053	mtlD; mannitol-1-phosphate 5-dehydrogenase [EC:1.1.1.17]
K00010	365.904022041916	55.5393955233191	2.418511331589e-11	0.348961710657728	87.4097407158463	78.6782360003673	0.81337512161474	0.12596769370553	0.351316013303924	381.950866461219	417.500487096797	-0.128020596349718	iolG; myo-inositol 2-dehydrogenase / D-chiro-inositol 1-dehydrogenase [EC:1.1.1.18 1.1.1.369]
K00011	11.3663533309974	12.5715957669599	0.00880736648152792	0.11068446274545	0.0242466581137486	7.15562461968908	0.715047898267699	0.0508268953820264	0.218595581485887	11.3657970945799	24.3326710013211	-1.02550618129981	AKR1B; aldehyde reductase [EC:1.1.1.21]
K00012	501.487217584397	-33.2516194837765	1.11650560910061e-29	0.415988972221727	29.2083632412936	31.0550628858368	0.840013009977674	0.349363992268995	0.617795486098194	498.168859250383	471.18895461681	0.0801381440913865	UGDH, ugd; UDPglucose 6-dehydrogenase [EC:1.1.1.22]
K00013	500.919434248102	11.1122405677459	6.63481967012107e-40	0.650780837553998	30.1103859828949	31.3930567381942	0.902068798054777	0.229597926596436	0.489604482313603	498.838614272703	512.200145221511	-0.0380476177676324	hisD; histidinol dehydrogenase [EC:1.1.1.23]
K00014	698.272914546732	-31.7028774458938	1.84759939303619e-52	0.213963564668508	21.6842736519498	22.7954152549996	0.759676759451209	0.151187061680326	0.391187589708987	697.857805550791	666.602486547859	0.0659946940203525	aroE; shikimate dehydrogenase [EC:1.1.1.25]
K00015	66.7409214028231	3.51490817075383	1.07268754451869e-09	0.810526342271138	12.1459698478814	17.6944085216266	0.951173573039932	0.849548935866687	0.93199871807648	68.2792907214113	70.8437216423186	-0.0523233823025004	gyaR, GOR1; glyoxylate reductase [EC:1.1.1.26]
K00016	450.208747447776	-10.0007388195028	1.07260275173494e-22	0.840295288830589	38.1675051738575	55.0442090067547	0.963493216631195	0.874395084417955	0.94465237200158	444.744271647575	438.172240505032	0.0214219137950556	LDH, ldh; L-lactate dehydrogenase [EC:1.1.1.27]
K00018	479.972501874523	-12.0885237800594	9.18639363283909e-34	0.704596673946745	27.1895619405028	21.9481896889828	0.916621443925712	0.834711028102372	0.923120536706578	477.8735698645	467.353930325764	0.0320351931891037	hprA; glycerate dehydrogenase [EC:1.1.1.29]
K00019	NA	NA	NA	NA	NA	NA	NA	0.277881136734867	0.545512559409841	22.3137799356622	12.8326181283319	0.74661601381109	E1.1.1.30, bdh; 3-hydroxybutyrate dehydrogenase [EC:1.1.1.30]
K00020	79.8535477977587	-13.3434568146873	3.2893891700704e-07	0.46791774178624	21.9539199820269	21.540864876752	0.848293122890828	0.108257272811366	0.323589601726329	82.5495281061425	65.672585389946	0.324864374962047	mmsB, HIBADH; 3-hydroxyisobutyrate dehydrogenase [EC:1.1.1.31]
K00024	185.623257484113	22.3908211896834	1.11394751296807e-05	0.631805425100495	75.7796453532924	66.8033222705666	0.894452956394587	0.176007582712782	0.426334422854223	198.662358786401	204.775577109518	-0.0434762616018945	mdh; malate dehydrogenase [EC:1.1.1.37]
K00027	437.237924278123	-16.5499897601037	1.94372361010649e-25	0.654524522580564	49.3703754134433	48.1884567647227	0.902068798054777	0.979821631344281	0.991988504969956	427.310728210413	424.033051966337	0.0110787695311474	ME2, sfcA, maeA; malate dehydrogenase (oxaloacetate-decarboxylating) [EC:1.1.1.38]
K00029	144.375563139842	32.0749569872366	2.81211911775646e-06	0.368002350997683	51.7738165941763	47.8374409034218	0.81945865102651	0.0621359794127085	0.24271669022375	154.98324279497	177.795727218037	-0.196739131916269	E1.1.1.40, maeB; malate dehydrogenase (oxaloacetate-decarboxylating)(NADP+) [EC:1.1.1.40]
K00030	134.07710252349	-6.55529317157097	1.45639434546819e-10	0.757565146339731	26.8226252773577	26.9113161905553	0.93557091925149	0.954618326244897	0.982831119336498	133.758616291418	127.583983649311	0.0675872657340712	IDH3; isocitrate dehydrogenase (NAD+) [EC:1.1.1.41]
K00031	441.630946648634	-23.2520105448317	3.28805197949705e-39	0.33279759775612	17.3458443955008	17.2659953950349	0.806417357638973	0.393313952252381	0.655010458509832	441.451319915502	418.429891507552	0.0770614221198734	IDH1, IDH2, icd; isocitrate dehydrogenase [EC:1.1.1.42]
K00033	184.616173913405	69.6112512884784	8.6930434857174e-10	0.0706789054896628	38.7021609293997	44.6810412638024	0.696634116640392	0.000542681061138902	0.0162465142678459	188.041886470394	252.222768574936	-0.421402689214053	PGD, gnd, gntZ; 6-phosphogluconate dehydrogenase [EC:1.1.1.44 1.1.1.343]
K00034	25.5210622525009	31.7217957710432	0.00118036871904678	0.0282179566688203	0.0463097901796846	12.3036407437775	0.668110544274814	0.000595262532365449	0.0170099967890777	25.5209340708808	57.6721802919853	-1.14096075798363	gdh; glucose 1-dehydrogenase [EC:1.1.1.47]
K00036	124.551621825761	51.3535059265791	3.87392455510079e-11	0.0501315497053865	23.7167450850983	31.2881276125101	0.68168203353837	0.00250731315620983	0.039539193475704	128.60969309834	170.321117715619	-0.40211128131994	G6PD, zwf; glucose-6-phosphate 1-dehydrogenase [EC:1.1.1.49 1.1.1.363]
K00038	22.9770105939177	-4.02148467945816	0.00119026021109731	0.673976653449899	7.66338033176947	9.02531247546432	0.908156342465497	0.163692085396805	0.410978561555736	23.0456646638063	18.4859214182145	0.301191859219304	E1.1.1.53; 3alpha(or 20beta)-hydroxysteroid dehydrogenase [EC:1.1.1.53]
K00040	222.73413601959	-17.5093458165194	1.29091943435971e-13	0.618301632107634	44.2758068565622	43.6528949662109	0.888503398376559	0.599708312666113	0.792989045595771	222.506344355511	211.583215156587	0.0722369073807971	uxuB; fructuronate reductase [EC:1.1.1.57]
K00041	242.603156301361	0.526943461267346	7.01713252528412e-19	0.986157237873281	25.4681122115382	33.1127763168614	0.9987679948503	0.604111631077801	0.796338414272492	246.826930285773	245.515645694172	0.00764897470273947	uxaB; tagaturonate reductase [EC:1.1.1.58]
K00042	95.7989710876593	-7.8523933728957	6.72454656584583e-06	0.756196626729546	31.9930913999687	32.1751732415008	0.935392460580639	0.535477038184997	0.756617997907414	96.5909424743674	89.2484880302216	0.112659054604973	garR, glxR; 2-hydroxy-3-oxopropionate reductase [EC:1.1.1.60]
K00046	385.486205249282	42.120765306989	2.22754010072819e-19	0.460921643104399	39.1815827267657	75.3299260932785	0.8461339263916	0.293883640442638	0.562799655260465	390.073017645168	439.03818435377	-0.170127346865217	idnO; gluconate 5-dehydrogenase [EC:1.1.1.69]
K00048	486.659349190635	-11.1106523077165	5.48736952241065e-34	0.722364850712577	33.1527077241656	30.7726296620861	0.920633836853297	0.556497827633228	0.76902260205212	481.350286731061	475.025026310709	0.0190376651553091	fucO; lactaldehyde reductase [EC:1.1.1.77]
K00052	549.313910473111	34.476958709347	1.41273387130327e-39	0.265976932177397	41.2269361398236	15.6120800524168	0.777153754691213	0.104152944466785	0.318272793617798	550.600088443052	577.433637265734	-0.0685100297134605	leuB, IMDH; 3-isopropylmalate dehydrogenase [EC:1.1.1.85]
K00053	738.34884124538	3.02596946458589	3.87436535323902e-21	0.966306468289335	100.684672483022	97.14834659349	0.996452749791459	0.365885125898297	0.631563874973997	734.670470401131	738.84452808483	-0.00816074125777119	ilvC; ketol-acid reductoisomerase [EC:1.1.1.86]
K00057	599.996453963476	43.1856122292041	4.45394435832891e-51	0.0970105626083752	22.6512963460195	27.5669281980803	0.704574438402732	0.0239856888581301	0.138841630973345	601.707782868811	641.409650336299	-0.0920120299881813	gpsA; glycerol-3-phosphate dehydrogenase (NAD(P)+) [EC:1.1.1.94]
K00058	831.541432354794	55.3096422348166	9.46967020921223e-57	0.243654331660615	20.1334061780588	71.8259547451708	0.770415693107185	0.16419837623743	0.410978561555736	831.949846736723	881.432569173707	-0.0832414114664519	serA, PHGDH; D-3-phosphoglycerate dehydrogenase / 2-oxoglutarate reductase [EC:1.1.1.95 1.1.1.399]
K00059	1782.14735465609	-2.15127523034159	1.52025616222278e-63	0.97407945448283	24.4394199046871	79.8137592280431	0.997843859404529	0.630830607238033	0.814468627673903	1787.23587383656	1773.4567558464	0.0111586617531953	fabG; 3-oxoacyl-[acyl-carrier protein] reductase [EC:1.1.1.100]
K00060	39.5353134146831	11.5842874015292	0.000278242058692546	0.37428576166508	12.9639643860176	12.2642233611294	0.820765004684146	0.217567065471068	0.474521774301519	40.0055561034069	51.1007657336363	-0.344331948932243	tdh; threonine 3-dehydrogenase [EC:1.1.1.103]
K00065	105.169375363712	35.0791454326781	2.10295706304404e-06	0.288239065571263	29.964958814675	42.4439512407524	0.781260058945162	0.0705417836502369	0.258428408171805	108.823984813516	144.391002738708	-0.404249150118592	kduD; 2-dehydro-3-deoxy-D-gluconate 5-dehydrogenase [EC:1.1.1.127]
K00067	746.011811656977	-16.7394403895434	4.6375188403188e-43	0.667368393898666	26.8351737683661	26.7930391807857	0.905646640159572	0.944548284339119	0.978245682591217	746.22492390346	729.440190458197	0.0327695792017593	rfbD, rmlD; dTDP-4-dehydrorhamnose reductase [EC:1.1.1.133]
K00068	18.1756381663659	11.8891301339849	0.00038426382758215	0.197130519477991	0.0551114484857083	9.0045086166258	0.750192014198311	0.173165994659081	0.423196486947448	18.1759324601696	29.8239397434635	-0.68039235510818	srlD; sorbitol-6-phosphate 2-dehydrogenase [EC:1.1.1.140]
K00073	13.4151073429883	-2.07027150037688	3.54716896400078e-06	0.603718849144157	0.0262709783919109	0.921449524868185	0.885200901790933	0.343613863883174	0.613573311463338	13.4155698316713	11.3762961332405	0.217530739404638	allD; ureidoglycolate dehydrogenase (NAD+) [EC:1.1.1.350]
K00074	281.10374708754	12.8077431839033	5.05878883012657e-28	0.561750693839029	17.7756059702397	17.9618725145865	0.875591212933677	0.436719162323009	0.686145071759644	278.937727133745	294.630827315858	-0.0786485578798772	paaH, hbd, fadB, mmgB; 3-hydroxybutyryl-CoA dehydrogenase [EC:1.1.1.157]
K00075	664.014709850924	-15.2385312612253	1.04429793740755e-52	0.550626425588248	13.8482430362758	12.2716378079145	0.872419400837808	0.626342505685816	0.81195686122735	664.365477785029	648.668021394469	0.0344362322706346	murB; UDP-N-acetylmuramate dehydrogenase [EC:1.3.1.98]
K00076	13.5858357059453	-1.73934139223534	8.54592399810345e-06	0.665808109330296	2.03408585749216	1.41136861464849	0.905356863256605	0.704822335073469	0.852012362145594	13.7602309665779	11.7509641914874	0.208756878616212	hdhA; 7-alpha-hydroxysteroid dehydrogenase [EC:1.1.1.159]
K00077	597.962166862179	31.4048374429767	2.43618711721794e-31	0.572477811618201	36.5503833404358	71.9928786085697	0.879989071518554	0.407483414628222	0.664740930121476	598.287419540952	636.997457639957	-0.0902800343467862	panE, apbA; 2-dehydropantoate 2-reductase [EC:1.1.1.169]
K00078	420.596393746867	-71.3776619550541	1.3862529220532e-25	0.056771182787309	39.1965534458852	35.5855276176301	0.688638154133659	0.0114305561855157	0.0935937848352479	416.011675602679	349.194262716867	0.251830427650117	DHDH; dihydrodiol dehydrogenase / D-xylose 1-dehydrogenase (NADP) [EC:1.3.1.20 1.1.1.179]
K00082	27.9217394806837	6.4574838335424	0.0100152684975354	0.578686081765435	19.3737175827292	19.9787822303723	0.879989071518554	0.0550971921530452	0.228667375005456	30.2082441844727	34.3864787259318	-0.180431956658349	ribD2; 5-amino-6-(5-phosphoribosylamino)uracil reductase [EC:1.1.1.193]
K00086	27.7102791088172	-6.92611112439671	0.000991906955744561	0.43322711678143	14.8975216822684	14.8952863069133	0.840626666320539	0.780649055017401	0.89506388688537	23.6695714692787	20.7753255503193	0.178845908048052	dhaT; 1,3-propanediol dehydrogenase [EC:1.1.1.202]
K00087	390.78577575787	-71.6085427234254	3.12602864067771e-25	0.0411892324808133	32.1964319126711	30.0541613264206	0.68081168132567	0.0165539695017989	0.109370364018781	393.039678898853	319.553442063026	0.297646444137686	ygeS, xdhA; xanthine dehydrogenase molybdenum-binding subunit [EC:1.17.1.4]
K00088	804.092777755483	23.2657297916003	1.14776318544691e-48	0.533427560726632	28.5898627601586	39.0471652417742	0.871225706193522	0.162289609430029	0.408334723135832	805.575302274882	826.89181260476	-0.0376259097313169	IMPDH, guaB; IMP dehydrogenase [EC:1.1.1.205]
K00091	93.2389987975869	3.97780804194509	6.97289609534399e-15	0.783356813482064	9.8162984391158	13.9965218362904	0.944011378927134	0.982343441779569	0.993491704644843	92.4425509540366	96.2148329213025	-0.0570044218027399	E1.1.1.219; dihydroflavonol-4-reductase [EC:1.1.1.219]
K00096	122.273465274393	-38.3993428536717	3.11453421356023e-11	0.0434198878226437	27.0056610603492	26.9133165164994	0.68081168132567	0.0165539695017989	0.109370364018781	112.893189164053	83.7666247278728	0.425442107025117	araM, egsA; glycerol-1-phosphate dehydrogenase [NAD(P)+] [EC:1.1.1.261]
K00097	117.696364009985	15.7898633031996	6.18533077951435e-08	0.518937993365351	32.2074964068423	31.298862747096	0.86428957664517	0.604110720006493	0.796338414272492	125.103374944234	133.432914893449	-0.0921701822741194	pdxA; 4-hydroxythreonine-4-phosphate dehydrogenase [EC:1.1.1.262]
K00099	621.191621025655	-14.1432852692169	1.49930677650819e-66	0.429735211298301	0.0832489669589961	4.58454930771408	0.840013009977674	0.201505945697989	0.45747922624688	621.193694677847	607.005549899918	0.0332709276880415	dxr; 1-deoxy-D-xylulose-5-phosphate reductoisomerase [EC:1.1.1.267]
K00100	42.1678324236495	-24.6349839262906	0.0363529486646757	0.243600671393604	39.9754615397372	39.9761772774627	0.770415693107185	0.0728857701425936	0.262498375175206	32.0821559043689	17.526234693415	0.831226189411737	bdhAB; butanol dehydrogenase [EC:1.1.1.-]
K00101	7.15427942160466	11.9561651593103	0.152161505947767	0.11644097660393	0.0197472885479078	2.04909549842953	0.718393726705814	0.621301285764185	0.808344281650996	7.15438695392268	19.1766474794844	-1.29097104181872	lldD; L-lactate dehydrogenase (cytochrome) [EC:1.1.2.3]
K00102	49.4787196795272	-10.7457665061774	4.73580075023302e-05	0.431705014332732	18.1742725237005	18.0867620445577	0.840013009977674	0.237032054377499	0.49880556799175	47.9488470544657	38.8780109723235	0.294649681399148	LDHD, dld; D-lactate dehydrogenase (cytochrome) [EC:1.1.2.4]
K00104	86.3779793396917	-15.4142911908956	2.14830027715417e-14	0.26014596142581	5.03074620273309	5.16413489630422	0.776039731379175	0.0470929058667471	0.209837227071366	86.6948580677136	71.0392075230137	0.283158875001649	glcD; glycolate oxidase [EC:1.1.3.15]
K00111	445.042631365775	-20.5621365396921	2.59977761230537e-37	0.430043474099717	14.887847172244	14.8078632066974	0.840013009977674	0.400361010480769	0.661001030660193	445.902289604008	424.58558674618	0.0704851813240108	glpA, glpD; glycerol-3-phosphate dehydrogenase [EC:1.1.5.3]
K00112	41.3244830093258	-22.2911644090945	0.00751015929997119	0.168876831398774	30.3656577250295	30.3554885809895	0.740876398878619	0.0659155895682919	0.250335519549747	42.184577960144	19.0435347312954	1.10145596160684	glpB; glycerol-3-phosphate dehydrogenase subunit B [EC:1.1.5.3]
K00113	51.7682683908036	-33.1288988629398	0.0188065044943101	0.154030372941313	43.5032054996533	43.4999736608733	0.735687568760947	0.0558395669218037	0.229835897362354	54.2495012999576	18.6401524569068	1.48488241516703	glpC; glycerol-3-phosphate dehydrogenase subunit C [EC:1.1.5.3]
K00117	3.1853521659873	10.8576190039495	0.497530377750625	0.16095503725142	0.0316198160492589	4.6254544553604	0.736624483613458	0.0378009139561345	0.185709105487061	3.18549260723153	14.1691019166685	-1.8200061234705	gcd; quinoprotein glucose dehydrogenase [EC:1.1.5.2]
K00118	10.7128590070501	6.86610735273174	0.00530759600454382	0.352851181269981	5.79590531269043	10.2993652239647	0.815141695062031	0.363855187855893	0.630901846092208	10.9983741933236	14.2491483975917	-0.341976135779597	gfo; glucose-fructose oxidoreductase [EC:1.1.99.28]
K00123	243.730349312337	-45.9046750917634	3.24168399276868e-12	0.218678860429856	50.4616890764654	49.1800610231445	0.759676759451209	0.0026141012756998	0.0406393680662737	249.208942498678	196.378476656058	0.341930496095644	fdoG, fdhF, fdwA; formate dehydrogenase major subunit [EC:1.17.1.9]
K00124	37.5789587754574	9.02614855197022	8.52329081619255e-06	0.474036241292113	0.134346426835631	6.80943468594702	0.85197200281146	0.979819852404577	0.991988504969956	37.5816083147732	46.8416413890378	-0.309239864868749	fdoH, fdsB; formate dehydrogenase iron-sulfur subunit
K00125	39.3374596159127	0.368087252432561	8.65242651359602e-16	0.952723785107912	2.38796074332543	5.55741453808378	0.993235280820539	0.919415412277189	0.963676110461211	38.8088325142073	40.0512474390147	-0.0441687564850442	fdhB; formate dehydrogenase (coenzyme F420) beta subunit [EC:1.17.98.3 1.8.98.6]
K00127	20.0376353478895	9.05786674437902	6.91387608874896e-05	0.231932487663243	0.603079568249243	4.20407914712476	0.766737699459198	0.54248150522651	0.761411741338195	20.0763747037757	29.129415289596	-0.512389219441564	fdoI, fdsG; formate dehydrogenase subunit gamma
K00128	216.3990566661	-1.96510376317529	9.84793197649407e-15	0.956311466907831	36.0441791443758	46.5168358533011	0.993762881439984	0.771155252956039	0.88927683699294	217.973935878563	209.750346748722	0.0551844788838682	ALDH; aldehyde dehydrogenase (NAD+) [EC:1.2.1.3]
K00130	12.1048281351652	-1.29632555519985	0.000669135737117766	0.777285108127881	2.23414989635085	2.23636488516067	0.942553533483518	0.218486684675982	0.476246288781777	12.1411550980412	10.8360490759591	0.149057889612868	betB, gbsA; betaine-aldehyde dehydrogenase [EC:1.2.1.8]
K00132	21.9253644563718	-3.27146810238733	1.3877135689694e-09	0.426048643135017	3.74637649007284	3.35202243991458	0.840013009977674	0.844511672600773	0.928959477499063	21.3986192927385	18.603359454373	0.190900905092014	E1.2.1.10; acetaldehyde dehydrogenase (acetylating) [EC:1.2.1.10]
K00133	628.371811199394	-33.4858859179186	5.6428390271637e-59	0.12619042296273	14.8965077093181	17.8275673977342	0.7191484346672	0.0277749691015742	0.152048116567475	627.78212364045	593.548493408521	0.0807453186174469	asd; aspartate-semialdehyde dehydrogenase [EC:1.2.1.11]
K00134	684.664806788737	-36.6437603531144	7.04870451988118e-54	0.146575157169566	13.2606881054867	13.1521472964203	0.732192109775336	0.104152944466785	0.318272793617798	683.728314848355	647.909298138772	0.0774968765039827	GAPDH, gapA; glyceraldehyde 3-phosphate dehydrogenase [EC:1.2.1.12]
K00135	6.27909452299258	10.3476592500585	0.0928042685117169	0.190837160103138	0.00458015161953234	9.84222402887814	0.750192014198311	0.0421767757671952	0.198069710857988	6.27929506979218	17.0836846955816	-1.29479863368211	gabD; succinate-semialdehyde dehydrogenase / glutarate-semialdehyde dehydrogenase [EC:1.2.1.16 1.2.1.79 1.2.1.20]
K00140	23.5206113978787	7.18347692413188	3.25354318224564e-08	0.458403095573668	1.12197672564292	15.0778587241541	0.845668985492239	0.635260794608067	0.81725197416039	23.3231083413541	26.1967899127244	-0.160146665477876	mmsA, iolA, ALDH6A1; malonate-semialdehyde dehydrogenase (acetylating) / methylmalonate-semialdehyde dehydrogenase [EC:1.2.1.18 1.2.1.27]
K00145	590.791629798692	8.21504782340482	3.39089894099018e-57	0.772681276358701	7.38232362731685	36.2954007571594	0.941170224737542	0.531321405504817	0.75324588453365	590.955384741838	603.431525243415	-0.0300826967922136	argC; N-acetyl-gamma-glutamyl-phosphate reductase [EC:1.2.1.38]
K00147	593.006234270402	2.65996295869673	3.96120194659886e-44	0.920455738858465	31.5045262770525	28.6041695600225	0.985236629881547	0.805216118609804	0.90806008431806	588.029359413469	595.072912321175	-0.0171447999100079	proA; glutamate-5-semialdehyde dehydrogenase [EC:1.2.1.41]
K00156	23.3333354391817	22.9226123889729	0.000944102978494026	0.0529009648622365	0.0813853122013116	7.77845900837418	0.686344210800228	0.00560695577210879	0.0616379535826926	23.3351554204756	46.4111752710251	-0.957750203492644	poxB; pyruvate dehydrogenase (quinone) [EC:1.2.5.1]
K00161	8.58831723076811	9.66448180515246	0.178553224027437	0.403553354245856	0.0307849490712482	11.0655955223381	0.834316850682366	0.446844091595797	0.694203887086361	8.58866927986259	18.3934089021665	-1.00455597540557	PDHA, pdhA; pyruvate dehydrogenase E1 component alpha subunit [EC:1.2.4.1]
K00164	12.8876094525332	19.1541909281294	0.170135834801483	0.261052444866693	0.0477653633748005	15.8699070726106	0.776039731379175	0.232313353649365	0.494020405762689	12.8874934383944	32.3958931263841	-1.25658571364936	OGDH, sucA; 2-oxoglutarate dehydrogenase E1 component [EC:1.2.4.2]
K00169	85.6238288738574	-35.2121190337166	0.000131776309398716	0.144118670737312	39.09517978228	39.7178217650002	0.731805622605885	0.010252585348885	0.0883582902096897	76.285656359099	50.4576298687789	0.585372291475457	porA; pyruvate ferredoxin oxidoreductase alpha subunit [EC:1.2.7.1]
K00170	82.2743782671917	-47.7515901824555	0.000134905262360213	0.0389212558433405	40.0875297800925	40.0960728275354	0.68081168132567	0.000943014166426018	0.0228710777578766	68.6211674353763	34.5244562764652	0.96765186423729	porB; pyruvate ferredoxin oxidoreductase beta subunit [EC:1.2.7.1]
K00171	66.146293912821	-40.2870271861755	0.00269720905478556	0.0866952217456924	42.0501014507608	42.0550621780613	0.696634116640392	0.0574071907930089	0.23308689722012	53.6633128896228	25.8572857154979	1.0210574750436	porD; pyruvate ferredoxin oxidoreductase delta subunit [EC:1.2.7.1]
K00172	66.257645401216	-34.799144351303	6.24384747978771e-06	0.0295950128393861	24.7522583438264	24.7604423366533	0.673087465622624	6.25157989681234e-05	0.00406034816348897	58.8735578249225	31.4778763764223	0.879334222827682	porG; pyruvate ferredoxin oxidoreductase gamma subunit [EC:1.2.7.1]
K00174	333.209871142206	33.5755564350478	1.30751505020318e-08	0.617295668794449	98.4203138475062	86.1068029484171	0.888126463338779	0.257701385113525	0.523878890055718	348.786512423702	363.908365939754	-0.0610331810819977	korA, oorA, oforA; 2-oxoglutarate/2-oxoacid ferredoxin oxidoreductase subunit alpha [EC:1.2.7.3 1.2.7.11]
K00175	362.774293527628	4.893681800056	4.72500700738153e-09	0.942208767385508	108.126337242104	89.0648046807553	0.989332151739496	0.785702979379147	0.89848218948997	379.50374791612	364.805797810348	0.0568092054974112	korB, oorB, oforB; 2-oxoglutarate/2-oxoacid ferredoxin oxidoreductase subunit beta [EC:1.2.7.3 1.2.7.11]
K00176	226.965725690968	30.6545102526439	6.97998503827334e-13	0.464875835501074	34.5096217044197	52.0951070769317	0.847466873783208	0.305671165212953	0.575876059535908	232.08282522743	252.265643246885	-0.119732550734417	korD, oorD; 2-oxoglutarate ferredoxin oxidoreductase subunit delta [EC:1.2.7.3]
K00177	175.220500740265	14.9938590781107	8.59438073382613e-07	0.714286310642426	62.7737874640993	53.0212668597573	0.918051522532573	0.440456721433559	0.689191570654716	187.221463722183	190.864228742294	-0.0276321491854652	korC, oorC; 2-oxoglutarate ferredoxin oxidoreductase subunit gamma [EC:1.2.7.3]
K00179	345.67589029686	-81.9061873968662	5.23485369935458e-11	0.111228775472205	88.199341345347	90.7702325453138	0.715047898267699	0.0586755293488399	0.235686193359281	325.339555331673	263.19986509376	0.304583641007086	iorA; indolepyruvate ferredoxin oxidoreductase, alpha subunit [EC:1.2.7.8]
K00180	256.069819276867	-35.6074093157314	1.86150508854422e-09	0.416994349503155	72.107048044148	69.5714022767151	0.840013009977674	0.543836129275867	0.761411741338195	249.143652045013	215.899239183925	0.205595419693521	iorB; indolepyruvate ferredoxin oxidoreductase, beta subunit [EC:1.2.7.8]
K00183	99.7800858513194	-27.7376459941556	0.000483123665559802	0.387483001458505	40.3509553032177	40.230123835608	0.826320881521723	0.0578358795054364	0.234022810154053	104.777423251528	72.0399204229493	0.533332225843823	K00183; prokaryotic molybdopterin-containing oxidoreductase family, molybdopterin binding subunit
K00184	213.371222029995	1.26962342341759	2.76467156316848e-06	0.984243765322211	8.34563364129316	32.7396011435367	0.9987679948503	0.0648407099471911	0.248221379138498	214.49281891193	214.84281627339	-0.0023396084467345	K00184; prokaryotic molybdopterin-containing oxidoreductase family, iron-sulfur binding subunit
K00185	60.0318382212719	5.00971099980971	4.30878617670411e-05	0.817471809512318	6.94428300270669	17.8660922291905	0.953900528929819	0.376026761435073	0.640987169801634	60.8457994278867	64.9804897228452	-0.0931386630996766	K00185; prokaryotic molybdopterin-containing oxidoreductase family, membrane subunit
K00194	45.5107608217612	-9.59604852778681	4.85577841840545e-14	0.156535635496984	3.30498797512887	3.30054573456063	0.736164607832426	0.0363365246349055	0.180915178759083	45.201862241987	35.8627529665661	0.324570019252833	cdhD, acsD; acetyl-CoA decarbonylase/synthase complex subunit delta [EC:2.1.1.245]
K00196	53.5868322717435	-3.58433615730764	9.24142049422453e-14	0.644737729151849	5.1805555197073	5.20398395994501	0.900088733317214	0.739909772569482	0.875373340069853	52.6306560890289	49.9760009882824	0.0730239917972273	cooF; anaerobic carbon-monoxide dehydrogenase iron sulfur subunit
K00197	44.0093756617146	-11.8154075123474	1.36128242367616e-14	0.0659894102749664	3.42481922022503	3.40557405422316	0.690809689481223	0.0199699035390379	0.123626284913721	44.0254353776294	32.1385668312671	0.440461160443795	cdhE, acsC; acetyl-CoA decarbonylase/synthase complex subunit gamma [EC:2.1.1.245]
K00198	92.9620989606763	-35.298228506755	1.07251602293009e-18	0.00304572054460596	6.46379333375698	6.47635194778561	0.638703613313561	0.000542681061138902	0.0162465142678459	91.9946453161621	57.6406538828058	0.663845860083765	cooS, acsA; anaerobic carbon-monoxide dehydrogenase catalytic subunit [EC:1.2.7.4]
K00208	90.2466586041799	27.8702237116437	1.80543010060074e-05	0.278673791945179	34.8627461898601	33.0881170587273	0.779199481987953	0.133978063975162	0.36232813120092	96.911555854651	116.025842996243	-0.25690497068137	fabI; enoyl-[acyl-carrier protein] reductase I [EC:1.3.1.9 1.3.1.10]
K00209	46.2860872520413	-34.1351337708267	0.00156954513841864	0.0328474427174614	27.5995060244848	27.8031959416088	0.68081168132567	4.67797150019434e-05	0.00343908437123455	36.296539713107	12.1525879423243	1.49281532509232	fabV, ter; enoyl-[acyl-carrier protein] reductase / trans-2-enoyl-CoA reductase (NAD+) [EC:1.3.1.9 1.3.1.44]
K00210	65.3409389722551	8.704978028542	2.40522368636042e-05	0.67589806257807	25.3291286456898	25.8875306031695	0.908728535225478	0.223486142012931	0.482108569701782	69.9480802572074	74.933072592188	-0.0977590066371244	E1.3.1.12; prephenate dehydrogenase [EC:1.3.1.12]
K00214	29.1479215573388	3.86374999974825	7.35923091856467e-05	0.655831854975488	10.4876077123692	9.6972932763733	0.902270786367291	0.42466305878516	0.67956804132686	30.8182811674114	32.9745620674536	-0.0941567052529793	BLVRA, bvdR; biliverdin reductase [EC:1.3.1.24]
K00215	554.309931932796	-5.93254139265291	1.19280075637646e-63	0.752402724783747	0.363874382768883	12.1453020088802	0.934936849235349	0.994954903601407	0.99808041638759	554.287414740789	548.667447719994	0.0146715542523896	dapB; 4-hydroxy-tetrahydrodipicolinate reductase [EC:1.17.1.8]
K00219	402.801134566989	-45.2774125119178	5.166601327631e-20	0.262952615815285	48.7442372520309	49.400811419993	0.776039731379175	0.168066571952283	0.416040764677744	401.929859778248	357.648743298927	0.167888902706503	fadH; 2,4-dienoyl-CoA reductase (NADPH2) [EC:1.3.1.34]
K00226	157.73368305923	39.7459658207654	5.61592163086654e-09	0.182925793309774	44.2817206842956	41.4551022491413	0.742818314655282	0.0300952477747238	0.160208383199657	161.831598416833	193.275610266829	-0.254502831343852	pyrD; dihydroorotate dehydrogenase (fumarate) [EC:1.3.98.1]
K00230	8.03229534535834	10.3354424377611	0.0724341646249959	0.157161817327558	0.0484047628605355	4.32987221044194	0.736164607832426	0.022661365589898	0.134424694954318	8.03253210710888	18.1310441204717	-1.06985430710843	hemG; menaquinone-dependent protoporphyrinogen oxidase [EC:1.3.5.3]
K00231	8.94143275065306	2.87555886573769	4.62362655174498e-08	0.25157737275324	0.0224902453199219	1.73280376471475	0.776039731379175	0.735418665966199	0.872754514705009	8.94219253851377	11.9436426104175	-0.375481553337132	PPOX, hemY; protoporphyrinogen/coproporphyrinogen III oxidase [EC:1.3.3.4 1.3.3.15]
K00239	410.673002229493	34.9242148628375	2.31601480645635e-27	0.285624607926288	28.4881368295881	28.3660042427302	0.779584401637718	0.188438791872791	0.442732955522094	414.976984570345	445.369994778126	-0.101699886721674	sdhA, frdA; succinate dehydrogenase / fumarate reductase, flavoprotein subunit [EC:1.3.5.1 1.3.5.4]
K00240	251.094316461218	42.4479664438546	2.06369211824113e-20	0.103799751501477	27.9740702276104	26.9326825200736	0.704574438402732	0.037497045550149	0.18493517315453	256.962253354521	292.323094689559	-0.185226624806548	sdhB, frdB; succinate dehydrogenase / fumarate reductase, iron-sulfur subunit [EC:1.3.5.1 1.3.5.4]
K00241	125.617054441783	18.4277499870871	1.42959167099084e-07	0.536508872087282	31.2821846646699	35.5109530415229	0.871695755430016	0.180081496544073	0.431564912293238	130.746863111593	143.416885376102	-0.132322618858109	sdhC, frdC; succinate dehydrogenase / fumarate reductase, cytochrome b subunit
K00243	205.58607371223	-46.5402326207781	1.43724713166705e-17	0.058483859044362	23.7406019711244	23.7470813130432	0.688638154133659	0.0247866184935776	0.142616099200285	204.992031177617	158.957659204039	0.364587440411672	K00243; uncharacterized protein
K00244	818.433921827496	122.349436100649	8.08400095521573e-18	0.333246010916498	39.2585550103915	125.537912117602	0.806417357638973	0.889364078784468	0.950374553793107	821.810133939008	949.637710453222	-0.208299665131366	frdA; fumarate reductase flavoprotein subunit [EC:1.3.5.4]
K00245	12.3650297690935	3.51164877491013	0.000666216141804253	0.533596390210848	0.0303286214104543	3.34996478362535	0.871225706193522	0.877856056193203	0.945241029300557	12.3654261475122	15.9043395958776	-0.335433650312803	frdB; fumarate reductase iron-sulfur subunit [EC:1.3.5.4]
K00248	412.959178272829	-55.3051237026794	2.84839092878179e-22	0.211791250308498	44.126843029343	51.3809605741709	0.759676759451209	0.0787762840343419	0.274130556180898	418.529933677354	362.000199073145	0.20872073986352	ACADS, bcd; butyryl-CoA dehydrogenase [EC:1.3.8.1]
K00249	109.79701632714	7.35603689167244	9.59820928762913e-06	0.783487978564353	46.1968637050297	39.3725631599123	0.944011378927134	0.396828042610039	0.657718451246398	119.921104693754	117.050795465837	0.0346135585928156	ACADM, acd; acyl-CoA dehydrogenase [EC:1.3.8.7]
K00254	55.4351762200061	10.6914359629206	6.8332126245275e-05	0.517193670261055	22.1401541665778	21.6779281669245	0.864031712313261	0.133981983797417	0.36232813120092	58.0464334783209	65.4700795613238	-0.170434772060944	DHODH, pyrD; dihydroorotate dehydrogenase [EC:1.3.5.2]
K00259	117.288817728975	21.9878743204295	1.35437882744981e-06	0.435163450924372	40.5107012631317	37.4384762820056	0.840626666320539	0.0831777496751898	0.284332860620274	124.445003275252	137.255362304324	-0.140116053950043	ald; alanine dehydrogenase [EC:1.4.1.1]
K00261	31.4089886582418	-3.42581520547504	0.00107431167479112	0.752228818966804	13.1445917869974	13.1051271987672	0.934936849235349	0.263902873421283	0.531132253650397	31.3444845042881	27.9251395296692	0.160385585333929	GLUD1_2, gdhA; glutamate dehydrogenase (NAD(P)+) [EC:1.4.1.3]
K00262	835.881853817915	-29.9248912152243	3.39742289139763e-55	0.341377277179709	26.4894178095183	29.9727572781948	0.811840765001008	0.265763678341774	0.532639338601296	833.74636146085	802.035528968424	0.05586354295326	E1.4.1.4, gdhA; glutamate dehydrogenase (NADP+) [EC:1.4.1.4]
K00265	276.907596679438	54.9480042983686	1.44280805004023e-14	0.372814190352065	37.3582548876074	90.8018573729158	0.820765004684146	0.552261672768513	0.766685132350724	283.259346390995	325.110547655637	-0.198052780324716	gltB; glutamate synthase (NADPH) large chain [EC:1.4.1.13]
K00266	1403.04224512835	-127.244719617292	5.36280768887025e-40	0.0685520462281645	86.7794643407435	86.7507447362938	0.696634116640392	0.0336222911448647	0.17410894549611	1394.01081121552	1275.90602022341	0.127609184869226	gltD; glutamate synthase (NADPH) small chain [EC:1.4.1.13]
K00275	27.529720876269	29.3369970539107	0.00124018968233122	0.0495677088062451	6.19425474920086	16.7387105469953	0.68081168132567	0.00238827217124196	0.0384531889084	28.0451561682707	56.3626690501355	-0.978042835840092	pdxH, PNPO; pyridoxamine 5'-phosphate oxidase [EC:1.4.3.5]
K00278	408.553778026459	-12.2234139578718	2.68889712473989e-23	0.766630114391018	47.917836090178	52.3287391919741	0.939177193680051	0.523059489142866	0.747897000893829	411.044535596648	392.429186709233	0.0666707150392053	nadB; L-aspartate oxidase [EC:1.4.3.16]
K00281	133.724132604574	47.3921578739731	5.03548679181605e-05	0.22952130388267	56.0299475261897	52.0069566094253	0.765239672321814	0.00952854921147757	0.0841322593971937	142.487264714749	180.288080338467	-0.337037913101992	GLDC, gcvP; glycine dehydrogenase [EC:1.4.4.2]
K00282	70.0306214864459	-8.90932590019435	1.34640825419241e-16	0.370875079722697	2.95494656167393	3.04557617057449	0.819642125605716	0.0843055678305794	0.286410392490904	70.2446482769361	60.5649950755028	0.210180806706519	gcvPA; glycine dehydrogenase subunit 1 [EC:1.4.4.2]
K00283	81.4388800506926	-4.65291942652464	1.45518105664012e-15	0.78070885182024	7.35224192242293	23.4783403214576	0.944011378927134	0.0705417836502369	0.258428408171805	81.7123387100175	68.8028485782703	0.244319478859668	gcvPB; glycine dehydrogenase subunit 2 [EC:1.4.4.2]
K00284	640.05460777371	-132.827955650764	5.58698617094961e-21	0.040625652248392	92.0353666416707	86.8718656885093	0.68081168132567	0.00147002981610842	0.0296481802911972	629.03226952996	512.406835841958	0.295242907754871	GLU, gltS; glutamate synthase (ferredoxin) [EC:1.4.7.1]
K00286	621.796656332709	-19.3274158306961	1.69813165993273e-64	0.288721920397821	0.0593998794353538	0.0216233564612974	0.781458823833227	0.276781077421009	0.543631516492725	621.793846970833	602.464350369107	0.0454746885474148	proC; pyrroline-5-carboxylate reductase [EC:1.5.1.2]
K00287	376.995410234691	-21.8227201903067	4.41925686264124e-27	0.492855992377975	34.4301675773328	37.3280186334619	0.856077159744525	0.173996579457185	0.424144333638634	382.893569094595	354.472570653121	0.110921767622087	DHFR, folA; dihydrofolate reductase [EC:1.5.1.3]
K00290	370.412118148571	-33.5518867751142	3.70849059987754e-30	0.323383072079612	19.8514487261393	37.9773130032389	0.801256469699788	0.121341452732686	0.344175016189232	371.534989649271	337.366801196628	0.138727541388841	LYS1; saccharopine dehydrogenase (NAD+, L-lysine forming) [EC:1.5.1.7]
K00294	14.7561036467171	0.486570334399975	1.25499989377285e-06	0.933415863264964	0.0183746989245001	7.26258197485226	0.987212466570215	0.441554492474529	0.690627271494855	14.7570430274119	15.6457711778092	-0.0784110770222509	E1.2.1.88; 1-pyrroline-5-carboxylate dehydrogenase [EC:1.2.1.88]
K00297	695.671734723097	-42.6496322411893	4.88263801538181e-56	0.117511020467881	0.128084011929991	5.05378240616039	0.718393726705814	0.0341539447302306	0.175175498101948	695.660537499183	653.140618655478	0.0908342591036084	metF, MTHFR; methylenetetrahydrofolate reductase (NADPH) [EC:1.5.1.20]
K00299	35.4325716476751	18.7099287274201	2.68945808606686e-05	0.0628896182182372	11.5335907151505	11.1150570958462	0.688638154133659	0.00170556728227169	0.0319849268401365	37.1857787923995	54.1338116015002	-0.528114421551483	ssuE; FMN reductase [EC:1.5.1.38]
K00302	412.473037532842	-29.9757709902676	2.45668088121641e-29	0.318746006600555	25.0082723037498	25.0403350848106	0.799558098256544	0.502697112942089	0.735242494959574	406.116504322276	382.505169367479	0.086162003555026	soxA; sarcosine oxidase, subunit alpha [EC:1.5.3.1]
K00303	51.1409288899382	-30.625461735699	0.0073658030371108	0.128826367098934	37.1986267925454	37.2070001979584	0.720710905834591	0.0914847778578897	0.296841379129071	40.3714970748324	20.5165355277229	0.938248741594028	soxB; sarcosine oxidase, subunit beta [EC:1.5.3.1]
K00313	33.5993958148756	6.18406295526803	1.53577018287271e-05	0.634892948562396	0.0731661715320236	11.855567997396	0.895504389191702	0.6127054029445	0.803031978808143	33.5985871861851	39.7187478374998	-0.234016140708245	fixC; electron transfer flavoprotein-quinone oxidoreductase [EC:1.5.5.-]
K00318	9.78210689684551	4.07877283547457	0.000158162840751065	0.547325483887062	0.000891559579502657	11.0231562164827	0.872419400837808	0.188095100032434	0.442732955522094	9.78219687405998	14.1081597931883	-0.480831700837554	PRODH; proline dehydrogenase [EC:1.5.-.-]
K00322	6.20781853994657	5.8119296278311	0.0484009787899966	0.227031914491282	1.38921225898171	3.32938716104753	0.764128496023787	0.00292141011207855	0.0430570905749424	6.19244368500287	11.983309541789	-0.838514142259514	sthA, udhA; NAD(P) transhydrogenase [EC:1.6.1.1]
K00324	124.466538575623	28.8764584148607	2.20892575377816e-05	0.431768006175386	41.57021769342	44.0803192228187	0.840013009977674	0.0226376504549315	0.134424694954318	125.455812369512	150.515755149368	-0.260543382016384	pntA; H+-translocating NAD(P) transhydrogenase subunit alpha [EC:1.6.1.2 7.1.1.1]
K00325	82.9076994006119	15.2316553644534	1.74786944918856e-06	0.511773733672855	19.5076418001269	25.0573536804447	0.864031712313261	0.0695640122376351	0.257058143582081	83.8135074953277	95.5186092177938	-0.186195039426402	pntB; H+-translocating NAD(P) transhydrogenase subunit beta [EC:1.6.1.2 7.1.1.1]
K00330	111.310250853966	22.3500373657196	7.36638359043227e-06	0.452111714969484	38.3079093333145	38.0848476276466	0.843674354587136	0.339580149520263	0.608538015779478	118.923343427899	131.547834630573	-0.144223853164576	nuoA; NADH-quinone oxidoreductase subunit A [EC:7.1.1.2]
K00331	121.579443826969	20.3561022795125	2.18631960581713e-06	0.500784439475567	42.4034703560747	39.5769412750772	0.860178233263437	0.352617627631036	0.62099137336941	129.105147687351	138.796762550356	-0.103534321098639	nuoB; NADH-quinone oxidoreductase subunit B [EC:7.1.1.2]
K00334	126.628234169496	-32.9151390870712	5.96646241596234e-18	0.0557391314405823	10.3601501771614	12.1163690026267	0.688638154133659	0.00126061707193966	0.0276039121124159	126.385682972377	94.191039071256	0.419714753175273	nuoE; NADH-quinone oxidoreductase subunit E [EC:7.1.1.2]
K00335	390.019087649925	-90.7884157720391	5.69561976866965e-20	0.0214401941793093	52.3343796209453	52.3330133393167	0.643211729927685	0.00137663711274534	0.0288266306887439	386.852563879352	299.251917313748	0.369167354504332	nuoF; NADH-quinone oxidoreductase subunit F [EC:7.1.1.2]
K00336	314.63386973033	-81.3819275180889	1.2887711587383e-21	0.017278875334019	34.9134284335743	33.1371513377782	0.638703613313561	0.000120815860332279	0.00661380538276134	316.547648638876	234.664447337372	0.429995308302672	nuoG; NADH-quinone oxidoreductase subunit G [EC:7.1.1.2]
K00337	122.463550400599	4.85117394823582	4.94266127305339e-07	0.866967465601076	37.7477973398041	37.7104210719332	0.969977941240316	0.688030657422033	0.844501434734539	127.673829273926	126.497051303812	0.0132388122896039	nuoH; NADH-quinone oxidoreductase subunit H [EC:7.1.1.2]
K00338	106.393661243666	17.1729066250706	3.56062107456571e-06	0.506245208383158	34.3578990560526	32.7128482460976	0.862356252449291	0.10549831561585	0.320435647920746	110.894414031898	123.634555827957	-0.15536283060513	nuoI; NADH-quinone oxidoreductase subunit I [EC:7.1.1.2]
K00339	114.370733747167	9.27859214689619	2.90413057060925e-05	0.75075460473933	46.2596728874943	48.1230240880376	0.93468183370003	0.327039001959562	0.598200949321099	122.236348274114	123.707879964894	-0.0171034829298024	nuoJ; NADH-quinone oxidoreductase subunit J [EC:7.1.1.2]
K00340	127.170719911248	13.2223691014264	1.76919410429814e-05	0.68515864005319	46.7753174483451	47.1294592585632	0.909885605563183	0.396804253359797	0.657718451246398	135.387010802488	140.433878580621	-0.0523632592227212	nuoK; NADH-quinone oxidoreductase subunit K [EC:7.1.1.2]
K00341	138.53534838692	26.4987657127543	1.73747630337835e-05	0.482608950122468	53.4795542977191	50.6795866038927	0.852905133979393	0.0854520540982919	0.289524554646025	147.249978611026	164.128919778381	-0.155407441860346	nuoL; NADH-quinone oxidoreductase subunit L [EC:7.1.1.2]
K00342	124.945573627249	25.2373115243098	4.82092320742302e-08	0.378285499677776	33.2088372109602	36.0271533223244	0.822675061300934	0.156663766715028	0.401025754209743	130.777605252766	148.749095749461	-0.184239390656459	nuoM; NADH-quinone oxidoreductase subunit M [EC:7.1.1.2]
K00343	108.687257530148	17.4688441658097	1.56041217135053e-05	0.5397849532795	40.8784915793894	39.5974018535335	0.871695755430016	0.0913581735171847	0.29668179738801	114.529440685609	125.385007762605	-0.129399354433144	nuoN; NADH-quinone oxidoreductase subunit N [EC:7.1.1.2]
K00344	56.8337538891923	6.43950237719994	1.21243339109184e-08	0.631362811484494	0.0952706622045307	3.7537386640852	0.894452956394587	0.604093408460588	0.796338414272492	56.8371987658958	63.4306486625675	-0.155356217197026	qor, CRYZ; NADPH2:quinone reductase [EC:1.6.5.5]
K00346	112.969397604132	6.22955435904346	3.01614134897379e-06	0.818013634252883	39.273973300176	37.8262257424211	0.953900528929819	0.436718007085238	0.686145071759644	118.788246043259	117.209560112664	0.0191148287727022	nqrA; Na+-transporting NADH:ubiquinone oxidoreductase subunit A [EC:7.2.1.1]
K00347	104.893730512724	8.62746888621098	8.97823463130428e-07	0.713032754162599	34.4578453206758	33.4165007887349	0.918051522532573	0.396828042610039	0.657718451246398	109.713011274306	112.334957493826	-0.0337216463038764	nqrB; Na+-transporting NADH:ubiquinone oxidoreductase subunit B [EC:7.2.1.1]
K00348	115.850682220271	1.6594658603741	1.57828143376868e-06	0.949216932857513	39.224511357608	39.4647867585079	0.992276049218969	0.58224217829837	0.7845119645708	120.877719974617	117.159559253168	0.0446406149832884	nqrC; Na+-transporting NADH:ubiquinone oxidoreductase subunit C [EC:7.2.1.1]
K00349	91.5221337568099	9.78420478592879	0.000158036077352023	0.702485732714486	43.4761192131071	45.2097450389326	0.916621443925712	0.182140134858504	0.433526631111603	98.0293299450741	101.784762283246	-0.0536165417021229	nqrD; Na+-transporting NADH:ubiquinone oxidoreductase subunit D [EC:7.2.1.1]
K00350	224.992429134248	-2.11717296962465	3.14884424622125e-14	0.94325902964038	40.9445479553554	39.5060000959476	0.989619097269603	0.527182189162185	0.749874591265588	231.632507872725	223.463548250438	0.0515367020976855	nqrE; Na+-transporting NADH:ubiquinone oxidoreductase subunit E [EC:7.2.1.1]
K00351	130.363818174481	-2.35207333570119	1.65159752925735e-07	0.931155862183734	40.1351459491137	38.4449541173516	0.98711643379141	0.984865517613551	0.993682112557959	137.028314845273	127.324964740311	0.10504046822264	nqrF; Na+-transporting NADH:ubiquinone oxidoreductase subunit F [EC:7.2.1.1]
K00354	104.865181955903	-13.3979738880176	2.23716352557796e-07	0.556384603548575	29.7695267844204	28.3601826422128	0.875591212933677	0.771153011306053	0.88927683699294	103.44985700225	91.684735717301	0.172136504370026	E1.6.99.1; NADPH2 dehydrogenase [EC:1.6.99.1]
K00355	33.8804116822046	-8.67162348686476	3.7235956210962e-07	0.241804382660925	10.2132112561674	9.94497645139511	0.770331978215858	0.010504291805324	0.0893179537445344	35.3230849653469	24.8666234088657	0.487327980080221	NQO1; NAD(P)H dehydrogenase (quinone) [EC:1.6.5.2]
K00362	14.8897440587127	25.2952816152246	0.0782474326129803	0.0560019736642972	0.0524779285731485	4.23187112330452	0.688638154133659	0.00124069110505941	0.0274816665583103	14.8899077980559	40.3573353813994	-1.37145568958605	nirB; nitrite reductase (NADH) large subunit [EC:1.7.1.15]
K00364	4.32221137529162	8.65689761495385	0.0961095378758118	0.0300230880918271	0.00712286508175657	0.612294155994517	0.673087465622624	0.00122816544392317	0.0274557404690042	4.3223460195652	12.9510419400073	-1.36485512427732	E1.7.1.7, guaC; GMP reductase [EC:1.7.1.7]
K00366	49.1364055188552	-1.22211827344569	0.00145609953239923	0.949859466696021	21.3507795954225	22.0001432436617	0.992276049218969	0.440359973503805	0.689191570654716	48.2954830486062	48.5611467450863	-0.00772995859617602	nirA; ferredoxin-nitrite reductase [EC:1.7.7.1]
K00367	11.751030351562	-2.6574072683183	8.18849766820382e-05	0.430216177787248	3.90914081322107	3.91713726719904	0.840013009977674	0.264565220708229	0.532185787797341	12.2306931388466	9.06081348064799	0.38990660717104	narB; ferredoxin-nitrate reductase [EC:1.7.7.2]
K00370	12.5717402156365	23.6222232885872	0.142863444170376	0.0654470093515119	0.0156707430669135	1.37304348410675	0.688906398711093	0.047342703448106	0.210705272489131	12.5719620347804	36.2017730928803	-1.44439493792434	narG, narZ, nxrA; nitrate reductase / nitrite oxidoreductase, alpha subunit [EC:1.7.5.1 1.7.99.-]
K00371	7.9927740482255	10.685433133008	0.039862665154888	0.0727590221257373	0.0176637108517366	1.58419268855909	0.696634116640392	0.039334619880131	0.189122036864068	7.99296220686653	18.742788148407	-1.12113378234792	narH, narY, nxrB; nitrate reductase / nitrite oxidoreductase, beta subunit [EC:1.7.5.1 1.7.99.-]
K00374	11.3380945069071	6.01430034315094	0.00816461178931946	0.332599763257492	0.0193351680330001	1.28006780656327	0.806417357638973	0.585290072354853	0.787511080499928	11.3384378181168	17.3770313216487	-0.568871716804416	narI, narV; nitrate reductase gamma subunit [EC:1.7.5.1 1.7.99.-]
K00375	468.582339826325	-50.4079863755082	1.18375751501525e-16	0.317439177182975	87.2240915260298	87.7139338256542	0.799558098256544	0.362542477663221	0.62891026455657	440.988290195773	418.082307166572	0.0767469903876541	K00375; GntR family transcriptional regulator / MocR family aminotransferase
K00380	53.0224559827353	5.60107941320346	5.60492645525953e-08	0.73501445621304	0.126422169488442	17.0941638734736	0.925977658156949	0.379379875716599	0.643665938648006	53.0314990074868	59.0999649833993	-0.153148197523727	cysJ; sulfite reductase (NADPH) flavoprotein alpha-component [EC:1.8.1.2]
K00382	286.863602111716	74.4266167807479	8.25266970154552e-13	0.102596886805953	63.9012635106324	55.036530632986	0.704574438402732	0.0159913200966918	0.108843230214073	300.52962362235	356.198839047107	-0.24431254057211	DLD, lpd, pdhD; dihydrolipoamide dehydrogenase [EC:1.8.1.4]
K00384	1010.35735796296	7.71424305673789	6.88987305392029e-46	0.859207188252367	40.983072677297	40.7260948768149	0.969316464745383	0.815019205420898	0.911869662824199	1009.26124601061	1017.61193209965	-0.0118743031608198	trxB, TRR; thioredoxin reductase (NADPH) [EC:1.8.1.9]
K00385	136.996076775645	-63.7914636496317	1.40515876542927e-06	0.0339580221871712	50.6225806565582	50.6214954895334	0.68081168132567	0.00341569585505463	0.0474237192629324	120.929501004134	73.1378328832854	0.716589398013439	asrC; anaerobic sulfite reductase subunit C
K00390	110.081061521378	25.3213156740636	5.58044368584053e-11	0.295628699559739	11.9558385348214	26.3979005843726	0.789445492635674	0.425616727344588	0.67956804132686	110.84487650859	134.503276347784	-0.276481191996354	cysH; phosphoadenosine phosphosulfate reductase [EC:1.8.4.8 1.8.4.10]
K00394	147.650355491918	-70.8101718192895	2.66736300512686e-08	0.0129588555345491	46.144974609946	47.2954132489634	0.638703613313561	0.000127199586288792	0.0066771070501185	134.481514589607	76.8640004191874	0.797852625097792	aprA; adenylylsulfate reductase, subunit A [EC:1.8.99.2]
K00395	162.667960280349	-27.7128613062213	2.8621901680434e-18	0.186982631360591	19.9200980263785	24.1417844123641	0.747944505226979	0.407483414628222	0.664740930121476	157.552431792229	136.341868209965	0.206971718707419	aprB; adenylylsulfate reductase, subunit B [EC:1.8.99.2]
K00425	138.304808931961	40.3988047747751	5.64451039797937e-08	0.170096651331964	34.8831473028672	32.3144409163947	0.742818314655282	0.0478001831080892	0.2117575741852	145.555810294038	178.289907352085	-0.290566812092411	cydA; cytochrome bd ubiquinol oxidase subunit I [EC:7.1.1.7]
K00426	153.917889582653	15.6793351137165	7.86264297212858e-08	0.618569225118439	42.3464279007266	40.4740986907236	0.888553762848704	0.386342557875361	0.650182117601398	161.698755063097	168.934523196697	-0.0627175065561143	cydB; cytochrome bd ubiquinol oxidase subunit II [EC:7.1.1.7]
K00428	46.9678024236244	13.9986281124733	8.14146085713781e-05	0.481615533448359	0.101132090056745	17.0604482100791	0.852905133979393	0.56066681252175	0.772947155569341	46.9693746328061	61.6522455463564	-0.384167157219519	E1.11.1.5; cytochrome c peroxidase [EC:1.11.1.5]
K00432	21.4319757587458	6.81575431302046	1.46117283123316e-05	0.41049651436154	0.0614440781402759	7.35836008567026	0.838201683208636	0.596662925318379	0.792989045595771	21.434520267526	28.3272594996973	-0.384201879129392	gpx; glutathione peroxidase [EC:1.11.1.9]
K00433	27.0517376408203	12.7425662519067	6.4755675193416e-07	0.125303583268412	2.54872664715871	7.26197416523625	0.7191484346672	0.087680481762165	0.292740675168777	26.5606401224706	39.2447940600487	-0.543656821759169	cpo; non-heme chloroperoxidase [EC:1.11.1.10]
K00459	273.063966817998	-15.1749238127201	1.63193176265772e-24	0.530464270271711	19.308707894182	20.0777842562075	0.870258942951919	0.393313952252381	0.655010458509832	273.797663354491	258.233754382137	0.0840675050055949	ncd2, npd; nitronate monooxygenase [EC:1.13.12.16]
K00520	11.0220506536405	5.31056338451759	0.00325796837453736	0.386564425557885	1.98155706914888	6.26257158712462	0.826320881521723	0.108910451896594	0.325288270980319	10.9563030406139	16.6399665097304	-0.555136571478582	merA; mercuric reductase [EC:1.16.1.1]
K00525	359.808703975877	72.4084771864923	7.14114188901609e-13	0.137668044142944	75.0110131713702	76.6077773662154	0.731477409148458	0.0621359794127085	0.24271669022375	377.917956072623	431.754492566242	-0.191590167135164	E1.17.4.1A, nrdA, nrdE; ribonucleoside-diphosphate reductase alpha chain [EC:1.17.4.1]
K00526	176.919501485895	33.737871668662	9.64036553733107e-10	0.277816074761968	42.6669430994481	41.0587463477852	0.778734105264764	0.279583385269632	0.547172386288677	185.085829557854	208.896190105245	-0.173572065315262	E1.17.4.1B, nrdB, nrdF; ribonucleoside-diphosphate reductase beta chain [EC:1.17.4.1]
K00528	575.875931230467	-30.7244878786898	4.90948535372513e-38	0.34072328154881	24.9323186070257	25.045934523637	0.811840765001008	0.810113938531059	0.910635556600474	573.052401200138	544.920071249672	0.0724727009531069	fpr; ferredoxin/flavodoxin---NADP+ reductase [EC:1.18.1.2 1.19.1.1]
K00529	10.6087328440849	4.5660437074426	0.000400956570208962	0.268588526059844	0.00310045669404212	0.00894836103078311	0.777210159629362	0.392710825828524	0.655010458509832	10.6083277872505	15.1753047261367	-0.473274795508949	hcaD; 3-phenylpropionate/trans-cinnamate dioxygenase ferredoxin reductase component [EC:1.18.1.3]
K00533	489.260600945127	-33.972546851012	1.70004689389052e-39	0.264875600639046	15.1357158423112	21.9098616096051	0.777153754691213	0.346117495139082	0.615177291916958	486.997465268762	455.57697954719	0.0959841233581408	E1.12.7.2L; ferredoxin hydrogenase large subunit [EC:1.12.7.2]
K00537	522.410564652805	-19.5946622586162	1.58897952151194e-29	0.655802008595423	37.1073692874146	49.7035448233027	0.902270786367291	0.490683906188444	0.727518478090741	522.305265980444	501.571793833969	0.0583055130823471	arsC1, arsC; arsenate reductase (glutaredoxin) [EC:1.20.4.1]
K00547	148.53312416171	-8.56287803400849	3.19412070745702e-09	0.762803341252491	37.2801659287041	36.6994867700466	0.937904417103386	0.756687570437344	0.882955776466474	144.50452728966	142.498043197158	0.0200115904910043	mmuM, BHMT2; homocysteine S-methyltransferase [EC:2.1.1.10]
K00548	909.997297354391	-49.8793339942171	1.09573907592955e-42	0.242229118699872	49.014785885164	47.1473801089406	0.770331978215858	0.156663766715028	0.401025754209743	913.895759941558	859.800589796167	0.0879130092298069	metH, MTR; 5-methyltetrahydrofolate--homocysteine methyltransferase [EC:2.1.1.13]
K00549	333.079201508734	-5.97029149370097	1.34335012432415e-18	0.884470166700714	33.9576831060305	40.5828061251545	0.97225561189972	0.690366780746489	0.844853227861452	326.609634288663	325.938725073485	0.0029561183379424	metE; 5-methyltetrahydropteroyltriglutamate--homocysteine methyltransferase [EC:2.1.1.14]
K00554	658.37302207274	15.5434470531906	2.59318005952703e-55	0.622888085002475	16.5953535343147	41.9239151177954	0.890406050428154	0.713811697747478	0.858276255339924	660.641724573183	667.795436708146	-0.0155111857186371	trmD; tRNA (guanine37-N1)-methyltransferase [EC:2.1.1.228]
K00556	75.3196024941184	6.04551469559334	5.71016108942785e-06	0.733259651005409	23.6545514570876	23.6773577887964	0.924986836081765	0.375883618626287	0.640987169801634	78.5551732289485	81.3584470121153	-0.0498657336642487	trmH; tRNA (guanosine-2'-O-)-methyltransferase [EC:2.1.1.34]
K00558	1534.08886654429	-226.627582053581	7.39239101815717e-23	0.0868307082757046	188.654694151322	188.749914502701	0.696634116640392	0.00988466240521214	0.0864795121844131	1562.07453232134	1307.59745317144	0.256337487623046	DNMT1, dcm; DNA (cytosine-5)-methyltransferase 1 [EC:2.1.1.37]
K00559	196.188533750195	26.9068648194354	4.06085698795103e-17	0.235205449051602	25.3846854994549	26.4956102714985	0.768291942326287	0.172002788905826	0.421159544464616	198.753634922335	223.372679983989	-0.167552969045674	E2.1.1.41, SMT1, ERG6; sterol 24-C-methyltransferase [EC:2.1.1.41]
K00560	994.306416979243	-71.993541494911	4.075519076421e-42	0.211417004238264	62.1733839222229	71.8970572146852	0.75923343345339	0.0112262487952623	0.0929135753422145	999.4974186848	922.558702329717	0.115423327726075	thyA, TYMS; thymidylate synthase [EC:2.1.1.45]
K00561	79.9364394892053	13.9949504888178	0.00593581224719143	0.756153738751047	50.5087926112472	55.0300850437855	0.935392460580639	0.732762874749521	0.870414525718374	84.0485226738573	94.0935263301157	-0.160784699318079	ermC, ermA; 23S rRNA (adenine-N6)-dimethyltransferase [EC:2.1.1.184]
K00563	301.466789592735	2.19129515869194	4.670135915263e-25	0.940430597841389	21.1928651600409	27.3225332520876	0.989272608595862	0.681069872664033	0.840534541722568	302.711406779639	304.879871689166	-0.0102588817122757	rlmA1; 23S rRNA (guanine745-N1)-methyltransferase [EC:2.1.1.187]
K00564	75.5835165718719	38.3721769823299	2.23721249947813e-06	0.111694547307991	20.2072493819801	29.9836115661739	0.715047898267699	0.00153533001355987	0.0300205643742889	75.4730954130198	113.382766456049	-0.579881534661289	rsmC; 16S rRNA (guanine1207-N2)-methyltransferase [EC:2.1.1.172]
K00565	8.42907193506267	7.5903266088474	0.00398433001736033	0.153731703801523	2.79766292518492	6.95372337282057	0.735687568760947	0.251579433626701	0.517532578859708	8.79349736175916	15.0555230594784	-0.704411677909208	RNMT; mRNA (guanine-N7-)-methyltransferase [EC:2.1.1.56]
K00566	820.599109244124	-16.2864241477065	1.71967453200094e-51	0.719545668286142	13.9017886576576	57.0936482501928	0.919011632756872	0.595319582428484	0.792175529834794	821.184473471143	803.640858113992	0.03111122320287	mnmA, trmU; tRNA-uridine 2-sulfurtransferase [EC:2.8.1.13]
K00567	441.086404777389	48.9804850365717	2.90785178704168e-30	0.173344370142852	35.711868625726	42.7441437710758	0.742818314655282	0.0843086959106836	0.286410392490904	449.211535273294	487.972076008956	-0.119109840294809	ogt, MGMT; methylated-DNA-[protein]-cysteine S-methyltransferase [EC:2.1.1.63]
K00568	116.514027827643	-9.96954125749318	1.35076073788939e-20	0.485856666372207	6.74417136977048	11.7569857133382	0.852948210849416	0.130730184087469	0.35833910259169	116.727480398751	106.874643153506	0.125922711359927	ubiG; 2-polyprenyl-6-hydroxyphenyl methylase / 3-demethylubiquinone-9 3-methyltransferase [EC:2.1.1.222 2.1.1.64]
K00570	19.8214839138953	6.68438791735775	3.70241966006287e-07	0.507599886616889	4.89433955435588	16.7558372074353	0.862356252449291	0.972132825366854	0.99080939256937	20.2501269270166	19.7313096041984	0.035399728471905	pmtA; phosphatidylethanolamine/phosphatidyl-N-methylethanolamine N-methyltransferase [EC:2.1.1.17 2.1.1.71]
K00571	757.806318935681	-51.3903828172582	9.09067696618795e-26	0.507618468127659	40.7429659332501	75.0319926804263	0.862356252449291	0.299738758205974	0.570307309555756	764.453695960627	708.252682628145	0.109992346300275	E2.1.1.72; site-specific DNA-methyltransferase (adenine-specific) [EC:2.1.1.72]
K00573	28.6617723592268	1.17409074396142	0.000453157574124847	0.898573036845034	12.1307135742351	12.2009778812487	0.977686905105853	0.407288390965016	0.664740930121476	29.6143600952163	29.7058813234892	-0.00428490076585114	E2.1.1.77, pcm; protein-L-isoaspartate(D-aspartate) O-methyltransferase [EC:2.1.1.77]
K00574	87.4986048296808	16.4055382136369	1.99281217432697e-23	0.234337793797562	0.424900486800154	17.959336477293	0.767901394715008	0.403912815262948	0.663719514617332	87.5214245802936	103.324376163139	-0.236597067554263	cfa; cyclopropane-fatty-acyl-phospholipid synthase [EC:2.1.1.79]
K00575	16.5498887333965	5.56460845227123	5.45380413590107e-06	0.303881067525809	0.0195052513076668	2.65933517718514	0.791334144020151	0.725574590165575	0.867725937149204	16.5498363815161	22.2668228188627	-0.403721058493561	cheR; chemotaxis protein methyltransferase CheR [EC:2.1.1.80]
K00588	220.380837410776	-36.5851094726612	1.32106960390119e-14	0.209566856212698	41.760527156043	39.6815805449082	0.756857237796522	0.184225060648215	0.436580353991318	219.768905372604	183.426156296822	0.259294983397803	E2.1.1.104; caffeoyl-CoA O-methyltransferase [EC:2.1.1.104]
K00590	270.515577738823	50.2953024492985	3.4054089303834e-11	0.348378401932909	47.1494864000137	64.8262587749314	0.81337512161474	0.217571700795347	0.474521774301519	264.244018574761	315.108783660919	-0.252965814885897	E2.1.1.113; site-specific DNA-methyltransferase (cytosine-N4-specific) [EC:2.1.1.113]
K00595	332.969588412508	-28.0435691208013	2.12345854571616e-24	0.351615205148904	26.677602363598	23.3214597922627	0.814880225775693	0.290985040060574	0.560328981664382	335.569575314231	305.962749372208	0.132777357695737	cobL; precorrin-6Y C5,15-methyltransferase (decarboxylating) [EC:2.1.1.132]
K00598	54.2283177625261	19.3726082152293	0.000153185596833814	0.346609353140057	20.1288518028111	25.5210501273062	0.81337512161474	0.0383701844045211	0.187066853229166	52.9751967357509	68.8587293380611	-0.371207631453318	tam; trans-aconitate 2-methyltransferase [EC:2.1.1.144]
K00600	562.905045740478	2.10555201258884	1.53543305102299e-49	0.937046718593318	12.6870261340905	21.6406300145266	0.988529959068213	0.939516483410001	0.976200424193905	563.27384078285	561.498547329229	0.00454485274267283	glyA, SHMT; glycine hydroxymethyltransferase [EC:2.1.2.1]
K00602	700.967173138591	20.4249554440774	6.27890761463842e-67	0.423534957781499	5.49805870274091	31.0640033595595	0.840013009977674	0.0866079142428034	0.291124146823178	701.77611088059	719.13966520575	-0.0352039387582815	purH; phosphoribosylaminoimidazolecarboxamide formyltransferase / IMP cyclohydrolase [EC:2.1.2.3 3.5.4.10]
K00603	70.8644852170581	20.1106328887032	9.43457981539651e-07	0.341443580944083	19.6059250550533	27.1748433094564	0.811840765001008	0.166102666165344	0.412297405078001	73.1389562640921	90.1415710505391	-0.29731786052271	fctD; glutamate formiminotransferase / 5-formyltetrahydrofolate cyclo-ligase [EC:2.1.2.5 6.3.3.2]
K00604	616.780489876792	-22.9479524286139	2.06403839094929e-61	0.246997103197925	0.547327318000039	0.487724318882603	0.772789350596672	0.314714815633794	0.584862838753007	616.702578975493	593.749537343627	0.0546161929106789	MTFMT, fmt; methionyl-tRNA formyltransferase [EC:2.1.2.9]
K00605	156.467252634346	21.3738590672774	3.25594522378889e-08	0.526959255971827	40.5652109363682	42.0442921469859	0.869391760392207	0.355914772046975	0.623909152096985	163.411614906436	174.610553870818	-0.0949809863570027	gcvT, AMT; aminomethyltransferase [EC:2.1.2.10]
K00606	208.403545365201	-3.6279276095105	2.00019506740953e-14	0.899157053565588	36.9930514455805	36.9942616300516	0.977783759220496	0.824851338878509	0.917512432679956	206.262991716964	203.79990948899	0.0172345393130176	panB; 3-methyl-2-oxobutanoate hydroxymethyltransferase [EC:2.1.2.11]
K00609	639.31439943802	-4.14437628460484	2.73717918199273e-61	0.844735728464392	8.83359351594695	14.9461680432528	0.96605382854827	0.879380028563801	0.945241029300557	639.892144454323	635.608665046533	0.00967245393939776	pyrB, PYR2; aspartate carbamoyltransferase catalytic subunit [EC:2.1.3.2]
K00610	392.799275341871	7.53628816381139	1.33942535118074e-46	0.748038699488348	0.123768090629592	20.6538404685435	0.933901628078714	0.586586391093564	0.787596023360384	392.800664418273	403.298339927006	-0.0379400495885819	pyrI; aspartate carbamoyltransferase regulatory subunit
K00611	809.312460889657	-51.3852915543013	1.37314635593453e-39	0.27102507257473	37.9449581094156	36.3105201277331	0.777210159629362	0.144113254920824	0.381382591751795	808.258448570349	759.543132545924	0.0895528208652497	OTC, argF, argI; ornithine carbamoyltransferase [EC:2.1.3.3]
K00613	17.0716600846809	1.05094052606304	2.73028166289728e-05	0.841466396563552	1.77522026087319	1.47069761842544	0.96409088493833	0.834162520042482	0.923120536706578	17.3301517806859	18.1205668519929	-0.0604082016539622	GATM; glycine amidinotransferase [EC:2.1.4.1]
K00615	1617.9427917713	-48.394531832686	3.26260728717184e-38	0.569839259315442	114.045920847987	108.835433826452	0.87832021373308	0.969736480047119	0.989358410953291	1601.46729626437	1568.2388913782	0.0302269741291036	E2.2.1.1, tktA, tktB; transketolase [EC:2.2.1.1]
K00616	462.964923430075	-21.9622707342989	1.11184085537614e-23	0.598230835039216	45.2702288982883	40.0179842550263	0.883991896636287	0.41107276451742	0.666905518048584	465.379945702752	441.970348849896	0.0742703838602814	E2.2.1.2, talA, talB; transaldolase [EC:2.2.1.2]
K00619	13.4855192666459	-4.58223048085556	7.69555684645958e-10	0.122759046666142	0.410888220378226	1.06560710605074	0.718393726705814	0.225640728488339	0.485216201777393	13.4932466228767	8.94685469681711	0.536132775016664	argA; amino-acid N-acetyltransferase [EC:2.3.1.1]
K00620	588.757998888275	-51.3619190873262	5.65884438782649e-19	0.353923978431793	98.2550937173058	98.3017965122108	0.815813535021201	0.904372624496256	0.956279221045711	559.138201013071	537.363999215657	0.0571848000318387	argJ; glutamate N-acetyltransferase / amino-acid N-acetyltransferase [EC:2.3.1.35 2.3.1.1]
K00621	95.3277668285327	26.5978920488903	1.22833357111318e-19	0.0474183501389125	1.08518604432745	7.80961048710507	0.68081168132567	0.0408017871767832	0.193505505521576	95.3207303143559	121.943075008798	-0.351572059147008	GNPNAT1, GNA1; glucosamine-phosphate N-acetyltransferase [EC:2.3.1.4]
K00625	464.339094713124	-55.9493228235204	1.30140859297815e-32	0.0625611440727481	32.8764950015526	32.8321080071425	0.688638154133659	0.0206531029368033	0.126224386688725	463.232049587945	408.440445067145	0.181128302561541	E2.3.1.8, pta; phosphate acetyltransferase [EC:2.3.1.8]
K00626	269.487308229969	18.4813505801357	6.00933703697133e-21	0.47986314049704	27.4696958464473	26.0356787761124	0.852905133979393	0.16419837623743	0.410978561555736	269.512463441808	288.25252014468	-0.0965811311567082	E2.3.1.9, atoB; acetyl-CoA C-acetyltransferase [EC:2.3.1.9]
K00627	121.661416025462	65.1097397812388	2.70073564750977e-10	0.0441537987800717	2.76047273573913	31.5611800839688	0.68081168132567	0.000881120943319312	0.0219250354207767	121.453636678235	186.296661289187	-0.612460298189591	DLAT, aceF, pdhC; pyruvate dehydrogenase E2 component (dihydrolipoamide acetyltransferase) [EC:2.3.1.12]
K00632	9.70661878829255	12.6641928618555	0.120094245187487	0.223428943917643	0.0589809830620328	7.05515424788519	0.763733994908333	0.210559427956384	0.468578740272847	9.70704123349341	22.263333232403	-1.10838329283803	fadA, fadI; acetyl-CoA acyltransferase [EC:2.3.1.16]
K00633	109.012567922286	45.8000185883826	5.52321041188529e-13	0.0868506656158826	11.9269297216307	36.5445844477473	0.696634116640392	0.00519278666953909	0.0588720666203366	105.024562536377	153.810761417107	-0.545445805833943	lacA; galactoside O-acetyltransferase [EC:2.3.1.18]
K00634	238.370223926789	11.9114865020079	3.93976842828872e-10	0.785012918078754	59.8050542965457	56.1795368405871	0.944437770774219	0.474909400053142	0.715350951652374	244.180916617978	247.633306781856	-0.0201602687993587	ptb; phosphate butyryltransferase [EC:2.3.1.19]
K00638	29.3660018939081	-18.5735977093222	7.59360225946026e-06	0.0139458158935406	9.83610960760868	9.83460051705127	0.638703613313561	0.00584538249507045	0.0634546904280736	27.9227691340298	10.7853562603871	1.28411084401804	catB; chloramphenicol O-acetyltransferase type B [EC:2.3.1.28]
K00639	196.024866296523	14.0801555963352	3.53904189902463e-05	0.784204278163323	79.7869354551946	83.096568177292	0.944011378927134	0.111063881318303	0.328900149313554	205.392301945059	208.846847919897	-0.0239298728653777	kbl, GCAT; glycine C-acetyltransferase [EC:2.3.1.29]
K00640	722.425742796708	-16.5332658650416	5.57220149223078e-35	0.716219885166982	54.8923326965552	56.8429088751959	0.918337878400158	0.737530012615967	0.873097005976023	725.183563860133	708.642820187206	0.0332340620753328	cysE; serine O-acetyltransferase [EC:2.3.1.30]
K00641	42.9625557245852	6.24581549652182	0.000618059028887396	0.723442736938385	14.6148863700757	20.2009122199037	0.921424899280523	0.462631685703485	0.705574840039331	44.1446841414731	49.4221795132284	-0.158987468071919	metX; homoserine O-acetyltransferase/O-succinyltransferase [EC:2.3.1.31 2.3.1.46]
K00645	548.352450092767	-26.7008994267103	7.83486440506291e-39	0.419535216704038	32.2062796289029	38.5747376762104	0.840013009977674	0.208282043955722	0.466746662244634	546.985530840818	524.107046908459	0.0615085340639512	fabD; [acyl-carrier-protein] S-malonyltransferase [EC:2.3.1.39]
K00647	121.348227239649	0.839679862206254	0.000900529354073598	0.983421482939902	73.9090842757251	56.8010121005702	0.9987679948503	0.588731251330884	0.789740402455533	130.831610089795	120.902415622295	0.112832129205402	fabB; 3-oxoacyl-[acyl-carrier-protein] synthase I [EC:2.3.1.41]
K00648	492.631057728346	-5.49346861082237	2.45171115370831e-20	0.911206264218602	70.3518592166418	67.3410928779825	0.982149262504733	0.771155252956039	0.88927683699294	495.748252551708	488.50559501196	0.0211829083360804	fabH; 3-oxoacyl-[acyl-carrier-protein] synthase III [EC:2.3.1.180]
K00651	517.124338250677	24.9701210306693	6.38608169278724e-52	0.31520923205661	7.83824832184733	23.3991455362146	0.799213321624622	0.108257272811366	0.323589601726329	517.299736129597	540.605591447387	-0.0634374812816935	metA; homoserine O-succinyltransferase/O-acetyltransferase [EC:2.3.1.46 2.3.1.31]
K00652	162.111989539136	12.6954534320046	3.5035592209318e-08	0.703217644336294	47.9626819898284	44.3135059308776	0.916621443925712	0.864439992461724	0.938661192130342	172.742712584337	173.110373473577	-0.0030469884799249	bioF; 8-amino-7-oxononanoate synthase [EC:2.3.1.47]
K00655	877.070484082974	-7.41119322223676	3.82050453186756e-39	0.868199258388899	47.9741942474029	47.7496775905296	0.969977941240316	0.728011192049763	0.867725937149204	871.944422031017	869.681032879909	0.00374484530247636	plsC; 1-acyl-sn-glycerol-3-phosphate acyltransferase [EC:2.3.1.51]
K00656	911.16513377193	10.5556663813111	2.11309205837332e-39	0.812787609030466	57.451714504109	59.231829019062	0.952364751335606	0.170026142762254	0.418458689187513	907.259892502123	921.59619058549	-0.0225903501263165	E2.3.1.54, pflD; formate C-acetyltransferase [EC:2.3.1.54]
K00657	235.200718298222	17.9473223446492	1.72413147810339e-19	0.537774505738746	24.7239149830198	33.1411561038337	0.871695755430016	0.339682363192146	0.608538015779478	236.963891449979	253.456606895771	-0.0966163265031521	speG, SAT; diamine N-acetyltransferase [EC:2.3.1.57]
K00658	26.1477429739832	14.4352741685718	9.08203612308559e-05	0.137656304527146	0.0608598248907274	2.53445146135395	0.731477409148458	0.253392243615202	0.518973317762403	26.1492163314713	40.6455915347928	-0.614409936632606	DLST, sucB; 2-oxoglutarate dehydrogenase E2 component (dihydrolipoamide succinyltransferase) [EC:2.3.1.61]
K00661	619.442642785992	118.896384619651	1.84345035986313e-23	0.0910265736912769	64.5819606607639	86.2721739881032	0.698318717306219	0.0125023987508087	0.0960104048358694	618.492895357438	733.691184025551	-0.245993845535308	maa; maltose O-acetyltransferase [EC:2.3.1.79]
K00662	86.31928021308	-20.2192787736171	0.000597789860668038	0.460948800104616	39.7061965939347	39.6795581594006	0.8461339263916	0.23701315284401	0.49880556799175	87.5517529862587	66.1898527384	0.397479161884846	aacC; aminoglycoside 3-N-acetyltransferase [EC:2.3.1.81]
K00663	29.588347402054	-12.1342672594093	0.0159677379493142	0.345590221370518	23.8094562555427	23.8416597645284	0.81337512161474	0.490199424620698	0.727518478090741	32.1350118776573	17.495862715792	0.83586619243159	aacA; aminoglycoside 6'-N-acetyltransferase [EC:2.3.1.82]
K00666	202.513527747139	-8.73155837134545	2.71714962361069e-15	0.783942532491398	31.2637955788499	40.8063824506889	0.944011378927134	0.756687570437344	0.882955776466474	202.524298376424	189.39958309344	0.0960953222978191	ACSF2; fatty-acyl-CoA synthase [EC:6.2.1.-]
K00670	1.6528816997024	6.99910229340043	0.183860507408249	0.0199617188295762	0.00105770342711189	3.8869771235871	0.638703613313561	3.55105336600485e-06	0.000971974035609326	1.65298639089345	8.93586593372032	-1.84565116193846	NAA30, MAK3; N-alpha-acetyltransferase 30 [EC:2.3.1.256]
K00674	134.317081959166	16.9918111329418	1.88963011026598e-10	0.482499526183735	25.2419028853162	24.2625614600252	0.852905133979393	0.0925778923928296	0.298527365670309	136.244281409086	150.517992948067	-0.142590318654162	dapD; 2,3,4,5-tetrahydropyridine-2,6-dicarboxylate N-succinyltransferase [EC:2.3.1.117]
K00675	16.4713000031992	2.67661099066316	4.19281037587102e-06	0.670149210033096	0.0291444070912762	6.58868092231653	0.906617908686305	0.316583870268861	0.587481545215629	16.4724562576128	18.5272573414772	-0.159076207089406	nhoA; N-hydroxyarylamine O-acetyltransferase [EC:2.3.1.118]
K00677	163.065622476119	28.5252851470219	2.60392482713564e-05	0.50356112127759	70.5235102317274	62.4633517533588	0.861283368129665	0.108253717460185	0.323589601726329	174.140061890902	190.414689916092	-0.128084354984467	lpxA; UDP-N-acetylglucosamine acyltransferase [EC:2.3.1.129]
K00681	31.6160005972565	4.74690417067298	2.23338105246402e-06	0.671316303188187	0.0530620479116549	10.5010374225454	0.906617908686305	0.10815060572935	0.323589601726329	31.6158443229831	36.5762227636609	-0.203349273151322	ggt; gamma-glutamyltranspeptidase / glutathione hydrolase [EC:2.3.2.2 3.4.19.13]
K00682	79.9790906219273	-24.6311658786654	0.000143050792082356	0.290004871027353	34.6849820510015	35.6779596662694	0.781458823833227	0.0249900684579354	0.143571127932246	83.415186944798	55.4277610451527	0.579791346632413	GGCT; gamma-glutamylcyclotransferase [EC:4.3.2.9]
K00683	54.279690694541	0.0507056804028991	0.000724239376993009	0.997922081435083	24.3962582322872	24.518437709115	0.999671454191308	0.604093408460588	0.796338414272492	55.1492889058716	53.7177244392529	0.0371559910676391	QPCT; glutaminyl-peptide cyclotransferase [EC:2.3.2.5]
K00684	44.2543846784134	14.9748117004015	4.42373187039713e-07	0.328106888955339	0.0522022089985304	15.7547743154311	0.804099230945086	0.410973745498277	0.666905518048584	44.2564400400678	60.0951004619285	-0.431661054106924	aat; leucyl/phenylalanyl-tRNA---protein transferase [EC:2.3.2.6]
K00688	1143.25898710853	-88.5314264514166	9.43149905371426e-41	0.109563648297307	72.2515573604766	74.2488094394443	0.713190289853512	0.0595252770917818	0.237605064391362	1130.73917219997	1054.51765666386	0.100576577174486	PYG, glgP; glycogen phosphorylase [EC:2.4.1.1]
K00689	14.8438473370454	-2.39159476510816	1.68957538412057e-05	0.603204880359267	0.000214308875627943	0.000546908936940219	0.885117453092457	0.58880175621489	0.789740402455533	14.8438596282691	12.452249037896	0.233602581005316	E2.4.1.5; dextransucrase [EC:2.4.1.5]
K00690	152.399150887976	31.7857102144164	1.90666215362727e-10	0.288022652667455	28.9377160764658	35.0081052558033	0.781260058945162	0.0239856888581301	0.138841630973345	152.02709750563	182.738462732885	-0.263623382149004	E2.4.1.7; sucrose phosphorylase [EC:2.4.1.7]
K00691	31.1204393906489	15.1530101390436	3.14521659856264e-05	0.109553221143109	9.82717855224943	9.47440224804772	0.713190289853512	0.0165485161290302	0.109370364018781	31.4699664464229	45.9719872215961	-0.530584706210433	mapA; maltose phosphorylase [EC:2.4.1.8]
K00694	10.4167819690894	11.0549233397731	0.0835575148741656	0.218785687203029	0.0253703255897208	2.28611666332289	0.759676759451209	0.30870020540522	0.579872150545491	10.4169218352174	21.5095215700065	-0.969841616647437	bcsA; cellulose synthase (UDP-forming) [EC:2.4.1.12]
K00700	1028.32089799413	-130.618933359328	1.25462442659728e-31	0.0554910131688208	103.141600668353	96.1816193579846	0.688638154133659	0.0146576393148255	0.103440283341457	1001.74631045199	899.595953526318	0.154979558863806	GBE1, glgB; 1,4-alpha-glucan branching enzyme [EC:2.4.1.18]
K00702	364.494836172668	-39.9406232742466	7.17456633502069e-12	0.417913696268988	88.5828509706608	88.6240579527268	0.840013009977674	0.414680819136735	0.670771168818897	356.48392163355	324.852468121383	0.133598959486381	E2.4.1.20; cellobiose phosphorylase [EC:2.4.1.20]
K00703	560.237990281356	-41.4791309270804	6.75669015632783e-40	0.272875517158972	26.9681434840858	46.0477546536363	0.77730442006197	0.296801542792662	0.566124197103772	554.923490929226	522.281557409476	0.0872739387036976	glgA; starch synthase [EC:2.4.1.21]
K00705	1422.15019539346	-21.7040548959469	3.46328411928202e-53	0.703848258674273	45.5274634671134	59.6099656640628	0.916621443925712	0.859470908260865	0.936982224880693	1416.09843836818	1399.7138015438	0.0167759295635013	malQ; 4-alpha-glucanotransferase [EC:2.4.1.25]
K00712	34.4998278369408	5.00031275690793	0.000136231466944727	0.630522646570774	10.5072492473674	10.5095659167747	0.894452956394587	0.364109881538843	0.631057922232858	35.3093550154995	39.4847229327801	-0.15640598169063	tagE; poly(glycerol-phosphate) alpha-glucosyltransferase [EC:2.4.1.52]
K00713	31.2598130123038	12.3464665577981	0.00801363642077548	0.471004188560767	10.2024845711816	15.725783880185	0.850661536962857	0.431452429489034	0.683947141187621	30.9656603404342	44.0047549340303	-0.49154341436444	waaD; UDP-glucose:(glucosyl)LPS alpha-1,2-glucosyltransferase [EC:2.4.1.-]
K00721	576.561819903	-32.0264001645919	2.65548211400651e-29	0.452603098777202	31.2403897160363	31.2149292663547	0.843674354587136	0.41107276451742	0.666905518048584	581.184370988057	544.512303819654	0.0938386535503824	DPM1; dolichol-phosphate mannosyltransferase [EC:2.4.1.83]
K00728	98.7301890480762	3.77160982822729	1.43317739237339e-06	0.865401026346644	26.2697257562434	26.255742477315	0.969977941240316	0.365885125898297	0.631563874973997	97.1909022399374	102.472281652152	-0.075467442170487	POMT, pmt; dolichyl-phosphate-mannose-protein mannosyltransferase [EC:2.4.1.109]
K00745	76.3037732364316	38.1152096940301	2.16182402416487e-09	0.015869170891406	11.2741758106012	10.9318380297383	0.638703613313561	0.00225751251520119	0.037128797489551	76.9812629687504	114.510760082491	-0.565901068632761	E2.4.1.166; raffinose-raffinose alpha-galactotransferase [EC:2.4.1.166]
K00748	136.429451337666	25.6222809782458	6.79943169847961e-07	0.419392083413608	46.9305766608544	41.7090470834681	0.840013009977674	0.109653479623365	0.325730336369561	144.079142659887	161.414944541804	-0.162680505783026	lpxB; lipid-A-disaccharide synthase [EC:2.4.1.182]
K00752	23.9694611922219	13.3735127313951	1.09189846771485e-05	0.122355237202873	4.89300466962937	9.93073875287231	0.718393726705814	0.0436427031274255	0.201213312023439	24.7866254413099	37.2367745737811	-0.565538533971228	hasA; hyaluronan synthase [EC:2.4.1.212]
K00754	129.506178021808	26.6569988033757	4.41625391298928e-09	0.285087902595959	35.1301369086893	32.8230721003512	0.779199481987953	0.0260314183795051	0.146694698868035	128.750544898131	158.460643861662	-0.297140209337833	bshA; L-malate glycosyltransferase [EC:2.4.1.-]
K00756	199.990873949371	15.001640350961	3.65645557499452e-16	0.587046765188676	28.7181745793629	33.6285542271251	0.882597381213365	0.418307530954148	0.672428997904795	200.594657200569	216.494645257124	-0.109441740972127	pdp; pyrimidine-nucleoside phosphorylase [EC:2.4.2.2]
K00757	343.59679002444	20.8498433724374	2.7397315823821e-28	0.557652091265	23.9125490605253	46.1486842284728	0.875591212933677	0.839650736652125	0.927245424452721	343.867325556912	356.687892843944	-0.0526366926519511	udp, UPP; uridine phosphorylase [EC:2.4.2.3]
K00759	465.164023407056	24.8808039131624	3.2682253473799e-44	0.250641840973745	17.7849865764666	17.3258969360389	0.775467590575448	0.0586755293488399	0.235686193359281	464.141794424533	489.904697348876	-0.0777472650847025	APRT, apt; adenine phosphoribosyltransferase [EC:2.4.2.7]
K00760	674.936643363713	-46.2957900141517	9.59478277224866e-57	0.0680451919655805	0.195440695512307	0.0968859399923274	0.696634116640392	0.13234834822439	0.359720528451205	674.949031499291	628.652784245185	0.102333749257709	hprT, hpt, HPRT1; hypoxanthine phosphoribosyltransferase [EC:2.4.2.8]
K00761	691.401216338997	0.134664437074347	4.09329904930503e-60	0.995601455355715	0.187482217804631	10.054189438458	0.999370122285336	0.704399785152537	0.851770267183503	691.406550824955	690.823373539279	0.00121534626479248	upp, UPRT; uracil phosphoribosyltransferase [EC:2.4.2.9]
K00762	884.525634352386	-8.38695904256565	2.599067035735e-54	0.81255654181289	23.5465135795761	34.0643749282564	0.952364751335606	0.859470908260865	0.936982224880693	882.066739937382	874.547133045067	0.0123354657747454	pyrE; orotate phosphoribosyltransferase [EC:2.4.2.10]
K00763	658.561975695234	-52.8540335592696	1.58455260274467e-45	0.0869707068260474	27.320889151827	22.9837479851918	0.696634116640392	0.0363529978195443	0.180915178759083	658.578115262317	605.262015378369	0.12157239660865	pncB, NAPRT1; nicotinate phosphoribosyltransferase [EC:6.3.4.21]
K00764	1019.22740705993	-12.04261526077	2.26822530886415e-57	0.757548538035503	26.6115617912213	40.9295686975022	0.93557091925149	0.732765464500906	0.870414525718374	1017.34239471169	999.002146765706	0.0262156075267915	purF, PPAT; amidophosphoribosyltransferase [EC:2.4.2.14]
K00765	451.193568917385	34.8276684167199	4.82556395965109e-48	0.133673536870625	6.40863864208458	15.7770108885646	0.721421729354035	0.0735429241245642	0.263379892752645	451.567641293808	486.821717953045	-0.108184986617005	hisG; ATP phosphoribosyltransferase [EC:2.4.2.17]
K00766	348.337409817923	-38.5664520472402	1.55902034254711e-18	0.296910455904644	51.8280229951121	51.3631874042171	0.790391218765863	0.365885125898297	0.631563874973997	340.175148490847	308.758821017321	0.139300994481544	trpD; anthranilate phosphoribosyltransferase [EC:2.4.2.18]
K00767	351.865469773457	-11.6992601054317	3.12102579706725e-27	0.671745636716687	31.4539448689964	28.4954674465053	0.906617908686305	0.97477855166663	0.99080939256937	346.703706084881	340.290496381514	0.0268461672372921	nadC, QPRT; nicotinate-nucleotide pyrophosphorylase (carboxylating) [EC:2.4.2.19]
K00768	379.350886775046	14.8770120702235	4.59018043811172e-42	0.515635961650643	0.367127551869949	10.3376223683887	0.864031712313261	0.662621866485637	0.830879251430943	379.352585436611	395.117410960209	-0.0585673991617637	E2.4.2.21, cobU, cobT; nicotinate-nucleotide--dimethylbenzimidazole phosphoribosyltransferase [EC:2.4.2.21]
K00772	8.08585056000195	14.6221389760805	0.00412761990655544	0.052218474830898	0.00444067782931079	11.3051444048813	0.686344210800228	0.0033738689327675	0.0471849114976827	8.0861003463807	22.1347752335591	-1.33361324670136	mtaP, MTAP; 5'-methylthioadenosine phosphorylase [EC:2.4.2.28]
K00773	670.984285693881	-6.77949125026493	4.17096636883436e-75	0.817056413117926	0.953783806498052	49.2817505880233	0.953900528929819	0.0866079142428034	0.291124146823178	670.816103680729	652.019024929842	0.0409318101952356	tgt, QTRT1; queuine tRNA-ribosyltransferase [EC:2.4.2.29]
K00782	73.3981105312919	5.70512702972366	1.41095734495499e-06	0.751219029388326	23.133674754145	23.2306157989742	0.93468183370003	0.55434284499986	0.768995847648923	77.1466753770744	79.1648078045322	-0.0367129016485852	lldG; L-lactate dehydrogenase complex protein LldG
K00783	560.124499860779	0.147560176526413	3.25717581024012e-37	0.99613620489391	33.5100517930157	33.8040438012946	0.999370122285336	0.728011192049763	0.867725937149204	554.385618595993	560.431118751889	-0.0156148926490715	rlmH; 23S rRNA (pseudouridine1915-N3)-methyltransferase [EC:2.1.1.177]
K00784	824.209047167952	-92.7576400402603	8.27276200749105e-27	0.123147838521934	91.7702832219542	91.8785605188537	0.718393726705814	0.0843086959106836	0.286410392490904	809.261988197869	731.657403702687	0.145220599973846	rnz; ribonuclease Z [EC:3.1.26.11]
K00786	355.302556241071	-18.3346745767086	1.73198162549915e-21	0.65811680423286	37.8103780439797	51.2698445624793	0.902391220064965	0.523059489142866	0.747897000893829	359.899386232464	337.285732792367	0.0933131061186294	E2.4.-.-; glycosyltransferase [EC:2.4.-.-]
K00788	688.414384884979	-82.2529084019726	8.53216392290792e-34	0.0814248290107596	45.6316971329019	43.5305409696933	0.696634116640392	0.013187397335342	0.0983153824689308	686.057706092539	606.103986564493	0.178444932115574	thiE; thiamine-phosphate pyrophosphorylase [EC:2.5.1.3]
K00789	1183.61376790813	-199.619446717573	1.60963424453954e-26	0.0243011020152919	142.970373502446	143.167688130161	0.643211729927685	3.95596917422854e-05	0.00315818205742579	1189.97174924386	984.050426963458	0.27383060299185	metK; S-adenosylmethionine synthetase [EC:2.5.1.6]
K00790	1121.98838061992	-22.436231737826	3.04270218236436e-51	0.579467281703769	38.1034894920416	38.0898808003765	0.879989071518554	0.879380028563801	0.945241029300557	1116.14306589839	1099.5345841431	0.0216064632282473	murA; UDP-N-acetylglucosamine 1-carboxyvinyltransferase [EC:2.5.1.7]
K00791	570.251176490592	12.2559816814449	4.56124283670337e-49	0.68527285232315	19.1103702703317	38.0783944003124	0.909885605563183	0.874395084417955	0.94465237200158	569.68865996986	578.372155227986	-0.0217806043101999	miaA, TRIT1; tRNA dimethylallyltransferase [EC:2.5.1.75]
K00793	354.250117785673	-13.2960458012655	4.78835926248385e-22	0.690885944228558	41.5592482869916	38.3264515750483	0.911202157539578	0.451778804226857	0.696947011995699	356.980441226365	340.797276728313	0.0667104079524331	ribE, RIB5; riboflavin synthase [EC:2.5.1.9]
K00794	277.992270279	-3.65526070954682	3.02541441323531e-19	0.905718387506306	32.5146475849001	30.4332293851212	0.979272767023655	0.934487096071859	0.973349973402382	273.165133541098	275.336419881686	-0.0113742228282683	ribH, RIB4; 6,7-dimethyl-8-ribityllumazine synthase [EC:2.5.1.78]
K00795	13.1137348404467	14.011401539104	0.000415017336594938	0.084777514979424	0.0541569901316619	10.5555671281423	0.696634116640392	0.0394522853682609	0.189450072094205	13.1192105945911	27.421707478905	-1.00145725263892	ispA; farnesyl diphosphate synthase [EC:2.5.1.1 2.5.1.10]
K00796	372.4518910797	-14.5873298474559	2.66905075477157e-20	0.727802051706395	54.8779909136792	51.8548443293685	0.922891566794437	0.552261672768513	0.766685132350724	364.884254171158	351.036716452089	0.0556374818594897	folP; dihydropteroate synthase [EC:2.5.1.15]
K00797	307.599688181824	-17.2418946329456	9.74918846823131e-22	0.556842511841876	33.0908021470153	30.3444433049203	0.875591212933677	0.510791461098298	0.740579976893181	308.588368198707	291.32477811094	0.0827366676259048	speE, SRM; spermidine synthase [EC:2.5.1.16]
K00798	177.919488020941	8.20271132194567	1.96859357159731e-09	0.805880030222884	46.3065608945881	44.1405579235002	0.951150657483169	0.653473189038171	0.824533836152213	186.157474175589	188.58528605421	-0.0185791030095622	MMAB, pduO; cob(I)alamin adenosyltransferase [EC:2.5.1.17]
K00800	762.220498431708	12.0403913590467	7.16497391351781e-48	0.699989471815263	24.9689345026687	25.0178548697888	0.916621443925712	0.50673579181827	0.737490145935287	762.362638864629	774.244371942083	-0.022278096155599	aroA; 3-phosphoshikimate 1-carboxyvinyltransferase [EC:2.5.1.19]
K00803	24.2845576384334	-1.08426268922804	1.05534305347677e-06	0.859218755847321	3.80277164998566	2.93145589987482	0.969316464745383	0.93441204654808	0.973349973402382	24.1617840683893	23.0710776113343	0.0635347600806683	AGPS, agpS; alkyldihydroxyacetonephosphate synthase [EC:2.5.1.26]
K00805	304.185478126771	-14.4255611605272	1.34534133666853e-21	0.628967358584588	35.6372081323875	32.6059765679241	0.893414229424427	0.815019205420898	0.911869662824199	300.787832167865	291.477743014934	0.0451843075557331	hepST; heptaprenyl diphosphate synthase [EC:2.5.1.30]
K00806	530.898659827405	29.5239774585612	1.80562891920548e-59	0.166182891671127	0.562833712828369	15.4911656546121	0.739942807750153	0.0685973964280211	0.255456970954496	530.935602468511	559.139095894104	-0.0745124436057868	uppS; undecaprenyl diphosphate synthase [EC:2.5.1.31]
K00812	378.966241136456	93.7207179819402	1.62350378628274e-17	0.178434237199897	71.2496249713815	81.709502317616	0.742818314655282	0.249810341936968	0.514663027044334	391.527823953318	451.404518939689	-0.20474332098188	aspB; aspartate aminotransferase [EC:2.6.1.1]
K00817	527.345632791552	18.9458665140925	7.40949499934241e-37	0.517135893531518	33.1288490314589	32.3753095310328	0.864031712313261	0.203746548010795	0.460623464293432	526.475902522449	545.668311196925	-0.0515457372777899	hisC; histidinol-phosphate aminotransferase [EC:2.6.1.9]
K00819	19.1700965899733	1.44209744497122	3.59001005779154e-07	0.787624028667434	3.81229836778307	6.20912921641701	0.944463774892011	0.824693127852976	0.917512432679956	19.8363178624164	20.2585494156787	-0.0287319704071017	rocD, OAT; ornithine--oxo-acid transaminase [EC:2.6.1.13]
K00820	851.619817258544	-41.1135999263398	3.05259624695793e-47	0.24082354113692	41.421019667068	38.2220640408609	0.770331978215858	0.36924694015527	0.635078220231147	847.228834371523	808.476389528671	0.0674519523896358	glmS, GFPT; glucosamine---fructose-6-phosphate aminotransferase (isomerizing) [EC:2.6.1.16]
K00821	829.107987578061	-52.3576282135653	1.69214927838531e-43	0.13956659340214	51.419957885446	51.4378417790464	0.731502157774789	0.201505945697989	0.45747922624688	815.730142617056	776.722954175237	0.0705894736411367	argD; acetylornithine/N-succinyldiaminopimelate aminotransferase [EC:2.6.1.11 2.6.1.17]
K00823	7.2103743233747	5.88040304060578	0.0109948804586645	0.243845515648294	0.0322422904045743	4.62144186835853	0.770415693107185	0.105529694069932	0.320435647920746	7.21148489587655	13.1726007976781	-0.776143965499793	puuE; 4-aminobutyrate aminotransferase [EC:2.6.1.19]
K00824	109.669324835229	-10.8460274609897	4.76019955870112e-07	0.641354315476483	29.1316762943184	29.1105889567072	0.898200971231974	0.934487096071859	0.973349973402382	106.102063835958	98.8824742605001	0.100532674325177	dat; D-alanine transaminase [EC:2.6.1.21]
K00826	651.319886923276	-27.2971827896027	5.46011548238352e-60	0.202315931850011	16.2527444994505	18.3102954938118	0.75163570905968	0.0423844370833899	0.198069710857988	651.709386659109	623.338489251753	0.0640968712038825	E2.6.1.42, ilvE; branched-chain amino acid aminotransferase [EC:2.6.1.42]
K00830	43.9056987100539	-2.55443485890378	5.53060032804401e-08	0.805805989531973	5.80911335873868	6.12518455838604	0.951150657483169	0.245927585139312	0.511614824242043	44.2410515284041	41.2435738603521	0.0985523477837114	AGXT; alanine-glyoxylate transaminase / serine-glyoxylate transaminase / serine-pyruvate transaminase [EC:2.6.1.44 2.6.1.45 2.6.1.51]
K00831	630.907621190377	-32.6257666843046	1.52595736651001e-49	0.271371115743904	22.5184479682428	32.7239911963773	0.777210159629362	0.201505945697989	0.45747922624688	627.535616806764	596.573835322057	0.0728591559005797	serC, PSAT1; phosphoserine aminotransferase [EC:2.6.1.52]
K00832	16.2278192808881	11.2416231390598	5.53557678088056e-06	0.0620725989549968	0.00967790966412156	4.63906062765796	0.688638154133659	0.0293887206430203	0.157507101404271	16.2278935400393	27.8318459154192	-0.737748835988339	tyrB; aromatic-amino-acid transaminase [EC:2.6.1.57]
K00833	127.506314286353	15.275824602136	2.63240878058751e-12	0.489939468465805	22.5445949441757	27.1860029377179	0.854431177091666	0.463263647583235	0.705574840039331	130.361441112442	141.823856126077	-0.120559146330924	bioA; adenosylmethionine---8-amino-7-oxononanoate aminotransferase [EC:2.6.1.62]
K00836	17.7323758679108	-3.90149914292203	0.0334813312283133	0.675111353782258	14.8493728396222	15.3535086857311	0.908533446999257	0.359670665227833	0.626480904160479	12.3688443813325	13.828893853281	-0.147913123302298	ectB, dat; diaminobutyrate-2-oxoglutarate transaminase [EC:2.6.1.76]
K00841	83.4349124246163	-14.4500906270329	0.000914130860554529	0.593534510046402	40.5015816857559	40.498292500687	0.882983003330638	0.775984852460535	0.89270971177681	85.1432609103952	69.0050341514576	0.298684203737495	patA; aminotransferase [EC:2.6.1.-]
K00844	10.8627919050069	2.38218730330105	9.07648393607986e-05	0.557161551350066	0.0776398303532856	1.7274725010523	0.875591212933677	0.643710471678365	0.822534976742654	10.8642458489298	13.3178240054437	-0.268011548035013	HK; hexokinase [EC:2.7.1.1]
K00845	1699.20815321587	162.558465736786	8.40203899823139e-50	0.095469259167608	56.1218346235997	125.589758729352	0.701515460152751	0.0268909953339958	0.149342455246191	1699.73482074958	1841.77952098045	-0.115715160150752	glk; glucokinase [EC:2.7.1.2]
K00847	907.299380483862	-4.26310420170543	4.89703666906184e-33	0.940097303819226	70.8670012246043	66.4127846790859	0.989272608595862	0.766323562706347	0.887980614542099	898.297804901876	903.891632731632	-0.008944550930034	E2.7.1.4, scrK; fructokinase [EC:2.7.1.4]
K00848	311.218050760941	-25.0667946969276	8.78451650856942e-28	0.328591031613146	16.4452844164262	12.0866198448081	0.804099230945086	0.234538467418167	0.495726093296424	313.274062369569	286.396006458049	0.128916925058712	rhaB; rhamnulokinase [EC:2.7.1.5]
K00849	638.885389520754	-16.5351548067206	1.55931675528493e-35	0.640357940053521	54.5011367657207	53.9970207965558	0.897758687066041	0.403912815262948	0.663719514617332	638.11336096008	622.589607684406	0.0354662862630415	galK; galactokinase [EC:2.7.1.6]
K00850	585.250143954342	-12.5196652167817	4.14866184511286e-40	0.725161454505685	28.3710754472124	40.2791297462825	0.921884662418759	0.349363992268995	0.617795486098194	585.977155649159	572.499409690781	0.0335034373579411	pfkA, PFK; 6-phosphofructokinase 1 [EC:2.7.1.11]
K00851	80.1867970996649	46.1431555503211	1.2135323098691e-06	0.128116808309098	18.7388510835996	42.225053332595	0.720710905834591	0.0094395316670358	0.083926416120838	80.0092224519039	124.524483072854	-0.630836874126694	E2.7.1.12, gntK, idnK; gluconokinase [EC:2.7.1.12]
K00852	372.791593765473	121.3992346566	8.6107167376341e-20	0.0427625416558346	43.9664461268687	78.3006525434495	0.68081168132567	0.000320843088793591	0.0128069866276775	372.178099522027	482.034034624537	-0.372124787142382	rbsK, RBKS; ribokinase [EC:2.7.1.15]
K00853	418.243948696016	22.1519883213779	8.79383382716353e-37	0.415791650268091	9.19955599714636	2.86226501930907	0.840013009977674	0.320840651211083	0.590803159750538	416.986860086145	440.242078145442	-0.0780847036152347	araB; L-ribulokinase [EC:2.7.1.16]
K00854	540.040176446529	43.6554300944844	4.27705766107907e-28	0.320207973027572	42.0675023541118	40.1323067014501	0.799558098256544	0.0950565432236222	0.301536981484205	539.376176476611	582.561099024024	-0.110889138549809	xylB, XYLB; xylulokinase [EC:2.7.1.17]
K00856	36.2459912551812	-2.4278487273255	1.8120027279249e-05	0.780558491779517	14.1931475611716	14.193819560717	0.944011378927134	0.793000260044402	0.901184629748531	38.9715307740588	33.8000947249084	0.199056683733514	E2.7.1.20, ADK; adenosine kinase [EC:2.7.1.20]
K00857	327.826234776293	5.69082195470567	2.75840311628701e-18	0.865503498689593	46.7417691856312	46.6219222746882	0.969977941240316	0.944548284339119	0.978245682591217	334.779820657003	333.731717411802	0.00450819492146914	tdk, TK; thymidine kinase [EC:2.7.1.21]
K00858	571.859183979156	22.1399391588968	1.40181390043576e-66	0.377201432099228	0.0554646296360248	34.5677090256291	0.821714180188798	0.339682363192146	0.608538015779478	571.847299711645	594.863793783858	-0.0568169483877864	ppnK, NADK; NAD+ kinase [EC:2.7.1.23]
K00859	490.597438000368	-20.3365241038896	2.39385408146242e-54	0.321413566846912	0.390370039166148	7.92952906884679	0.799558098256544	0.229597926596436	0.489604482313603	490.622700565237	469.970078856625	0.0618962591872877	coaE; dephospho-CoA kinase [EC:2.7.1.24]
K00860	43.8699477985366	9.81336245472524	5.32516754033763e-06	0.465640403959146	8.02891441807544	12.4323060640964	0.848051469746376	0.506429347380076	0.737490145935287	45.0277702575248	54.1216689441268	-0.259318860774149	cysC; adenylylsulfate kinase [EC:2.7.1.25]
K00864	678.447237747821	-124.833170960285	1.49184821188016e-40	0.00179898915237413	32.4903406458531	30.1246594176474	0.638703613313561	2.20726414824895e-05	0.00224792642402135	669.85571566063	553.158664275769	0.275633489099525	glpK, GK; glycerol kinase [EC:2.7.1.30]
K00865	374.53066199052	-50.3591514226274	1.37074232444708e-30	0.131295367479322	20.3407422337739	35.0079294469184	0.720835702375219	0.0492415408975073	0.215267319442252	369.853859367344	321.248441019702	0.202586826110312	glxK, garK; glycerate 2-kinase [EC:2.7.1.165]
K00868	573.397684957683	-16.7556969799978	1.29891198465543e-38	0.612454143633457	34.5354756427442	37.3614767958413	0.88777969758097	0.914397674318117	0.960781981899376	567.937313509787	557.554826379858	0.0265635261831785	pdxK, pdxY; pyridoxine kinase [EC:2.7.1.35]
K00872	310.342587968096	57.2486672014025	1.76139852520392e-19	0.166717739148062	34.7871671842826	50.024772624351	0.739942807750153	0.067641847150152	0.253872241213891	312.298865992923	364.756069613466	-0.223240309522991	thrB1; homoserine kinase [EC:2.7.1.39]
K00873	672.639728785588	16.0857179855906	2.17385514655737e-59	0.41028853994971	17.3323688155705	17.3438210170096	0.838201683208636	0.192723193186385	0.447585015933472	670.66420547465	688.702419311991	-0.0382252072677936	PK, pyk; pyruvate kinase [EC:2.7.1.40]
K00874	670.700737291904	3.17364514359163	1.76078117266065e-38	0.949101834184506	16.1493618986679	53.7211644088806	0.992276049218969	0.639847646536779	0.821130670304399	672.252877377441	680.928776650838	-0.0184683663047576	kdgK; 2-dehydro-3-deoxygluconokinase [EC:2.7.1.45]
K00876	850.124481916517	-39.1079004176145	2.07052499318654e-38	0.497843122965123	33.6654571098067	60.378477744053	0.860178233263437	0.523059489142866	0.747897000893829	851.231284500257	815.908216002045	0.0610597168742439	udk, UCK; uridine kinase [EC:2.7.1.48]
K00878	466.278949599732	-0.0270064514653157	2.17449658739872e-28	0.999423942753361	38.8735979787423	41.5433006459145	0.999673430769915	0.795443555644892	0.901283177182503	464.881877611868	467.538573899744	-0.00820090432798455	thiM; hydroxyethylthiazole kinase [EC:2.7.1.50]
K00879	11.3583368705423	12.5457565061144	0.0126167632144946	0.125894095811334	0.028092974855834	7.30140878808483	0.7191484346672	0.168830020036506	0.417391378567672	11.3584955031405	23.9414001272333	-1.00402817168852	fucK; L-fuculokinase [EC:2.7.1.51]
K00880	23.1507727017033	3.29909901567568	0.0038341073512932	0.761939018596331	6.13854645772986	5.54786955356478	0.937904417103386	0.665608988948744	0.832552549630438	23.4343649635827	26.4269117124163	-0.165691565127026	lyxK; L-xylulokinase [EC:2.7.1.53]
K00882	413.951473550255	-21.5839749239486	6.21655497501729e-23	0.658457166792174	48.4291374804958	63.2648892801402	0.902391220064965	0.874395084417955	0.94465237200158	406.685716043116	401.488587618678	0.0185024794915309	fruK; 1-phosphofructokinase [EC:2.7.1.56]
K00886	60.2889189954651	26.3399847481067	4.6568203644583e-05	0.216707408856585	22.163044400212	26.6746864305785	0.759676759451209	0.0074082194823643	0.0731012453064137	60.5344217809462	83.707248124076	-0.460103373731571	ppgK; polyphosphate glucokinase [EC:2.7.1.63]
K00887	63.247093637643	-4.51476774804399	3.75986728567431e-05	0.825578779972628	16.9144841480467	21.272700676001	0.955630572031327	0.455525501851839	0.700287761865589	62.8795756839825	59.1679367451286	0.08614521878574	dgkA; undecaprenol kinase [EC:2.7.1.66]
K00891	513.301406008338	-77.8396194762048	2.91130588896435e-23	0.0897418413993219	60.6452359534758	60.196680246265	0.698318717306219	0.0877763663280077	0.292740675168777	502.655446558967	435.571750836874	0.206150381456437	E2.7.1.71, aroK, aroL; shikimate kinase [EC:2.7.1.71]
K00895	66.2548472459698	15.2456241102628	7.36918180964299e-09	0.415925746673029	11.6132119380654	25.4397749458234	0.840013009977674	0.355846905428488	0.623909152096985	68.4984080502941	82.2058915100519	-0.259178682648151	pfp, PFP; diphosphate-dependent phosphofructokinase [EC:2.7.1.90]
K00897	23.4091380654002	-9.16235571744786	0.00134747339486108	0.283033287765052	9.2869636370396	9.3301404766195	0.779199481987953	0.105263425200407	0.320435647920746	24.090074281004	14.1352938663206	0.723406759139688	aphA; kanamycin kinase [EC:2.7.1.95]
K00899	15.5311202924366	-5.27364345754102	0.000214804199173319	0.257640412834857	6.07554021935572	6.07363619365404	0.776039731379175	0.119412329275951	0.341910432938093	14.051582322377	10.2512641248904	0.414887415435183	mtnK; 5-methylthioribose kinase [EC:2.7.1.100]
K00901	179.294011100805	14.601595921979	6.20382236301447e-13	0.589362761182665	32.4141249420418	29.5257456591781	0.882983003330638	0.0901514060840581	0.29668179738801	180.189767411216	191.252106265968	-0.0854272238058108	dgkA, DGK; diacylglycerol kinase (ATP) [EC:2.7.1.107]
K00903	85.034733632683	-2.13894989150101	3.94579520755473e-06	0.913431349605515	33.9670938066151	29.5316139952572	0.983393854200433	0.180081496544073	0.431564912293238	75.4725654712633	83.5969122886247	-0.145383467249412	epsB; protein-tyrosine kinase [EC:2.7.10.2]
K00912	110.08631253012	23.7529294120729	1.0642372168565e-06	0.391794283256731	35.8152070595206	35.3761736515339	0.826320881521723	0.146734580775628	0.386451486963715	115.78900925435	134.051166205812	-0.209343929812016	lpxK; tetraacyldisaccharide 4'-kinase [EC:2.7.1.130]
K00917	100.02075055662	-36.4235343713305	4.22453060920812e-05	0.199504077564553	39.2262664980492	37.8391303697148	0.750192014198311	0.0204772429027756	0.126173233083606	100.939155414019	64.523695838111	0.636407309268085	lacC; tagatose 6-phosphate kinase [EC:2.7.1.144]
K00919	649.774066857444	-38.3674493343418	5.78633343383245e-49	0.144873752006809	22.005440715952	22.0722740465271	0.731805622605885	0.239553840631151	0.503549268951493	646.609416960655	611.436180188472	0.0805446963495108	ispE; 4-diphosphocytidyl-2-C-methyl-D-erythritol kinase [EC:2.7.1.148]
K00925	684.413998892441	-30.047744863755	1.98333220783653e-67	0.158502716661943	0.113580943741712	12.3755792050849	0.736164607832426	0.263057170788093	0.52970839645821	684.41418152697	655.231344628064	0.0627570844664897	ackA; acetate kinase [EC:2.7.2.1]
K00926	275.125800478409	-30.7840516793342	4.88915261659004e-20	0.359259022282203	24.5156611752194	33.1323423197904	0.817626308983116	0.113927618506252	0.334280730563519	277.343952270525	242.569278515861	0.192422344839747	arcC; carbamate kinase [EC:2.7.2.2]
K00927	592.981489407538	-17.9211729779973	2.28739488225243e-60	0.358805183254086	0.0509564736326488	0.72488326194355	0.817626308983116	0.518953403715612	0.745084092558347	592.978844695837	574.995443882794	0.0443424402991867	PGK, pgk; phosphoglycerate kinase [EC:2.7.2.3]
K00928	1009.21872044383	-18.8113566243968	6.29418669452674e-57	0.554093058877113	25.4968151046227	25.431539293738	0.875196484481805	0.699710641712763	0.848778467566732	1005.69709881374	990.402158376351	0.0220839429709454	lysC; aspartate kinase [EC:2.7.2.4]
K00929	237.974414966469	-13.5093893278592	1.84363681062959e-15	0.652479411506438	38.5375611793893	33.9629983108776	0.902068798054777	0.349363992268995	0.617795486098194	242.568700844651	222.279669394765	0.125393795363616	buk; butyrate kinase [EC:2.7.2.7]
K00930	645.202862030042	8.83008996299709	7.42144069229812e-49	0.71431319563308	27.4437094610477	27.4420539584657	0.918051522532573	0.514864029427291	0.742551358963259	645.107315321614	654.038134508523	-0.0198003888040549	argB; acetylglutamate kinase [EC:2.7.2.8]
K00931	580.433367005485	21.0534207942474	9.58027468231796e-53	0.36606723186399	13.8800784542068	11.6967186935128	0.81945865102651	0.188438791872791	0.442732955522094	580.884216931268	600.488729866165	-0.0477931141391637	proB; glutamate 5-kinase [EC:2.7.2.11]
K00936	70.3071399050632	21.3865831847672	1.6648054994452e-07	0.313354909922971	18.7806307465398	28.0409754868597	0.799213321624622	0.0392699971081635	0.18905091197635	70.6837752054776	88.3287061187351	-0.316864487783743	pdtaS; two-component system, sensor histidine kinase PdtaS [EC:2.7.13.3]
K00937	744.05227165041	-21.6726482704928	4.87322186870958e-48	0.538394452059293	16.8483634761315	22.5193047526109	0.871695755430016	0.311680920511501	0.582899603416336	744.446736749043	721.59991877927	0.0448987328387942	ppk; polyphosphate kinase [EC:2.7.4.1]
K00939	675.124817121031	20.3544788067149	8.68689860063223e-38	0.550384674269293	47.7060284081493	47.6659397410484	0.872419400837808	0.333324464427237	0.602784024391303	676.680781130123	695.233891342813	-0.0389574267202873	adk, AK; adenylate kinase [EC:2.7.4.3]
K00940	108.117796431909	-12.5847872090174	9.79984193699897e-12	0.498396072858282	13.6996076655403	10.1211045962563	0.860178233263437	0.0344220011418898	0.176108288886144	110.013212477084	95.744778305563	0.198180128733577	ndk, NME; nucleoside-diphosphate kinase [EC:2.7.4.6]
K00941	690.227767278746	-3.23173660232777	6.53771916522124e-29	0.942055056874223	74.2767821782926	74.3217023514284	0.989332151739496	0.761500943392817	0.885874807249932	699.964652672368	686.928897231093	0.0270762150159184	thiD; hydroxymethylpyrimidine/phosphomethylpyrimidine kinase [EC:2.7.1.49 2.7.4.7]
K00942	732.90672200633	-75.0340546874363	1.12889897180131e-30	0.111720386094168	70.1685359164933	69.6755847458511	0.715047898267699	0.0639285390164258	0.246205187448185	730.518704085238	657.989862797663	0.150604965769441	E2.7.4.8, gmk; guanylate kinase [EC:2.7.4.8]
K00943	456.850806622941	14.172194365832	1.93225514378432e-40	0.654295463937415	11.3499502341825	34.3618193135204	0.902068798054777	0.704399785152537	0.851770267183503	456.01567425773	470.324711859515	-0.0444628827450907	tmk, DTYMK; dTMP kinase [EC:2.7.4.9]
K00945	1334.11662046716	-128.38001534741	4.57461860235044e-49	0.0470591988624896	41.3490822784079	56.4579766288147	0.68081168132567	0.013187397335342	0.0983153824689308	1331.47676893028	1209.47864977852	0.138515896688713	cmk; CMP/dCMP kinase [EC:2.7.4.25]
K00946	142.3851490679	22.4494016626478	1.81608070035095e-05	0.528575815727699	57.0459768447724	59.9320735424828	0.870258942951919	0.158522377751702	0.40282344266878	149.362633589797	164.514672825843	-0.138377510909748	thiL; thiamine-monophosphate kinase [EC:2.7.4.16]
K00948	815.09324718534	-41.4147449939995	1.19082620546648e-60	0.241075669094722	3.60048407877726	39.2644733540906	0.770331978215858	0.210577046252526	0.468578740272847	815.02491179934	769.839229261837	0.0821671992431861	PRPS, prsA; ribose-phosphate pyrophosphokinase [EC:2.7.6.1]
K00949	561.660542879126	-33.7861240404256	3.08043525806328e-23	0.47527496539215	76.8960146903009	72.6568963139752	0.85219410735026	0.681069872664033	0.840534541722568	547.657799265126	527.703572959026	0.0534322146769076	thiN, TPK1, THI80; thiamine pyrophosphokinase [EC:2.7.6.2]
K00950	213.429895794896	32.2537309694934	4.07571117363872e-09	0.460670281373963	57.7988468982112	54.7678240552765	0.8461339263916	0.212890288834819	0.468578740272847	221.359168515513	246.279362368522	-0.153149033961086	folK; 2-amino-4-hydroxy-6-hydroxymethyldihydropteridine diphosphokinase [EC:2.7.6.3]
K00951	934.905946892571	-37.4996224566478	7.84360175790326e-61	0.410812183299369	1.37089118964742	60.1670308899331	0.838201683208636	0.323932591198503	0.595066965231383	934.895403169984	895.987300178535	0.0612494175644689	relA; GTP pyrophosphokinase [EC:2.7.6.5]
K00954	588.705590167188	-11.5329376256718	1.03283597322675e-55	0.66204627979031	1.54907169870398	22.8829204502322	0.903550071562051	0.844596769208439	0.928959477499063	588.837224326173	580.776271969099	0.0198471839250819	E2.7.7.3A, coaD, kdtB; pantetheine-phosphate adenylyltransferase [EC:2.7.7.3]
K00956	183.685286917843	-44.3251677436403	2.64461340213205e-11	0.122362862300101	38.4645198374526	39.4695289223489	0.718393726705814	0.121341452732686	0.344175016189232	174.612003208879	138.70379486626	0.329694467164542	cysN; sulfate adenylyltransferase subunit 1 [EC:2.7.7.4]
K00957	163.321913403885	-11.5202426458477	1.47070146853914e-16	0.63544737544687	15.5117543530035	25.9443184800424	0.895626861520653	0.630830607238033	0.814468627673903	160.604488577799	150.675743766455	0.0913867223695518	cysD; sulfate adenylyltransferase subunit 2 [EC:2.7.7.4]
K00962	824.326590480454	-30.5835715365001	5.0670098007319e-70	0.282333851301951	0.0523851202528245	31.3224845970136	0.779199481987953	0.11982925663775	0.341910432938093	824.324780389089	790.987420132656	0.0594730818059529	pnp, PNPT1; polyribonucleotide nucleotidyltransferase [EC:2.7.7.8]
K00963	280.768100538584	33.8121514146848	6.48394713873348e-21	0.266393700986992	34.1787676577789	36.8628836755748	0.777153754691213	0.135631172791579	0.365755562376729	284.909702577241	313.168224844746	-0.135907635065405	UGP2, galU, galF; UTP--glucose-1-phosphate uridylyltransferase [EC:2.7.7.9]
K00965	469.996568549032	-25.1951722143551	8.67161065970083e-33	0.490943907784245	37.0637793956548	46.0380374863019	0.855245874687794	0.296801542792662	0.566124197103772	458.39773734299	438.29414494274	0.0645342929423867	galT, GALT; UDPglucose--hexose-1-phosphate uridylyltransferase [EC:2.7.7.12]
K00966	69.3442368675932	7.80693940918935	1.36833829134447e-10	0.589517405882342	7.6068720158077	13.5324009477432	0.882983003330638	0.232058863660698	0.493753229065961	68.7589457533794	77.5238909107953	-0.170397657566934	GMPP; mannose-1-phosphate guanylyltransferase [EC:2.7.7.13]
K00968	42.2054618339912	-4.54375129051182	2.75709200577547e-06	0.726151790079191	3.45831988661042	9.40661356061644	0.921884662418759	0.162162633849216	0.408334723135832	42.5133036959936	37.981099757488	0.158088660487541	PCYT1; choline-phosphate cytidylyltransferase [EC:2.7.7.15]
K00969	799.017922893227	-7.28361361856282	4.49458972793108e-42	0.863851595274503	38.4703019621179	43.3910463221954	0.969977941240316	0.790569178324714	0.899483696953772	797.893012748608	793.557482884814	0.00784919353221438	nadD; nicotinate-nucleotide adenylyltransferase [EC:2.7.7.18]
K00970	237.18948557941	55.1183579361429	1.79765864815771e-14	0.132789596900228	41.6212122246418	45.0257506408575	0.720835702375219	0.0545765262384036	0.227323096245177	244.547705861323	288.036746082516	-0.235113128302847	pcnB; poly(A) polymerase [EC:2.7.7.19]
K00971	323.115387891825	-35.1432800541806	7.26188053153546e-28	0.18752442711527	13.3777165355035	13.420359700894	0.747944505226979	0.268489298240924	0.53530228452613	324.585364371566	287.992181572168	0.171918779723834	manC, cpsB; mannose-1-phosphate guanylyltransferase [EC:2.7.7.13]
K00972	52.2590179376885	-26.4911912228358	0.00352433483912813	0.158489469530051	35.0276608988621	34.6104927698174	0.736164607832426	0.243490401479219	0.508476958293388	40.2761191884872	25.7568156486563	0.622485653654431	UAP1; UDP-N-acetylglucosamine/UDP-N-acetylgalactosamine diphosphorylase [EC:2.7.7.23 2.7.7.83]
K00973	651.176262059594	-6.15415975311274	4.60291562987312e-38	0.861736683074589	37.4437475289346	34.7957116822369	0.969866234470694	0.667215260938172	0.832552549630438	657.851954436163	645.34306225379	0.0276476679505451	E2.7.7.24, rfbA, rffH; glucose-1-phosphate thymidylyltransferase [EC:2.7.7.24]
K00974	599.806040591195	-56.6744209244612	5.1103827047242e-27	0.266913317594292	69.6537624245619	62.7195595158743	0.777153754691213	0.210577046252526	0.468578740272847	587.028631070461	547.315532268324	0.100852624334684	cca; tRNA nucleotidyltransferase (CCA-adding enzyme) [EC:2.7.7.72 3.1.3.- 3.1.4.-]
K00975	1114.74472811494	-148.243736189906	7.65549079807178e-31	0.0575639351334149	109.663244530177	104.225657539801	0.688638154133659	0.0165539695017989	0.109370364018781	1096.40097187353	969.652619137707	0.17703727496323	glgC; glucose-1-phosphate adenylyltransferase [EC:2.7.7.27]
K00978	134.430992997772	-12.1138888327614	1.76607740030109e-08	0.649501639637577	33.2077833540486	31.107443342205	0.902068798054777	0.844596769208439	0.928959477499063	130.786665565878	122.547388372381	0.0930272772090647	rfbF; glucose-1-phosphate cytidylyltransferase [EC:2.7.7.33]
K00979	172.372538007955	18.1071812363342	5.66001110481529e-12	0.506185720737674	31.8757193994893	30.0950426398377	0.862356252449291	0.178035866176375	0.429618034753067	176.451062453928	190.883511329238	-0.112715173677023	kdsB; 3-deoxy-manno-octulosonate cytidylyltransferase (CMP-KDO synthetase) [EC:2.7.7.38]
K00980	31.2092033692152	3.50175219925681	1.93967997037949e-09	0.62137082304077	1.95050914121351	4.84744233662488	0.889919741261384	0.378280600570002	0.643665938648006	30.8597327750179	34.9493175525608	-0.173438281939722	tagD; glycerol-3-phosphate cytidylyltransferase [EC:2.7.7.39]
K00981	532.528152802524	1.61386063913139	5.31303205018737e-63	0.913474768102242	7.00644486571476	6.98313636724835	0.983393854200433	0.785702979379147	0.89848218948997	531.653095846967	534.153689707189	-0.00675507549084629	E2.7.7.41, CDS1, CDS2, cdsA; phosphatidate cytidylyltransferase [EC:2.7.7.41]
K00982	66.9467248752437	39.712862731756	1.76130734111349e-06	0.0786218727389768	14.6397120170293	27.5654330447654	0.696634116640392	0.00434806400250464	0.0545447457320303	67.4522645336916	105.045175108764	-0.630357089940058	glnE; [glutamine synthetase] adenylyltransferase / [glutamine synthetase]-adenylyl-L-tyrosine phosphorylase [EC:2.7.7.42 2.7.7.89]
K00983	25.6899890962702	-3.74500303212842	6.22238813210136e-05	0.680023171690249	11.8652480415152	9.99072260241108	0.909474462383073	0.0906871868373687	0.29668179738801	25.3900097030258	18.2657050283006	0.450856330684249	neuA; N-acylneuraminate cytidylyltransferase [EC:2.7.7.43]
K00984	12.0133469923635	17.4614097218426	7.51666102186993e-05	0.225015763400507	2.88050774359059	27.5647085942442	0.763947062742004	0.293780672136321	0.562799655260465	12.3029858948403	19.3125534282059	-0.604896840417242	aadA; streptomycin 3"-adenylyltransferase [EC:2.7.7.47]
K00986	957.129852573864	-158.363424075009	8.10546335598752e-17	0.196833567785669	140.731128580571	147.697279765109	0.750192014198311	0.147617776174592	0.387180916017137	953.057029950066	796.006968304575	0.259437160209688	ltrA; RNA-directed DNA polymerase [EC:2.7.7.49]
K00989	171.109503585164	15.8430696050288	2.77040960990233e-11	0.638509414495968	23.5167102521403	36.3353515534148	0.897073126747432	0.58224217829837	0.7845119645708	173.291981722671	183.527248161915	-0.082256821787103	rph; ribonuclease PH [EC:2.7.7.56]
K00990	90.7323862564876	40.7582697087462	2.29127537219776e-06	0.190253973728851	23.8171655035492	40.9054544176106	0.750192014198311	0.0129545531694128	0.0979198020681634	91.2169345639684	126.501525947733	-0.466743236841912	glnD; [protein-PII] uridylyltransferase [EC:2.7.7.59]
K00991	623.167972749388	-64.0676745913949	7.60220343261612e-37	0.120377354777119	38.9861978615771	47.2712468214141	0.718393726705814	0.0352388332289011	0.178618001234324	620.665789439851	556.517531173891	0.157080790712076	ispD; 2-C-methyl-D-erythritol 4-phosphate cytidylyltransferase [EC:2.7.7.60]
K00992	80.7000035579258	-3.98422059290432	1.3083458915478e-13	0.726197797793121	9.12521896766783	9.11281564037519	0.921884662418759	0.768737718995352	0.88927683699294	81.9160873725972	76.7118890658533	0.0933371042240654	murU; N-acetyl-alpha-D-muramate 1-phosphate uridylyltransferase [EC:2.7.7.99]
K00995	556.140228020869	27.112066620003	7.89542919911209e-40	0.341300070166425	25.9758568734331	25.9636018188362	0.811840765001008	0.244644365519739	0.509498482973718	554.347952946868	583.262385099659	-0.0732045874032595	pgsA, PGS1; CDP-diacylglycerol---glycerol-3-phosphate 3-phosphatidyltransferase [EC:2.7.8.5]
K00996	408.258938577309	0.131715720246779	6.54917072548253e-18	0.997444738453303	64.4580524661214	64.4442617506564	0.999537462793095	0.432999938549365	0.683947141187621	392.573815506501	408.449023927605	-0.0570276667143231	rfbP; undecaprenyl-phosphate galactose phosphotransferase [EC:2.7.8.6]
K00997	379.301505859073	4.05198560199468	7.92218285635179e-25	0.923733006524198	22.6447422684743	47.6792410821932	0.985407650117005	0.854507045995922	0.933695751427537	381.166491046233	386.330232660143	-0.0193550584460752	acpS; holo-[acyl-carrier protein] synthase [EC:2.7.8.7]
K01000	678.753932336909	11.7378913557403	1.28705628217755e-45	0.69565233497742	38.4842208404148	38.481420473832	0.913961536642496	0.552261672768513	0.766685132350724	683.887093860712	691.629783902997	-0.0162146165538751	mraY; phospho-N-acetylmuramoyl-pentapeptide-transferase [EC:2.7.8.13]
K01002	30.7545235202416	17.2760186431926	6.69162618129957e-12	0.0146724392510596	0.193687320522417	5.09753435355734	0.638703613313561	0.00134670534331327	0.0285122635494774	30.7479596644182	48.0447393417408	-0.624969362811194	mdoB; phosphoglycerol transferase [EC:2.7.8.20]
K01006	861.502831793644	-106.019818560249	9.65678009003046e-41	0.0286157396521975	45.4123768357662	39.7269429438246	0.668110544274814	0.0026141012756998	0.0406393680662737	859.412640951204	753.689088015224	0.189110036879589	ppdK; pyruvate, orthophosphate dikinase [EC:2.7.9.1]
K01007	31.6618200492104	5.85110476660433	2.31655551800252e-10	0.372328386953996	0.60919608467248	2.09968100644684	0.820765004684146	0.525108330731635	0.749441758292553	31.6626614581284	37.6332887965866	-0.241152506652412	pps, ppsA; pyruvate, water dikinase [EC:2.7.9.2]
K01008	259.597060320875	-16.1805019048878	1.66452202742279e-21	0.51956900223867	24.0477132109699	25.440636785698	0.86428957664517	0.342890280870519	0.612566692911809	259.807957507982	243.705496107815	0.0918852028569886	selD, SEPHS; selenide, water dikinase [EC:2.7.9.3]
K01011	15.08902942704	-0.665168985911983	0.000161409775710887	0.901892319288802	0.00834337871838299	0.0762083174766027	0.978411911664576	0.417013429900982	0.672428997904795	15.0883497117809	14.4263287139963	0.0600330375814549	TST, MPST, sseA; thiosulfate/3-mercaptopyruvate sulfurtransferase [EC:2.8.1.1 2.8.1.2]
K01012	421.727743942634	-85.3001269186345	3.45516325582424e-21	0.0449881779437565	49.0300436224247	47.2549163804296	0.68081168132567	0.0106326489013087	0.089943290485243	410.968339146349	336.226009011458	0.288697837552925	bioB; biotin synthase [EC:2.8.1.6]
K01023	74.1069745104274	18.9801886897757	4.69435867102996e-09	0.271329161834197	13.7889531083418	19.9541090551872	0.777210159629362	0.216393308886743	0.474521774301519	76.4885806606947	92.0141641438848	-0.262987643758205	assT; arylsulfate sulfotransferase [EC:2.8.2.22]
K01026	66.2346278641994	-26.2743531246482	7.1310254725896e-06	0.109892107233749	21.4186874063402	21.9770564936328	0.714111805680537	0.00240452970195274	0.0385529615811	58.57582100774	40.0166192457369	0.536831498892355	pct; propionate CoA-transferase [EC:2.8.3.1]
K01028	26.1695745179817	-8.04637498189755	3.3493010074219e-05	0.292395744024641	7.38138177539451	6.49710620141598	0.784030973977652	0.535445608046258	0.756617997907414	26.7552352365648	18.1498554418457	0.531843520117201	E2.8.3.5A, scoA; 3-oxoacid CoA-transferase subunit A [EC:2.8.3.5]
K01034	54.3666444746547	-9.275163850974	1.68876329907503e-06	0.456152465349681	14.3355655514218	14.3192635961507	0.844060824262553	0.709093196381112	0.854219406376468	55.2168001820997	45.0783282261037	0.286043580127192	atoD; acetate CoA/acetoacetate CoA-transferase alpha subunit [EC:2.8.3.8 2.8.3.9]
K01035	44.5395649052896	-2.83414544992738	5.34234224552471e-14	0.679931692884178	2.99162685314189	1.36361675320548	0.909474462383073	0.931959005706272	0.972567241249028	44.5440486627813	41.5771020564788	0.0968450807140954	atoA; acetate CoA/acetoacetate CoA-transferase beta subunit [EC:2.8.3.8 2.8.3.9]
K01039	12.5490740333556	-0.971129991542597	4.28496381413176e-07	0.755320352030877	2.20810148829296	1.42515606595011	0.935392460580639	0.70858642127616	0.854219406376468	12.4357169532313	11.4327720900615	0.110603369104928	gctA; glutaconate CoA-transferase, subunit A [EC:2.8.3.12]
K01040	10.6913362005605	-0.831882378957176	2.36155322570286e-05	0.78604126569462	2.82022139295524	2.36189814845496	0.944463774892011	0.943524872992846	0.978245682591217	10.6456523304363	9.92531601866746	0.0908720640031341	gctB; glutaconate CoA-transferase, subunit B [EC:2.8.3.12]
K01042	78.1301157523868	15.8016485198135	6.16823720798147e-08	0.45902053805572	5.52119964870377	18.4265043935966	0.845668985492239	0.595319582428484	0.792175529834794	78.5909984556411	95.0037749986162	-0.270008129336622	selA; L-seryl-tRNA(Ser) seleniumtransferase [EC:2.9.1.1]
K01046	76.110956306608	-28.6889419810131	0.000230165179711057	0.207785979931389	38.2027799131454	35.5351919878562	0.75591665099676	0.320694323818085	0.590803159750538	66.0112227083014	47.8174477176529	0.455770088741082	lip, TGL2; triacylglycerol lipase [EC:3.1.1.3]
K01048	332.942252263748	24.8646156365675	3.33871668758882e-22	0.491893543573883	36.4656609402189	44.286695618437	0.855496235774149	0.0666972754727002	0.252304007513709	324.714671505599	355.108891166687	-0.128651393033672	pldB; lysophospholipase [EC:3.1.1.5]
K01051	267.80460360084	12.7813757567257	5.32963007794752e-15	0.715061545487134	28.9170189997428	28.7064532674873	0.918230139782755	0.751883618186838	0.88110642963057	271.740402317145	280.672954315472	-0.0464667244857317	E3.1.1.11; pectinesterase [EC:3.1.1.11]
K01054	96.0513114860845	-5.68679878475261	9.67955167563252e-12	0.770733116633107	13.674924835808	23.9558709942389	0.941170224737542	0.323932591198503	0.595066965231383	96.4342581306848	91.2343979598634	0.0789955184867738	MGLL; acylglycerol lipase [EC:3.1.1.23]
K01055	86.4770462410097	-6.23489511270542	2.61323643542879e-06	0.749824512919181	30.5148568223044	31.9350465053921	0.93468183370003	0.844596769208439	0.928959477499063	86.0883422253893	79.3914191034524	0.115225362847633	pcaD; 3-oxoadipate enol-lactonase [EC:3.1.1.24]
K01056	636.621259834912	0.741927314462025	6.3235063798931e-64	0.969118558113792	2.62935330731028	4.82783439631303	0.996591197323522	0.949582298744132	0.980544157582192	636.638534906532	637.325380904779	-0.00155281757956133	PTH1, pth, spoVC; peptidyl-tRNA hydrolase, PTH1 family [EC:3.1.1.29]
K01057	154.119499873578	5.7835766294479	4.5075761583796e-09	0.846916025578813	35.3369393503037	33.242258470565	0.967145553617398	0.403912815262948	0.663719514617332	157.168186327388	157.664411418267	-0.00451471742823045	PGLS, pgl, devB; 6-phosphogluconolactonase [EC:3.1.1.31]
K01058	5.57765103271211	11.3090869075598	0.0346824102734393	0.0138022178095185	0.0201132032692683	2.64832657165808	0.638703613313561	0.00721121776926667	0.0722560626741701	5.57793365246178	16.7471753625281	-1.4109031063649	pldA; phospholipase A1/A2 [EC:3.1.1.32 3.1.1.4]
K01060	114.78990636377	16.7679282236473	3.99767597659989e-08	0.447781399987113	31.2293801090378	31.7693270009544	0.843495691967211	0.327043876415983	0.598200949321099	117.940449463073	131.669194584087	-0.157400380284327	cah; cephalosporin-C deacetylase [EC:3.1.1.41]
K01061	15.0386900463925	22.4177452290361	0.159895247148793	0.19593238532938	0.0899991038475236	9.83368901274115	0.750192014198311	0.000797214940918364	0.0204208652320967	15.0394270747816	37.499948505646	-1.25518486275386	E3.1.1.45; carboxymethylenebutenolidase [EC:3.1.1.45]
K01066	378.418950638326	48.9236825926726	1.22151867057916e-21	0.375085345279425	34.5422766219663	76.5367841492786	0.821342563543024	0.037497045550149	0.18493517315453	370.948034549309	427.80726175124	-0.205148865003099	aes; acetyl esterase [EC:3.1.1.-]
K01067	94.6394510292405	-0.926143124648197	0.00307098115710422	0.977773577273054	59.3027862536408	61.1294185156071	0.998366562092939	0.10823949590484	0.323589601726329	99.2634277015747	93.6469707848731	0.0830355651551213	E3.1.2.1, ACH1; acetyl-CoA hydrolase [EC:3.1.2.1]
K01069	594.228791800406	10.2563452365407	6.0562682871255e-47	0.72669892782133	14.8874465755995	21.5817222123332	0.921884662418759	0.418307530954148	0.672428997904795	591.006996019162	606.89181276108	-0.0381905314022346	gloB, gloC, HAGH; hydroxyacylglutathione hydrolase [EC:3.1.2.6]
K01070	32.8413068565156	-6.43113232474007	0.0045405790382068	0.639075423583109	15.7650179930458	14.7379257691753	0.897073126747432	0.0502444793774599	0.217065214176355	35.1579002263729	26.4344176143553	0.396374236774599	frmB, ESD, fghA; S-formylglutathione hydrolase [EC:3.1.2.12]
K01071	128.569167005619	-0.698502867829279	6.26952470439318e-11	0.97447039244721	23.8884514876566	21.5716545898304	0.997976780900775	0.766323562706347	0.887980614542099	130.855950910829	127.526026483523	0.0368584226115385	MCH; medium-chain acyl-[acyl-carrier-protein] hydrolase [EC:3.1.2.21]
K01073	25.9054202609911	-10.9393262388169	1.22917743344595e-11	0.0287057203195774	0.00702383197999717	0.0044694213693548	0.668110544274814	0.0497583574300887	0.216392338987086	25.9048425274826	14.9659489897681	0.747237161393725	E3.1.2.20; acyl-CoA hydrolase [EC:3.1.2.20]
K01077	381.810390556036	89.1262679381593	1.42538853918799e-14	0.0613108378110706	73.2936599550556	74.3542996382356	0.688638154133659	0.0122811716884135	0.0954593304462487	398.641006037181	470.648166361818	-0.238921351602641	E3.1.3.1, phoA, phoB; alkaline phosphatase [EC:3.1.3.1]
K01079	174.004110276224	26.8501368470762	8.98036776529126e-11	0.375792126855616	41.3334470340831	39.2137835063992	0.821454071347432	0.162289609430029	0.408334723135832	181.639682899854	199.167664597785	-0.132101940650778	serB, PSPH; phosphoserine phosphatase [EC:3.1.3.3]
K01081	83.1617453188219	41.9296306332209	5.89388938557861e-12	0.0506303283616421	0.0879764434811439	23.1422511755046	0.682114240892914	0.046394452497537	0.209403465218565	83.1643687161013	123.653852978906	-0.565787429109331	E3.1.3.5; 5'-nucleotidase [EC:3.1.3.5]
K01082	79.6488842748037	16.6899243368261	9.37819174223255e-06	0.405490251818104	28.7002627148487	28.3485613529644	0.834881085881082	0.0518510625767644	0.221508664207538	83.1346600971997	95.437668697257	-0.196559257545492	cysQ, MET22, BPNT1; 3'(2'), 5'-bisphosphate nucleotidase [EC:3.1.3.7]
K01089	72.449538247374	32.7378244815715	1.86687550682408e-08	0.0832132493147606	15.5972940584436	23.0070782353738	0.696634116640392	0.0168417593041117	0.11050962611876	76.0967391285172	104.317479427885	-0.449230109814336	hisB; imidazoleglycerol-phosphate dehydratase / histidinol-phosphatase [EC:4.2.1.19 3.1.3.15]
K01090	27.4286348698741	6.01650440688023	2.61585603755531e-05	0.548357735376207	0.0665300091242531	6.26540330381138	0.872419400837808	0.974742908562405	0.99080939256937	27.4284055774996	33.669647129083	-0.284936015964635	E3.1.3.16; protein phosphatase [EC:3.1.3.16]
K01091	1384.58662053877	-13.3265622986657	5.87643815234021e-59	0.834319213790081	1.17436781208526	71.984659252304	0.959642900629711	0.884369758383277	0.947680345113176	1384.45430583746	1384.59181714856	-0.00014316959542246	gph; phosphoglycolate phosphatase [EC:3.1.3.18]
K01092	212.344298935205	30.0425443012018	8.27743319228308e-14	0.279567985449682	37.0957794094649	34.8914099093655	0.779199481987953	0.147617776174592	0.387180916017137	218.708588769748	241.93186481686	-0.144863591133734	E3.1.3.25, IMPA, suhB; myo-inositol-1(or 4)-monophosphatase [EC:3.1.3.25]
K01093	7.93003623355249	2.84055543691934	0.00400365426681648	0.440648034894572	1.50414495140449	1.24912867276214	0.842119855198169	0.180211614372555	0.431606816422269	7.985925785021	10.7565545676274	-0.381970210259379	appA; 4-phytase / acid phosphatase [EC:3.1.3.26 3.1.3.2]
K01095	37.9575411218115	18.4730974558024	6.35322520085982e-06	0.0892796782805459	9.04649562260567	7.71070943482121	0.698318717306219	0.0314952039232247	0.165782447024446	39.2905003518586	56.1402589432456	-0.502442467998855	pgpA; phosphatidylglycerophosphatase A [EC:3.1.3.27]
K01096	79.1183299823432	-0.821553626843921	1.21472045868185e-08	0.959107043536068	15.830150676676	13.428069611627	0.995044261023979	0.874394770634477	0.94465237200158	79.3633420891238	78.3781916144742	0.0177605253944668	pgpB; phosphatidylglycerophosphatase B [EC:3.1.3.27 3.1.3.81 3.1.3.4 3.6.1.27]
K01101	92.04540424095	31.7633552980254	2.17544677556979e-10	0.140013707557932	18.122942326035	27.7162837701789	0.731502157774789	0.00791402875212432	0.075816395445351	90.9530620107	122.841951601823	-0.428907580771307	E3.1.3.41; 4-nitrophenyl phosphatase [EC:3.1.3.41]
K01104	1297.08519823938	73.2142888730449	1.33668113171926e-67	0.133187648750826	0.228166121282691	53.2939171050695	0.720835702375219	0.0154455538176454	0.106452090340318	1297.07627338331	1370.80852277237	-0.0796947427621722	E3.1.3.48; protein-tyrosine phosphatase [EC:3.1.3.48]
K01113	18.0402801525377	5.27339654303435	0.000156522147376528	0.359625157402365	6.27499540622648	5.53393976861158	0.817626308983116	0.110899308909176	0.328900149313554	19.085320262819	23.4426331694465	-0.281294502271326	phoD; alkaline phosphatase D [EC:3.1.3.1]
K01118	44.7301115189772	-0.524788160407354	5.53626946206176e-08	0.958588296692017	10.501183772502	11.8250451984112	0.994776176442204	0.829763052464251	0.920054587663868	45.117520266819	44.4223787764489	0.0218379910845049	acpD, azoR; FMN-dependent NADH-azoreductase [EC:1.7.1.17]
K01119	196.344748147594	26.1508542567215	3.57206575753904e-09	0.434210631734655	49.7972741407251	49.7072321054607	0.840626666320539	0.249810341936968	0.514663027044334	204.797133635752	222.468986660527	-0.118766184404513	cpdB; 2',3'-cyclic-nucleotide 2'-phosphodiesterase / 3'-nucleotidase [EC:3.1.4.16 3.1.3.6]
K01125	28.9516861536834	21.4959277115611	5.32158176275662e-09	0.0148262580107427	2.16488998547854	9.59785104043321	0.638703613313561	0.00123235578305551	0.0274557404690042	29.1107248146557	50.695156753722	-0.77667463341396	NAGPA; N-acetylglucosamine-1-phosphodiester alpha-N-acetylglucosaminidase [EC:3.1.4.45]
K01126	723.371016109481	94.8393411087289	1.66152605021456e-29	0.0941170910339982	65.7109493736167	68.2198554447131	0.698318717306219	0.0120634196921732	0.094533791943574	724.956743120203	817.725623176138	-0.17346169207116	E3.1.4.46, glpQ, ugpQ; glycerophosphoryl diester phosphodiesterase [EC:3.1.4.46]
K01129	569.203586116653	9.63169117484799	4.79808964762793e-34	0.806218043849432	43.423024898586	49.0024801192182	0.951150657483169	0.658041126593734	0.827844253810633	565.487197065458	575.807406059025	-0.0260393026839215	dgt; dGTPase [EC:3.1.5.1]
K01130	170.761234071165	57.7150686219084	4.97139228005184e-09	0.218885140401809	21.6309695038861	57.3087960153793	0.759676759451209	0.162289609430029	0.408334723135832	174.458795607363	223.995761229935	-0.358486191742738	E3.1.6.1, aslA; arylsulfatase [EC:3.1.6.1]
K01132	26.1668082116523	18.5824732900608	0.00743663433498525	0.267472550605572	0.0502423787819484	13.7608930676136	0.777153754691213	0.175876909568777	0.426334422854223	26.1672117777924	45.1143478604833	-0.759994675599791	GALNS; N-acetylgalactosamine-6-sulfatase [EC:3.1.6.4]
K01133	110.760097039244	94.7632173267884	0.000380169615384895	0.0986930213732425	10.9649552237457	64.6718658939372	0.704574438402732	0.00140714202706455	0.0291468553930343	111.192866970131	205.345006419885	-0.878172392655488	betC; choline-sulfatase [EC:3.1.6.6]
K01134	120.910802200115	68.5114681197051	2.34505272932809e-06	0.0885287194285726	31.4327215767274	50.3932656727306	0.698318717306219	0.0210019578396375	0.127544757109761	126.119631840831	189.726812734278	-0.584736885511711	ARSA; arylsulfatase A [EC:3.1.6.8]
K01135	16.2159847943562	13.3137261362525	0.0154541491337009	0.261844597886496	0.0454758323974229	10.7021619242946	0.776039731379175	0.170769361682339	0.420018096255921	16.216790175309	29.9976510883278	-0.842629216234844	ARSB; arylsulfatase B [EC:3.1.6.12]
K01136	14.6426652637107	1.75195299741398	0.00100370618177206	0.762781079352566	6.39103178289755	6.9895720978623	0.937904417103386	0.695309270445756	0.847463461942792	15.665732757238	15.6441269340578	0.00185436011379901	IDS; iduronate 2-sulfatase [EC:3.1.6.13]
K01137	57.7591007659638	74.6007882357281	0.0342497573196816	0.141914810922732	0.127310579916839	49.2803826592692	0.731805622605885	0.000684892327698934	0.0187464814267308	57.761554636183	133.928442262109	-1.19711365950261	GNS; N-acetylglucosamine-6-sulfatase [EC:3.1.6.14]
K01138	445.388003178716	115.327934824608	1.06403887345233e-18	0.0923472591001256	36.6103886066076	79.8039590125405	0.698318717306219	0.0273298985972996	0.15090514614532	449.181923007526	554.822868387483	-0.304023029612832	K01138; uncharacterized sulfatase [EC:3.1.6.-]
K01139	13.9480799226078	6.65082353052109	0.00289260545749627	0.468437186417076	0.0136631616069303	10.8659732692874	0.848293122890828	0.963921092833606	0.987897810670744	13.9476471054713	20.3579098681359	-0.510417283764028	spoT; GTP diphosphokinase / guanosine-3',5'-bis(diphosphate) 3'-diphosphatase [EC:2.7.6.5 3.1.7.2]
K01142	554.842937240891	-5.34024193118561	2.69226816382054e-52	0.830063370796091	8.6323489051572	20.4123668445867	0.957919703960092	0.621868199975767	0.808344281650996	554.70785779467	551.607913437969	0.00806816992698233	E3.1.11.2, xthA; exodeoxyribonuclease III [EC:3.1.11.2]
K01144	508.520229079	2.41660049079246	2.25416454090364e-12	0.971813347612521	117.816302518452	118.053113261255	0.996591197323522	0.984865517613551	0.993682112557959	513.190508996019	512.764694849355	0.0011948681410508	E3.1.11.5; exodeoxyribonuclease V [EC:3.1.11.5]
K01147	6.97200927008499	3.56856991486105	0.000876465283807643	0.270646092622466	0.0237928079657267	1.69826384943928	0.777210159629362	0.823711764544352	0.917512432679956	6.97210422204317	10.5835053482275	-0.530466206397576	rnb; exoribonuclease II [EC:3.1.13.1]
K01151	545.089173468528	3.62846888067697	1.37163959309316e-40	0.901423060066666	33.1878002538492	35.6459543262002	0.978411911664576	0.50673579181827	0.737490145935287	540.399126537389	547.395475630315	-0.0185188598451041	nfo; deoxyribonuclease IV [EC:3.1.21.2]
K01153	924.637537338388	-12.3331941365257	4.53164342317792e-23	0.883119362545608	102.802445140045	93.9555752728533	0.972233744012826	0.604111631077801	0.796338414272492	932.794720943622	914.23302257834	0.0289614873123666	hsdR; type I restriction enzyme, R subunit [EC:3.1.21.3]
K01154	819.881516632643	-67.5809254991312	2.22323022238505e-25	0.384926035009718	44.157173494434	35.1540134410465	0.826293471782097	0.222326681037144	0.480516549201544	823.783251227411	754.1411009712	0.127243885465493	hsdS; type I restriction enzyme, S subunit [EC:3.1.21.3]
K01155	222.701007233076	85.6590116734461	2.40551103191037e-10	0.0711439430423929	49.164356634893	57.8765475789852	0.696634116640392	0.00225757041102959	0.037128797489551	225.512108443939	307.033535869624	-0.443239088315727	E3.1.21.4; type II restriction enzyme [EC:3.1.21.4]
K01156	221.222919165723	36.2051300893499	5.98328067898437e-07	0.507786336696971	78.3070357241868	64.8126845107541	0.862356252449291	0.0639285390164258	0.246205187448185	211.448496227125	262.450698597401	-0.310216976769997	res; type III restriction enzyme [EC:3.1.21.5]
K01159	504.999458978419	39.4148894524785	1.77701959746858e-41	0.19579734119703	20.4282954522045	31.160991805829	0.750192014198311	0.0950565432236222	0.301536981484205	506.905818293585	544.518503617682	-0.103036894862273	ruvC; crossover junction endodeoxyribonuclease RuvC [EC:3.1.22.4]
K01160	12.5231782369305	28.9642808820306	0.186862549390868	0.105774873173329	0.0426494807595457	17.2091279188499	0.707820998940961	0.000599256149928365	0.0170099967890777	12.5229280554383	41.9431377103799	-1.65581640843722	rusA; crossover junction endodeoxyribonuclease RusA [EC:3.1.22.4]
K01163	246.125844838828	31.6320409052336	1.46561732599633e-13	0.448132406570036	41.4168388623015	52.5805947499965	0.843495691967211	0.268489298240924	0.53530228452613	249.91266004233	272.715428958998	-0.125417562325882	K01163; uncharacterized protein
K01173	219.169538694403	-31.610039423359	8.16040955741927e-06	0.552349496276179	75.356213886259	77.0009848726663	0.873721279891071	0.704399785152537	0.851770267183503	227.34270430198	187.024328162149	0.280072279055405	ENDOG; endonuclease G, mitochondrial
K01174	19.4682127434782	18.763063116695	0.021575750549976	0.167714881315948	0.0556422046582999	7.53748769573311	0.740111288786915	0.531247021199041	0.75324588453365	19.468175913681	38.4820175019153	-0.94260080400142	nuc; micrococcal nuclease [EC:3.1.31.1]
K01175	12.6886032445431	8.80847728040162	0.00023009312377852	0.160488123089351	0.171621338469327	6.41005166344658	0.736164607832426	0.0378603141328593	0.185762770495668	12.7011338347173	21.6817105475657	-0.720853165206755	ybfF; esterase [EC:3.1.-.-]
K01176	758.636281971239	-46.0947363634815	2.95886437347276e-11	0.704708187724964	107.534066126503	107.454080411848	0.916621443925712	0.699710641712763	0.848778467566732	747.917552713792	712.391945509424	0.0700971639441251	AMY, amyA, malS; alpha-amylase [EC:3.2.1.1]
K01178	14.7226523250627	6.5558812294165	0.0014784581460779	0.334740113079301	6.76579979284557	8.61938716668065	0.80656148430611	0.271203376582966	0.53741928721272	15.7390667099149	21.132025974248	-0.399699107579526	SGA1; glucoamylase [EC:3.2.1.3]
K01179	523.529647032575	13.1304825206128	1.34299043568826e-08	0.906715379025742	127.840327993251	137.786899310207	0.979397703916465	0.57359912708836	0.781383524707641	494.706134749814	522.383122651984	-0.0783585285337754	E3.2.1.4; endoglucanase [EC:3.2.1.4]
K01181	445.47981573938	-8.59499981515789	9.6481161441139e-32	0.808835000413279	28.4201427980027	40.6079099627891	0.951150657483169	0.742304667700809	0.875503689328871	440.284964630378	438.385427205972	0.00622138926355454	E3.2.1.8, xynA; endo-1,4-beta-xylanase [EC:3.2.1.8]
K01182	393.506778229579	23.5319133122924	3.18804590400156e-19	0.651355815662182	37.7537215343605	60.3627710721007	0.902068798054777	0.140672873029709	0.375912447315095	385.296579412111	414.251799715822	-0.104237315759165	IMA, malL; oligo-1,6-glucosidase [EC:3.2.1.10]
K01183	81.9582860106054	65.271893777557	2.78542122812534e-08	0.0218085376904143	0.0395052606007273	30.5037623482427	0.643211729927685	0.000505692163929636	0.0162465142678459	81.9558771464386	144.565081344567	-0.810094701887485	E3.2.1.14; chitinase [EC:3.2.1.14]
K01184	18.1457924278053	0.283469275451315	0.00559528059758838	0.967841420233076	11.0889915413342	11.0931449254337	0.996591197323522	0.2585143499223	0.525252910340538	19.4609383665224	18.4546233804278	0.0722003257756036	E3.2.1.15; polygalacturonase [EC:3.2.1.15]
K01185	387.861582328664	-51.1666247348933	4.21238365341718e-06	0.540305768889224	155.376984228524	155.376113337939	0.871695755430016	0.444212556103762	0.692523399100739	421.445948754307	336.58155086582	0.323398169074542	E3.2.1.17; lysozyme [EC:3.2.1.17]
K01186	187.442249733053	40.7779719254601	2.24931868746355e-07	0.460908329279791	58.4083946715377	68.4312981925058	0.8461339263916	0.644376304849021	0.822534976742654	192.962847401812	212.684057549759	-0.139593003589627	NEU1; sialidase-1 [EC:3.2.1.18]
K01187	1321.07482813789	52.7127860346896	2.60285680509806e-41	0.489913482345786	60.3154069354295	81.0071483198978	0.854431177091666	0.349363992268995	0.617795486098194	1316.2277573476	1368.61709793756	-0.0562613292612664	malZ; alpha-glucosidase [EC:3.2.1.20]
K01190	3047.56658600253	183.632004688755	6.89890892779666e-35	0.427373231598334	177.445986973973	278.582922105823	0.840013009977674	0.288105729086213	0.557304974183931	3074.01285340483	3237.86852998672	-0.0748938021139849	lacZ; beta-galactosidase [EC:3.2.1.23]
K01191	478.70951527757	-13.6211319179659	1.01845314887682e-16	0.797966243095467	76.8561637781114	78.1090024437467	0.948671130948283	0.889364078784468	0.950374553793107	476.605182151614	464.521645197486	0.0369581354432172	MAN2C1; alpha-mannosidase [EC:3.2.1.24]
K01192	219.123036881156	46.2596364633264	2.85367375768888e-18	0.139886414446192	19.0736676924786	32.9757781977435	0.731502157774789	0.00606512474126166	0.0647397159011551	214.935456547484	262.704421866594	-0.28813482312057	E3.2.1.25, MANBA, manB; beta-mannosidase [EC:3.2.1.25]
K01193	633.080284824806	-93.5916642139034	7.63317545837222e-27	0.151912235628055	36.0823708232651	68.6612042770215	0.735297953198359	0.122868534421546	0.346454910892836	625.986595339098	541.691741698105	0.20824646220036	INV, sacA; beta-fructofuranosidase [EC:3.2.1.26]
K01194	8.0592646316737	26.0166263597233	0.189856888350371	0.0150429721563285	0.0383264276369768	6.00069395238936	0.638703613313561	1.55226758420206e-06	0.000612767620276293	8.05922937448264	34.3803904189559	-1.94738650150956	TREH, treA, treF; alpha,alpha-trehalase [EC:3.2.1.28]
K01195	186.315481201254	109.82425481942	1.09834528581632e-18	0.0151950509371881	11.0907541420123	67.9436790738183	0.638703613313561	1.98450496471279e-06	0.000636465561148862	186.297036370084	301.967309663166	-0.693380194738395	uidA, GUSB; beta-glucuronidase [EC:3.2.1.31]
K01197	95.3480530474437	24.1779939106227	1.87765956769425e-06	0.401442946241391	19.555740181321	31.568376776626	0.83364863999367	0.355914772046975	0.623909152096985	98.3397973699899	115.350561989832	-0.227707030722346	hya; hyaluronoglucosaminidase [EC:3.2.1.35]
K01198	678.058944889837	-30.5848438854282	3.63165810097961e-22	0.631116083439632	70.3557037857734	65.2829588806296	0.894452956394587	0.939516483410001	0.976200424193905	674.794946445268	646.632237221073	0.0613964280753665	xynB; xylan 1,4-beta-xylosidase [EC:3.2.1.37]
K01200	620.412294295963	-19.6318102728223	2.10927644035413e-16	0.780680292319886	89.028392724507	90.0325422816639	0.944011378927134	0.510791461098298	0.740579976893181	623.904763616305	600.896666108296	0.0541068862962257	pulA; pullulanase [EC:3.2.1.41]
K01201	173.254697402635	-0.99075463163697	1.1715292375874e-11	0.972992271529791	37.2193569914182	37.6273317383305	0.997532457610768	0.795443555644892	0.901283177182503	175.09183587589	171.809193739071	0.0271240362873648	GBA, srfJ; glucosylceramidase [EC:3.2.1.45]
K01205	112.859741580055	11.9480741884872	1.07483665206832e-12	0.632982867831649	0.222032722669803	25.4682809152089	0.894972661128712	0.548041408748738	0.764504797351715	112.87912711204	120.602590909298	-0.0945465256010848	NAGLU; alpha-N-acetylglucosaminidase [EC:3.2.1.50]
K01206	618.830920162737	61.2250630248165	3.20748417435763e-16	0.462434571639893	89.8094063626456	100.265606627438	0.846651891823685	0.203746548010795	0.460623464293432	636.503958550734	676.403187094084	-0.0875598936721608	FUCA; alpha-L-fucosidase [EC:3.2.1.51]
K01207	493.798486759288	110.990116565662	7.15627837005061e-19	0.161965398458354	3.46608728777199	75.2566628671638	0.736624483613458	0.104152944466785	0.318272793617798	493.828178442193	602.844831339638	-0.287168945867716	nagZ; beta-N-acetylhexosaminidase [EC:3.2.1.52]
K01208	113.495517390758	-16.6061118258674	8.00042011470868e-12	0.403381411460831	19.5318994956326	22.9279186058672	0.834316850682366	0.208282043955722	0.466746662244634	111.602294881959	97.4116417285915	0.194050432797875	cd, ma, nplT; cyclomaltodextrinase / maltogenic alpha-amylase / neopullulanase [EC:3.2.1.54 3.2.1.133 3.2.1.135]
K01209	1065.95083706712	66.6303200351367	5.72253286665757e-36	0.567015571640751	50.5934924481016	183.192217453687	0.876177159631306	0.979821631344281	0.991988504969956	1066.86650474183	1113.30282224798	-0.061401352985619	abfA; alpha-N-arabinofuranosidase [EC:3.2.1.55]
K01210	165.917771076723	-5.21527219228086	4.50921782310706e-09	0.891286343399149	28.7382620121773	43.2887082007029	0.973706583969287	0.653473189038171	0.824533836152213	168.064544638241	157.167865947287	0.0960269049381626	E3.2.1.58; glucan 1,3-beta-glucosidase [EC:3.2.1.58]
K01213	160.504206193047	15.6366307031449	1.10606794796575e-13	0.546427289975157	27.0016391771371	32.1620767610537	0.872419400837808	0.407483414628222	0.664740930121476	164.591318954504	179.415663287584	-0.123587094775529	E3.2.1.67; galacturan 1,4-alpha-galacturonidase [EC:3.2.1.67]
K01214	311.442511977132	16.968451851378	4.1163329733662e-12	0.763231622225584	64.6022234162341	70.865199325619	0.937904417103386	0.514864029427291	0.742551358963259	308.733505597276	320.053767055414	-0.0517621193260628	ISA, treX; isoamylase [EC:3.2.1.68]
K01215	31.7662233888937	-2.67990406574404	2.9876897404837e-08	0.678109568368152	5.93503830447684	6.01664390539696	0.909474462383073	0.849487109501642	0.93199871807648	30.5068151171832	29.1194118661759	0.0646462087411481	dexB; glucan 1,6-alpha-glucosidase [EC:3.2.1.70]
K01216	38.7370254241453	32.5219293978584	1.45862547571421e-05	0.0456247761732503	6.5279842939559	19.8629791573962	0.68081168132567	0.00617843997631699	0.0654027126774771	39.1925628027241	72.5990240485022	-0.870249364009047	E3.2.1.73; licheninase [EC:3.2.1.73]
K01218	230.174951928277	-25.036344024151	3.3910000715674e-10	0.579002308462005	52.5919271849692	53.2812035534536	0.879989071518554	0.365885125898297	0.631563874973997	220.451156564238	192.36059266149	0.195548677628904	gmuG; mannan endo-1,4-beta-mannosidase [EC:3.2.1.78]
K01219	9.4313451453256	-1.20138968845191	0.0761118096715134	0.834911177917536	10.1215828096193	10.0869098301182	0.960034791099279	0.459533304665931	0.701846003778337	9.63442188976954	7.93449752128106	0.247359213452186	E3.2.1.81; beta-agarase [EC:3.2.1.81]
K01220	96.1779734878136	-11.0527825151516	0.000502839554364589	0.75115854758768	39.4809954412585	41.9802385810589	0.93468183370003	0.924182680795955	0.966295727213953	99.6778220412378	86.6893527118047	0.198945071438724	E3.2.1.85, lacG; 6-phospho-beta-galactosidase [EC:3.2.1.85]
K01222	67.5228135807898	-17.3145711754659	2.36636866802856e-05	0.305457260013296	25.7843978468125	25.790733298909	0.791334144020151	0.864438977899578	0.938661192130342	65.3408612384562	50.2014215835993	0.372723471934421	E3.2.1.86A, celF; 6-phospho-beta-glucosidase [EC:3.2.1.86]
K01223	588.811302948124	-80.3597301232842	2.60735731793999e-15	0.358720627432609	85.9846916776206	105.351980581198	0.817626308983116	0.215221823452281	0.472624657575438	595.272592583391	516.676369613886	0.203864844976448	E3.2.1.86B, bglA; 6-phospho-beta-glucosidase [EC:3.2.1.86]
K01224	223.539076413782	-21.8362594455666	2.34706236363746e-06	0.679627956046331	83.5798109358978	72.86949108504	0.909474462383073	0.681069872664033	0.840534541722568	198.547855823168	202.665807050939	-0.0294464548468067	E3.2.1.89; arabinogalactan endo-1,4-beta-galactosidase [EC:3.2.1.89]
K01226	46.4067118258534	6.47882535140312	1.51176890628666e-05	0.664517241448474	12.3869168654271	17.4359166136828	0.904245149421161	0.467123293758795	0.706964320667907	44.7543654408801	53.4351902356831	-0.249856049889473	treC; trehalose-6-phosphate hydrolase [EC:3.2.1.93]
K01227	53.3853123460324	-2.67544420126782	2.86767561094097e-06	0.833419579224463	17.007401673096	16.1923879327294	0.958990274062292	0.819931734186147	0.915228198485673	54.2010543304394	50.6815464420905	0.0947725082544111	E3.2.1.96; mannosyl-glycoprotein endo-beta-N-acetylglucosaminidase [EC:3.2.1.96]
K01232	126.965934230962	-13.9425702319235	3.06152791327928e-07	0.615909233702302	35.4387191497712	32.8377830816817	0.888126463338779	0.718531427486325	0.861252060019165	130.238468610929	112.701469021776	0.206678252376056	glvA; maltose-6'-phosphate glucosidase [EC:3.2.1.122]
K01235	78.193396714424	-12.5118854551805	9.84684341298222e-11	0.382721465456895	12.2757746162361	11.6717267324903	0.82483088704782	0.118328152444349	0.34042619443753	79.3243728873803	65.405839618235	0.273947544037765	aguA; alpha-glucuronidase [EC:3.2.1.139]
K01239	295.10558388952	24.4487519177935	4.2791090277401e-16	0.589148102547135	30.4531295546555	50.348428301313	0.882983003330638	0.237036779570192	0.49880556799175	297.363673227566	319.087080160671	-0.101341897635855	iunH; purine nucleosidase [EC:3.2.2.1]
K01241	55.6144367492262	0.47692743536395	8.94701020956938e-06	0.975635207813559	19.7723389594997	20.031690941436	0.998366562092939	0.667085179233588	0.832552549630438	59.9121583908023	55.7149648588831	0.102730784423793	amn; AMP nucleosidase [EC:3.2.2.4]
K01243	620.459046918013	-15.2516340038639	5.91093002510278e-50	0.574330117335499	5.76095835313727	0.674808977314907	0.879989071518554	0.90938334571597	0.958404010116501	620.071709813185	605.572696139567	0.0340707218355416	mtnN, mtn, pfs; adenosylhomocysteine nucleosidase [EC:3.2.2.9]
K01246	124.32356751119	72.8816311901295	1.90067065300989e-12	0.00333601301934565	14.7596574406353	20.5370537153031	0.638703613313561	3.35428869102131e-05	0.00285636316977637	125.267311633899	197.706095926752	-0.653512306028878	tag; DNA-3-methyladenine glycosylase I [EC:3.2.2.20]
K01247	104.594289665857	19.5850092981639	3.62885968261349e-13	0.306922741774071	12.5500181675019	21.2589111843724	0.793430865727847	0.0866079142428034	0.291124146823178	102.253352454605	126.443498408186	-0.30326012308881	alkA; DNA-3-methyladenine glycosylase II [EC:3.2.2.21]
K01250	27.9736989107327	33.9444168895116	7.75566385466453e-07	0.00647554411819365	0.0434373464123479	14.6465445274332	0.638703613313561	0.000127099781159082	0.0066771070501185	27.9750740806597	58.4611622019351	-1.033208409083	rihA; pyrimidine-specific ribonucleoside hydrolase [EC:3.2.-.-]
K01251	162.436779074924	60.5088767187909	2.31530943403987e-09	0.127581737013974	34.3401974719607	49.9093762439998	0.719651541002649	0.00901581592069531	0.0811000155119822	163.177007559543	215.016294414176	-0.395562638832937	E3.3.1.1, ahcY; adenosylhomocysteinase [EC:3.3.1.1]
K01255	487.392832079247	-58.3290417737608	5.09204289125677e-23	0.157884981486632	66.864936284805	70.3483997460707	0.736164607832426	0.104152944466785	0.318272793617798	477.219570920814	428.790462688258	0.153987223516304	CARP, pepA; leucyl aminopeptidase [EC:3.4.11.1]
K01256	111.216375729675	35.5836214035034	2.05464363515363e-08	0.205441233684948	27.8655705433497	35.3399219910724	0.755261702010722	0.0129554644176824	0.0979198020681634	112.844937784192	141.892261127154	-0.327460286558053	pepN; aminopeptidase N [EC:3.4.11.2]
K01258	594.554058848442	-52.0682030177001	4.33920344320293e-37	0.116954307815862	34.6633469120976	34.6852222960483	0.718393726705814	0.0639285390164258	0.246205187448185	595.907786220746	542.46275505275	0.135290208379986	pepT; tripeptide aminopeptidase [EC:3.4.11.4]
K01259	116.293676897364	14.2784639033877	1.00613317761972e-10	0.646598551026506	19.496626123726	45.4757943227715	0.900712017306701	0.639847646536779	0.821130670304399	118.840206625832	127.805453853445	-0.103952420856421	pip; proline iminopeptidase [EC:3.4.11.5]
K01261	28.7783998001761	3.11811536328853	3.80220630488998e-13	0.599558197892539	0.0401999867096053	5.31346860328222	0.88418773993422	0.96973571802114	0.989358410953291	28.7782206505882	31.5152908267499	-0.126234060164387	pepA; glutamyl aminopeptidase [EC:3.4.11.7]
K01262	768.247835189985	-0.698054792925566	3.64413461376585e-47	0.982545842776238	33.4274602930144	30.5186430875084	0.9987679948503	1	1	773.388799844662	767.790137850271	0.0104661627578313	pepP; Xaa-Pro aminopeptidase [EC:3.4.11.9]
K01265	869.037744051801	-4.94687199455637	1.43971874087464e-56	0.856614668818207	23.4056208434285	23.3110847581355	0.968093655591354	0.751883618186838	0.88110642963057	866.102016894195	863.832272453526	0.00378070584349245	map; methionyl aminopeptidase [EC:3.4.11.18]
K01266	128.493661179654	1.02932841590209	1.12342945580193e-10	0.961720600288693	28.4151542435613	26.8514141574998	0.996403040591945	0.834711028102372	0.923120536706578	129.938400073182	130.906252670844	-0.0106122267327823	dmpA, dap; D-aminopeptidase [EC:3.4.11.19]
K01267	389.631943453797	-40.0401786427626	6.59511100663569e-34	0.182975041510182	19.6543349276494	30.4511299748126	0.742818314655282	0.101486087847393	0.314131412464627	387.431628673785	352.391914141501	0.136334798701002	DNPEP; aspartyl aminopeptidase [EC:3.4.11.21]
K01269	160.16686063659	2.93739060257816	3.06743882416082e-12	0.90421469690363	30.1011053471935	28.1382866410261	0.978411911664576	0.355914772046975	0.623909152096985	160.095903175122	163.017061510502	-0.0259014814579902	E3.4.11.-; aminopeptidase [EC:3.4.11.-]
K01270	452.691674802204	-9.15432321259786	1.19202090648769e-20	0.847589737825026	60.2515069338915	61.5916921479628	0.967145553617398	0.58224217829837	0.7845119645708	453.343624473249	442.664502541591	0.0343029066363182	pepD; dipeptidase D [EC:3.4.13.-]
K01271	219.81285612232	19.602954245796	1.79337759289632e-18	0.420019764543198	23.9691979909355	23.873340759439	0.840013009977674	0.122868534421546	0.346454910892836	224.225775972004	239.501560800262	-0.0946115187639478	pepQ; Xaa-Pro dipeptidase [EC:3.4.13.9]
K01273	319.636729014883	40.1032646782367	1.00323988808808e-20	0.269427153057587	34.8105779459707	39.7467033299952	0.777210159629362	0.0639285390164258	0.246205187448185	327.539448716048	364.049892353231	-0.151959248276074	DPEP; membrane dipeptidase [EC:3.4.13.19]
K01277	113.606791249699	12.7157769523737	4.5843486924477e-06	0.661799517056007	42.1088094042057	38.2853283774071	0.903550071562051	0.396828042610039	0.657718451246398	120.807395468849	124.03752353694	-0.0377121877388758	DPP3; dipeptidyl-peptidase III [EC:3.4.14.4]
K01278	403.997290167689	9.80623987559781	1.46873654907497e-11	0.886771198527208	99.9266320718411	81.3271501393661	0.973370403658913	0.771155252956039	0.88927683699294	425.675122460807	412.88777730645	0.0438822240358729	DPP4, CD26; dipeptidyl-peptidase 4 [EC:3.4.14.5]
K01281	26.1052676620929	-12.2037002467453	1.70544167514948e-06	0.0787547613930721	3.05002753129163	3.05037352292341	0.696634116640392	0.00447121360072683	0.0550922524694058	26.2622028685723	13.9003247722721	0.864831916295424	pepX; X-Pro dipeptidyl-peptidase [EC:3.4.14.11]
K01284	212.810758574581	41.9983571982595	2.37518800286513e-06	0.419398031906744	79.4504841342332	68.3305293832271	0.840013009977674	0.13234834822439	0.359720528451205	227.574035130243	251.706456776208	-0.144707970833637	dcp; peptidyl-dipeptidase Dcp [EC:3.4.15.5]
K01286	90.1072976137681	-4.0705306234065	3.78343641790072e-09	0.809983579041603	22.7420660183539	22.2123555128234	0.951150657483169	0.939516483410001	0.976200424193905	89.4857892352083	87.28383138499	0.0354806847707536	E3.4.16.4; D-alanyl-D-alanine carboxypeptidase [EC:3.4.16.4]
K01295	54.1667174394658	15.2858643510443	3.04875740995679e-06	0.353225583854124	15.0503939812228	20.5727712591753	0.815513568523631	0.140662869829244	0.375912447315095	53.3134054408071	70.4798550046092	-0.39524566760967	cpg; glutamate carboxypeptidase [EC:3.4.17.11]
K01297	90.4366940966638	42.5819360923681	1.55680528777897e-08	0.0591586508803429	23.6656990544369	27.1722100862098	0.688638154133659	0.001711093424381	0.0319849268401365	94.0276032672113	128.528583314053	-0.446228314510399	ldcA; muramoyltetrapeptide carboxypeptidase [EC:3.4.17.13]
K01299	192.839008456357	-21.9522192654854	1.58463791841358e-16	0.359550537153145	22.5251619519747	20.6337551061802	0.817626308983116	0.197078753201377	0.453304791277117	193.307857121311	171.506486291167	0.171548838695241	E3.4.17.19; carboxypeptidase Taq [EC:3.4.17.19]
K01301	10.716706914627	0.45736412275694	6.06914372758047e-06	0.890043120669275	1.9642309000677	3.13040814253466	0.973620029795964	0.769855334035902	0.88927683699294	10.7426047579749	11.0627431279367	-0.038308447382922	NAALAD; N-acetylated-alpha-linked acidic dipeptidase [EC:3.4.17.21]
K01302	12.7287495391702	5.24056737247681	2.81575242469836e-08	0.22006073095629	0.00670512373484006	5.0186571585272	0.761440093894341	0.201520076697478	0.45747922624688	12.7291144169893	18.4119962314957	-0.495004152841165	CPQ; carboxypeptidase Q [EC:3.4.17.-]
K01303	85.4606580854269	17.9058705494579	2.82039474136535e-11	0.261574104530842	13.6916818817792	16.823341063538	0.776039731379175	0.201505945697989	0.45747922624688	87.9788578945548	102.356917478632	-0.215752688928315	APEH; acylaminoacyl-peptidase [EC:3.4.19.1]
K01304	219.10951490485	54.3174699294949	6.07765280266778e-13	0.183271713016626	32.5858224511903	48.7014812221506	0.742818314655282	0.0820591253769877	0.281010338198943	216.06397110924	265.946080346659	-0.298236402027667	pcp; pyroglutamyl-peptidase [EC:3.4.19.3]
K01305	107.746629860968	-40.1581218516996	5.52668364987898e-14	0.0130801010571051	12.2069065988318	12.2044264147754	0.638703613313561	0.00119272691241382	0.0268854678139398	107.433254329234	67.5789437297559	0.659777757559621	iadA; beta-aspartyl-dipeptidase (metallo-type) [EC:3.4.19.-]
K01308	137.912714918775	11.2541316155247	1.09769591074862e-12	0.574665320149209	19.4977196439159	19.4784322431924	0.879989071518554	0.113927618506252	0.334280730563519	136.839991414818	149.116412672845	-0.122955156648538	yqgT; g-D-glutamyl-meso-diaminopimelate peptidase [EC:3.4.19.11]
K01322	52.4667539820117	14.2765477507582	0.00190102780969172	0.442988984283779	25.8972928196858	25.9409727341259	0.842119855198169	0.00434816225971673	0.0545447457320303	55.5221405307881	66.6948582368949	-0.259581190456083	PREP; prolyl oligopeptidase [EC:3.4.21.26]
K01337	9.90397009535257	5.29599382586847	0.000169887733663754	0.380018277763386	0.00353549561740927	8.77098522030305	0.824559817906812	0.989876034590983	0.994842684014608	9.90440383488799	15.7516346623022	-0.612341325703856	E3.4.21.50; lysyl endopeptidase [EC:3.4.21.50]
K01338	784.415040630373	-100.419137286399	1.5160908271986e-39	0.0308810001961819	40.6895499687901	38.701182318836	0.67426458142635	0.00654900822693674	0.0680102968174027	779.296056555426	683.89261036134	0.188104048301647	lon; ATP-dependent Lon protease [EC:3.4.21.53]
K01342	9.446199394126	2.75087193971555	8.23114201682381e-05	0.479088809477469	2.16277433455949	4.78415605409085	0.852905133979393	0.336903459909359	0.606964766512771	9.69006339268659	12.318523391626	-0.313103313599748	aprE; subtilisin [EC:3.4.21.62]
K01354	73.0949263864124	29.1955249329996	2.69724370492618e-05	0.228107811331522	24.8325476062355	30.0811380644947	0.764128496023787	0.0144020050494546	0.102970632802258	73.9734414082552	100.46814036758	-0.435800696103452	ptrB; oligopeptidase B [EC:3.4.21.83]
K01356	1256.69274161062	-53.8160280988791	1.37429068349152e-26	0.617615906201825	131.575842422171	136.368760658851	0.888157191581385	0.775995837664028	0.89270971177681	1248.02066664116	1214.8068020044	0.0388784805571046	lexA; repressor LexA [EC:3.4.21.88]
K01358	1058.40791299168	-110.667583258828	1.11319587748504e-41	0.0498893668597717	62.9908594459616	64.3763641175579	0.68081168132567	0.00174835628287199	0.0321550376471218	1064.97990966142	945.153409407197	0.172007755087126	clpP, CLPP; ATP-dependent Clp protease, protease subunit [EC:3.4.21.92]
K01361	180.433257257568	43.6499662790797	1.61595074692457e-09	0.26049265865001	20.366062919955	23.4335461208291	0.776039731379175	0.212890288834819	0.468578740272847	179.144185671229	221.709623500768	-0.305775608617849	E3.4.21.96; lactocepin [EC:3.4.21.96]
K01364	27.2674210901659	-18.7117307257569	0.00575187057525625	0.11951949560913	19.8269213829442	14.5558620315069	0.718393726705814	1.876829829715e-05	0.00209633945060092	30.2767731738108	8.85833041913742	1.65035710779515	speB; streptopain [EC:3.4.22.10]
K01365	15.7109004027724	-5.77663558072205	8.44295079346268e-05	0.198545740946183	5.5069131594346	5.50776948372056	0.750192014198311	0.594418216367151	0.792175529834794	15.4171730297599	9.93361625287174	0.579707711379413	CTSL; cathepsin L [EC:3.4.22.15]
K01371	28.9513284070719	-24.7097334962977	0.0712587580421331	0.147073134083769	32.1004659551445	32.0829066354478	0.732269062229542	0.00218131749139301	0.0368229454934714	19.4538324680259	4.24404861024611	1.93259682473164	CTSK; cathepsin K [EC:3.4.22.38]
K01372	415.016410525627	84.7981340920614	4.47626438652761e-15	0.334468826012137	86.0833282549862	108.959834149857	0.80656148430611	0.939516483410001	0.976200424193905	430.182522086336	468.010364849526	-0.121279443664525	BLMH, pepC; bleomycin hydrolase [EC:3.4.22.40]
K01373	6.1744018798792	-4.30270695177421	0.000925324590317415	0.0436294240115291	2.92237737659758	2.92339427679089	0.68081168132567	0.00169370988170982	0.0319719027916849	6.06554924554743	1.87236567547491	1.25420163772986	CTSF; cathepsin F [EC:3.4.22.41]
K01400	42.4849221327793	27.4246543564335	1.60217467244208e-15	0.369508465296886	0.50871821472515	62.9232297888389	0.819642125605716	0.344489322648192	0.614353622514027	42.4985442809824	46.9786768591465	-0.140949573942233	nprE; bacillolysin [EC:3.4.24.28]
K01408	183.761337062877	9.82820050423057	3.19521072602517e-17	0.685619161398693	25.552654223865	29.741744459824	0.909885605563183	0.382885326465847	0.646350912342347	182.773951929949	196.917427863124	-0.106879793733276	IDE, ide; insulysin [EC:3.4.24.56]
K01409	971.752845788012	-66.7258015558147	1.07628802335433e-50	0.0689579847273741	37.2679107518772	37.2812936297995	0.696634116640392	0.0411146562644049	0.194433985738004	965.798109835443	904.927366154229	0.0938037853046119	KAE1, tsaD, QRI7; N6-L-threonylcarbamoyladenine synthase [EC:2.3.1.234]
K01414	14.2632591008769	25.7656439079334	0.321740860975044	0.301783046958521	0.0963617177329166	20.2337452463741	0.791334144020151	0.645520205687001	0.823446547334417	14.2632545498854	40.3838850806251	-1.4298562070058	prlC; oligopeptidase A [EC:3.4.24.70]
K01419	21.9631150978581	11.1651760952831	0.00182896195235572	0.205137326065588	9.7832113328389	8.89958432444741	0.755134607800204	0.085358977456486	0.289524554646025	23.0309431505222	33.4026522756954	-0.514846501984425	hslV, clpQ; ATP-dependent HslUV protease, peptidase subunit HslV [EC:3.4.25.2]
K01420	296.330769049557	-30.6107515312976	1.17730263865757e-26	0.260185877580511	19.3981149829898	22.3022232344718	0.776039731379175	0.145857458857991	0.38493511180704	297.971168659685	267.003271588378	0.157669686887389	fnr; CRP/FNR family transcriptional regulator, anaerobic regulatory protein
K01421	942.397230591772	-4.22771436063892	3.32750833449385e-21	0.970450352547555	103.800761392711	145.625369833945	0.996591197323522	0.884369758383277	0.947680345113176	929.130513806962	932.088533369629	-0.00458004808239978	yhgE; putative membrane protein
K01424	583.995857922619	19.5774858569557	2.30801845103204e-37	0.574604585370976	38.8608556553056	41.5896353913189	0.879989071518554	0.548041408748738	0.764504797351715	595.684327441234	605.566910131652	-0.0236928315527055	E3.5.1.1, ansA, ansB; L-asparaginase [EC:3.5.1.1]
K01425	110.015078291913	38.4862346262714	8.56634578240044e-06	0.248286235439993	40.4730183243045	40.7287546188653	0.772789350596672	0.0146576393148255	0.103440283341457	115.157344978783	146.932188400054	-0.3484441054613	glsA, GLS; glutaminase [EC:3.5.1.2]
K01426	69.6320021729469	3.09870945331884	1.99332766994767e-08	0.832716927720363	11.9099585219158	9.22024663744337	0.958954605430834	0.944547726481478	0.978245682591217	69.4429273705488	72.5319396640828	-0.0617835911676017	E3.5.1.4, amiE; amidase [EC:3.5.1.4]
K01428	82.757688789997	-33.7680166209275	2.38031678523033e-06	0.06804301501644	30.1897628505446	30.4658544555857	0.696634116640392	0.0199699035390379	0.123626284913721	82.9750817046795	49.0077673251815	0.74601135088542	ureC; urease subunit alpha [EC:3.5.1.5]
K01429	9.1421172994456	10.1191865502705	0.00215520257170285	0.140834528435553	0.0125402635744347	9.55853915565713	0.731805622605885	0.0048413169632249	0.0578933794816212	9.14146914515514	19.9247312728135	-1.03374718093398	ureB; urease subunit beta [EC:3.5.1.5]
K01430	36.264877900462	1.67799629184588	6.51166975663386e-06	0.869912116652759	10.6608883707356	12.0412090986876	0.970465736405844	0.3260474087753	0.598200949321099	34.6363294651661	38.704005155207	-0.155297887310552	ureA; urease subunit gamma [EC:3.5.1.5]
K01431	31.4296894871693	5.88972523738303	0.015936346262691	0.691320927101173	17.9568476761536	17.9652813646858	0.911202157539578	0.00190216548445487	0.034000609395404	32.9254880233669	37.3113774515359	-0.174654696845491	UPB1, pydC; beta-ureidopropionase [EC:3.5.1.6]
K01432	43.7189191443189	7.8000760409243	4.21486829305364e-06	0.514119454677751	12.2294939204895	13.1586256568457	0.864031712313261	0.416480105841538	0.672428997904795	44.5388751037551	51.7901859126227	-0.212501152572233	AFMID; arylformamidase [EC:3.5.1.9]
K01433	27.0115853262714	9.9411981288832	4.60106220912677e-06	0.253483416722153	4.04845216378285	8.1352208488628	0.776039731379175	0.301512301833832	0.572828527827093	27.4129237117834	37.1903078250275	-0.42466112262298	purU; formyltetrahydrofolate deformylase [EC:3.5.1.10]
K01436	481.463121536501	11.5060972702713	4.99411370857503e-17	0.818172996941814	83.9139750810678	83.797190764887	0.953900528929819	0.766323562706347	0.887980614542099	500.166065338273	492.960194871893	0.0208874588339233	K01436; amidohydrolase [EC:3.5.1.-]
K01438	192.136716470023	-18.6481736526562	4.66762195948232e-12	0.550638823967903	43.5350897720137	39.3469003905096	0.872419400837808	0.229597926596436	0.489604482313603	191.356899899233	168.587077450991	0.181603954057291	argE; acetylornithine deacetylase [EC:3.5.1.16]
K01439	600.245788678918	7.57766201826781	5.9973920859861e-32	0.878724952257135	46.8735313432961	64.1691905797165	0.970969546517687	0.713811697747478	0.858276255339924	604.352117274775	615.244859642132	-0.0257226392739231	dapE; succinyl-diaminopimelate desuccinylase [EC:3.5.1.18]
K01442	678.486277903149	-83.9740928733936	2.82649078446646e-41	0.0384945791341134	0.0123177592073548	0.0126789797473386	0.68081168132567	0.0777060475135407	0.272184254179057	678.485507566461	594.511593202209	0.190266959866895	E3.5.1.24; choloylglycine hydrolase [EC:3.5.1.24]
K01443	641.465768975365	64.3720208748293	8.94118048545448e-37	0.0858611673078701	38.7870765729323	36.9741179698274	0.696634116640392	0.0277749691015742	0.152048116567475	648.880770912495	705.587245130248	-0.12066513765544	nagA, AMDHD2; N-acetylglucosamine-6-phosphate deacetylase [EC:3.5.1.25]
K01447	823.265761783749	-27.5392018074167	3.44499035222438e-08	0.870681274132931	204.423533172942	190.797397182245	0.970465736405844	0.599708312666113	0.792989045595771	856.968485387783	789.891308263404	0.117423195925382	xlyAB; N-acetylmuramoyl-L-alanine amidase [EC:3.5.1.28]
K01448	1282.06279618087	-163.240820888114	1.36958656629855e-31	0.0525599592187698	112.890694281657	115.765925883881	0.686344210800228	0.00791402875212432	0.075816395445351	1276.98006010233	1119.65898544182	0.189493519893388	amiABC; N-acetylmuramoyl-L-alanine amidase [EC:3.5.1.28]
K01449	424.663117195653	3.23694546515282	8.4622171522297e-16	0.953583140443291	59.3729326919181	58.3310908412958	0.993235280820539	0.339682363192146	0.608538015779478	420.224724683411	428.09086740604	-0.0266833816197606	cwlJ, sleB; N-acetylmuramoyl-L-alanine amidase [EC:3.5.1.28]
K01451	62.8249788175919	-7.97092440424376	0.000531142889115862	0.671622638758129	32.2473800180874	32.2406607974373	0.906617908686305	0.271209909006967	0.53741928721272	53.5631421473979	54.8428864546046	-0.0333534687045435	hipO; hippurate hydrolase [EC:3.5.1.32]
K01452	41.357135193778	-9.67152276921625	1.95217046041821e-05	0.441849848649362	11.8580900230103	13.5909766795869	0.842119855198169	0.129011672354465	0.355982900060527	40.5699610685474	32.2206243149974	0.322120755093719	E3.5.1.41; chitin deacetylase [EC:3.5.1.41]
K01462	1045.1392435689	0.850510590371993	1.1968362980653e-53	0.987727883102513	7.68563965642294	66.6336058563718	0.999370122285336	0.969736480047119	0.989358410953291	1043.93487544711	1042.69041990723	0.00171893406293681	PDF, def; peptide deformylase [EC:3.5.1.88]
K01463	12.5102859610305	9.20721130270839	0.00246291835416711	0.14590048222628	4.00811866208959	6.71329011427476	0.731805622605885	0.0674045150656892	0.253872241213891	12.4545379308805	22.167216760544	-0.777111720084711	bshB1; N-acetylglucosamine malate deacetylase 1 [EC:3.5.1.-]
K01464	140.373818141371	-17.6791879566425	2.41877897140564e-12	0.3989357877178	28.1801220907952	26.6783765665426	0.832059849819713	0.224731879890713	0.483533163246048	142.282841626471	121.610710329501	0.224518981132754	DPYS, dht, hydA; dihydropyrimidinase [EC:3.5.2.2]
K01465	721.666889310951	6.46690934918044	6.08501976110892e-53	0.826630749815985	9.18190460147829	11.4161454526068	0.955706342975686	0.914397674318117	0.960781981899376	721.20093097233	729.201616855338	-0.0158912036998968	URA4, pyrC; dihydroorotase [EC:3.5.2.3]
K01466	51.8668187316242	-4.54705934056397	0.0001065805397697	0.798759542696873	14.1253710569832	17.0197608213717	0.949318884181882	0.374652765849633	0.640987169801634	51.0579294570131	46.7097043968316	0.12544631999162	allB; allantoinase [EC:3.5.2.5]
K01467	12.9110979911759	7.88964002211986	4.27728141015348e-06	0.092308152413983	0.089455211703467	3.75160818502582	0.698318717306219	0.102144868416387	0.315158198808789	12.9095747248714	20.8853335183947	-0.648101047478865	ampC; beta-lactamase class C [EC:3.5.2.6]
K01468	228.519303915434	20.1007172467375	1.04748840533722e-15	0.496311782633498	36.4290375343627	36.8089724093649	0.858880127464944	0.194892048391747	0.449624521033819	232.554488989539	248.805008135505	-0.0969812072661185	hutI, AMDHD1; imidazolonepropionase [EC:3.5.2.7]
K01470	115.676729608645	26.8330758909686	4.37404334196972e-17	0.189048192821609	10.1770064317182	26.5084959448324	0.750192014198311	0.0877763663280077	0.292740675168777	116.880886689927	141.578180260761	-0.274096388037969	E3.5.2.10; creatinine amidohydrolase [EC:3.5.2.10]
K01473	26.4219410236017	4.67599845694666	1.00986175679292e-08	0.472680580763236	0.052294629492973	3.08536239387874	0.851136898725884	0.914396815065163	0.960781981899376	26.4220668839569	30.941615144138	-0.218956294250647	hyuA; N-methylhydantoinase A [EC:3.5.2.14]
K01476	25.6910935084201	8.16057690110502	1.11982445829313e-05	0.384464981722729	4.40993322725441	10.9243215940032	0.826031762681853	0.49361440914101	0.730602709860313	26.3161314092161	33.5570636636139	-0.33752698232932	E3.5.3.1, rocF, arg; arginase [EC:3.5.3.1]
K01478	186.64538916401	-41.1263815517817	0.000124807981046122	0.447783526962305	85.156144546998	80.6330328958918	0.843495691967211	0.0913581735171847	0.29668179738801	197.134813463685	145.019879041873	0.439916629936511	arcA; arginine deiminase [EC:3.5.3.6]
K01479	11.6347618900976	-0.831295862054476	0.000376318526454509	0.859613068865435	0.0348951988206717	1.49250948913042	0.969327794081349	0.116272574528878	0.33768179307314	11.6351752582472	10.8462217145705	0.0918589341286177	hutG; formiminoglutamase [EC:3.5.3.8]
K01480	246.879012851047	15.9078989781005	1.24039653050359e-33	0.665103350402727	0.0263050450378311	62.315362992126	0.904720506190395	0.210577046252526	0.468578740272847	246.881372118098	271.578384007329	-0.136939908123411	speB; agmatinase [EC:3.5.3.11]
K01482	17.7602275306587	4.88897983844709	8.33943818262397e-06	0.442223999322668	0.125266380390776	4.94688924404367	0.842119855198169	0.594560936257986	0.792175529834794	17.7707565576603	21.6947002035657	-0.271831642109685	DDAH, ddaH; dimethylargininase [EC:3.5.3.18]
K01485	40.4859250728761	47.3694735262811	1.55379079064272e-05	0.0359422864953295	0.0105999996578249	31.479628163714	0.68081168132567	0.000841974418583071	0.0210878821700021	40.4849797863569	87.6578438132294	-1.09280933344379	codA; cytosine/creatinine deaminase [EC:3.5.4.1 3.5.4.21]
K01486	305.870822812871	12.2402428604803	1.2650790638014e-28	0.606280757211139	19.0203530936019	15.8073391109157	0.887058631093034	0.35262975690288	0.62099137336941	305.866891660334	318.162888132889	-0.0566519485687479	ade; adenine deaminase [EC:3.5.4.2]
K01487	155.229264098917	-25.6428095044164	4.86679814583873e-20	0.143100829239518	18.2776469474739	18.6451176495761	0.731805622605885	0.0436872326731475	0.201213312023439	157.965138346541	130.853000803036	0.269492113422415	E3.5.4.3, guaD; guanine deaminase [EC:3.5.4.3]
K01488	70.0986544009773	7.49421458450041	9.94293378372134e-17	0.537218334925244	0.118939956924704	11.2562064065038	0.871695755430016	0.635332367177401	0.81725197416039	70.0921676810239	78.5688364799254	-0.162179687659889	add, ADA; adenosine deaminase [EC:3.5.4.4]
K01489	491.059577219903	-33.0050868707472	1.18582873086391e-43	0.230123298486633	6.24360379063866	12.7338559269985	0.765239672321814	0.140672873029709	0.375912447315095	490.701171274753	457.535036300255	0.100717054038541	cdd, CDA; cytidine deaminase [EC:3.5.4.5]
K01491	562.00403213291	1.36636532036882	4.91756272364389e-55	0.939744520369164	17.4299358697632	17.3840606323558	0.989272608595862	0.612961518270829	0.803031978808143	562.393746813169	563.348189118867	-0.00244132533613437	folD; methylenetetrahydrofolate dehydrogenase (NADP+) / methenyltetrahydrofolate cyclohydrolase [EC:1.5.1.5 3.5.4.9]
K01493	679.215396799581	-89.9347546254501	4.07448947358462e-38	0.0362883722150593	39.6980205264624	44.5883063381756	0.68081168132567	0.00126061707193966	0.0276039121124159	675.900105721011	589.202964865478	0.197683435198865	comEB; dCMP deaminase [EC:3.5.4.12]
K01494	119.491206678455	38.8259604526261	2.69371413261907e-06	0.275594383536255	36.9682700495621	44.8185061580735	0.77730442006197	0.0118488835700197	0.094533791943574	123.374321979731	156.289976232856	-0.338363606895279	dcd; dCTP deaminase [EC:3.5.4.13]
K01495	375.790709485117	29.1618895774531	4.24199237879314e-25	0.59189055486627	38.9999136328458	79.51970617644	0.882983003330638	0.914397674318117	0.960781981899376	371.535232679813	380.471392650747	-0.0341839903151828	GCH1, folE; GTP cyclohydrolase IA [EC:3.5.4.16]
K01496	170.865483809401	24.8696337828267	2.39357117118641e-08	0.502462234782054	33.2074718574083	30.9888619784878	0.860495723481483	0.0630269915380269	0.245197392460628	172.825072274262	194.867772143623	-0.172099719991934	hisI; phosphoribosyl-AMP cyclohydrolase [EC:3.5.4.19]
K01501	26.6604547490051	-5.67039788145871	1.69765656775715e-08	0.431710328814617	5.39351882873202	9.46163829575132	0.840013009977674	0.0772871986185974	0.272184254179057	26.134609325592	20.5192071570707	0.332380240768441	E3.5.5.1; nitrilase [EC:3.5.5.1]
K01507	198.675522457229	14.2226817361307	2.28395368907053e-12	0.634724160817029	36.9684372046429	34.1856098759769	0.895504389191702	0.190572127888129	0.444474981173043	193.825011364979	213.157990845123	-0.136393447850846	ppa; inorganic pyrophosphatase [EC:3.6.1.1]
K01512	315.854856388635	-15.9240297403835	4.12378755556509e-23	0.599068689302811	23.1327837317355	18.3804354338622	0.88418773993422	0.527182189162185	0.749874591265588	312.430255206446	300.260018709335	0.0571065257726203	acyP; acylphosphatase [EC:3.6.1.7]
K01515	714.957851761465	24.4252833523405	3.07603806882611e-50	0.395551133863494	23.3054334159891	17.9844181059648	0.827666655149772	0.212890288834819	0.468578740272847	709.18649249713	739.038991568039	-0.0593907124113877	nudF; ADP-ribose pyrophosphatase [EC:3.6.1.13]
K01520	844.403593477206	-88.5605139274373	1.53229888899096e-30	0.179084668150896	52.588244340157	52.2993068523324	0.742818314655282	0.0457047404918419	0.207266941496731	841.800150213664	755.222611866333	0.156349323049399	dut, DUT; dUTP pyrophosphatase [EC:3.6.1.23]
K01523	169.245642521356	22.3824488557545	2.77067237824712e-11	0.518110379477069	28.5436836388704	43.3210554171085	0.864120366644208	0.242089689914637	0.506103487044674	169.555706449207	186.249486194411	-0.134602371181707	hisE; phosphoribosyl-ATP pyrophosphohydrolase [EC:3.6.1.31]
K01524	353.971391506527	18.5632248934557	5.56907627599717e-21	0.703602876896598	34.569615957717	65.375283009614	0.916621443925712	0.834711028102372	0.923120536706578	351.883897820617	367.848041076639	-0.0638056573378263	ppx-gppA; exopolyphosphatase / guanosine-5'-triphosphate,3'-diphosphate pyrophosphatase [EC:3.6.1.11 3.6.1.40]
K01525	10.5050466304171	6.53100996582655	0.0055686581549023	0.232587018002432	0.0198376372128806	0.909763393984741	0.766737699459198	0.482982546791124	0.720712273872113	10.504673432989	17.0699852663784	-0.644415390440771	apaH; bis(5'-nucleosyl)-tetraphosphatase (symmetrical) [EC:3.6.1.41]
K01531	159.400051353427	-20.7543999407982	2.11032269824045e-07	0.5411666451423	37.9270774534817	39.09219076695	0.871695755430016	0.0443512122321701	0.203051189096387	167.933457939798	138.331679932746	0.277651843937807	NA
K01533	983.939457984446	-79.9298367437064	1.71302434067243e-38	0.153847592144145	65.6110990272107	66.1030011540388	0.735687568760947	0.112488565249308	0.332092590165907	976.899277414582	907.986302287326	0.105410052074464	NA
K01534	998.240302779278	-9.66378672722004	4.59915842226079e-35	0.855745305367577	83.5168100931161	83.4774296851206	0.968093655591354	0.407483414628222	0.664740930121476	981.62733379034	988.667941302353	-0.010298561610893	zntA; Cd2+/Zn2+-exporting ATPase [EC:3.6.3.3 3.6.3.5]
K01537	715.615027227737	26.6954189492189	1.67413392243967e-39	0.693334063298374	28.4960337793473	104.992764753351	0.912379802573894	0.964695617831399	0.987897810670744	709.964580641599	725.92586538392	-0.0320236722685781	NA
K01541	98.7480104962938	-1.163085258719	8.0749601200098e-14	0.930457295846898	13.2518247345671	13.2447915270753	0.98711643379141	0.447986604799145	0.694203887086361	97.6774128894437	97.5968221080324	0.00117690149186478	E3.6.3.10; H+/K+-exchanging ATPase [EC:3.6.3.10]
K01546	135.282870331901	22.9838368650988	1.07103652862902e-09	0.403948226580052	25.7109084110154	30.606020314363	0.834316850682366	0.418307530954148	0.672428997904795	141.800242122491	157.658776197374	-0.15177310744541	kdpA; K+-transporting ATPase ATPase A chain [EC:3.6.3.12]
K01547	163.789324451014	32.3291482375038	1.93656488280568e-10	0.349653870049742	33.8577221505063	43.6891984120566	0.81337512161474	0.490683906188444	0.727518478090741	172.16606059027	190.878611671569	-0.147912335419441	kdpB; K+-transporting ATPase ATPase B chain [EC:3.6.3.12]
K01548	133.951148740973	29.1141110651218	8.87377619504889e-10	0.312253110638205	28.6470255358345	35.9671981584158	0.798607185909358	0.112488565249308	0.332092590165907	139.630966576995	161.561937841506	-0.208861678496054	kdpC; K+-transporting ATPase ATPase C chain [EC:3.6.3.12]
K01557	65.7773089098264	8.55101177133736	2.2815427762233e-06	0.608900345523058	21.0553571077188	21.3416250059677	0.887623949852101	0.15850140215701	0.40282344266878	69.0600709249473	73.4498639561638	-0.0874896502039755	FAHD1; acylpyruvate hydrolase [EC:3.7.1.5]
K01560	251.146270722558	-13.1830417140264	7.40160603111801e-23	0.610448126419386	26.0012763024585	30.2584211877579	0.887623949852101	0.608529409520157	0.800234968181621	247.252389139523	240.860763768426	0.0376071542033439	E3.8.1.2; 2-haloacid dehalogenase [EC:3.8.1.2]
K01561	12.5620348206146	-2.32390543684094	9.13291235202049e-06	0.60421409885426	3.62253051092606	6.00184678718692	0.885235955997938	0.088016671412592	0.293286856393959	13.0354022807812	9.95431730542733	0.353161219467824	dehH; haloacetate dehalogenase [EC:3.8.1.3]
K01567	140.123659813626	-20.8281185707756	4.25592788001952e-10	0.367514154272116	33.4318350411343	33.8631005880861	0.81945865102651	0.919415412277189	0.963676110461211	129.746499962054	118.79943213257	0.125995731712109	pdaA; peptidoglycan-N-acetylmuramic acid deacetylase [EC:3.5.1.-]
K01571	474.627757736947	-47.0229235288481	3.31357481139111e-24	0.236151350077706	59.4001399881979	58.7088154494669	0.769040013022114	0.093810652421279	0.300596320085583	469.760793428116	427.583432108899	0.135371531856201	oadA; oxaloacetate decarboxylase (Na+ extruding), alpha subunit [EC:7.2.4.2]
K01572	840.755017955213	-22.4629622561066	4.18725194032147e-36	0.711435645459232	58.1900556494955	78.5950494910828	0.918051522532573	0.518953403715612	0.745084092558347	839.847383586154	817.910079601339	0.0381318281597375	oadB; oxaloacetate decarboxylase (Na+ extruding), beta subunit [EC:7.2.4.2]
K01573	45.1694092261645	14.2345607360727	2.93844788727119e-05	0.311577881320672	13.1607709123208	14.8170289940594	0.79794844807392	0.141564032285217	0.377766971947737	46.6295342564368	59.1067413187194	-0.33470212786284	oadG; oxaloacetate decarboxylase (Na+ extruding), gamma subunit [EC:7.2.4.2]
K01577	11.537189172647	9.21509079225198	0.012315121637189	0.189121726178615	6.84808591601085	8.63250851971087	0.750192014198311	0.0101275650930095	0.0878027815303445	11.4050421059269	18.6578750165883	-0.657620642350376	oxc; oxalyl-CoA decarboxylase [EC:4.1.1.8]
K01579	220.803317829244	-26.0489225589733	2.03081246930004e-20	0.328693805195604	19.3313976588878	26.6777447673105	0.804099230945086	0.263057170788093	0.52970839645821	217.905429793367	196.265818668677	0.150055177322557	panD; aspartate 1-decarboxylase [EC:4.1.1.11]
K01580	140.684225815291	12.3049318611631	2.98098960083961e-07	0.671563872616988	42.8220738756771	43.6143563741687	0.906617908686305	0.268489298240924	0.53530228452613	148.148478869436	152.944389172144	-0.0456135311192594	E4.1.1.15, gadB, gadA, GAD; glutamate decarboxylase [EC:4.1.1.15]
K01581	28.373606171906	33.3412700623524	0.000511647925630755	0.0371039464574192	0.0815135016015016	16.5330773482367	0.68081168132567	0.000898085165737191	0.0222029829361608	28.37423079127	62.6599246089564	-1.11176489018721	E4.1.1.17, ODC1, speC, speF; ornithine decarboxylase [EC:4.1.1.17]
K01582	13.1594956740559	11.3799417740985	0.0236058314452506	0.258312937558963	0.0386785024643118	8.37250445690215	0.776039731379175	0.254788587382066	0.520148725440182	13.159503578326	24.4601623252714	-0.839545457037232	E4.1.1.18, ldcC, cadA; lysine decarboxylase [EC:4.1.1.18]
K01584	5.03145626916097	0.639968551138536	0.00128298373906567	0.83552371274278	0.0375728508315003	3.82156274982392	0.960211968468736	0.0680030087628594	0.254824733270549	5.03282616730478	5.81882855550358	-0.172533041429701	adiA; arginine decarboxylase [EC:4.1.1.19]
K01585	747.331537799206	-72.8839542506712	1.74452697391006e-33	0.198563760219311	56.6586154065806	69.8885264508334	0.750192014198311	0.12596769370553	0.351316013303924	739.526276101596	683.247002194501	0.114008977241726	speA; arginine decarboxylase [EC:4.1.1.19]
K01586	616.922600357581	3.07765020436288	1.04529507260828e-51	0.90287660511643	20.4709416333501	24.0491586330092	0.978411911664576	0.648918200159378	0.823941200467441	612.676886137452	618.041045444668	-0.0125526790273029	lysA; diaminopimelate decarboxylase [EC:4.1.1.20]
K01588	620.335007753728	12.3280649360643	9.65131878099787e-58	0.638651704538009	3.0230104952912	24.2929758129377	0.897073126747432	0.531321405504817	0.75324588453365	620.410029086068	633.182740318318	-0.0293458689641781	purE; 5-(carboxyamino)imidazole ribonucleotide mutase [EC:5.4.99.18]
K01589	137.286556015495	20.9164939966042	8.90052946607653e-10	0.464423651453727	26.7469960114397	33.3336100282197	0.847466873783208	0.237036779570192	0.49880556799175	139.532095293724	154.406298655037	-0.144993734903376	purK; 5-(carboxyamino)imidazole ribonucleotide synthase [EC:6.3.4.18]
K01591	708.483829353573	3.86951242621847	8.80749774692636e-50	0.889576283057985	20.1651157141969	20.1805746223328	0.973620029795964	0.389818778287017	0.652593079246767	709.149611668817	712.193288602863	-0.00616878985762621	pyrF; orotidine-5'-phosphate decarboxylase [EC:4.1.1.23]
K01595	163.317906241127	45.1981851902366	1.92467942087095e-08	0.327838087420815	29.8721159347009	60.6574047322273	0.804099230945086	0.0595252770917818	0.237605064391362	164.948656086232	203.73270001387	-0.302750475950899	ppc; phosphoenolpyruvate carboxylase [EC:4.1.1.31]
K01596	77.5261359835596	23.3461858626698	4.36420327099906e-14	0.242233682013501	0.00941218238768089	27.7167197793639	0.770331978215858	0.514864029427291	0.742551358963259	77.5249512679922	98.2519523014859	-0.337352845049945	E4.1.1.32, pckA, PCK; phosphoenolpyruvate carboxykinase (GTP) [EC:4.1.1.32]
K01599	158.028305520083	-16.2917787166224	0.00358606571496936	0.769684975970772	104.429438872197	103.984573844887	0.940808155209316	0.518953403715612	0.745084092558347	172.762629828514	141.589512025628	0.284969924822622	hemE, UROD; uroporphyrinogen decarboxylase [EC:4.1.1.37]
K01601	5.46740684826197	7.28167394801316	0.0340421050801808	0.115519388526131	3.22076928494775	6.13935118470347	0.718393726705814	0.00700842194555843	0.0714262577004785	5.62065370835615	12.9246265962077	-1.05523928537583	rbcL; ribulose-bisphosphate carboxylase large chain [EC:4.1.1.39]
K01607	787.369273836932	-137.782787844394	2.47651245490304e-32	0.0102419890902429	57.507528808136	57.5111970069453	0.638703613313561	1.91620225860044e-05	0.00209633945060092	785.719035884818	649.664527101161	0.273875383118985	pcaC; 4-carboxymuconolactone decarboxylase [EC:4.1.1.44]
K01609	258.869181638183	-38.6865332109088	4.4925728328978e-16	0.239044071396019	35.8121584830419	32.4675171742828	0.770292690806806	0.0514718381331397	0.220379981816974	250.851619127278	219.572795575416	0.191193769622309	trpC; indole-3-glycerol phosphate synthase [EC:4.1.1.48]
K01610	505.36150079534	-48.2955697343637	1.24427164379553e-40	0.192818614098522	21.4010550093294	47.9970198334847	0.750192014198311	0.147617776174592	0.387180916017137	503.124383792341	459.756573386912	0.129733403345825	E4.1.1.49, pckA; phosphoenolpyruvate carboxykinase (ATP) [EC:4.1.1.49]
K01611	34.2667291446979	-0.653037530166943	6.38537782319009e-11	0.927888926738727	0.0299736743092668	3.75603538173688	0.986495155556115	0.851859328747444	0.933695751427537	34.2669918140674	33.7162534197938	0.0226074795323342	speD, AMD1; S-adenosylmethionine decarboxylase [EC:4.1.1.50]
K01613	202.871622731258	-17.4141854916019	1.70907340003582e-13	0.535476473952708	31.841168266677	31.0936546127597	0.871695755430016	0.407483414628222	0.664740930121476	203.807524756684	185.560620376355	0.13451791339647	psd, PISD; phosphatidylserine decarboxylase [EC:4.1.1.65]
K01615	215.914419613173	47.4756508019334	2.16921918224784e-14	0.290266499173975	24.7117967196077	61.8555711207881	0.781612609826468	0.156663766715028	0.401025754209743	218.139843480977	273.214075505	-0.323246738205862	gcdA; glutaconyl-CoA decarboxylase [EC:4.1.1.70]
K01619	483.066832731048	1.82709302383266	6.58766101370937e-36	0.950027859598216	18.4148800569706	18.4217055729633	0.992276049218969	0.954618326244897	0.982831119336498	484.282666388162	485.145895345001	-0.00256319540360601	deoC, DERA; deoxyribose-phosphate aldolase [EC:4.1.2.4]
K01620	579.391359026011	-35.7537536339283	1.38840850502122e-54	0.177946492638135	3.78967052125195	22.2884823320386	0.742818314655282	0.0450236876790616	0.205149549567377	579.531251291976	545.345283949248	0.0875367183592067	ltaE; threonine aldolase [EC:4.1.2.48]
K01621	246.940130959569	-24.6518771040016	3.63178460008066e-11	0.517382564825574	48.6924360481687	50.6810833407395	0.864031712313261	0.869415120468053	0.941927831957472	246.329923008259	222.097587093746	0.148664100623792	xfp, xpk; xylulose-5-phosphate/fructose-6-phosphate phosphoketolase [EC:4.1.2.9 4.1.2.22]
K01624	912.024506924545	-60.717596849807	4.14787129429353e-48	0.111468850927775	29.3749129163644	29.3320581094012	0.715047898267699	0.0612554147331933	0.241244346616235	909.897373576701	851.203726004063	0.096073319135298	FBA, fbaA; fructose-bisphosphate aldolase, class II [EC:4.1.2.13]
K01625	423.707777021644	30.5115956532368	1.02605206456804e-37	0.26292184238746	12.109448561355	10.0496832957339	0.776039731379175	0.0809527330020668	0.278465774563662	424.861721754012	455.312669264157	-0.0996027484493291	eda; 2-dehydro-3-deoxyphosphogluconate aldolase / (4S)-4-hydroxy-2-oxoglutarate aldolase [EC:4.1.2.14 4.1.3.42]
K01626	429.575848707252	1.39689206356857	1.36075496782653e-21	0.979298878444649	37.900673317466	66.5412290729005	0.9984669867039	0.849548935866687	0.93199871807648	425.942979897193	427.581395195597	-0.00552382492637199	E2.5.1.54, aroF, aroG, aroH; 3-deoxy-7-phosphoheptulonate synthase [EC:2.5.1.54]
K01627	111.32202011491	40.8883587194942	3.07373903446665e-06	0.162708993501638	38.0175959780211	37.2647496483622	0.736624483613458	0.0114303486676131	0.0935937848352479	117.272894697785	150.286165131652	-0.354749976828665	kdsA; 2-dehydro-3-deoxyphosphooctonate aldolase (KDO 8-P synthase) [EC:2.5.1.55]
K01628	258.424801388018	20.8376641510715	1.11873122833466e-17	0.514170318872624	29.2995128565948	28.0905120738032	0.864031712313261	0.314714815633794	0.584862838753007	256.866413563702	280.417462037652	-0.126015706064755	fucA; L-fuculose-phosphate aldolase [EC:4.1.2.17]
K01629	220.038923798327	-22.9906074648709	3.47688434153601e-25	0.251542472647843	10.3470279294646	10.1760503533353	0.776039731379175	0.172002788905826	0.421159544464616	221.452282285486	197.090234692732	0.167215050436183	rhaD; rhamnulose-1-phosphate aldolase [EC:4.1.2.19]
K01630	11.1931867564934	1.91541286015788	0.000245581475609037	0.651181496135463	0.0124028163384161	0.608455811949443	0.902068798054777	0.438218603626393	0.688218725039483	11.1938208912871	13.0726134485123	-0.204329084293768	garL; 2-dehydro-3-deoxyglucarate aldolase [EC:4.1.2.20]
K01633	184.736055221388	18.0752648195121	3.58241357380966e-10	0.580032727571241	42.1031079156015	41.9410633948964	0.879989071518554	0.190572127888129	0.444474981173043	189.897332286471	202.734216245727	-0.0938178712034766	folB; 7,8-dihydroneopterin aldolase/epimerase/oxygenase [EC:4.1.2.25 5.1.99.8 1.13.11.81]
K01639	179.43249241477	34.543359055478	6.56406048909684e-14	0.244951169415216	29.5212809925706	36.7328705278502	0.770970690556459	0.096315654319993	0.303770853789476	184.396170189143	217.740025538837	-0.238422737224444	E4.1.3.3, nanA, NPL; N-acetylneuraminate lyase [EC:4.1.3.3]
K01640	12.4190152902012	5.23931956262437	0.00292440494235176	0.3581297410609	4.22143431081808	4.85049928708763	0.817626308983116	0.0910143255498061	0.29668179738801	12.7694749783702	17.6900062205578	-0.436574587664342	E4.1.3.4, HMGCL, hmgL; hydroxymethylglutaryl-CoA lyase [EC:4.1.3.4]
K01643	63.9466927611226	33.0243760320163	1.45279942484842e-09	0.0302335709839721	0.183434837012197	5.21354526692064	0.673087465622624	0.0485163670625157	0.214434508170196	63.9433106395812	97.1578724017162	-0.594764440809258	citF; citrate lyase subunit alpha / citrate CoA-transferase [EC:2.8.3.10]
K01644	75.5893686552068	21.5344994160876	3.94867577991859e-08	0.180771869910671	15.5649742963813	13.969028173145	0.742818314655282	0.122868534421546	0.346454910892836	76.1150135988726	97.4648030199113	-0.351970997584332	citE; citrate lyase subunit beta / citryl-CoA lyase [EC:4.1.3.34]
K01646	68.6135634989928	38.8315724510028	1.29689068384336e-08	0.0158162497184454	11.0286288054253	9.39172587898443	0.638703613313561	0.00289702585941909	0.0428993051202097	69.5243761449128	107.793069619596	-0.624283464595399	citD; citrate lyase subunit gamma (acyl carrier protein)
K01647	836.070083137382	-68.6664684034756	7.68497946363613e-23	0.314663504909669	113.504543250727	113.585470826772	0.799213321624622	0.311680920511501	0.582899603416336	803.838477427552	767.568664524196	0.0665120599709247	CS, gltA; citrate synthase [EC:2.3.3.1]
K01649	707.833699422432	33.2300673823236	1.75599798812729e-49	0.314931312475654	26.0682917929736	37.118639588865	0.799213321624622	0.182144539689374	0.433526631111603	707.136654328116	740.166582338642	-0.0657560214308864	leuA, IMS; 2-isopropylmalate synthase [EC:2.3.3.13]
K01652	1059.00036715273	-75.048310863024	2.53675261072471e-25	0.338263262736767	135.275592271707	138.893817754096	0.809006300955893	0.590945566919195	0.790402587237123	1046.91979479465	983.812920006542	0.0895930842537111	E2.2.1.6L, ilvB, ilvG, ilvI; acetolactate synthase I/II/III large subunit [EC:2.2.1.6]
K01653	585.443859925318	-15.7618391061085	2.27262182148077e-45	0.527725957526958	24.5666061525039	24.5809986115595	0.870055886911488	0.57359912708836	0.781383524707641	582.517124738154	569.573157099474	0.0323544599169396	E2.2.1.6S, ilvH, ilvN; acetolactate synthase I/III small subunit [EC:2.2.1.6]
K01654	22.8853508615587	5.7226938372081	6.57132862878277e-08	0.326870596056487	2.28737263767956	4.12604387964365	0.804099230945086	0.158291587417299	0.40282344266878	22.8097891032118	28.4835839976757	-0.306566775336722	E2.5.1.56, neuB; N-acetylneuraminate synthase [EC:2.5.1.56]
K01657	373.44831057844	-43.3530477389524	1.03149223455692e-29	0.149938554868175	22.9906083500609	21.5762553872106	0.732305897669993	0.115381127902599	0.336997318691128	368.516583107487	329.27561000392	0.161897068647934	trpE; anthranilate synthase component I [EC:4.1.3.27]
K01658	302.520996227836	-65.0176984818127	1.90595352329191e-18	0.0628983815212372	40.0040689165189	37.3951363704695	0.688638154133659	0.010441078598807	0.0891096062152078	293.068579291838	237.702732965136	0.300761925977435	trpG; anthranilate synthase component II [EC:4.1.3.27]
K01661	91.4778917164847	15.1885979329121	5.25768795842551e-10	0.507422532518052	15.8954851647924	30.9306601365445	0.862356252449291	0.58224217829837	0.7845119645708	93.8874421104673	104.880645837354	-0.157906410168736	menB; naphthoate synthase [EC:4.1.3.36]
K01662	842.580629168296	-55.4830593778222	1.90708910325699e-52	0.181885423969152	15.8020384477537	44.5830871938286	0.742818314655282	0.0913581735171847	0.29668179738801	839.657128582821	786.176524660816	0.0948123010715018	dxs; 1-deoxy-D-xylulose-5-phosphate synthase [EC:2.2.1.7]
K01664	105.373804727605	36.0826515459083	1.05403125683282e-05	0.302403392826215	32.8250636950421	44.5535402059893	0.791334144020151	0.0108233541527061	0.0909859614205696	106.106547732042	142.645985511528	-0.422942513335315	pabA; para-aminobenzoate synthetase component II [EC:2.6.1.85]
K01665	106.157953342512	2.06084893916921	2.25080707512612e-09	0.921415518858323	22.6927021372326	23.7912887581095	0.985407650117005	0.790569178324714	0.899483696953772	104.669990054418	106.695733729224	-0.0273557827188883	pabB; para-aminobenzoate synthetase component I [EC:2.6.1.85]
K01666	152.339468781406	-17.7211710106694	2.52114509750798e-06	0.613178323472206	55.4128879763208	52.7229034473626	0.888066987764475	0.471009723926449	0.710874069352561	141.449520942969	135.987815629991	0.0563408997924169	mhpE; 4-hydroxy 2-oxovalerate aldolase [EC:4.1.3.39]
K01667	109.371774871491	23.9870006988145	7.61737746838535e-06	0.426057944304026	37.0739237143341	38.1121245439776	0.840013009977674	0.0777060475135407	0.272184254179057	113.150680631116	131.411813560375	-0.213823537247917	tnaA; tryptophanase [EC:4.1.99.1]
K01673	194.434205880617	43.1484367471437	7.19905779155474e-15	0.162117658474739	26.8267168023988	35.7896845014467	0.736624483613458	0.0603852097924464	0.239540500957199	197.739802409901	235.884814473529	-0.253124484506129	cynT, can; carbonic anhydrase [EC:4.2.1.1]
K01676	132.789920314738	20.4526116406109	3.8141506839576e-08	0.482170214666888	33.0267909753114	35.3315564239077	0.852905133979393	0.617407826038933	0.806101120743165	140.009389015235	152.26861322669	-0.120144811994011	E4.2.1.2A, fumA, fumB; fumarate hydratase, class I [EC:4.2.1.2]
K01677	390.615085703597	-45.1483375954559	2.92449963019544e-16	0.357074201589928	74.6594107156197	61.0208711191508	0.817626308983116	0.795443555644892	0.901283177182503	371.964886880871	347.513569257536	0.0977830909261043	E4.2.1.2AA, fumA; fumarate hydratase subunit alpha [EC:4.2.1.2]
K01678	452.20835756086	-81.2468539024051	2.7990202191913e-17	0.129669684333002	78.8568458040238	70.37072500517	0.720835702375219	0.194892048391747	0.449624521033819	430.857868627362	372.163051924339	0.210669311038991	E4.2.1.2AB, fumB; fumarate hydratase subunit beta [EC:4.2.1.2]
K01679	58.8063453966389	19.9698799270932	1.09360923030394e-13	0.130642714496322	4.13241878666173	16.9752594087309	0.720835702375219	0.077174641729165	0.272063686390212	58.9174919993841	78.7778100499496	-0.412086658811507	E4.2.1.2B, fumC, FH; fumarate hydratase, class II [EC:4.2.1.2]
K01681	724.604097849116	-38.4228867227467	1.43814513360114e-42	0.258452957172349	37.6189473013717	38.0776944375737	0.776039731379175	0.386342557875361	0.650182117601398	721.788719407246	685.586183805533	0.0741169136841996	ACO, acnA; aconitate hydratase [EC:4.2.1.3]
K01684	68.5108877941023	-7.36423293885117	2.28773837648454e-07	0.612302563820061	15.7843580287925	15.7737346828467	0.88777969758097	0.459412869356416	0.701846003778337	68.7906591561923	61.1920851112669	0.165913831164541	dgoD; galactonate dehydratase [EC:4.2.1.6]
K01685	291.359443251582	18.7736534066052	4.48690387771025e-25	0.54468045997055	13.9125106433054	28.9969226487377	0.871695755430016	0.514864029427291	0.742551358963259	293.334079024627	311.043882874002	-0.0842513981854205	uxaA; altronate hydrolase [EC:4.2.1.7]
K01686	506.101577647653	36.6363397705399	2.7178562580862e-26	0.481860083193804	40.2434543636923	64.2780029689222	0.852905133979393	0.400361010480769	0.661001030660193	509.817566004651	542.854326797226	-0.0903856474027829	uxuA; mannonate dehydratase [EC:4.2.1.8]
K01687	906.597596759181	-2.06418316193664	9.87367443207202e-35	0.966649017479283	73.7610418295232	73.6938392320906	0.996452749791459	0.751883618186838	0.88110642963057	906.925082570539	904.313786354835	0.00415462644591816	ilvD; dihydroxy-acid dehydratase [EC:4.2.1.9]
K01689	805.043178851011	-43.0920750016415	1.2118281661951e-63	0.0836082536742221	0.280109369706589	0.593124178586021	0.696634116640392	0.0725311502140602	0.262008145047556	805.02603756044	761.946204876573	0.0792295019500061	ENO, eno; enolase [EC:4.2.1.11]
K01692	14.3716905769819	2.47199916443412	5.41963909081233e-07	0.510842425866298	0.0060693484398582	0.011856848656067	0.863685358068639	0.987331058445185	0.994842684014608	14.3712920702748	16.8445651689603	-0.213255919178048	paaF, echA; enoyl-CoA hydratase [EC:4.2.1.17]
K01693	438.578892722307	12.2597689897071	1.68548652608665e-30	0.709811954233817	28.863204824865	27.064540004681	0.918051522532573	0.747089259894418	0.878443094174719	435.160520890107	451.521904357842	-0.0531099742276998	hisB; imidazoleglycerol-phosphate dehydratase [EC:4.2.1.19]
K01695	373.433371714304	-22.8936571064246	4.68299507885766e-23	0.493776624305954	41.4552438645082	39.1745438868201	0.857041079767211	0.994954903601407	0.99808041638759	362.794144616924	350.314806982707	0.0503361931204674	trpA; tryptophan synthase alpha chain [EC:4.2.1.20]
K01696	424.633389226868	-36.0611888066777	1.3849627919843e-33	0.281567443904306	23.8907780232126	38.0800873596293	0.779199481987953	0.166124006638944	0.412297405078001	420.149903225545	387.558141808997	0.116158984321126	trpB; tryptophan synthase beta chain [EC:4.2.1.20]
K01697	68.1773321376407	25.264216268459	9.15454710641565e-05	0.381702706417516	23.9913976686758	38.8871108798573	0.82483088704782	0.015436480308775	0.106452090340318	68.2903430546889	88.5829248450226	-0.369842518908335	CBS; cystathionine beta-synthase [EC:4.2.1.22]
K01698	165.868869107794	-23.0246786679282	4.49092433061961e-13	0.319292664642731	26.6394643271366	26.3721694054426	0.799558098256544	0.276781077421009	0.543631516492725	161.110920823852	142.922005635672	0.171520565729131	hemB, ALAD; porphobilinogen synthase [EC:4.2.1.24]
K01699	10.8863447102156	6.905998642048	0.00166571334265791	0.434499092839862	1.3655399025616	14.2867952849938	0.840626666320539	0.622791628111232	0.808995769126183	10.8926943154653	13.0682584075511	-0.239505263882666	pduC; propanediol dehydratase large subunit [EC:4.2.1.28]
K01703	711.578172725682	-3.77363287737773	3.0085807829552e-34	0.925732941154288	57.1419234405162	58.8422157740859	0.98585662429045	0.766323562706347	0.887980614542099	707.395380537427	707.332677981654	0.000127675806225299	leuC, IPMI-L; 3-isopropylmalate/(R)-2-methylmalate dehydratase large subunit [EC:4.2.1.33 4.2.1.35]
K01704	583.218778088327	-0.15229566711718	2.22451805265362e-32	0.996593700046439	54.5698410473173	55.0419802772336	0.999370122285336	0.467127781819192	0.706964320667907	575.589070156376	584.370074606264	-0.0217997095722959	leuD, IPMI-S; 3-isopropylmalate/(R)-2-methylmalate dehydratase small subunit [EC:4.2.1.33 4.2.1.35]
K01706	6.70870571885051	6.27141131011745	0.0548283584560098	0.230152150242472	0.0144270710742456	1.44775841455209	0.765239672321814	0.34395400607018	0.613894620987856	6.70871137822167	13.0257942999391	-0.850702133198621	gudD; glucarate dehydratase [EC:4.2.1.40]
K01708	15.9655973044641	9.64075101200728	0.00711574414744263	0.256938207842355	1.36063904890302	1.96091252317892	0.776039731379175	0.66217448440686	0.830879251430943	16.0264761594492	25.6972376879975	-0.644205370988877	garD; galactarate dehydratase [EC:4.2.1.42]
K01709	133.641406613076	-10.2037614871905	1.07462116592933e-06	0.728996979938711	45.5339188103257	45.196611954854	0.923267305384758	0.815019205420898	0.911869662824199	129.472803971565	123.630401194343	0.0660131356178866	rfbG; CDP-glucose 4,6-dehydratase [EC:4.2.1.45]
K01710	815.898858237786	-24.2830265266207	1.26637929123127e-36	0.595920525002282	42.52139567945	42.5555411958492	0.882983003330638	0.854507045995922	0.933695751427537	810.469411681114	791.61470464069	0.0339104507239449	E4.2.1.46, rfbB, rffG; dTDP-glucose 4,6-dehydratase [EC:4.2.1.46]
K01711	218.448631329838	11.2463560493289	2.05196720341388e-24	0.662171748769587	8.35899965192885	27.1123810142893	0.903550071562051	0.695032920663849	0.847396166714563	220.036280482604	229.73444686524	-0.0619078739479918	gmd, GMDS; GDPmannose 4,6-dehydratase [EC:4.2.1.47]
K01712	146.894566249155	21.8634378536174	3.10629142137446e-07	0.509721486929897	50.1984028605408	42.4915129803889	0.863318174449971	0.210577046252526	0.468578740272847	154.696179972181	165.927840963739	-0.100394852302547	hutU, UROC1; urocanate hydratase [EC:4.2.1.49]
K01714	713.667585669067	10.6874134831845	5.11862425151478e-38	0.786558560136637	28.7253327124445	28.6740299160152	0.944463774892011	0.854507045995922	0.933695751427537	709.469593970282	724.381654381895	-0.0299609054499742	dapA; 4-hydroxy-tetrahydrodipicolinate synthase [EC:4.3.3.7]
K01715	238.236267829663	-12.263895854809	1.28969483045498e-16	0.695220673376502	37.738575957579	39.7955729517275	0.913961536642496	0.934487096071859	0.973349973402382	230.15610316019	228.524058883817	0.0102152192072611	crt; enoyl-CoA hydratase [EC:4.2.1.17]
K01719	91.7038951018828	4.13187418806984	1.0995612649317e-05	0.852753875874423	34.0216391236314	34.5927458719593	0.968093655591354	0.590944631927488	0.790402587237123	97.3727415470371	96.2374743282227	0.0167197870299783	hemD, UROS; uroporphyrinogen-III synthase [EC:4.2.1.75]
K01728	81.0833425043206	-11.155425666926	0.000450383875253579	0.674453952342974	34.9266692178018	32.8752101011227	0.908385108178536	0.849547437946676	0.93199871807648	86.0968923585918	68.9006598760707	0.316687096793355	pel; pectate lyase [EC:4.2.2.2]
K01733	557.178118662968	9.54044733493244	1.88900265960349e-58	0.693057157090693	9.14124496124623	29.6569891300611	0.912379802573894	0.569300527242362	0.778850275042032	557.897193208448	568.145586881342	-0.0262076335487416	thrC; threonine synthase [EC:4.2.3.1]
K01734	664.622855094712	0.944839132045459	6.50249589722009e-22	0.98861857901041	78.4513182211621	81.302419197862	0.999370122285336	0.376027963912858	0.640987169801634	660.020059500579	669.351396872675	-0.0202188080720699	mgsA; methylglyoxal synthase [EC:4.2.3.3]
K01735	543.700853883073	3.57807831936625	1.70331942987834e-34	0.919049838069226	35.4428662844015	29.4088980434487	0.985236629881547	0.690366780746489	0.844853227861452	541.673427892696	550.540610105961	-0.0233762483432905	aroB; 3-dehydroquinate synthase [EC:4.2.3.4]
K01736	691.625987119638	-22.1885541987941	1.49911275325214e-52	0.388669456881395	16.4012464248303	16.4411468104513	0.826320881521723	0.317768059020143	0.588761752169481	692.745839049491	669.776115619276	0.0485648985098109	aroC; chorismate synthase [EC:4.2.3.5]
K01737	175.892066436012	-8.51039553100923	1.63386293353065e-10	0.763897611750785	42.1286811379394	41.7393623304742	0.937904417103386	0.662621866485637	0.830879251430943	172.387400660303	167.248433460406	0.0433667817912079	queD, ptpS, PTS; 6-pyruvoyltetrahydropterin/6-carboxytetrahydropterin synthase [EC:4.2.3.12 4.1.2.50]
K01738	810.233646960727	-42.1073730400395	1.51483927115692e-34	0.424124666981076	60.9419139265314	63.7218412483433	0.840013009977674	0.510791461098298	0.740579976893181	799.453237036761	773.000554629386	0.0484730108015278	cysK; cysteine synthase [EC:2.5.1.47]
K01739	148.707455508427	6.25360757978225	1.80342070308144e-10	0.848472027648248	28.7930274802184	42.8624959903163	0.967145553617398	0.543837144061232	0.761411741338195	148.350868253841	154.412899660587	-0.0573425002722547	metB; cystathionine gamma-synthase [EC:2.5.1.48]
K01740	1369.56254355444	-139.509633264984	3.78396895699889e-45	0.0201350654039341	73.0305169468344	73.0417906195202	0.638703613313561	0.00235459758591012	0.0380709618110024	1361.80171574138	1229.96064345991	0.146773524083939	metY; O-acetylhomoserine (thiol)-lyase [EC:2.5.1.49]
K01741	15.0910741431831	10.2338610525391	1.21259999681794e-07	0.155212953722915	0.00711427621488573	11.3016293344416	0.735817240912233	0.218612579412027	0.476249803471795	15.0911260819525	24.2531446594434	-0.645213334436784	E4.2.99.18; DNA-(apurinic or apyrimidinic site) lyase [EC:4.2.99.18]
K01744	162.975238213757	3.25009978980263	1.61279023758126e-13	0.883778597947284	30.4771136605458	29.3154628341239	0.972233744012826	0.949582298744132	0.980544157582192	166.663905085854	165.667219119231	0.0085938212187521	aspA; aspartate ammonia-lyase [EC:4.3.1.1]
K01745	191.576163604394	46.9838897844805	1.80145505603122e-08	0.221019346719994	57.3261157633004	50.6980327078967	0.761510301007302	0.0657635926132539	0.250006038585307	198.963551993287	236.854714994545	-0.250166190514991	hutH, HAL; histidine ammonia-lyase [EC:4.3.1.3]
K01746	186.167834439594	5.92265654615126	1.97820344420626e-14	0.81754633711498	32.2498442984339	32.5066745177975	0.953900528929819	0.97477855166663	0.99080939256937	194.033579596744	193.405067869672	0.00465302017735677	E4.3.1.4; formiminotetrahydrofolate cyclodeaminase [EC:4.3.1.4]
K01749	131.412259818109	-32.742627822924	4.35834164666774e-08	0.199671624820644	33.1269135158466	33.1386683074771	0.750192014198311	0.116849179962156	0.33768179307314	124.35606357319	98.6378157355055	0.330808348211591	hemC, HMBS; hydroxymethylbilane synthase [EC:2.5.1.61]
K01750	NA	NA	NA	NA	NA	NA	NA	0.0530027982106211	0.223449827104506	91.3320941324	59.9871891697732	0.597088361681537	E4.3.1.12, ocd; ornithine cyclodeaminase [EC:4.3.1.12]
K01751	86.0879527268146	-14.2382741453246	9.95729416962664e-07	0.461462333795499	28.1762452713732	27.7181930674515	0.8461339263916	0.269858076712436	0.537040065983617	89.3100429640847	71.4258992940383	0.317772703652024	E4.3.1.15; diaminopropionate ammonia-lyase [EC:4.3.1.15]
K01752	972.034530071253	-11.9817005234095	1.46478324993649e-48	0.775362935891274	17.1890892003294	13.7223810511939	0.942553533483518	0.474909400053142	0.715350951652374	973.231200616207	960.428613993581	0.0190814010630553	E4.3.1.17, sdaA, sdaB, tdcG; L-serine dehydratase [EC:4.3.1.17]
K01753	34.6346291062887	12.8391508175059	7.56601989519782e-10	0.205849163649666	0.137576449338842	11.7784967290018	0.755261702010722	0.0284207430166543	0.15426103008473	34.6449194480037	48.0680380135749	-0.459383555487007	dsdA; D-serine dehydratase [EC:4.3.1.18]
K01754	578.916568854892	-26.0308454445202	2.50810267919917e-24	0.586852521507942	72.7326132365346	69.5547974934758	0.882597381213365	0.201505945697989	0.45747922624688	572.508079075701	553.918269937775	0.0475254962061537	E4.3.1.19, ilvA, tdcB; threonine dehydratase [EC:4.3.1.19]
K01755	678.705282491339	-26.5408526580684	1.83972643022054e-64	0.186631119543082	0.51631960143156	0.111263502537957	0.747944505226979	0.35262975690288	0.62099137336941	678.712237599077	652.152212116731	0.057491531094915	argH, ASL; argininosuccinate lyase [EC:4.3.2.1]
K01756	713.442811895619	-4.45073542592692	1.04063370287816e-59	0.866070278091088	16.316709645106	29.819500381946	0.969977941240316	0.795443555644892	0.901283177182503	710.361407193989	705.045624605782	0.0108189364231158	purB, ADSL; adenylosuccinate lyase [EC:4.3.2.2]
K01759	538.535346909138	67.5778169192498	5.05962255847618e-34	0.159293230214707	18.6308478525365	54.8338369376429	0.736164607832426	0.0189821027358515	0.119440751533305	538.379648398531	611.216624319177	-0.182692001794398	GLO1, gloA; lactoylglutathione lyase [EC:4.4.1.5]
K01760	90.4715589338772	18.2074051559146	1.03393328971803e-06	0.49980257246707	23.2276811797763	34.2815257876339	0.860178233263437	0.166124006638944	0.412297405078001	92.4671016383328	104.314410895507	-0.171904556680388	metC; cysteine-S-conjugate beta-lyase [EC:4.4.1.13]
K01761	90.8209535790466	24.1483734034418	3.56273988489594e-09	0.278949018943473	12.7598711116011	24.6654984215424	0.779199481987953	0.0809527330020668	0.278465774563662	89.7256103170366	114.574249139064	-0.348711026496448	E4.4.1.11; methionine-gamma-lyase [EC:4.4.1.11]
K01768	283.537807925941	40.5963747783676	8.90463439631943e-19	0.432801399999624	18.9031491018243	74.1723139494028	0.840626666320539	0.494671083125106	0.730755431972014	285.249442115741	315.937665054736	-0.146850911482922	E4.6.1.1; adenylate cyclase [EC:4.6.1.1]
K01770	541.461190032672	-88.8356731025489	1.02048821049456e-45	0.0108808605050839	13.6466753938951	35.9092207254325	0.638703613313561	0.000263829686792611	0.0109890799977096	540.378047498542	453.429595191699	0.252500873948663	ispF; 2-C-methyl-D-erythritol 2,4-cyclodiphosphate synthase [EC:4.6.1.12]
K01771	49.1804902662262	-6.33110155768247	2.60657794852479e-06	0.604444022297467	17.6895826044496	16.1238854941038	0.885235955997938	0.617376803437038	0.806101120743165	50.0756515179602	43.1607404088827	0.209190498422824	plc; 1-phosphatidylinositol phosphodiesterase [EC:4.6.1.13]
K01772	14.9074091001184	9.10312941508284	0.00190717163018721	0.200186152248373	0.0225164474153658	2.09057249973058	0.750648957547627	0.884237931701426	0.947680345113176	14.9074362154673	24.1011963007746	-0.652965082382077	hemH, FECH; protoporphyrin/coproporphyrin ferrochelatase [EC:4.99.1.1 4.99.1.9]
K01775	824.068350450082	-47.1552611204602	3.40759645695628e-43	0.185121667928634	50.060189835251	50.1510186692989	0.745526335426283	0.188438791872791	0.442732955522094	816.444319112993	776.868205598408	0.0715808592157706	alr; alanine racemase [EC:5.1.1.1]
K01776	634.641364160925	-35.8654403468003	2.06545625554605e-51	0.120667607750227	23.6142129478741	23.6186003993736	0.718393726705814	0.0809527330020668	0.278465774563662	633.171717055866	598.795080276295	0.0803837172668081	murI; glutamate racemase [EC:5.1.1.3]
K01777	20.9711276757591	-8.24677441939108	1.26005828511034e-08	0.0477418795601995	4.36864961303712	4.38789158552347	0.68081168132567	0.0376850531107314	0.185588171490307	20.9389606614477	12.7362641838229	0.669495900314158	prdF; proline racemase [EC:5.1.1.4]
K01778	601.585468316237	-39.0617326009356	2.68578533677321e-46	0.146131298102144	21.7494928946991	21.4332040448856	0.731805622605885	0.0866079142428034	0.291124146823178	602.908637533652	562.954591127883	0.0987251732567697	dapF; diaminopimelate epimerase [EC:5.1.1.7]
K01779	200.866463408259	-9.2580431977818	8.09970989493915e-21	0.693097550754709	7.95874484934364	10.2228263245211	0.912379802573894	0.58224217829837	0.7845119645708	200.819759456735	191.587248699822	0.0675023631737498	racD; aspartate racemase [EC:5.1.1.13]
K01783	722.791510688785	-1.49509378901236	1.35664458071934e-29	0.976511500407338	73.1708462923401	69.8402886361438	0.998366562092939	0.766323562706347	0.887980614542099	717.940336725099	722.314020105914	-0.00874819284015583	rpe, RPE; ribulose-phosphate 3-epimerase [EC:5.1.3.1]
K01784	1077.98777662998	-1.33156407571791	3.62694305408899e-44	0.977528176394331	58.7803226032718	56.1221721952689	0.998366562092939	0.97477855166663	0.99080939256937	1091.34440241794	1075.84783974076	0.0206104474502613	galE, GALE; UDP-glucose 4-epimerase [EC:5.1.3.2]
K01785	920.260555021591	26.9220524153231	7.47748411746491e-42	0.531835912138596	45.4112641572683	45.434005274622	0.870258942951919	0.242089689914637	0.506103487044674	918.455255469158	947.196144953725	-0.04439881493298	galM, GALM; aldose 1-epimerase [EC:5.1.3.3]
K01787	85.6433480359574	53.0381684367819	1.88280905677841e-06	0.0756685391539693	26.5074353211825	37.9638656902237	0.696634116640392	0.00466049151715717	0.0568758073049245	88.2049270091842	134.821012617695	-0.605655376745901	RENBP; N-acylglucosamine 2-epimerase [EC:5.1.3.8]
K01788	234.333831010413	-10.2186106794786	1.0065203703278e-19	0.671107214084597	23.0671529797507	23.0841111786897	0.906617908686305	0.432999938549365	0.683947141187621	236.722339766752	224.184446281404	0.078118153785195	nanE; N-acylglucosamine-6-phosphate 2-epimerase [EC:5.1.3.9]
K01790	647.521378825559	-12.49927787376	2.10774078009171e-22	0.817435640304244	87.394218363917	89.2834634840142	0.953900528929819	0.839650736652125	0.927245424452721	651.493747498376	634.626391950953	0.0377759896760376	rfbC, rmlC; dTDP-4-dehydrorhamnose 3,5-epimerase [EC:5.1.3.13]
K01791	365.027615275917	71.4649105681958	8.15313344606989e-16	0.168348994956415	65.2322177741535	63.0474739377292	0.740876398878619	0.0168417593041117	0.11050962611876	372.818560299806	435.973333558619	-0.225120931090242	wecB; UDP-N-acetylglucosamine 2-epimerase (non-hydrolysing) [EC:5.1.3.14]
K01792	38.8502260544273	47.5812544241373	1.12115985207647e-06	0.0084881657548523	2.19311062978314	23.4246996050724	0.638703613313561	1.94263751125357e-05	0.00209633945060092	38.916847849553	84.898919783652	-1.10266271315513	E5.1.3.15; glucose-6-phosphate 1-epimerase [EC:5.1.3.15]
K01802	355.551357318922	-5.24402699764106	7.4804573373931e-22	0.914243570811287	34.5109009222139	67.0911246438636	0.98348104844311	0.676439415328711	0.837787924867363	357.347589541957	346.744484713463	0.043313066860939	E5.2.1.8; peptidylprolyl isomerase [EC:5.2.1.8]
K01803	684.987521454505	-4.54533366024631	2.11714125374938e-47	0.883291979963058	26.2639959549495	22.5602743547467	0.972233744012826	0.747089259894418	0.878443094174719	688.948937814795	677.280724224575	0.0246015459138995	TPI, tpiA; triosephosphate isomerase (TIM) [EC:5.3.1.1]
K01804	376.819161217153	-5.13424095869851	6.95381090367216e-33	0.852467623410104	0.0436897173503458	0.010334697881766	0.968093655591354	0.815019205420898	0.911869662824199	376.817227767057	371.685365239592	0.0197222025941846	araA; L-arabinose isomerase [EC:5.3.1.4]
K01805	150.159220769226	60.0404532817876	3.3462655108445e-13	0.0344781834794684	27.9213997736598	34.1271292090807	0.68081168132567	0.000482353502213021	0.0157203987997074	154.040895040004	206.686752525524	-0.421396429455432	xylA; xylose isomerase [EC:5.3.1.5]
K01807	100.144757685814	33.7316940830325	7.78145106974128e-07	0.203993715729029	29.0911109294348	32.8389398926814	0.75351223256781	0.00355729335217648	0.0483388231402137	103.649462143415	134.814511248815	-0.37558482510655	rpiA; ribose 5-phosphate isomerase A [EC:5.3.1.6]
K01808	622.209920572635	-53.1894304182926	7.99614042153626e-35	0.228091953459838	39.4024300183886	50.5279837139406	0.764128496023787	0.101486087847393	0.314131412464627	622.78621770671	568.438898069081	0.131476550587751	rpiB; ribose 5-phosphate isomerase B [EC:5.3.1.6]
K01809	465.197935540869	-52.5073969738078	1.27227491592052e-23	0.197725410114564	42.3447286110878	42.3691572043563	0.750192014198311	0.129127408946799	0.355982900060527	469.014035950144	412.69914794594	0.184057348278881	manA, MPI; mannose-6-phosphate isomerase [EC:5.3.1.8]
K01810	703.332371170642	-16.0213870245158	2.74128254270321e-64	0.575072369107699	0.0516068720909044	32.8876470847638	0.879989071518554	0.302695296301918	0.573937840390376	703.329177626483	690.110675596575	0.0273270355154234	GPI, pgi; glucose-6-phosphate isomerase [EC:5.3.1.9]
K01811	370.952859982094	128.467114952338	5.12280029350943e-16	0.0653695844283104	51.0771631171607	92.3467716376047	0.688906398711093	0.000964524343450554	0.0231003580256408	372.468464508625	491.789915978717	-0.399841905952322	xylS, yicI; alpha-D-xyloside xylohydrolase [EC:3.2.1.177]
K01812	309.848176264107	31.799477027941	8.70546534540096e-32	0.254856704226982	6.33928423209768	25.0472303090075	0.776039731379175	0.12596769370553	0.351316013303924	310.404301422101	342.916000889468	-0.143199761724588	uxaC; glucuronate isomerase [EC:5.3.1.12]
K01813	127.214774138931	1.57905568726845	1.03539253422494e-12	0.942875048431918	21.8443856231912	27.5826592538305	0.989487931902872	0.864440330644044	0.938661192130342	130.224858183631	127.88091534045	0.0259715502829673	rhaA; L-rhamnose isomerase [EC:5.3.1.14]
K01814	570.669114429537	-5.81999361954972	3.00783559403171e-33	0.867093992283689	37.4038311830972	37.4201377535235	0.969977941240316	0.577913050262582	0.784193629109849	563.250905676068	564.877890702732	-0.00415280720808359	hisA; phosphoribosylformimino-5-aminoimidazole carboxamide ribotide isomerase [EC:5.3.1.16]
K01815	246.155118528803	19.356795349367	1.9012635301394e-17	0.567870728128241	26.5423832852512	36.8719094131052	0.876790813298674	0.447986604799145	0.694203887086361	249.860596290133	269.532649108593	-0.108852291851009	kduI; 4-deoxy-L-threo-5-hexosulose-uronate ketol-isomerase [EC:5.3.1.17]
K01816	20.7543150904897	0.0298629236608666	5.94978397420317e-05	0.996672617159109	4.89215165390585	7.03101139035843	0.999370122285336	0.597297008348801	0.792989045595771	21.2810355438093	20.6847762687275	0.0388606861430896	hyi, gip; hydroxypyruvate isomerase [EC:5.3.1.22]
K01817	339.864712881097	-5.47846036098453	5.37100832811426e-33	0.825566137527539	1.76691070964645	0.330419790650664	0.955630572031327	0.658041126593734	0.827844253810633	339.540553170364	334.386022622233	0.0219939954396555	trpF; phosphoribosylanthranilate isomerase [EC:5.3.1.24]
K01818	215.088643456313	-3.96783817654084	4.31186779337137e-24	0.866836803767539	13.1862583764284	24.6754333998192	0.969977941240316	0.959656166220132	0.986163161425462	216.912349240347	211.824836091292	0.0340570140925016	fucI; L-fucose/D-arabinose isomerase [EC:5.3.1.25 5.3.1.3]
K01819	253.552502813328	-8.59396867136044	1.00118367576521e-20	0.750765227606169	13.0885001203762	13.0545758416811	0.93468183370003	0.810113938531059	0.910635556600474	253.733096701463	245.215262765539	0.0490359799961751	E5.3.1.26, lacA, lacB; galactose-6-phosphate isomerase [EC:5.3.1.26]
K01821	31.2059540367454	13.8694163697468	0.0010313281220702	0.222678403117166	10.974549763785	11.5982662314643	0.763733994908333	0.0055373148416183	0.0613265620609287	32.0898735055799	45.1128878907744	-0.476886238321493	praC, xylH; 4-oxalocrotonate tautomerase [EC:5.3.2.6]
K01823	125.391384630909	-33.7449614567874	2.76225914099473e-06	0.225125462613844	44.571366415175	44.5526751175217	0.763947062742004	0.0157163531151835	0.107421454519993	131.104126967118	91.6039480288527	0.511811537998251	idi, IDI; isopentenyl-diphosphate Delta-isomerase [EC:5.3.3.2]
K01826	59.9342228423503	-4.6089867723601	3.75442286575771e-10	0.735641696569497	6.31218791141406	14.3659913620459	0.926315131509863	0.575478855965078	0.783665592060476	60.9172481948408	56.4088938988643	0.108785239613716	hpaF, hpcD; 5-carboxymethyl-2-hydroxymuconate isomerase [EC:5.3.3.10]
K01834	278.688131721391	154.585962552388	3.92034619512382e-13	0.013593421163441	54.3546451941417	75.2752791322653	0.638703613313561	1.07802596927221e-05	0.00152999833861152	283.58530290768	419.381059859643	-0.562583724772962	PGAM, gpmA; 2,3-bisphosphoglycerate-dependent phosphoglycerate mutase [EC:5.4.2.11]
K01835	1112.36010869256	-157.549041960272	2.16272559790849e-34	0.0171881419769026	93.1948449902919	93.2159710218696	0.638703613313561	0.00289950940139204	0.0428993051202097	1087.1739815347	954.774906217137	0.187138084528782	pgm; phosphoglucomutase [EC:5.4.2.2]
K01838	462.691708524075	7.31459969247239	3.61743837988682e-24	0.855876175956953	37.5487565150549	38.6790859530317	0.968093655591354	0.577913050262582	0.784193629109849	459.67291391056	470.15823167922	-0.0324581151332149	pgmB; beta-phosphoglucomutase [EC:5.4.2.6]
K01839	282.008961071575	-14.3756942451208	8.52534740210021e-22	0.65598226760752	35.6132414394884	40.9706443427785	0.902270786367291	0.359219019063496	0.626253021220325	285.991129162021	270.756232440587	0.0786495232480438	deoB; phosphopentomutase [EC:5.4.2.7]
K01840	136.075827554075	-7.1384612762075	1.21308873455067e-12	0.746947940233489	24.4891011340352	27.1938986898758	0.933623840246045	0.565017367547336	0.776316440459444	139.305428461237	127.292646177186	0.128983829641879	manB; phosphomannomutase [EC:5.4.2.8]
K01841	14.3792898113269	14.1345269382569	0.00652132867429578	0.101256481697341	0.0392569571370967	5.07261814882456	0.704574438402732	0.012000420208452	0.094533791943574	14.3797248880014	28.5939593444115	-0.937367520624455	pepM; phosphoenolpyruvate phosphomutase [EC:5.4.2.9]
K01843	103.548097282187	32.7205027664041	1.25653249624364e-07	0.158213766684165	28.4774721338174	28.5754423193569	0.736164607832426	0.0120634196921732	0.094533791943574	108.683296843046	136.131458333251	-0.321809647750876	kamA; lysine 2,3-aminomutase [EC:5.4.3.2]
K01844	43.9246494542677	-3.41882517706005	3.55226481482547e-13	0.636404545622512	0.0100435396115115	0.00509282511107396	0.895654426822695	0.727974337543422	0.867725937149204	43.925033793269	40.5057380593626	0.11380167915553	kamD; beta-lysine 5,6-aminomutase alpha subunit [EC:5.4.3.3]
K01845	240.912022284384	-44.6076474606513	1.95526841163355e-11	0.210362597381612	54.4140305623313	54.7845707597368	0.757582926102865	0.279583385269632	0.547172386288677	223.255261642063	196.653412849891	0.182035349442144	hemL; glutamate-1-semialdehyde 2,1-aminomutase [EC:5.4.3.8]
K01847	257.593880063352	70.1665772424491	4.48433367499502e-06	0.303020106164954	90.3997804913902	87.9007270093472	0.791334144020151	0.0282262754612551	0.153640749385695	270.805869969824	327.787857866679	-0.27443841681429	MUT; methylmalonyl-CoA mutase [EC:5.4.99.2]
K01848	20.048697671136	4.95117278008956	6.89885262569292e-07	0.408577380408803	2.45240766440264	5.73006946182189	0.838000894957408	0.444567442270071	0.692606658939495	20.1197030619189	25.4183697110411	-0.320849809978336	E5.4.99.2A, mcmA1; methylmalonyl-CoA mutase, N-terminal domain [EC:5.4.99.2]
K01849	15.4563320921054	5.20448453818887	0.00478695473182083	0.405750896749848	8.26751011552979	8.53316479935719	0.834881085881082	0.0305599145929106	0.162071756177851	15.7327233786941	20.7535564281728	-0.37553060955757	E5.4.99.2B, mcmA2; methylmalonyl-CoA mutase, C-terminal domain [EC:5.4.99.2]
K01854	618.366549778069	29.3133338097243	2.7450221838447e-27	0.571248528584687	54.1556086036635	58.1833535686053	0.879073953975872	0.273997974603078	0.540103003435696	621.835535203804	646.795025541048	-0.0566723516576959	glf; UDP-galactopyranose mutase [EC:5.4.99.9]
K01858	102.466645388398	22.8661794055253	2.05013866544264e-10	0.402090778179438	10.8644934153619	36.5414083441642	0.834316850682366	0.400361010480769	0.661001030660193	103.080808776634	125.96041123455	-0.286289373933106	INO1, ISYNA1; myo-inositol-1-phosphate synthase [EC:5.5.1.4]
K01866	682.061603694523	-65.2319197061832	6.49130713204238e-49	0.0222737113504755	31.2962043782473	29.3112701011539	0.643211729927685	0.00225757041102959	0.037128797489551	674.060518616418	617.015994077088	0.12734221190574	YARS, tyrS; tyrosyl-tRNA synthetase [EC:6.1.1.1]
K01867	687.249341935343	36.7883265731911	1.91798844588613e-49	0.272794995729185	20.0470774763159	34.0025479624961	0.77730442006197	0.0612554147331933	0.241244346616235	685.50107122299	719.846069662483	-0.0704137859842546	WARS, trpS; tryptophanyl-tRNA synthetase [EC:6.1.1.2]
K01868	763.493393707763	0.946644506705178	1.87954296259264e-59	0.976286666930428	17.5478273337211	41.1030652207169	0.998366562092939	0.71853414297528	0.861252060019165	763.776105626992	754.308589669628	0.0179676041191363	TARS, thrS; threonyl-tRNA synthetase [EC:6.1.1.3]
K01869	825.543955098493	-29.4841329911148	7.08476384186481e-55	0.372728988036406	24.7482073138208	35.7545181116337	0.820765004684146	0.41107276451742	0.666905518048584	823.369745106792	792.671052844979	0.0547399182772207	LARS, leuS; leucyl-tRNA synthetase [EC:6.1.1.4]
K01870	960.742079490487	-38.0534606086269	8.6949171312439e-63	0.217544119726403	0.109939584882815	6.42304297087241	0.759676759451209	0.389818778287017	0.652593079246767	960.735506474312	922.032895799973	0.059248406021635	IARS, ileS; isoleucyl-tRNA synthetase [EC:6.1.1.5]
K01872	1178.67572213985	-60.9807038524419	3.71104187775365e-55	0.180566053356458	33.7262641162802	42.9998015127786	0.742818314655282	0.108257272811366	0.323589601726329	1180.78243545743	1118.73611981554	0.0777952335373532	AARS, alaS; alanyl-tRNA synthetase [EC:6.1.1.7]
K01873	991.225665630136	-46.5160817955297	8.23340986345581e-60	0.124910986058949	19.8006857225972	19.6756906841444	0.7191484346672	0.133981983797417	0.36232813120092	987.221632075108	944.572140194791	0.0636369395715797	VARS, valS; valyl-tRNA synthetase [EC:6.1.1.9]
K01874	947.229482780225	-42.6401797996138	8.4188482372888e-77	0.0871443587790495	0.0558630533446189	20.0476576121073	0.696634116640392	0.0507191924760296	0.218377466930501	947.229782700797	902.940405971935	0.068997533108573	MARS, metG; methionyl-tRNA synthetase [EC:6.1.1.10]
K01875	664.902183828371	14.7720220018241	9.67328775920866e-63	0.527817206454025	7.89887123506786	22.8893985714209	0.870055886911488	0.396828042610039	0.657718451246398	665.318739632736	679.014326975839	-0.0293459406432362	SARS, serS; seryl-tRNA synthetase [EC:6.1.1.11]
K01876	820.588340878111	-36.2107662752379	2.98506383159179e-35	0.428892056607878	57.9131314194888	57.8673906506439	0.840013009977674	0.924436361160321	0.966295727213953	804.092626594906	784.336741240059	0.0358364218597311	aspS; aspartyl-tRNA synthetase [EC:6.1.1.12]
K01878	77.1265960875804	5.8122022369192	6.44921337327349e-07	0.766454275990704	22.2615096311765	24.7194778388638	0.939177193680051	0.543837144061232	0.761411741338195	78.2855701382667	81.8444006043253	-0.0632253796978184	glyQ; glycyl-tRNA synthetase alpha chain [EC:6.1.1.14]
K01879	71.5481290721036	2.76006339872609	1.03888144385382e-06	0.878343899573939	20.3202161052772	21.906945927895	0.970969546517687	0.924436361160321	0.966295727213953	73.1718182245408	72.8708212342515	0.00585430447801078	glyS; glycyl-tRNA synthetase beta chain [EC:6.1.1.14]
K01880	654.147412754184	-16.0883558273277	1.70963698599787e-55	0.480273619579034	10.4999923142125	10.4866814317241	0.852905133979393	0.474909400053142	0.715350951652374	654.405234368692	637.990127496241	0.0365848225662573	GARS, glyS1; glycyl-tRNA synthetase [EC:6.1.1.14]
K01881	792.878909912954	-29.4978641901357	1.57387050495205e-70	0.201921786645236	2.23364633597387	18.0472909450621	0.75163570905968	0.255052049870068	0.520148725440182	792.527443535764	761.655327774434	0.0572375579129811	PARS, proS; prolyl-tRNA synthetase [EC:6.1.1.15]
K01883	790.784711213962	-77.6727094325293	2.88788487008979e-54	0.00934003692507166	30.0957992300898	25.522670812938	0.638703613313561	0.000156053281206283	0.00738266880966021	791.72091611246	711.781944909007	0.153320734587627	CARS, cysS; cysteinyl-tRNA synthetase [EC:6.1.1.16]
K01885	1022.18415740294	28.9891795635745	1.43412499098968e-47	0.523593237804328	40.9775614166705	39.9196936334346	0.868171356667062	0.115381127902599	0.336997318691128	1022.87602648424	1048.78735663452	-0.0360507162749366	EARS, gltX; glutamyl-tRNA synthetase [EC:6.1.1.17]
K01886	556.210801142355	-20.3858755651911	2.00912914367831e-41	0.600257903909228	30.1192509800175	53.4685022601057	0.88418773993422	0.751883618186838	0.88110642963057	554.866685514274	534.596511403623	0.0535771913375241	QARS, glnS; glutaminyl-tRNA synthetase [EC:6.1.1.18]
K01887	718.504577982355	-9.15997503186484	4.13801183252581e-66	0.67725384926758	7.00156197733916	18.2801296516052	0.909474462383073	0.421952850696129	0.676536955593124	719.217882509047	709.26183708394	0.0200781153439635	RARS, argS; arginyl-tRNA synthetase [EC:6.1.1.19]
K01889	585.240322048471	4.02150705346742	8.89046162793519e-67	0.799795076310661	0.0366115884165071	0.0287242607812636	0.949663451393112	0.819931734186147	0.915228198485673	585.242203368535	589.25764526034	-0.00984540729788109	FARSA, pheS; phenylalanyl-tRNA synthetase alpha chain [EC:6.1.1.20]
K01890	719.834349622779	-7.17495058932746	4.81197916690977e-67	0.797671682925631	0.0379260700783568	34.3023886279706	0.948616091023602	0.599708312666113	0.792989045595771	719.831758481332	708.163846197593	0.023538502285629	FARSB, pheT; phenylalanyl-tRNA synthetase beta chain [EC:6.1.1.20]
K01892	669.057762205665	-0.767325203666238	5.2389146676901e-68	0.965832955921498	0.160239921200886	2.49172233830026	0.996452749791459	0.959656166220132	0.986163161425462	669.0606936971	668.299297325041	0.00163990209537376	HARS, hisS; histidyl-tRNA synthetase [EC:6.1.1.21]
K01893	565.872289979573	-53.4153610545457	8.67183551635207e-41	0.148931123061014	27.0960738797835	43.9172094768557	0.732269062229542	0.0171339315493438	0.111852173248868	570.372202035111	517.376679571924	0.140390178206842	NARS, asnS; asparaginyl-tRNA synthetase [EC:6.1.1.22]
K01894	8.00311582972015	17.3356360764477	0.314601500224486	0.21764789879291	0.0476622425352899	11.8294214375566	0.759676759451209	0.192316646533226	0.447585015933472	8.00297671444499	25.1757162200518	-1.52370387414859	gluQ; glutamyl-Q tRNA(Asp) synthetase [EC:6.1.1.-]
K01895	234.636563072257	7.30917099915413	3.52113688574447e-20	0.790262681373973	19.7754768711004	24.595082903146	0.945099751339578	0.255052049870068	0.520148725440182	234.161131165537	241.07780128592	-0.0417941132973874	ACSS, acs; acetyl-CoA synthetase [EC:6.2.1.1]
K01897	1120.20148683048	159.889969462211	6.07915430926064e-19	0.21312897294057	199.987584726468	143.125686844583	0.759676759451209	0.115381127902599	0.336997318691128	1144.60336167393	1253.58794076775	-0.131089076655437	ACSL, fadD; long-chain acyl-CoA synthetase [EC:6.2.1.3]
K01902	66.4946603178842	41.1495897135484	4.59813017631288e-07	0.0220378036019626	13.1340955103301	12.7778909797773	0.643211729927685	0.000362117830099883	0.0132155764280262	67.225115700035	106.609922680461	-0.656243236535269	sucD; succinyl-CoA synthetase alpha subunit [EC:6.2.1.5]
K01903	65.0832044051402	49.4308016597657	8.46191729561773e-09	0.00837598332968231	8.43538504763171	19.5695241830999	0.638703613313561	0.000148311571393121	0.00719404989339796	65.354660131331	112.848281280998	-0.777444638699474	sucC; succinyl-CoA synthetase beta subunit [EC:6.2.1.5]
K01905	24.28055165424	-7.26764925526509	1.51152450859561e-10	0.123655272369584	1.86933195888313	1.91889175978802	0.7191484346672	0.0215956904925604	0.130842905648361	24.4745663090556	17.0251434319919	0.49545848519244	acdA; acetate---CoA ligase (ADP-forming) subunit alpha [EC:6.2.1.13]
K01906	12.3101171905372	5.18678243032303	3.64059891510239e-05	0.313378718406248	1.8425697726821	6.24921641260725	0.799213321624622	0.12434753678288	0.349005393680507	11.9621059459688	17.2472263902843	-0.488448675332916	bioW; 6-carboxyhexanoate--CoA ligase [EC:6.2.1.14]
K01910	37.2053032707054	23.9702798504879	7.58096524516129e-08	0.00969286367819856	4.50230285968841	3.9741010025927	0.638703613313561	0.0017474179159557	0.0321550376471218	37.3430480100365	61.135782324463	-0.69424146167985	citC; [citrate (pro-3S)-lyase] ligase [EC:6.2.1.22]
K01911	72.3968597055941	13.1748449429139	1.21039910044899e-13	0.434343476902571	2.06430651801917	21.8442705372645	0.840626666320539	0.341282692967824	0.61111928946388	72.5585509942547	87.5317441094236	-0.266790486474182	menE; O-succinylbenzoic acid---CoA ligase [EC:6.2.1.26]
K01912	404.694365332256	-72.1635923866852	2.23096035012024e-14	0.182364415366244	81.4917328869874	73.7355547665005	0.742818314655282	0.0398772514818785	0.189825624445414	398.168587591511	327.954247944608	0.278992160636882	paaK; phenylacetate-CoA ligase [EC:6.2.1.30]
K01914	402.903301906052	-28.4257240959065	9.98244904210688e-29	0.344174609535315	34.4595802582191	30.2253933022194	0.81228609205339	0.359219019063496	0.626253021220325	405.319805985915	375.902727001386	0.108380675440307	asnA; aspartate--ammonia ligase [EC:6.3.1.1]
K01915	1448.35372716415	-116.887452901439	2.71997113167564e-73	0.0441880658764627	0.510560272023397	80.4002096083385	0.68081168132567	0.000428328449569836	0.0145252621128461	1448.35613246447	1331.7745950514	0.120965882910321	glnA, GLUL; glutamine synthetase [EC:6.3.1.2]
K01916	40.2803454160949	11.5488864927318	7.51050480242544e-12	0.12613312189706	0.163979045054497	0.945387594681334	0.7191484346672	0.304078466261163	0.575612943714902	40.2788416421362	51.8135478316809	-0.35433064086433	nadE; NAD+ synthase [EC:6.3.1.5]
K01918	232.967053184796	-30.2117135840435	8.87583260591419e-23	0.275352785975308	10.5903679129601	24.945892074026	0.77730442006197	0.0925778923928296	0.298527365670309	232.247164226962	202.861488688098	0.194132684280309	panC; pantoate--beta-alanine ligase [EC:6.3.2.1]
K01919	134.036534385532	18.2127948993732	4.79347097073077e-11	0.438967820358548	22.0730694603828	20.3934776794939	0.842119855198169	0.0950565432236222	0.301536981484205	134.538211777781	152.262371063503	-0.177113987196903	gshA; glutamate--cysteine ligase [EC:6.3.2.2]
K01921	752.242797821551	-3.35465104818813	3.85008801962726e-58	0.877378936766927	23.8338742578264	24.4268751229693	0.970969546517687	0.626342505685816	0.81195686122735	751.900808604385	748.878201513704	0.00580233024034084	ddl; D-alanine-D-alanine ligase [EC:6.3.2.4]
K01923	605.60191252887	-26.6216787515656	7.44692459068443e-43	0.322182765149022	34.691012842921	34.5546742191054	0.799610526850234	0.290985040060574	0.560328981664382	606.720439392325	579.008829016449	0.0673154413343401	purC; phosphoribosylaminoimidazole-succinocarboxamide synthase [EC:6.3.2.6]
K01924	642.933154503465	10.8450330935107	1.08345512999535e-66	0.536445236796604	0.061238515691	0.0453748917722079	0.871695755430016	0.436719162323009	0.686145071759644	642.927802309281	653.770844865748	-0.0240854141563073	murC; UDP-N-acetylmuramate--alanine ligase [EC:6.3.2.8]
K01925	630.891089305257	9.81129641472388	1.9959643407425e-71	0.590777799448363	0.239090880093642	14.6982007935036	0.882983003330638	0.630830607238033	0.814468627673903	630.882094554246	641.36902229883	-0.0237411815837903	murD; UDP-N-acetylmuramoylalanine--D-glutamate ligase [EC:6.3.2.9]
K01926	384.000385261126	5.85011506251254	1.00384517040845e-32	0.855135690656175	17.4865503056308	34.4143843285361	0.968093655591354	0.349363992268995	0.617795486098194	385.594448817121	395.531387207864	-0.0365997075129981	rex; redox-sensing transcriptional repressor
K01928	968.003883610335	-31.2581597861285	8.37256211017881e-51	0.500444370502047	28.093551014116	52.239814431741	0.860178233263437	0.49867551408618	0.732435634334321	965.781212462596	933.295364536488	0.049302715375336	murE; UDP-N-acetylmuramoyl-L-alanyl-D-glutamate--2,6-diaminopimelate ligase [EC:6.3.2.13]
K01929	670.839773506972	-12.7961787191507	5.0353547583032e-64	0.516225070498223	0.164158718493213	0.0091618263511038	0.864031712313261	0.742304667700809	0.875503689328871	670.831761957235	658.040780914645	0.0277258270848368	murF; UDP-N-acetylmuramoyl-tripeptide--D-alanyl-D-alanine ligase [EC:6.3.2.10]
K01933	725.677652883483	2.60537027639853	2.80802778348922e-66	0.916492717519619	0.149951171487117	22.1419987447825	0.98436882043799	0.49867551408618	0.732435634334321	725.675012814058	726.512951991933	-0.00166228045193828	purM; phosphoribosylformylglycinamidine cyclo-ligase [EC:6.3.3.1]
K01934	485.441598198417	40.6740170374772	1.57120904290774e-40	0.10653224465266	25.1282607567791	24.3773907044708	0.709209792723566	0.0120634196921732	0.094533791943574	484.971411694698	526.118931384697	-0.117221282444274	MTHFS; 5-formyltetrahydrofolate cyclo-ligase [EC:6.3.3.2]
K01935	98.1639958236639	19.5431367761985	2.43474911938098e-14	0.232284490064147	7.35911209267751	12.9824935048731	0.766737699459198	0.478822303694692	0.718146398021148	99.0780975500264	117.632126359042	-0.245020785170445	bioD; dethiobiotin synthetase [EC:6.3.3.3]
K01937	717.334126733714	-27.1289732191332	1.35021693720098e-59	0.227950344001106	16.2349922748884	11.8242762912724	0.764128496023787	0.531321405504817	0.75324588453365	714.225595115657	689.90431297769	0.0499014842899506	pyrG, CTPS; CTP synthase [EC:6.3.4.2]
K01938	757.725072247869	-30.9456209369552	5.17168341009606e-58	0.246843266207201	2.82333759005219	0.209269782676426	0.772789350596672	0.518953403715612	0.745084092558347	757.543506081504	726.517757248059	0.0602369428527335	fhs; formate--tetrahydrofolate ligase [EC:6.3.4.3]
K01939	844.214968612094	-28.9284598371766	2.85801714829226e-45	0.395827513453773	47.1118905603678	47.1054237979645	0.827666655149772	0.212890288834819	0.468578740272847	849.712532360631	815.217519182253	0.0597069642057932	purA, ADSS; adenylosuccinate synthase [EC:6.3.4.4]
K01940	782.954013091469	-3.14336524769247	3.42864457913487e-53	0.925998279135939	24.5423798734995	39.5953104081689	0.98585662429045	0.790569178324714	0.899483696953772	786.57522798518	780.333106680152	0.0114777290336519	argG, ASS1; argininosuccinate synthase [EC:6.3.4.5]
K01941	15.3259422011329	10.8332855514629	0.00280479913768491	0.326152298307931	0.00758955881650162	14.7203743207567	0.804099230945086	0.726065935694055	0.867725937149204	15.3264609242524	26.4931911096128	-0.746360892608344	E6.3.4.6; urea carboxylase [EC:6.3.4.6]
K01945	625.442745618062	11.5072825678589	5.8312598230586e-59	0.616901088787262	12.1048836047289	21.9977934317474	0.888126463338779	0.293883640442638	0.562799655260465	625.052407778766	639.298723349314	-0.0324537847122788	purD; phosphoribosylamine---glycine ligase [EC:6.3.4.13]
K01950	784.860588420097	-30.1661417558567	7.10684381706445e-54	0.370074299527943	14.7852422851495	30.1722717798668	0.819642125605716	0.418307530954148	0.672428997904795	782.240060866445	753.473765308219	0.0539729774588592	E6.3.5.1, NADSYN1, QNS1, nadE; NAD+ synthase (glutamine-hydrolysing) [EC:6.3.5.1]
K01951	894.674373514486	-20.4457256705788	1.57794696866301e-48	0.565178607182871	43.3409165269416	34.454947286518	0.87602030998532	0.222326681037144	0.480516549201544	892.435298695534	870.687519398797	0.0355459808721117	guaA, GMPS; GMP synthase (glutamine-hydrolysing) [EC:6.3.5.2]
K01952	1076.71478380869	-49.225914808946	1.14037868934701e-56	0.206357816513791	29.0607668295251	31.7946865584863	0.755261702010722	0.108257272811366	0.323589601726329	1077.13727456538	1025.00731978387	0.0714893600004077	purL, PFAS; phosphoribosylformylglycinamidine synthase [EC:6.3.5.3]
K01953	767.016776246567	-1.99538951507479	1.17971685804554e-22	0.976934718802627	84.2787541594785	79.3341555567508	0.998366562092939	0.690366780746489	0.844853227861452	765.480152743149	765.902652217392	-0.000794863688119371	asnB, ASNS; asparagine synthase (glutamine-hydrolysing) [EC:6.3.5.4]
K01955	1159.02220686563	-20.3143777109109	4.29026764623069e-61	0.632575667479635	8.57238406966496	36.4609939360109	0.894880275986555	0.879380028563801	0.945241029300557	1157.37386052315	1136.4216791174	0.0263302026516749	carB, CPA2; carbamoyl-phosphate synthase large subunit [EC:6.3.5.5]
K01956	625.828081884285	-5.40732344893342	2.47120486563133e-55	0.805279502402431	13.7688141778384	10.3911988289913	0.951150657483169	0.859470908260865	0.936982224880693	624.840827517067	620.521459277906	0.00998910007025608	carA, CPA1; carbamoyl-phosphate synthase small subunit [EC:6.3.5.5]
K01958	120.48519159922	-8.54189165241407	5.54982414509117e-21	0.610952888801629	2.88998407626948	17.0522227135575	0.887623949852101	0.444212556103762	0.692523399100739	121.031917434608	111.109564902979	0.122187783628164	PC, pyc; pyruvate carboxylase [EC:6.4.1.1]
K01960	319.733533905932	19.6227917780799	1.09413342683254e-11	0.700780093977899	67.1763921414707	66.4746276931396	0.916621443925712	0.565017367547336	0.776316440459444	332.567849710618	337.652413385321	-0.0218150089727825	pycB; pyruvate carboxylase subunit B [EC:6.4.1.1]
K01961	333.08448653262	-6.46479304569512	4.14958233693293e-18	0.85402272072185	47.535339632462	49.601089470888	0.968093655591354	0.979821631344281	0.991988504969956	341.015930852664	325.151578501739	0.068489243179187	accC; acetyl-CoA carboxylase, biotin carboxylase subunit [EC:6.4.1.2 6.3.4.14]
K01962	429.262456870892	-46.697324927698	1.03642829616181e-27	0.257510935164021	33.6816072162059	49.654110149282	0.776039731379175	0.0866079142428034	0.291124146823178	428.723648358818	387.309213886679	0.146147955794169	accA; acetyl-CoA carboxylase carboxyl transferase subunit alpha [EC:6.4.1.2 2.1.3.15]
K01963	387.434081788417	-34.4264351127999	5.4978447905604e-27	0.362071589275107	34.2016628395801	47.3765796205523	0.818188160891619	0.140672873029709	0.375912447315095	384.934701218732	356.896840581582	0.108767753030378	accD; acetyl-CoA carboxylase carboxyl transferase subunit beta [EC:6.4.1.2 2.1.3.15]
K01965	25.5153905056611	-4.39439572845954	1.37735067467892e-06	0.589434371896226	3.23606608135631	8.64544900227679	0.882983003330638	0.367246837671718	0.63362894279965	25.3123626221793	21.5440917084147	0.22158497295044	PCCA, pccA; propionyl-CoA carboxylase alpha chain [EC:6.4.1.3]
K01966	547.281007586426	-7.23663496293191	1.36064575895744e-46	0.818903006748988	7.97282932123118	31.7968632545099	0.954263003594963	0.864440330644044	0.938661192130342	547.906416059969	535.797260014489	0.0321737413200588	PCCB, pccB; propionyl-CoA carboxylase beta chain [EC:6.4.1.3 2.1.3.15]
K01972	648.474127535413	29.5891762314175	2.75947170333139e-57	0.33067423662147	18.195087846102	41.6361836958375	0.806417357638973	0.311680920511501	0.582899603416336	649.315898910579	667.709941236822	-0.0402304479357756	E6.5.1.2, ligA, ligB; DNA ligase (NAD+) [EC:6.5.1.2]
K01975	24.491333384327	-0.797925364949231	1.38552262608351e-06	0.894638534119901	4.12674043311568	4.125675944002	0.976131878604267	0.731762813464225	0.870414525718374	23.9074553385329	23.610647046838	0.0171878350730235	thpR; RNA 2',3'-cyclic 3'-phosphodiesterase [EC:3.1.4.58]
K01989	633.436594418665	-32.0051690544983	5.12596051943809e-25	0.549637095259451	68.7524635440157	65.9388377549895	0.872419400837808	0.447986604799145	0.694203887086361	629.488556976622	601.503218071502	0.0654848295955922	ABC.X4.S; putative ABC transport system substrate-binding protein
K01990	3127.88178486101	-43.697102367065	3.73264150270869e-69	0.583149453098688	0.583757665663476	0.031894275045016	0.882036662034766	0.924436361160321	0.966295727213953	3127.80847209108	3084.14207679455	0.0202754100064674	ABC-2.A; ABC-2 type transport system ATP-binding protein
K01991	221.677015063355	16.7515377020281	7.70675266553203e-06	0.77599877377455	91.7305037625386	71.5152336321578	0.942553533483518	0.742304667700809	0.875503689328871	238.379991867425	234.019328112702	0.0265059041838764	wza, gfcE; polysaccharide biosynthesis/export protein
K01992	2057.13541309056	-42.9154287114611	1.05648754563397e-50	0.556397268988639	89.0374653217387	89.0710599536733	0.875591212933677	0.58224217829837	0.7845119645708	2065.86207377038	2014.08502442622	0.0365986350746987	ABC-2.P; ABC-2 type transport system permease protein
K01993	256.909352629729	44.7428004540836	1.92509685443934e-07	0.422704798114786	84.1890193787052	74.5646300837753	0.840013009977674	0.268489298240924	0.53530228452613	277.193899018387	301.621977896443	-0.121361370919441	ABC-2.TX; HlyD family secretion protein
K01995	653.988305961049	-64.4332102288667	5.14724401748623e-23	0.29732762652579	71.5043368312211	67.7190033486858	0.790391218765863	0.0925778923928296	0.298527365670309	662.095389841925	591.67950196476	0.161924351559835	livG; branched-chain amino acid transport system ATP-binding protein
K01996	654.710860688302	-42.2647869687591	4.11608348742184e-24	0.496123521196211	66.2509782950057	71.5760122594691	0.858880127464944	0.249810341936968	0.514663027044334	660.663969629511	617.948306967973	0.0962565632707204	livF; branched-chain amino acid transport system ATP-binding protein
K01997	645.936985003673	-54.6580203039433	9.55449489931648e-28	0.339761576856036	56.5553242362314	68.4446764235421	0.810380140553629	0.13234834822439	0.359720528451205	653.209563131353	598.564161891004	0.125807665287458	livH; branched-chain amino acid transport system permease protein
K01998	595.574151190657	-30.6273000241757	4.58750253459174e-23	0.600491170831058	65.8597583552969	71.2046369443603	0.88418773993422	0.41107276451742	0.666905518048584	603.643474361243	568.918606337903	0.0853063740554602	livM; branched-chain amino acid transport system permease protein
K01999	655.309350345375	-8.37414832559924	8.63024069751851e-24	0.889302493065062	73.6130464430107	75.3049879101178	0.973620029795964	0.989910008911195	0.994842684014608	661.4640136404	649.98615342778	0.025209300699886	livK; branched-chain amino acid transport system substrate-binding protein
K02000	44.0639790527595	24.3287051401988	8.37277089507534e-13	0.0224314238453718	0.300856248541726	10.7987748682041	0.643211729927685	0.00278202716560398	0.0421383048117278	44.0898204564745	68.3287421600773	-0.618929079772843	proV; glycine betaine/proline transport system ATP-binding protein [EC:3.6.3.32]
K02001	26.0977080064481	19.2129902354691	7.70464609191039e-06	0.0404222404230347	0.102928148187748	5.47336110743027	0.68081168132567	0.0168262998213909	0.11050962611876	26.1001499309502	45.5046959994458	-0.77566045884044	proW; glycine betaine/proline transport system permease protein
K02002	21.6583582837194	11.0010465077654	3.06122749553888e-05	0.263007110316355	0.0166469690454446	11.1386944077824	0.776039731379175	0.179466597331776	0.431564912293238	21.6592142500793	32.8620886847601	-0.576338446670826	proX; glycine betaine/proline transport system substrate-binding protein
K02003	4124.64140800562	-193.815849994043	6.58677101454491e-58	0.225841438241809	73.4217490605221	142.061532094907	0.764058453651559	0.0766476830808845	0.270454808071777	4118.56515571803	3911.62459284183	0.0743525063999495	ABC.CD.A; putative ABC transport system ATP-binding protein
K02004	4927.45611910795	-256.730724068289	6.67145179703544e-61	0.215770882411529	66.8753505744464	248.870313550781	0.759676759451209	0.0341539447302306	0.175175498101948	4927.40644327625	4634.09859901533	0.088518350063349	ABC.CD.P; putative ABC transport system permease protein
K02005	724.9534078179	-27.8986526905164	2.01807620157397e-23	0.671667275793481	70.7760230717223	62.9499973176281	0.906617908686305	0.459417393310969	0.701846003778337	736.731455806902	696.275721842616	0.0813489825735649	ABC.CD.TX; HlyD family secretion protein
K02006	113.556657385588	-10.9960829415131	0.000280445913003475	0.736297689221564	53.67155442225	53.615833365612	0.926372561908329	0.949582298744132	0.980544157582192	117.195128900631	102.588139789203	0.190046306091513	cbiO; cobalt/nickel transport system ATP-binding protein
K02007	106.780562540188	7.33130714647092	2.77448878173573e-06	0.767465919957654	31.0643977136488	31.1669040455935	0.939401297236181	0.482761650165116	0.720663281430746	108.643604198809	113.99531248401	-0.0686589560006677	cbiM; cobalt/nickel transport system permease protein
K02008	56.863755455396	16.8879439586995	2.85584109485283e-06	0.352471573646392	4.18136853669724	14.198474369043	0.814880225775693	0.0630243364120047	0.245197392460628	56.6312765157605	74.5732757158001	-0.390108501590573	cbiQ; cobalt/nickel transport system permease protein
K02009	27.6963195871546	-6.81131650575176	1.30848286774113e-08	0.286906458683386	2.05807075834418	1.18898849328961	0.781260058945162	0.722502157455205	0.865196333552608	27.8750238868119	20.5477554746128	0.419676991145186	cbiN; cobalt/nickel transport protein
K02010	111.390034842681	19.1162661258612	1.07788111041586e-09	0.333235063554778	21.6293005342789	22.5573155398096	0.806417357638973	0.219939970480756	0.47751272911176	112.669380897769	130.73899068921	-0.212570200794866	afuC, fbpC; iron(III) transport system ATP-binding protein [EC:3.6.3.30]
K02011	166.012692810959	37.7923842758467	8.40067198622148e-12	0.171438017739987	24.8939264326767	20.8161695128438	0.742818314655282	0.109653479623365	0.325730336369561	165.229794089779	204.507378182066	-0.305755247585584	afuB, fbpB; iron(III) transport system permease protein
K02012	138.448130951659	10.6455419066241	2.72358894129319e-13	0.586684190550012	19.0396990810602	20.192317739242	0.882597381213365	0.648917375183403	0.823941200467441	138.405543217404	149.073750683509	-0.106270236981445	afuA, fbpA; iron(III) transport system substrate-binding protein
K02013	940.529826576652	13.2656923672255	5.52087079092921e-46	0.762307948059518	35.765872872491	33.2151139194939	0.937904417103386	0.810113938531059	0.910635556600474	946.329248975463	953.868029130695	-0.0114335689954898	ABC.FEV.A; iron complex transport system ATP-binding protein [EC:3.6.3.34]
K02014	971.607272039728	362.766859505333	2.0491697695976e-06	0.162481034394944	368.333283343806	297.512982212962	0.736624483613458	0.0206531029368033	0.126224386688725	1041.25217954601	1318.96964010038	-0.340755387184224	TC.FEV.OM; iron complex outermembrane recepter protein
K02015	947.231278700068	51.9075884819444	2.60664645880459e-44	0.446231048608169	13.0698855904442	86.801229875679	0.843495691967211	0.815019205420898	0.911869662824199	950.303691846279	1001.50891128689	-0.0756252178387474	ABC.FEV.P; iron complex transport system permease protein
K02016	1173.29540786581	60.8953739976955	1.45873660690761e-41	0.574337565620294	35.2005360922264	169.763979415843	0.879989071518554	0.800325929874283	0.904408423261059	1180.99061262643	1251.21082157885	-0.0832483273138447	ABC.FEV.S; iron complex transport system substrate-binding protein
K02017	257.386312894389	-23.8693409189106	3.25091897771151e-15	0.451218895588164	44.0714667080288	43.7269251882849	0.843674354587136	0.249810341936968	0.514663027044334	259.856007306478	234.755973395431	0.1458684535266	modC; molybdate transport system ATP-binding protein [EC:3.6.3.29]
K02018	268.183615377358	-32.9524584641746	3.81723850228529e-13	0.361813056768575	52.2481987558845	53.0531542636259	0.818188160891619	0.111063881318303	0.328900149313554	271.808204054184	236.095360632591	0.202296654487121	modB; molybdate transport system permease protein
K02019	229.580799360114	-37.4204016144563	5.94986207094087e-19	0.155005407039512	24.9928611976154	21.2404448863981	0.73574616186084	0.0264581911582725	0.147795610085277	229.443847790771	192.532240319679	0.251657060889531	modE; molybdate transport system regulatory protein
K02020	238.473187482069	-10.7856661318589	5.45049261903932e-17	0.693418201171051	34.1810132197941	32.309969769581	0.912379802573894	0.273997974603078	0.540103003435696	240.270564571381	227.848369184471	0.0762098100159705	modA; molybdate transport system substrate-binding protein
K02021	8.07641562179996	8.96371657829159	0.00181300794112063	0.0360669604286773	1.22502373662189	3.58509425460016	0.68081168132567	0.00358196724241566	0.0484679040990907	8.09559574930197	16.7475102162769	-0.952586188668827	ABC.MR; putative ABC transport system ATP-binding protein
K02022	58.6469769765705	1.84376896203163	0.00593777109496202	0.933847501353443	39.4817731524674	39.4586014515759	0.987212466570215	0.113909401951645	0.334280730563519	64.5930132482591	60.3113191945715	0.0971520673767185	ABC.MR.TX; HlyD family secretion protein
K02025	1206.34789210857	96.7478106867631	1.16973052600439e-18	0.473675578774248	194.480520716501	175.805976978484	0.85197200281146	0.0492415408975073	0.215267319442252	1194.19952146654	1302.22938737978	-0.124824115142919	ABC.MS.P; multiple sugar transport system permease protein
K02026	1358.09731404933	149.780975151846	1.07899253530609e-21	0.299464739880623	177.618181051273	181.58897628614	0.791334144020151	0.0352388332289011	0.178618001234324	1339.61727525259	1498.21908479232	-0.161296213927756	ABC.MS.P1; multiple sugar transport system permease protein
K02027	1157.00517360903	204.592333948896	1.21374454294662e-19	0.164827588814986	150.474330700725	182.827371636343	0.739209174720731	0.0056136862735803	0.0616379535826926	1156.33838865253	1351.02210499275	-0.224280272809172	ABC.MS.S; multiple sugar transport system substrate-binding protein
K02028	1254.26276438593	-48.8556464666542	7.32635347825253e-36	0.52960493754997	99.3550746511483	99.8012937490941	0.870258942951919	0.327043876415983	0.598200949321099	1240.91617053712	1212.61770865697	0.033249569955844	ABC.PA.A; polar amino acid transport system ATP-binding protein [EC:7.4.2.1]
K02029	1372.55635700612	15.3067547776469	2.58523790328987e-37	0.876079518059159	95.7891034553684	128.383131782788	0.970969546517687	0.884369758383277	0.947680345113176	1365.52082899538	1385.41854186953	-0.0208530644071344	ABC.PA.P; polar amino acid transport system permease protein
K02030	1635.32922940993	33.8660983785079	2.53955019592384e-35	0.772576649482857	121.671779357127	150.32990937548	0.941170224737542	0.751883618186838	0.88110642963057	1631.48561208723	1675.83010882723	-0.0386626413474987	ABC.PA.S; polar amino acid transport system substrate-binding protein
K02031	882.673047590418	23.3706668336957	2.55698638938925e-26	0.737943479839274	72.1087500429281	76.2040233917261	0.927235732548147	0.535477038184997	0.756617997907414	886.029385627038	905.414002572294	-0.0311828785961523	ABC.PE.A; peptide/nickel transport system ATP-binding protein
K02032	834.493166839251	-10.0666819665803	9.99863173270493e-26	0.898622457663375	69.6904655601095	87.8909126781128	0.977686905105853	0.90938334571597	0.958404010116501	829.207927628759	815.584117300734	0.0238667244292887	ABC.PE.A1; peptide/nickel transport system ATP-binding protein
K02033	912.042107374805	-20.1609876445597	2.91341454766973e-26	0.788072515565765	87.1930444799435	80.0297135892328	0.944463774892011	0.662621866485637	0.830879251430943	914.35877655883	888.880937791011	0.040718030874424	ABC.PE.P; peptide/nickel transport system permease protein
K02034	899.188552408235	-26.8280804749475	1.9245085937455e-30	0.693682201440191	61.1905384538216	61.9396540987017	0.912412974768664	0.552261672768513	0.766685132350724	899.557088814055	870.035181389303	0.0480783606642788	ABC.PE.P1; peptide/nickel transport system permease protein
K02035	1063.06745158478	-24.5269151097982	5.66560318937928e-27	0.793914237697782	94.7665067726912	111.302272414959	0.94717355250947	0.667215260938172	0.832552549630438	1058.8753604006	1028.23613381016	0.0423143468212628	ABC.PE.S; peptide/nickel transport system substrate-binding protein
K02036	734.836861522094	-16.7787700973174	3.67750069383931e-49	0.621148161667521	20.9909548065456	29.0722812393239	0.889919741261384	0.260369749012331	0.527345073052459	735.091823889517	714.940155123953	0.0400382300147068	pstB; phosphate transport system ATP-binding protein [EC:7.3.2.1]
K02037	695.652182819311	-0.0659549147376496	6.38502481763311e-47	0.998242602863292	18.2695458341424	18.2430574542627	0.999671454191308	0.824851338878509	0.917512432679956	696.410106158244	695.490679103775	0.001902802834016	pstC; phosphate transport system permease protein
K02038	683.978379847635	-15.886105032402	1.7663733979525e-49	0.562398292111347	17.7661230286913	17.6613292607095	0.875591212933677	0.396828042610039	0.657718451246398	682.876757140464	668.038758451655	0.0316393427097746	pstA; phosphate transport system permease protein
K02039	530.395178975418	26.0209879162797	9.68525659650822e-53	0.231440898125405	3.52742753112312	0.371786895443409	0.76632207256254	0.10550709318575	0.320435647920746	530.555201563762	556.495899393083	-0.0687221731478382	phoU; phosphate transport system protein
K02040	725.028206288354	7.49523976275224	1.62808982020356e-51	0.777473681700961	21.3410743788502	21.2841426741694	0.942553533483518	0.954618326244897	0.982831119336498	726.265803702954	732.408723817969	-0.0121321195183357	pstS; phosphate transport system substrate-binding protein
K02041	58.6658518470783	-16.3284220667617	1.44170535760711e-06	0.264512352109714	20.2575397058102	18.7571839064586	0.777153754691213	0.0366357112521099	0.182085662150564	59.7954700808868	43.0255819938082	0.464229988164685	phnC; phosphonate transport system ATP-binding protein [EC:7.3.2.2]
K02042	106.208669559313	-28.3192849163249	3.48577631897701e-11	0.149290133335989	18.0045203954057	20.698831757888	0.732269062229542	0.0112262487952623	0.0929135753422145	106.598520543473	78.1972718999616	0.44139427312005	phnE; phosphonate transport system permease protein
K02044	56.9869390883013	-0.341994957910748	5.49467959500665e-09	0.980412202986474	10.6161854648571	17.4607141545944	0.9984669867039	0.211719875236376	0.468578740272847	57.7089968519347	55.9034457350417	0.0449454927788481	phnD; phosphonate transport system substrate-binding protein
K02045	155.065780522123	-77.8005312585611	0.000220969978359241	0.0794780420189832	78.9952702921474	79.0799472243537	0.696634116640392	0.00837053918696182	0.0774780342136176	131.455853545213	77.3405703510179	0.756519937618632	cysA; sulfate transport system ATP-binding protein [EC:3.6.3.25]
K02046	124.649613439031	-54.4538168191035	0.00028044594175224	0.12921410533891	64.9155163186287	64.9309972669293	0.720769483941568	0.0522338094854769	0.221906826993733	103.341478723949	70.1922345786642	0.550528526326091	cysU; sulfate transport system permease protein
K02047	135.762356792952	-69.8076978749183	0.000254228428945758	0.0758509229879569	69.4503907514491	69.4492201609863	0.696634116640392	0.00606512474126166	0.0647397159011551	112.133634386917	65.9673815870838	0.755142257242515	cysW; sulfate transport system permease protein
K02048	144.739448861892	-64.1537093359831	5.1107656585527e-05	0.0936196256581934	65.2790774299037	66.3635136115673	0.698318717306219	0.0392704921537513	0.18905091197635	124.598753164237	80.6762302087193	0.619881483178529	cysP, sbp; sulfate transport system substrate-binding protein
K02049	411.216291622337	-2.09448114014691	4.79406414231181e-37	0.953724220185961	8.1455847401923	45.9529276338102	0.993235280820539	0.590945566919195	0.790402587237123	411.7950613692	405.972498338731	0.0204866854680426	ABC.SN.A; NitT/TauT family transport system ATP-binding protein
K02050	435.640761409458	4.69837749172617	2.91905359875651e-28	0.896428808947843	26.7953124613782	24.662100637676	0.976452640571636	0.667215260938172	0.832552549630438	433.686566616896	440.028044165082	-0.0208875177294535	ABC.SN.P; NitT/TauT family transport system permease protein
K02051	470.927356378322	2.80007631729013	2.31174928324232e-33	0.939623580242627	23.9207796024978	40.44708467593	0.989272608595862	0.556497827633228	0.76902260205212	474.392431178618	475.381202991835	-0.00299658211131628	ABC.SN.S; NitT/TauT family transport system substrate-binding protein
K02052	96.9060146575215	-1.64609974687931	2.35000425926008e-08	0.940857539816111	19.7684886723256	24.6925552512549	0.989272608595862	0.41107276451742	0.666905518048584	97.0317391450091	93.5826120192151	0.051591184998663	ABC.SP.A; putative spermidine/putrescine transport system ATP-binding protein
K02053	87.4472099357158	26.7115872714819	5.26399466588001e-07	0.323743527273996	22.9688257394637	35.774121734609	0.801256469699788	0.0380804671023444	0.186127997367581	87.0957366396145	113.513517087979	-0.377791242241934	ABC.SP.P; putative spermidine/putrescine transport system permease protein
K02054	79.4600606207188	21.6101320208995	4.80801023831467e-07	0.412203054398331	17.043188166101	35.9370932635305	0.839697178940867	0.0570037395637229	0.232219045051503	79.0893072382867	101.441546851586	-0.354513429863845	ABC.SP.P1; putative spermidine/putrescine transport system permease protein
K02055	92.7686233431142	22.1986700707786	4.65426163303279e-07	0.442396361317646	25.6026728263066	38.4826626164765	0.842119855198169	0.0837408977404876	0.285748103420791	92.1825167256802	112.271944532743	-0.28123594615356	ABC.SP.S; putative spermidine/putrescine transport system substrate-binding protein
K02056	643.516153229856	6.56887431663524	8.16839885062045e-29	0.884256644431133	51.2602621853814	51.207414002198	0.97225561189972	0.737530012615967	0.873097005976023	644.535897820652	650.116950941835	-0.0124164148053243	ABC.SS.A; simple sugar transport system ATP-binding protein [EC:3.6.3.17]
K02057	1204.22840832279	-31.9724410263284	3.0739632202161e-34	0.666307953924671	60.6812882577495	60.7155257469133	0.905362492358276	0.552261672768513	0.766685132350724	1200.96260478974	1172.37834330551	0.0347192268629911	ABC.SS.P; simple sugar transport system permease protein
K02058	163.908320313173	-11.5963868140035	1.44686994821321e-30	0.453403287925485	1.47001828560721	12.8538389991533	0.843674354587136	0.273997974603078	0.540103003435696	163.850538067101	152.155660422544	0.106056804294596	ABC.SS.S; simple sugar transport system substrate-binding protein
K02065	140.822251058738	36.5982048974495	7.72128140796477e-07	0.279599363309034	47.5290096420539	43.6271578162282	0.779199481987953	0.0470929058667471	0.209837227071366	148.32929853756	176.576950251405	-0.249709962229377	mlaF, linL, mkl; phospholipid/cholesterol/gamma-HCH transport system ATP-binding protein
K02066	121.180376397818	26.900309879545	9.60682717031061e-07	0.361277994238427	38.6660311785555	38.2510407528278	0.818188160891619	0.170026142762254	0.418458689187513	127.652523635407	146.918789833458	-0.201100253222432	mlaE, linK; phospholipid/cholesterol/gamma-HCH transport system permease protein
K02067	99.1225172907451	29.5810014612349	8.7271925741912e-07	0.259108189771867	30.3596448127297	32.7305492620456	0.776039731379175	0.030578778631677	0.162071756177851	103.885181362442	131.217499370011	-0.333663716857606	mlaD, linM; phospholipid/cholesterol/gamma-HCH transport system substrate-binding protein
K02068	90.9704969063594	29.7634520433574	4.65097485566378e-11	0.0874372249565542	17.2545564541762	20.2064879582681	0.696634116640392	0.00509211881349566	0.0587383328701886	93.7417356922922	119.433629344366	-0.345665336689067	ABC.X2.A; putative ABC transport system ATP-binding protein
K02069	102.253951417345	33.4213809163058	5.88597767006019e-11	0.126407883587487	19.875354682551	27.0736403382284	0.7191484346672	0.0657635926132539	0.250006038585307	103.811143676314	130.271633799919	-0.324335160645571	ABC.X2.P; putative ABC transport system permease protein
K02071	382.891359640087	57.6650098082296	1.82071011442171e-28	0.106910452920381	33.2636471314055	43.436106953334	0.709209792723566	0.0210022812464143	0.127544757109761	383.693200706336	446.21658401153	-0.217184415772929	metN; D-methionine transport system ATP-binding protein
K02072	375.814124719274	48.9910313699528	7.17350824302451e-23	0.179239495890679	46.896871680463	46.2822080229198	0.742818314655282	0.0988738948992617	0.309293685921609	379.97486808264	426.933346001004	-0.16762612255106	metI; D-methionine transport system permease protein
K02073	369.732884034979	62.6521273930784	1.22559776885523e-27	0.0720093040043872	34.0526583568268	42.1047108507517	0.696634116640392	0.00519278666953909	0.0588720666203366	370.422688638762	432.475816782801	-0.222803723527776	metQ; D-methionine transport system substrate-binding protein
K02074	66.935427242889	27.5399442015836	2.6309343855746e-05	0.227729143701788	22.7726863818392	28.2833119530126	0.764128496023787	0.0149152377389794	0.104297793824396	67.2289847354219	89.3346525709533	-0.404097244216631	ABC.ZM.A; zinc/manganese transport system ATP-binding protein
K02075	61.7686111623827	23.804694471479	1.19392782792998e-06	0.257514669205813	15.5677175694046	28.2716242256292	0.776039731379175	0.0745515905167696	0.266050019627378	61.7207246386242	81.0431509517881	-0.386605858960512	ABC.ZM.P; zinc/manganese transport system permease protein
K02077	121.473558083143	49.12286072733	2.91431343970457e-06	0.240772428744145	33.2568504191737	55.4057559903811	0.770331978215858	0.0162694305971347	0.109001023890154	120.788916634634	166.621275379627	-0.460322756843108	ABC.ZM.S; zinc/manganese transport system substrate-binding protein
K02078	1522.95232016293	-68.342451911354	1.78497212752809e-45	0.445575495307873	11.261511276322	75.7126583210026	0.843495691967211	0.376027963912858	0.640987169801634	1522.22856731199	1457.78157901963	0.0623620925092317	acpP; acyl carrier protein
K02081	134.500871468853	-10.9681298997201	1.69033571748807e-07	0.675665239236383	40.117022749218	40.1592473887315	0.908728535225478	0.402133375343295	0.663602644374932	139.104338556186	123.47024902809	0.170501169432356	agaR; DeoR family transcriptional regulator, aga operon transcriptional repressor
K02082	65.3052139428279	17.4874435768858	1.23072530417952e-06	0.316658942872224	17.3052494712242	20.3316259545375	0.799558098256544	0.0975880751177021	0.306271501925499	66.7081821813914	81.8498910827363	-0.290569454665212	agaS; tagatose-6-phosphate ketose/aldose isomerase [EC:5.-.-.-]
K02083	20.6883399594673	3.85723472905238	0.00235223767179174	0.649369988055575	6.08732741553824	6.04670178421981	0.902068798054777	0.585126880453759	0.787511080499928	20.6700343749159	24.6122634232583	-0.239561100061698	allC; allantoate deiminase [EC:3.5.3.9]
K02086	21.1989167350446	12.3289607006757	6.86266060019697e-07	0.357751281598682	0.00853832156812935	23.927495007303	0.817626308983116	0.502460194123415	0.735242494959574	21.1982871653331	34.9333099917256	-0.691058426197862	dnaD; DNA replication protein
K02099	205.422232877264	-15.5228825623632	3.3047893757758e-17	0.539292647431634	30.7111756258857	31.6726538226834	0.871695755430016	0.964695617831399	0.987897810670744	197.706474412811	189.700326556783	0.0592845292394694	araC; AraC family transcriptional regulator, arabinose operon regulatory protein
K02100	65.362654877663	78.0911038571939	2.95685939957643e-05	0.00229038495826787	15.0082956113442	23.9579834809798	0.638703613313561	3.35958814813404e-06	0.000971974035609326	65.0706222148456	143.557510939817	-1.1277349146485	araE; MFS transporter, SP family, arabinose:H+ symporter
K02103	137.095400312176	-13.3781576866728	2.36759998003931e-16	0.426217896535283	13.6849721517214	13.6856769409513	0.840013009977674	0.432999938549365	0.683947141187621	133.980991818578	123.683817876105	0.114345865083285	araR; GntR family transcriptional regulator, arabinose operon transcriptional repressor
K02106	24.6271754654085	5.68059552688077	1.66753474625588e-07	0.357218141058495	0.0209214209538096	0.0655917378067457	0.817626308983116	1	1	24.6291515166785	30.3122670246192	-0.287373008482371	atoE; short-chain fatty acids transporter
K02108	699.308991642799	-13.1853222894348	1.62551454104503e-42	0.724744589954863	23.3551602639737	20.0335043300205	0.921884662418759	0.699710641712763	0.848778467566732	700.547851002246	688.078951647312	0.0258664745885978	ATPF0A, atpB; F-type H+-transporting ATPase subunit a
K02109	692.786668652501	-13.652398278392	8.95470010570543e-43	0.740502578251224	24.3781864943784	44.199563950339	0.929050606937105	0.984865517613551	0.993682112557959	692.120233442056	682.808626952281	0.0195086336714438	ATPF0B, atpF; F-type H+-transporting ATPase subunit b
K02110	945.090144895589	14.8813146882967	4.24930065629278e-42	0.788835704772266	26.1818740512145	47.2235025154807	0.944463774892011	0.662621866485637	0.830879251430943	945.216711684852	963.172000785726	-0.0271155093263383	ATPF0C, atpE; F-type H+-transporting ATPase subunit c
K02111	968.71676643215	-98.7520201445175	4.67607622394464e-38	0.0647562253061343	58.3931713061726	60.368016103677	0.688906398711093	0.0120634196921732	0.094533791943574	959.519086468694	870.672154160057	0.140005019735291	ATPF1A, atpA; F-type H+/Na+-transporting ATPase subunit alpha [EC:7.1.2.2 7.2.2.1]
K02112	1029.6475588524	-112.540355468844	7.50452460774063e-39	0.0434500354890699	56.0894406282923	56.1069207468132	0.68081168132567	0.0162705077414321	0.109001023890154	1022.51203799209	917.119817756459	0.156748738488086	ATPF1B, atpD; F-type H+/Na+-transporting ATPase subunit beta [EC:7.1.2.2 7.2.2.1]
K02113	587.277440228435	-34.0446289683924	5.1293448373678e-40	0.311441838487255	31.8541877544624	36.5398736242429	0.79794844807392	0.203746548010795	0.460623464293432	582.830983960984	553.681421336522	0.0738713229209278	ATPF1D, atpH; F-type H+-transporting ATPase subunit delta
K02114	920.532231972004	-75.97902527525	4.17586439331841e-39	0.218766480429562	47.7780936552425	73.6830261862477	0.759676759451209	0.109653479623365	0.325730336369561	922.66711129043	851.891120494541	0.114991406022977	ATPF1E, atpC; F-type H+-transporting ATPase subunit epsilon
K02115	839.409231031199	-58.3501238412036	1.80441897508804e-41	0.191665227021437	38.4634369226818	29.6073346115969	0.750192014198311	0.067641847150152	0.253872241213891	839.59551326351	783.395058230116	0.0998123224620525	ATPF1G, atpG; F-type H+-transporting ATPase subunit gamma
K02116	37.8916126577694	9.8575272125461	6.23971026318462e-08	0.281356399479803	0.000578820894389632	0.000550627713429171	0.779199481987953	0.357834822743713	0.626253021220325	37.8915696667629	47.7491508557451	-0.324765310511801	atpI; ATP synthase protein I
K02117	541.446428757491	-85.7570901601041	1.2527553750529e-18	0.166734037548517	76.6872991891274	74.0959647757552	0.739942807750153	0.074566211137736	0.266050019627378	536.331659227768	448.033260714772	0.258909019697872	ATPVA, ntpA, atpA; V/A-type H+/Na+-transporting ATPase subunit A [EC:7.1.2.2 7.2.2.1]
K02118	461.262687025366	-68.5271296443737	2.7841139605101e-21	0.132973194942575	55.8552698883883	50.4593186645186	0.720835702375219	0.106875173278999	0.322985539436217	455.700191554902	390.302684661444	0.222880881857282	ATPVB, ntpB, atpB; V/A-type H+/Na+-transporting ATPase subunit B
K02119	196.71144493953	-53.6070404174865	8.67933974950688e-14	0.0402885077206245	36.9022145067382	36.9160099770807	0.68081168132567	0.0196357626714611	0.122149744410777	187.002350205403	143.068471745462	0.383634988569133	ATPVC, ntpC, atpC; V/A-type H+/Na+-transporting ATPase subunit C
K02120	371.015756335948	-58.1577645132603	9.33955829478554e-24	0.0852916380740502	30.0889262275532	30.1164996068278	0.696634116640392	0.0925778923928296	0.298527365670309	367.556511911485	312.861841163736	0.231650910138403	ATPVD, ntpD, atpD; V/A-type H+/Na+-transporting ATPase subunit D
K02121	173.61233503413	-10.3567504820854	3.68979164836015e-12	0.684019531117816	32.5985297357558	32.1777540026508	0.909885605563183	0.800325929874283	0.904408423261059	171.575369844855	162.936148824684	0.0740245898181442	ATPVE, ntpE, atpE; V/A-type H+/Na+-transporting ATPase subunit E
K02122	359.428577639365	-71.883052396075	1.60578985217739e-09	0.218855703503188	98.892040860651	99.0503472655075	0.759676759451209	0.305671165212953	0.575876059535908	339.679563028223	287.398937157591	0.240231058774992	ATPVF, ntpF, atpF; V/A-type H+/Na+-transporting ATPase subunit F
K02123	385.967729506311	-40.2291165921998	2.78863695611293e-23	0.273348091221137	34.006237204876	28.5925169023459	0.77730442006197	0.482761650165116	0.720663281430746	386.981280955456	345.564702907265	0.162793722942784	ATPVI, ntpI, atpI; V/A-type H+/Na+-transporting ATPase subunit I
K02124	436.570466460821	-62.9886623602194	9.98978096680586e-16	0.218896653272908	79.0993797014347	82.3599939641888	0.759676759451209	0.37944711779902	0.643665938648006	429.151724862625	374.32906876509	0.19661396528686	ATPVK, ntpK, atpK; V/A-type H+/Na+-transporting ATPase subunit K
K02160	207.010138172119	-15.3787579332447	3.41326629611130e-09	0.657649780315179	56.8334164614538	58.0122457577623	0.902391220064965	0.894362794128728	0.951470912576704	205.58266192754	191.428418788668	0.102318027082394	accB, bccP; acetyl-CoA carboxylase biotin carboxyl carrier protein
K02167	15.7684802799801	9.9260012579964	3.89896708465034e-06	0.128778772245837	0.0152932167132729	7.40328343598801	0.720710905834591	0.0557680191633931	0.229788225197981	15.7690322732819	26.3005704300025	-0.698043974298563	betI; TetR/AcrR family transcriptional regulator, transcriptional repressor of bet genes
K02168	6.74666317390519	14.3068638554671	0.284872900581069	0.150593303182728	0.015886106785343	4.27124580154026	0.732378379796367	0.18676650602669	0.441238749133339	6.7466883859559	21.162752707743	-1.49802538024943	betT, betS; choline/glycine/proline betaine transport protein
K02169	89.0135281005946	0.796053811256359	7.3814373612227e-13	0.956220438359293	11.7678511967467	13.0965585981298	0.993762881439984	0.979821428060697	0.991988504969956	91.3580003630263	89.9304551767527	0.0224355537818896	bioC; malonyl-CoA O-methyltransferase [EC:2.1.1.197]
K02170	10.4906959606	5.50508540758672	0.0103901549304568	0.382787571034011	0.0197179163629184	3.04864267464334	0.82483088704782	0.668888426149274	0.834097119753993	10.4904257409225	15.7889538945435	-0.541029021247493	bioH; pimeloyl-[acyl-carrier protein] methyl ester esterase [EC:3.1.1.85]
K02171	140.261581047149	-0.134941914471078	5.54950347004964e-11	0.9958188438174	26.2130635176353	30.7478557304302	0.999370122285336	0.543837144061232	0.761411741338195	141.087287710862	141.423534957237	-0.0034063828312934	blaI; BlaI family transcriptional regulator, penicillinase repressor
K02172	141.806075871652	-23.8882811892364	7.16350224072138e-13	0.267864824634475	24.4336754004812	22.9089230639762	0.777153754691213	0.0648407099471911	0.248221379138498	141.944158759837	117.734755440906	0.267391942508959	blaR1; bla regulator protein blaR1
K02182	5.32599235763102	6.29377358396708	0.0422193382997113	0.174888258114551	0.0190181979456816	3.96464227794484	0.742818314655282	0.355534950417726	0.623909152096985	5.32613780010148	11.7915683556207	-0.998313390936992	caiC; carnitine-CoA ligase [EC:6.2.1.48]
K02188	336.994580952231	-26.0576020217796	9.86370151182481e-33	0.317275927614316	11.7763795962373	17.4130357109564	0.799558098256544	0.229597926596436	0.489604482313603	338.214645028079	311.716144173398	0.117289125259262	cbiD; cobalt-precorrin-5B (C1)-methyltransferase [EC:2.1.1.195]
K02189	310.85532169687	-18.319983786334	6.13748761849727e-28	0.522891781219954	17.100686351169	26.3792812674363	0.868171356667062	0.227155613350951	0.486754508176951	310.939346974123	295.590467034272	0.0727563684415906	cbiG; cobalt-precorrin 5A hydrolase [EC:3.7.1.12]
K02190	344.462391089328	4.4435906820348	4.77059932675628e-41	0.883941383590829	0.161432680583833	41.5083483405379	0.972233744012826	0.626342505685816	0.81195686122735	344.466799086525	353.987787632628	-0.0392050357713594	cbiK; sirohydrochlorin cobaltochelatase [EC:4.99.1.3]
K02191	4.85010747515148	5.77429449744398	0.00335501882205122	0.144168161258384	0.396871549614446	5.84373071340485	0.731805622605885	0.00409763780115682	0.053047797479841	4.88244706586947	11.053954926015	-1.01599725844357	cbiT; cobalt-precorrin-6B (C15)-methyltransferase [EC:2.1.1.196]
K02193	20.5810652322827	-3.70683423485504	6.05078460038943e-05	0.511839309759594	7.12897509009441	7.12899451516183	0.864031712313261	0.15001147052504	0.389724715289459	21.4469489320133	16.8876765318088	0.325042900463253	ccmA; heme exporter protein A [EC:3.6.3.41]
K02194	21.299525378288	-3.11949296057964	0.000431614489620952	0.652947686586114	9.25133188738008	8.80108594119105	0.902068798054777	0.270247099829604	0.537130127877097	22.9461285358928	17.9170125767181	0.33765250688032	ccmB; heme exporter protein B
K02195	53.9673089399799	2.73868756497493	2.69935560021343e-07	0.821246269337921	13.9266934261669	12.8203417887284	0.955261113196692	0.595319582428484	0.792175529834794	55.7776774059851	56.3819836973373	-0.0152327938512456	ccmC; heme exporter protein C
K02197	23.0968347829522	1.37464013677239	2.14611066921671e-06	0.845422158677277	1.83987604910962	5.10637423566448	0.966305135598526	0.233949252220083	0.495726093296424	23.3105544848538	23.840151543079	-0.0308969979546572	ccmE; cytochrome c-type biogenesis protein CcmE
K02198	23.729594240942	1.59837353627585	5.63905554157504e-05	0.844949462184852	6.31199180437409	8.84929915432202	0.96605382854827	0.314646539085038	0.584862838753007	24.5856125796225	24.7532253043395	-0.00936401218009736	ccmF; cytochrome c-type biogenesis protein CcmF
K02199	220.90074210098	6.57384994247288	0.000352453229750242	0.919774551592514	116.084340837115	110.861239858514	0.985236629881547	0.327043876415983	0.598200949321099	238.699966855796	225.137823573579	0.0839716848615946	ccmG, dsbE; cytochrome c biogenesis protein CcmG, thiol:disulfide interchange protein DsbE
K02200	9.32000972827143	9.44892281119987	0.0262535447224657	0.174713949044957	0.0572010768298286	4.69506474177476	0.742818314655282	0.0727319847799614	0.262190936666803	9.32034280300304	18.9658203048895	-0.941728880138306	ccmH; cytochrome c-type biogenesis protein CcmH
K02203	163.056580095837	-67.7260914162617	1.27757722842836e-09	0.0173453050288547	41.9775684515307	41.9856598479505	0.638703613313561	0.000661602797699287	0.0183714631940845	152.972179105877	95.3725683336027	0.675111499355255	thrH; phosphoserine / homoserine phosphotransferase [EC:3.1.3.3 2.7.1.39]
K02217	269.642670176476	23.424914703577	2.70335682982235e-11	0.62979338991984	52.4184276938841	60.2859627067474	0.89425512556065	0.681069872664033	0.840534541722568	280.688640821765	293.431852570505	-0.0637981524205952	ftnA, ftn; ferritin [EC:1.16.3.2]
K02221	154.415914009861	27.8645399795097	1.03371072342308e-07	0.514091873952527	40.7225475498585	55.7054179136784	0.864031712313261	0.36924694015527	0.635078220231147	158.146020244135	178.322663247826	-0.172049372936917	yggT; YggT family protein
K02224	358.529079571876	-21.4476284186384	9.61956014075604e-33	0.466909858013493	16.4450951487901	30.16118644236	0.848293122890828	0.37944711779902	0.643665938648006	359.088656998767	341.740773223938	0.071203021821595	cobB-cbiA; cobyrinic acid a,c-diamide synthase [EC:6.3.5.9 6.3.5.11]
K02226	658.660196181378	-27.9999268330798	2.58292371145361e-29	0.577388521834925	47.6440633655778	40.5710770287582	0.879989071518554	0.934487096071859	0.973349973402382	650.196772602799	632.545696647753	0.0396353368802392	cobC, phpB; alpha-ribazole phosphatase [EC:3.1.3.73]
K02227	374.834164388236	-24.2868052523339	1.38689996534359e-31	0.446260864512833	21.4732620741959	36.0377638948233	0.843495691967211	0.37944711779902	0.643665938648006	375.998541243566	355.348804287178	0.0812346250121224	cbiB, cobD; adenosylcobinamide-phosphate synthase [EC:6.3.1.10]
K02230	98.5992931742233	26.3804899578175	0.000121069530609213	0.377097770283097	45.0962396668331	40.6285466816337	0.821714180188798	0.0139044117663937	0.101103806240646	105.337547352975	125.061543532199	-0.245149743630693	cobN; cobaltochelatase CobN [EC:6.6.1.2]
K02231	596.2244541944	-12.6467800642619	1.84088191287542e-33	0.816756511513883	9.59686771504037	59.7711419078799	0.953900528929819	0.595319582428484	0.792175529834794	596.168973159998	590.224870971714	0.0144284994150575	cobP, cobU; adenosylcobinamide kinase / adenosylcobinamide-phosphate guanylyltransferase [EC:2.7.1.156 2.7.7.62]
K02232	409.631953429526	-15.9334834284472	7.14826823797358e-31	0.638075080102765	23.8537884556447	35.4485574566133	0.897014305030414	0.359219019063496	0.626253021220325	413.1069339753	396.87111041224	0.057680264681224	cobQ, cbiP; adenosylcobyric acid synthase [EC:6.3.5.10]
K02233	364.948834532023	-4.15440628679859	4.6065341116027e-39	0.868398496513227	3.31221430740038	19.0545384654221	0.969977941240316	0.599708312666113	0.792989045595771	365.501477419863	361.368034538977	0.0163563856144029	E2.7.8.26, cobS, cobV; adenosylcobinamide-GDP ribazoletransferase [EC:2.7.8.26]
K02234	470.153555799031	-11.5629531862962	1.05773228358028e-29	0.824403718457646	34.0979242310618	75.105190735139	0.955269203751132	0.904372624496256	0.956279221045711	467.204054163746	470.948344312326	-0.0114877614556192	cobW; cobalamin biosynthesis protein CobW
K02236	18.6035653715563	9.57223506623085	2.31205781259863e-06	0.0598861205048674	2.6007447654123	2.49057013945338	0.688638154133659	0.0083675464380265	0.0774780342136176	18.1121911370303	28.1343429628182	-0.60424400762794	comC; leader peptidase (prepilin peptidase) / N-methyltransferase [EC:3.4.23.43 2.1.1.-]
K02237	408.957105783217	-19.5242383131488	6.76400033771936e-43	0.393535544156067	10.9348886689814	16.4361241152746	0.826466893624866	0.206005229150001	0.463269975412443	407.385225516798	388.735242842497	0.0674101794343191	comEA; competence protein ComEA
K02238	789.001149494816	14.262997182188	3.35093268428885e-49	0.658681971929311	28.1436888510703	22.476549329357	0.902391220064965	0.548041408748738	0.764504797351715	782.972506088737	804.514896628715	-0.0391006104016232	comEC; competence protein ComEC
K02242	293.587010136968	-7.71586013661068	1.06796759308492e-17	0.808601009823305	45.0811132778395	44.8183806152547	0.951150657483169	0.407483414628222	0.664740930121476	280.217780245923	286.26586111153	-0.0306820674608397	comFC; competence protein ComFC
K02278	61.3751697394959	-28.085841406083	1.73866130299779e-05	0.0725918633546142	22.5725898943832	22.5619766532589	0.696634116640392	0.0059216536860251	0.0641010647594581	56.0345274688831	33.3005255820497	0.73102500244891	cpaA, tadV; prepilin peptidase CpaA [EC:3.4.23.43]
K02279	120.735756838283	-1.10616785736044	3.15692738723212e-13	0.94894383028319	19.5678479587944	17.3529216354855	0.992276049218969	0.514864029427291	0.742551358963259	121.892856178466	118.835849784575	0.0362952972329412	cpaB, rcpC; pilus assembly protein CpaB
K02282	84.917017695159	-22.0489924793429	3.36289773911523e-09	0.363002114762026	13.9385300692562	33.5225649890048	0.818806093644475	0.00860734410757383	0.0785317681433879	86.2624927419067	62.7001977939015	0.453121372898826	cpaE, tadZ; pilus assembly protein CpaE
K02283	412.794422263215	-32.806910462099	1.44625782164664e-17	0.529502913062758	61.1994013914202	65.9814295708256	0.870258942951919	0.382885326465847	0.646350912342347	401.32084800528	377.16376681817	0.0892999965316144	cpaF, tadA; pilus assembly protein CpaF
K02302	7.93304611740959	9.88340584472227	0.051919799262498	0.225753453310948	0.00932256358867875	9.39756754199108	0.764058453651559	0.36039340607608	0.627169633098791	7.9331161050131	17.8946814356997	-1.06776049100182	cysG; uroporphyrin-III C-methyltransferase / precorrin-2 dehydrogenase / sirohydrochlorin ferrochelatase [EC:2.1.1.107 1.3.1.76 4.99.1.4]
K02304	123.249677040233	-51.4074265199945	3.84644923247637e-06	0.0719306792565292	47.3602050864205	48.0712370330554	0.696634116640392	0.00203081252646078	0.0352130027212567	110.407627920987	71.8177797876946	0.612427360648332	MET8; precorrin-2 dehydrogenase / sirohydrochlorin ferrochelatase [EC:1.3.1.76 4.99.1.4]
K02313	579.305250329338	3.52117865946709	1.17803120205806e-40	0.898104042336015	33.3378073140209	33.1443549177957	0.977686905105853	0.964695617831399	0.987897810670744	583.656720481231	582.816740584252	0.00207367104277147	dnaA; chromosomal replication initiator protein
K02314	1057.06957936943	34.7074697941918	1.90439998571193e-40	0.525603066211421	46.0094389534415	46.3845762926711	0.869030426652463	0.190572127888129	0.444474981173043	1061.48370658976	1092.19273705257	-0.0411011727332494	dnaB; replicative DNA helicase [EC:3.6.4.12]
K02315	1761.87762769703	-44.7215858099519	1.64213742728874e-21	0.768038190380744	242.508992327092	242.552928373813	0.939697062262191	0.879380028563801	0.945241029300557	1758.00580688917	1717.5736160959	0.0335456140465353	dnaC; DNA replication protein DnaC
K02316	1862.34832721598	-104.07820279929	9.95495746101977e-51	0.246731928686106	50.9818851264467	95.8836434483459	0.772789350596672	0.0756011008849602	0.268243906102933	1865.76086618287	1762.05537780771	0.0824523182434218	dnaG; DNA primase [EC:2.7.7.101]
K02334	164.868388883801	-26.7209870014909	5.33920896018577e-16	0.395963005918289	15.9573093220344	43.211017849122	0.827666655149772	0.0530051912416483	0.223449827104506	163.636311491973	136.828314398265	0.256147318135636	dpo; DNA polymerase bacteriophage-type [EC:2.7.7.7]
K02335	801.020650062362	35.2685602890427	5.5823696244584e-52	0.277760698587917	29.3404079157255	32.6234484068945	0.778734105264764	0.0866079142428034	0.291124146823178	808.512122122688	833.192121434523	-0.0433188608339577	polA; DNA polymerase I [EC:2.7.7.7]
K02337	1078.06131171464	-117.067251776145	3.09920610100193e-44	0.0355847513975356	58.7719738235779	63.8114008905918	0.68081168132567	0.00278209580307076	0.0421383048117278	1079.97535877796	963.948779713955	0.16378458694032	dnaE; DNA polymerase III subunit alpha [EC:2.7.7.7]
K02338	587.230055567651	3.71694734113925	2.06369753226995e-44	0.881774499938754	29.1504963400045	29.1676958591389	0.972233744012826	0.984865517613551	0.993682112557959	593.925892556783	590.99369717851	0.00712629871364935	dnaN; DNA polymerase III subunit beta [EC:2.7.7.7]
K02340	376.181383785632	-26.520518017395	6.21083070718344e-31	0.301259161108642	28.472144716946	27.3143699711017	0.791334144020151	0.203746548010795	0.460623464293432	372.402420593927	349.839444373696	0.0898819654468268	holA; DNA polymerase III subunit delta [EC:2.7.7.7]
K02341	656.045896254681	-17.81591042582	1.17388182206097e-55	0.41979490192571	14.1797147210981	14.187782472847	0.840013009977674	0.662621866485637	0.830879251430943	655.348902259389	638.219908556093	0.0381414911832413	holB; DNA polymerase III subunit delta' [EC:2.7.7.7]
K02342	480.536499386909	33.2859202615255	2.20715637960396e-13	0.634042158645184	96.4100287783675	92.193594436442	0.895504389191702	0.685712379383454	0.842195460832499	493.54771407585	512.602602738692	-0.0545260848069774	dnaQ; DNA polymerase III subunit epsilon [EC:2.7.7.7]
K02343	768.105213262014	-52.3465633142547	1.16090579617557e-51	0.155516841134144	15.121983282527	35.0923610847983	0.736164607832426	0.0386715900648274	0.187344542513803	766.064468857718	714.004376451876	0.101374618871977	dnaX; DNA polymerase III subunit gamma/tau [EC:2.7.7.7]
K02346	642.316734434924	-52.8429492281936	3.96194407158303e-22	0.352228122936486	87.8950828339793	92.2768389617496	0.814880225775693	0.197078753201377	0.453304791277117	649.28394266202	587.355855097824	0.144344741603702	dinB; DNA polymerase IV [EC:2.7.7.7]
K02348	71.7796408365302	13.4028481151464	1.96576856692539e-16	0.202217423312319	0.0427097416898172	1.92871194685101	0.75163570905968	0.0735400225793399	0.263379892752645	71.7781694071518	85.1482422135279	-0.242841396719882	elaA; ElaA protein
K02355	1501.70563069941	-27.7024413776736	1.22554054889755e-62	0.555617223234599	11.7542982485864	15.344446890891	0.875591212933677	0.919415412277189	0.963676110461211	1501.20728979339	1473.18574226821	0.027162774882536	fusA, GFM, EFG; elongation factor G
K02356	577.393090398354	-14.2147945220563	8.90134511027919e-48	0.585000533801991	11.3486693812348	12.8524511200086	0.882171528235729	0.761500943392817	0.885874807249932	575.708085632207	563.523949366899	0.0307981262852865	efp; elongation factor P
K02357	456.594266633658	33.6182605168153	4.70824193929529e-58	0.0442386302240006	0.0274266435125716	0.0232393699082277	0.68081168132567	0.0545765262384036	0.227323096245177	456.592631047002	490.20642833718	-0.102232312970608	tsf, TSFM; elongation factor Ts
K02358	779.37883467761	-23.2487551871309	5.53248846138242e-41	0.535568496678396	40.4126738123583	40.457264384891	0.871695755430016	0.50673579181827	0.737490145935287	784.477281007621	755.700785339651	0.0538358205369204	tuf, TUFM; elongation factor Tu
K02361	57.1857748680052	9.60967255088839	2.89810364259659e-06	0.58849399189271	18.0302082870043	22.8416536333068	0.882983003330638	0.621850643058943	0.808344281650996	60.8127543056106	65.2952747485897	-0.100758363348863	entC; isochorismate synthase [EC:5.4.4.2]
K02371	501.707417008394	-22.3635669662195	5.58253199757317e-42	0.546953786749184	11.1983453373096	47.132488097465	0.872419400837808	0.242089689914637	0.506103487044674	503.299606385584	480.127319207384	0.0678411068899753	fabK; enoyl-[acyl-carrier protein] reductase II [EC:1.3.1.9]
K02372	508.738815362127	-21.0341156029449	5.88101531509993e-33	0.615290757358455	30.1399000720644	51.0018210568367	0.888126463338779	0.403912815262948	0.663719514617332	512.021344579575	490.05799129812	0.0631060234946821	fabZ; 3-hydroxyacyl-[acyl-carrier-protein] dehydratase [EC:4.2.1.59]
K02377	205.364923231605	-0.46899155334126	9.16728909803578e-18	0.98622131498827	23.3089013528905	30.7916838786255	0.9987679948503	0.815019205420898	0.911869662824199	209.251756162719	204.403518175916	0.0336319642379724	TSTA3, fcl; GDP-L-fucose synthase [EC:1.1.1.271]
K02379	92.6511115311517	-5.70047823991889	5.1568630420471e-13	0.701436537549194	10.1245063928978	7.20182418904959	0.916621443925712	0.389818778287017	0.652593079246767	91.4376434125119	87.3359900998774	0.0653674098053286	fdhD; FdhD protein
K02380	9.24311108786604	10.1432432341304	0.0781724845689396	0.211023088811888	0.0524825560633052	3.30309098577008	0.758531723753739	0.902763843833279	0.956279221045711	9.24361704349725	19.3722929651964	-0.981190299978631	fdhE; FdhE protein
K02381	16.4382701588437	1.69632968069513	0.000138984989615894	0.814642103183112	0.0399446483384832	6.41428960929776	0.953900528929819	0.177549523023779	0.429526371355507	16.438863359558	18.4066440843304	-0.152959965259957	fdrA; FdrA protein
K02387	17.734501064321	1.51846882639882	4.82696161742412e-06	0.803464606617929	0.0363637712121707	4.598671719652	0.951150657483169	0.404351616108047	0.66415576207717	17.7306319321614	18.1463002259548	-0.031409906132268	flgB; flagellar basal-body rod protein FlgB
K02388	21.0960579744218	-1.87792442641822	0.00046094698570955	0.79014969203183	6.34514780278389	6.34756570596035	0.945099751339578	0.690522001477575	0.844853227861452	21.0340193243305	19.2257208697494	0.122644077738884	flgC; flagellar basal-body rod protein FlgC
K02389	16.6266152468935	4.32180734303297	9.55804714612767e-07	0.37440287965571	0.0367233356129867	1.98935464631994	0.820765004684146	0.669240977505713	0.834265265387733	16.6241137906432	20.6665237856403	-0.295576906555327	flgD; flagellar basal-body rod modification protein FlgD
K02390	33.1716708854621	-2.40465932544879	4.14565174496323e-05	0.81773918589094	8.99174231099035	9.32404157140751	0.953900528929819	0.699306809127317	0.848778467566732	31.9664698447408	30.1050197789179	0.0834494680888553	flgE; flagellar hook protein FlgE
K02392	52.5319380552009	-16.2401873647543	5.46111227897214e-06	0.242691097513553	17.3941214709001	11.4358383898292	0.770331978215858	0.0288721876887819	0.155657691810648	50.1201026449447	34.4451641224393	0.526381565181277	flgG; flagellar basal-body rod protein FlgG
K02395	203.153406056199	51.7216912855342	4.05564143091396e-09	0.210871408088345	51.5071637968319	52.2659670702867	0.758531723753739	0.0735429241245642	0.263379892752645	208.537819928797	254.33494477436	-0.284989744655971	flgJ; flagellar protein FlgJ
K02396	56.2062477548928	-12.6056621524621	3.37521530886342e-06	0.406688824895311	13.5386700784469	12.94020414793	0.835910704639583	0.122755337172145	0.346454910892836	54.6169238162441	44.0918484613475	0.301725119254105	flgK; flagellar hook-associated protein 1 FlgK
K02397	23.6811524915721	-0.844031135372451	1.52551085168756e-06	0.906958889628793	4.19330709232883	7.95369954727922	0.979397703916465	0.727131831891554	0.867725937149204	23.2957363737183	23.3229585270196	-0.00160536366375592	flgL; flagellar hook-associated protein 3 FlgL
K02400	30.9385229615815	2.33058735948733	8.13340008267507e-06	0.806322086097503	2.94901551079915	4.521709419676	0.951150657483169	0.697344976096175	0.848778467566732	31.0146357980127	33.213832370984	-0.0954028537042194	flhA; flagellar biosynthesis protein FlhA
K02401	23.7033798934668	-1.82184377510887	1.52639446912451e-08	0.731723205646138	2.44618705340799	0.944664757089756	0.924464402599284	0.449458039838996	0.695888165116377	23.5863727762597	21.7105007762	0.113755731015754	flhB; flagellar biosynthetic protein FlhB
K02404	12.3603453511218	-6.23292968690441	0.000565269074350968	0.178860769489434	5.94244308775092	5.82095676425325	0.742818314655282	0.0116913826056982	0.094533791943574	11.9296135739619	6.3027419863077	0.811107419018088	flhF; flagellar biosynthesis protein FlhF
K02405	58.6950090876323	9.51638044332277	2.23782023124309e-06	0.560039334351727	18.1756632234583	20.6085135444352	0.875591212933677	0.224727208710497	0.483533163246048	56.3928069951215	67.3035208458099	-0.25047142113434	fliA; RNA polymerase sigma factor for flagellar operon FliA
K02406	90.6454077345317	-27.205682751593	2.19604506765599e-05	0.261767623864251	29.8304185357198	30.0363659886368	0.776039731379175	0.0865999806333139	0.291124146823178	85.8935563031187	63.4855939518664	0.429383154870877	fliC; flagellin
K02407	44.9285965905593	-9.65258591075014	3.5056266949906e-06	0.366166639831641	12.9300859307283	12.8944599050026	0.81945865102651	0.245732419715604	0.511486492314066	43.699183291192	35.3062379931761	0.298883169322862	fliD; flagellar hook-associated protein 2
K02408	19.931937457619	-2.22838784910936	6.93577192258219e-06	0.704385686544838	0.00858355722022015	0.00988689457517769	0.916621443925712	0.48986809534907	0.727518478090741	19.9307755616722	17.7041643512415	0.161008888246465	fliE; flagellar hook-basal body complex protein FliE
K02409	23.576968539557	3.94528813888451	7.40384207994089e-07	0.59827350031443	0.864241334312262	6.73364253335863	0.883991896636287	0.780599951671485	0.89506388688537	23.5016697366997	27.3107697599215	-0.207254571435192	fliF; flagellar M-ring protein FliF
K02410	27.3673303607195	-4.35425846525403	9.24204617032169e-07	0.593405158448045	3.815947368791	8.02645749278759	0.882983003330638	0.239981321748157	0.504171285602488	27.4293179202117	23.4125389508549	0.218475173069261	fliG; flagellar motor switch protein FliG
K02411	14.1142224305838	-1.9835994756213	5.30238562175452e-05	0.678799683143196	2.80818754454274	3.82554275429233	0.909474462383073	0.512634303600503	0.742551358963259	13.682310863505	12.2750056185278	0.143775474168195	fliH; flagellar assembly protein FliH
K02412	38.9487372908377	-12.7189438578651	9.8716216440854e-06	0.192475159604193	12.1706892590121	12.1642529041308	0.750192014198311	0.432577640758192	0.683947141187621	36.6458046663656	26.1750873473292	0.46793511629596	fliI; flagellum-specific ATP synthase [EC:3.6.3.50]
K02414	22.2937523587661	-2.34366888422746	3.40297537230231e-05	0.711957912397018	5.90000013225976	5.74739057921629	0.918051522532573	0.564893608065297	0.776316440459444	21.4594083736801	20.0225579212424	0.0947084577823773	fliK; flagellar hook-length control protein FliK
K02416	19.8246787840075	-7.58752302796561	1.00720202002945e-07	0.0981622361543759	2.41708777952059	2.41576517494494	0.704574438402732	0.0498364346901843	0.216392338987086	19.2703805679097	12.2457765686608	0.608067221671254	fliM; flagellar motor switch protein FliM
K02417	40.2700746771422	-12.0750344820122	8.31428460835634e-08	0.219606487725804	8.35323533261047	10.1107918906446	0.76075828612901	0.00477726079482385	0.0576675275764208	39.4354820859005	28.6895024885135	0.443683483974229	fliNY, fliN; flagellar motor switch protein FliN/FliY
K02419	16.7854008719825	-3.07305616023228	9.90633594474818e-08	0.452909823462882	0.00374658614894888	0.00608733656378559	0.843674354587136	0.418513350731455	0.672428997904795	16.785122201965	13.7127345185706	0.271014251731265	fliP; flagellar biosynthetic protein FliP
K02421	18.1425916639977	-4.52346772641458	2.71366183656573e-09	0.248683028194329	0.000207401052313978	0.00105368415795217	0.772789350596672	0.270008614447809	0.537040065983617	18.1425752616206	13.6191825017577	0.385354181815744	fliR; flagellar biosynthetic protein FliR
K02422	46.0441893527217	-15.6221497354742	2.2642760641527e-05	0.235454034143963	15.8351725695846	15.5747810938972	0.768291942326287	0.198441822308253	0.455912752198245	42.141035567559	30.8825071096158	0.434479636021804	fliS; flagellar protein FliS
K02424	159.245739965033	21.5813251118916	1.27463790634893e-11	0.437991487769793	34.046425332419	35.1199784759926	0.842119855198169	0.0913581735171847	0.29668179738801	160.904474886117	184.568316804046	-0.196632219440425	fliY, tcyA; L-cystine transport system substrate-binding protein
K02426	125.54731897271	18.3106118339281	5.67894772020341e-07	0.495363722397637	34.0656252759247	34.0480289195148	0.858405797406518	0.432998779655941	0.683947141187621	131.755681460189	143.86368071486	-0.125782212637955	sufE; cysteine desulfuration protein SufE
K02428	754.140229429779	34.0877619623541	3.27661972164788e-61	0.164129600010062	0.0400307546143559	0.066183038110341	0.739209174720731	0.0648407099471911	0.248221379138498	754.141055425891	788.228254620595	-0.0636837094525232	rdgB; XTP/dITP diphosphohydrolase [EC:3.6.1.66]
K02429	269.204798467333	6.50306167589002	6.98060671651882e-08	0.915508039221683	78.4408027428251	77.7937337385628	0.984259625675219	0.824851338878509	0.917512432679956	284.164092985339	268.678952067144	0.0805045680462921	fucP; MFS transporter, FHS family, L-fucose permease
K02431	134.556966157874	13.8255266836737	1.39575090405928e-11	0.512980344980336	21.4363723869577	22.2665442116038	0.864031712313261	0.320840651211083	0.590803159750538	133.589339269573	148.546959746062	-0.151869045448371	fucU, FUOM; L-fucose mutarotase [EC:5.1.3.29]
K02433	443.329818091237	-71.5487859755782	1.90230513714957e-22	0.0940415845621766	38.6292395861186	38.0595809235432	0.698318717306219	0.178035866176375	0.429618034753067	437.839417219667	371.506744918308	0.236336193755879	gatA, QRSL1; aspartyl-tRNA(Asn)/glutamyl-tRNA(Gln) amidotransferase subunit A [EC:6.3.5.6 6.3.5.7]
K02434	383.806397205618	-26.9790369245709	7.89243003638962e-20	0.517580958102045	45.1107677192549	43.7208723286807	0.864031712313261	0.869415120468053	0.941927831957472	374.264217100738	355.760037889714	0.0729219258813819	gatB, PET112; aspartyl-tRNA(Asn)/glutamyl-tRNA(Gln) amidotransferase subunit B [EC:6.3.5.6 6.3.5.7]
K02435	406.128515629759	-52.3678773163628	1.18591876327554e-17	0.237127740360689	54.6732324258924	54.6402920491858	0.769155429472149	0.57359912708836	0.781383524707641	398.353021564286	353.725418308461	0.170891755543739	gatC, GATC; aspartyl-tRNA(Asn)/glutamyl-tRNA(Gln) amidotransferase subunit C [EC:6.3.5.6 6.3.5.7]
K02437	257.533921279101	61.3930644268655	2.33462052560528e-11	0.12301220158171	56.2162007647036	57.1971512339909	0.718393726705814	0.00885046308735456	0.0799881475253365	265.410440729378	318.826736457751	-0.263500320018627	gcvH, GCSH; glycine cleavage system H protein
K02439	28.0980677348785	36.6026394265503	0.000308710250166502	0.048854135115616	0.0193144850296114	25.6641636599451	0.68081168132567	0.000905769539536192	0.022249415868607	28.0947667157058	65.0189536460823	-1.17785387167716	glpE; thiosulfate sulfurtransferase [EC:2.8.1.1]
K02440	191.716729337336	8.28434365658562	6.01808661609323e-13	0.795960045856437	28.6670546082177	36.4084786316581	0.948430296673461	0.608529409520157	0.800234968181621	194.167891736709	199.828397569475	-0.0412154061302306	GLPF; glycerol uptake facilitator protein
K02441	120.662973122825	2.63007702927949	1.18440330864633e-11	0.891088467390891	22.4713697332309	19.2601848839361	0.973706583969287	0.86692673459622	0.941094404241562	120.728853629157	124.574604320361	-0.0448175712436394	glpG; GlpG protein
K02443	99.1287806453588	10.3891446945112	6.88447376182937e-15	0.483162312834029	12.0412566307759	14.6449099466532	0.852905133979393	0.223525800167853	0.482108569701782	98.529387267689	110.196687424084	-0.159684805443336	glpP; glycerol uptake operon antiterminator
K02444	54.1152283079742	5.06025264123179	1.9011774084503e-08	0.717150064531253	5.71103941334478	13.7743377061709	0.918626480859993	0.834711028102372	0.923120536706578	54.3292235470345	59.8268051093015	-0.136302565030525	glpR; DeoR family transcriptional regulator, glycerol-3-phosphate regulon repressor
K02445	68.1328476256057	0.801743874324963	0.00202964720556822	0.971539984054494	42.0851390182744	41.3336848049926	0.996591197323522	0.0553766503144736	0.228667375005456	71.6454693208051	68.9058680901569	0.0553393238204219	glpT; MFS transporter, OPA family, glycerol-3-phosphate transporter
K02446	17.4579601673022	21.1782558016468	0.0659036762530744	0.187265275575409	0.078038396001976	11.6400074436501	0.747944505226979	0.0428478128860124	0.19974795496253	17.4582235874731	38.4472369154534	-1.08927714225204	glpX; fructose-1,6-bisphosphatase II [EC:3.1.3.11]
K02448	13.2986384588553	-0.608994772061569	1.15155774960601e-06	0.84343411272552	3.83736373534831	3.53906023172204	0.965476855819117	1	1	12.5197466883499	12.8055630813477	-0.0298442407057258	norD; nitric oxide reductase NorD protein
K02450	33.5578593111379	-1.93242683191192	0.000225680230729562	0.856137390956741	9.90546028555988	9.95488678350337	0.968093655591354	0.964645741454979	0.987897810670744	34.5341163134968	31.6380258559276	0.122097164674465	gspA; general secretion pathway protein A
K02453	14.4428115878125	28.4055072872529	0.31813273840111	0.273643899190267	0.0772614532531432	23.3074074033375	0.77730442006197	0.272322371504688	0.539018247730354	14.4426929507842	43.5230437143569	-1.51826729377573	gspD; general secretion pathway protein D
K02454	11.1795392389832	12.8609673931378	0.00396372305431057	0.0913879822133672	0.0117733309441375	8.23060980991371	0.698318717306219	0.0359621759017424	0.180375730439106	11.17994218933	24.570527226503	-1.06048400514455	gspE; general secretion pathway protein E
K02455	5.69434742326654	6.57184182985709	0.0136695012715282	0.12260603637025	0.0214701073104691	4.0440168086398	0.718393726705814	0.162846638805664	0.409198898297248	5.69399356646848	12.481672762408	-0.99358687043244	gspF; general secretion pathway protein F
K02456	26.6698493256153	37.6285807928028	0.0465140655207709	0.148653231195186	0.0430228193113612	27.8372507111575	0.732269062229542	0.000235888188995217	0.0103899257497663	26.6696199735975	65.1255993635526	-1.25224162116005	gspG; general secretion pathway protein G
K02469	1529.59798119262	-70.5267644899594	1.08591823958819e-55	0.179726694790807	36.7931486188084	38.2342110266178	0.742818314655282	0.206005229150001	0.463269975412443	1527.43503644974	1459.4753668453	0.0656104266098796	gyrA; DNA gyrase subunit A [EC:5.99.1.3]
K02470	1506.45546432594	-111.54472198376	6.5422493859749e-57	0.046125108972065	53.6420680912668	63.6521725648784	0.68081168132567	0.00355729335217648	0.0483388231402137	1507.72555774926	1396.00200771134	0.110984495463877	gyrB; DNA gyrase subunit B [EC:5.99.1.3]
K02471	9.93873049919426	6.67167207382206	0.000179666893708278	0.208742442817197	1.17652242640225	7.1013381358216	0.756429311301822	0.0907795130184344	0.29668179738801	10.0344137466219	17.1612657875941	-0.711019232336027	bacA; vitamin B12/bleomycin/antimicrobial peptide transport system ATP-binding/permease protein
K02472	44.2836388772824	20.4202980360549	7.25314613488015e-05	0.18351753180701	17.1730755612593	19.06138636003	0.742818314655282	0.0341521380524367	0.175175498101948	46.2296598602752	64.7430422785315	-0.475820345131668	wecC; UDP-N-acetyl-D-mannosaminuronic acid dehydrogenase [EC:1.1.1.336]
K02473	10.8424265838037	11.6725175230011	1.20997738205287e-07	0.049718590674791	0.0026894662772938	9.69530615663402	0.68081168132567	0.00996016015998627	0.0869415346994701	10.842254771479	21.2853204000365	-0.903420493502005	wbpP; UDP-N-acetylglucosamine 4-epimerase [EC:5.1.3.7]
K02474	37.5315837007235	20.42682772881	3.21976822689004e-06	0.122341284650225	11.240859026672	17.2368276011352	0.718393726705814	0.00821258599480585	0.0769755756199001	38.1722305599537	58.8587518367223	-0.609771657116984	wbpO; UDP-N-acetyl-D-galactosamine dehydrogenase [EC:1.1.1.-]
K02476	58.1326751538914	9.81906663826779	2.55115785811795e-10	0.368016499649697	7.31351074491863	4.66919995539328	0.81945865102651	0.197056185877487	0.453304791277117	58.453802458525	68.2693493739631	-0.219918290424133	K02476; two-component system, CitB family, sensor kinase [EC:2.7.13.3]
K02477	857.667310267371	38.8746888090709	7.73848920326759e-18	0.659612108215575	149.156614926486	156.476275593744	0.902391220064965	0.467127781819192	0.706964320667907	885.635759126192	898.478835971647	-0.0207441996137756	K02477; two-component system, LytTR family, response regulator
K02478	87.8074458556893	58.5918339390344	0.000498683072657242	0.0546637738099863	42.6519088153914	40.7515859521635	0.688638154133659	0.000160065271408508	0.00748012341509029	93.5030510095971	146.044388357717	-0.636977620293127	K02478; two-component system, LytTR family, sensor kinase [EC:2.7.13.3]
K02479	25.0278323361786	11.8205221623444	9.24783142295273e-05	0.177024565831384	6.11584177615346	6.49507646310793	0.742818314655282	0.132293757362924	0.359720528451205	25.9909798730478	36.129821090346	-0.457858003559129	K02479; two-component system, NarL family, response regulator
K02480	39.3213716329262	-18.1625272777191	0.000482677972761604	0.125309156281497	21.2815113388106	21.2848578868708	0.7191484346672	0.00424651073862202	0.0542420971679986	42.5575810673956	21.1353622035291	0.971646384828266	K02480; two-component system, NarL family, sensor kinase [EC:2.7.13.3]
K02481	252.736903086049	33.8449453800596	7.34302487384671e-09	0.542283306302978	65.9212272191061	69.8094691811258	0.871695755430016	0.535477038184997	0.756617997907414	267.101520925994	280.485320918141	-0.0702407944105229	K02481; two-component system, NtrC family, response regulator
K02482	52.0557262407937	-15.4931300549771	6.03596398955223e-06	0.302541010225149	20.2727452227187	17.5268094159632	0.791334144020151	0.0389286924452601	0.188351956376561	52.5255093669892	37.7610922810491	0.464037257517244	K02482; two-component system, NtrC family, sensor kinase [EC:2.7.13.3]
K02483	1300.56878944683	-155.32445093181	8.35960527989527e-48	0.0090532162698325	42.2853339712181	41.5604043880016	0.638703613313561	0.000595927714144288	0.0170099967890777	1294.02145671293	1145.27968447722	0.175994584643123	K02483; two-component system, OmpR family, response regulator
K02484	417.18846452486	38.0638339697574	6.47991453168318e-37	0.120371351071019	21.7070999578456	21.2588383574231	0.718393726705814	0.0300952477747238	0.160208383199657	411.260625589561	455.228786732576	-0.146148735485754	K02484; two-component system, OmpR family, sensor kinase [EC:2.7.13.3]
K02488	160.07021704298	-1.19480574630001	1.34622679580853e-13	0.960631375273449	28.2819103158549	30.2065524605127	0.996011816716779	0.577913050262582	0.784193629109849	155.013212829612	160.832222396555	-0.0527793735839861	pleD; two-component system, cell cycle response regulator [EC:2.7.7.65]
K02490	9.3531914359609	2.98576004665879	8.47679121251715e-05	0.476159682935522	1.92503383286107	5.51783054547092	0.852580200795046	0.573080008642548	0.781383524707641	9.28901908600408	12.7416541155851	-0.412079913903204	spo0F; two-component system, response regulator, stage 0 sporulation protein F
K02491	14.0529950005814	-4.51967620654295	0.0757955641792081	0.592121033414549	15.4018720819421	15.4616140191313	0.882983003330638	0.75599167335933	0.882955776466474	16.0180916748508	9.46781744110352	0.693012533486766	kinA; two-component system, sporulation sensor kinase A [EC:2.7.13.3]
K02492	134.60192885032	-35.547828879068	5.66976316645256e-09	0.140466073031362	35.0157721072694	35.7686539644472	0.731805622605885	0.0831777496751898	0.284332860620274	125.906755163986	99.2252707265955	0.340055811891349	hemA; glutamyl-tRNA reductase [EC:1.2.1.70]
K02493	622.096689181942	-14.7826695092118	2.87119793017008e-62	0.502014514571438	7.8640402837923	21.3055081369687	0.860178233263437	0.48671406765797	0.725433024996243	622.582361413706	605.711520413357	0.0395594818564573	hemK, prmC, HEMK; release factor glutamine methyltransferase [EC:2.1.1.297]
K02495	321.720542470505	-49.9455310073263	6.09409538236004e-11	0.281821797284842	85.132315032578	87.1889064307078	0.779199481987953	0.560749763174	0.772947155569341	293.657563054487	272.024022644107	0.109951519091628	hemN, hemZ; oxygen-independent coproporphyrinogen III oxidase [EC:1.3.98.3]
K02499	267.717939425309	3.67851272094123	2.5757598624323e-27	0.865487717461219	20.9287859649681	17.4599136503632	0.969977941240316	0.653473189038171	0.824533836152213	270.745918095097	272.19906280865	-0.00768981134709202	yabN; tetrapyrrole methylase family protein / MazG family protein
K02500	617.709138078186	-8.72727152329002	1.11251564252512e-27	0.84038710434453	59.9954340649868	60.3168078477449	0.963493216631195	0.864440330644044	0.938661192130342	615.771535290562	609.025866066507	0.0158617746080847	hisF; imidazole glycerol-phosphate synthase subunit HisF [EC:4.3.2.10]
K02501	579.255863600481	-13.4464245123448	1.79165803538913e-33	0.710104467533027	31.6999914969293	31.6612349794137	0.918051522532573	0.829777832715639	0.920054587663868	580.667949048032	565.831722095966	0.0372652888619023	hisH; imidazole glycerol-phosphate synthase subunit HisH [EC:4.3.2.10]
K02502	341.141929904396	-14.9388249872262	6.82348761177821e-40	0.458699837552954	0.160314041350428	0.0179826632333535	0.845668985492239	0.382885326465847	0.646350912342347	341.11872869518	326.214300342482	0.0642316335661913	hisZ; ATP phosphoribosyltransferase regulatory subunit
K02503	554.608073090017	22.7576086604776	1.84521569765102e-45	0.370621811275839	14.4817088590939	14.4031477390906	0.819642125605716	0.260369749012331	0.527345073052459	554.930991394097	577.369334648489	-0.0570697078154372	HINT1, hinT, hit; histidine triad (HIT) family protein
K02508	14.4590882674653	10.5881939594767	2.28576457382945e-05	0.0856047694119896	3.35816854334139	8.10364243518199	0.696634116640392	0.00479952284680166	0.0576675275764208	14.7750893108521	25.3225656629668	-0.733036466679005	hpaA; AraC family transcriptional regulator, 4-hydroxyphenylacetate 3-monooxygenase operon regulatory protein
K02510	33.524811321696	4.34490045730957	5.2137161976875e-08	0.619822987887171	2.7386943013698	6.96503333111091	0.889724098231296	0.5685045148973	0.778850275042032	33.5430548864805	38.338620355457	-0.18676768041604	hpaI, hpcH; 4-hydroxy-2-oxoheptanedioate aldolase [EC:4.1.2.52]
K02517	131.882268024179	22.8395485507206	4.25552484302996e-06	0.504246517372564	47.8823352255349	44.4927130680948	0.861684232057498	0.349363992268995	0.617795486098194	141.508982746399	155.666129770626	-0.136499318079227	lpxL, htrB; Kdo2-lipid IVA lauroyltransferase [EC:2.3.1.241]
K02518	721.996422946271	-21.945732466635	1.01382218900479e-44	0.550713319764667	0.0835486796983635	0.0326777392035213	0.872419400837808	0.805216118609804	0.90806008431806	721.995917681062	700.057268784039	0.044445557941392	infA; translation initiation factor IF-1
K02519	842.172488645561	10.3215973629665	3.9574162568146e-71	0.647685788401155	0.298832605183953	11.8118528068373	0.901569179410133	0.311680920511501	0.582899603416336	842.179042308336	852.047141326496	-0.0167834057101845	infB, MTIF2; translation initiation factor IF-2
K02520	538.978011452183	-21.141546536577	9.81204250885514e-49	0.388910465033494	0.0463710734021972	0.0391017784443803	0.826320881521723	0.314714815633794	0.584862838753007	538.984001605604	517.836379926692	0.0576202088547446	infC, MTIF3; translation initiation factor IF-3
K02521	21.3644121574052	10.6952798039189	0.000442283300838486	0.325405996887861	0.067833083923261	10.8130292172355	0.803733881130264	0.0788014966327401	0.274130556180898	21.3625717397479	32.6441217535143	-0.585946555464027	ilvY; LysR family transcriptional regulator, positive regulator for ilvC
K02523	105.603647954233	26.507472215714	4.56202195667284e-07	0.274361986108486	26.8978698258697	24.2140690116088	0.77730442006197	0.0352383721006394	0.178618001234324	110.228574685989	131.647023471577	-0.25374180667638	ispB; octaprenyl-diphosphate synthase [EC:2.5.1.90]
K02525	36.4184985261354	1.37533942788564	3.7138180879291e-05	0.902847123206621	11.0743849412888	12.1793893224941	0.978411911664576	0.608330621825365	0.800234968181621	37.1815001236498	38.4065655637182	-0.0453815413755727	kdgR; LacI family transcriptional regulator, kdg operon repressor
K02526	57.3773519808577	-4.38408366168576	0.000286681244012345	0.816644502085554	23.852760757888	23.2430179585887	0.953900528929819	0.982339749505332	0.993491704644843	59.589987659266	53.4578313980533	0.153526918318711	kdgT; 2-keto-3-deoxygluconate permease
K02527	112.79427473265	31.2548966880935	5.69912743606194e-07	0.23648835783852	35.6764345369964	34.481700303315	0.769040013022114	0.0492415408975073	0.215267319442252	118.687354579341	143.412128458853	-0.270602837085708	kdtA, waaA; 3-deoxy-D-manno-octulosonic-acid transferase [EC:2.4.99.12 2.4.99.13 2.4.99.14 2.4.99.15]
K02528	768.166713163051	-17.4061791835137	1.22416562152953e-33	0.684541308973623	69.0796948525314	68.249405899062	0.909885605563183	0.617407826038933	0.806101120743165	752.948538458888	750.664597054939	0.00437610108028066	ksgA; 16S rRNA (adenine1518-N6/adenine1519-N6)-dimethyltransferase [EC:2.1.1.182]
K02529	3453.4406840815	272.117253989877	2.00456421215206e-25	0.483854598967859	313.36664488005	515.642081921619	0.852948210849416	0.156663766715028	0.401025754209743	3429.53959656954	3712.05864454212	-0.114167641297972	lacI, galR; LacI family transcriptional regulator
K02530	94.4954973781369	-41.1873965442779	5.00139567177144e-06	0.0948048513102914	27.1013472529299	25.252660938677	0.698318717306219	0.0182636282700094	0.116511039517918	91.428567444148	53.0879345989937	0.771327130006248	lacR; DeoR family transcriptional regulator, lactose phosphotransferase system repressor
K02532	75.7753137373573	26.556956901207	1.51873881871566e-05	0.31646095986776	19.5891488751277	32.4985874433114	0.799558098256544	0.0149111941214207	0.104297793824396	76.0156079237773	102.214718437404	-0.421692913017784	lacY; MFS transporter, OHS family, lactose permease
K02533	8.93603477934961	2.30541403816256	0.000455539024539692	0.576076865473441	0.030070914814141	3.0752096747449	0.879989071518554	0.875176686310107	0.945230288032788	8.93636467259154	11.3733162886395	-0.312086929122852	lasT; tRNA/rRNA methyltransferase [EC:2.1.1.-]
K02535	16.7441873694842	21.3139837328	0.00020185607576655	0.00701018827170964	0.0456657797341172	4.9358364202151	0.638703613313561	2.22915459584581e-05	0.00224792642402135	16.7439143439523	38.4604440815926	-1.14621579548304	lpxC; UDP-3-O-[3-hydroxymyristoyl] N-acetylglucosamine deacetylase [EC:3.5.1.108]
K02536	120.544096695989	22.0449067691587	1.27397646895994e-06	0.450114555331364	41.400428933231	38.3159822191688	0.843495691967211	0.158521328997359	0.40282344266878	126.971295950364	142.833206749923	-0.168384755724388	lpxD; UDP-3-O-[3-hydroxymyristoyl] glucosamine N-acyltransferase [EC:2.3.1.191]
K02538	8.74018676228342	3.39666665605913	0.0161258893402468	0.501759244776516	0.517854443723079	0.0818921999451857	0.860178233263437	0.125802319804323	0.351316013303924	8.76513932106245	12.1490841806154	-0.423457765092873	manR; activator of the mannose operon, transcriptional antiterminator
K02548	225.306988234534	54.2268742207103	4.80791937372085e-15	0.108873963147703	35.0673146338026	39.9635547204671	0.713190289853512	0.0603852097924464	0.239540500957199	234.340605916024	276.299169353209	-0.236549863945432	menA; 1,4-dihydroxy-2-naphthoate octaprenyltransferase [EC:2.5.1.74 2.5.1.-]
K02549	34.1161244259278	14.9040863894862	3.79942848518457e-07	0.194577475970017	0.0857111435963419	10.901841914572	0.750192014198311	0.234537288679868	0.495726093296424	34.1203009592168	49.3969518056047	-0.519115370129009	menC; O-succinylbenzoate synthase [EC:4.2.1.113]
K02551	172.627798359039	0.72018043765227	1.31050963127411e-13	0.984140979534811	18.0331790967908	49.0514933653368	0.9987679948503	0.994954903601407	0.99808041638759	171.878950322709	173.124161542752	-0.0103449798975277	menD; 2-succinyl-5-enolpyruvyl-6-hydroxy-3-cyclohexene-1-carboxylate synthase [EC:2.2.1.9]
K02552	22.2381270412664	17.0377977252152	0.00161159871482624	0.132223719339116	0.0466743236388065	6.58053102880903	0.720835702375219	0.266575269584666	0.533707645270868	22.2387096539899	39.5009426741524	-0.797360350090007	menF; menaquinone-specific isochorismate synthase [EC:5.4.4.2]
K02556	26.8298721849288	1.21926857512615	4.24141098963078e-10	0.820400748875332	0.606039924849003	0.055653441352579	0.95501434036765	0.61478897084705	0.80460086621786	26.776649833417	28.0152287817068	-0.0625971459232103	motA; chemotaxis protein MotA
K02557	81.0008265803699	-3.87292114761469	2.55914523446929e-12	0.807930952077772	5.5015551759483	14.9737438559155	0.951150657483169	0.342890280870519	0.612566692911809	80.640326046182	77.5812132811148	0.0549914636285123	motB; chemotaxis protein MotB
K02558	14.3381638607592	20.8991567393329	0.0220328950355064	0.0736281402407279	0.0277973164612088	10.8571414435352	0.696634116640392	0.0322544191134527	0.168161815024151	14.3387216146869	35.1727842526087	-1.22941975016165	mpl; UDP-N-acetylmuramate: L-alanyl-gamma-D-glutamyl-meso-diaminopimelate ligase [EC:6.3.2.45]
K02563	617.888484458485	27.8148410381341	2.08371721048985e-70	0.0787971394674299	0.0468038485285658	0.0278048937302843	0.696634116640392	0.113927618506252	0.334280730563519	617.891041454129	645.700457836615	-0.0633967156884563	murG; UDP-N-acetylglucosamine--N-acetylmuramyl-(pentapeptide) pyrophosphoryl-undecaprenol N-acetylglucosamine transferase [EC:2.4.1.227]
K02564	631.733424868521	43.9125325148441	2.03717543367513e-25	0.401428175864963	73.2443114698162	70.4290919184119	0.83364863999367	0.436719162323009	0.686145071759644	649.588322933035	672.56407423771	-0.0500585842144239	nagB, GNPDA; glucosamine-6-phosphate deaminase [EC:3.5.99.6]
K02565	9.87490533731397	4.05270241389785	0.000542995562859636	0.425483673754922	0.0516733197420396	5.09041947560775	0.840013009977674	0.625142965888103	0.811774939099699	9.87658755264197	13.7519832364087	-0.434367065215308	nagC; N-acetylglucosamine repressor
K02566	138.818096892622	-14.1260938987619	4.55255518520398e-12	0.481216937681134	25.4058421408483	25.4133363398599	0.852905133979393	0.1729964544901	0.423051955077257	143.068375570927	124.718592745989	0.19633018678982	nagD; NagD protein
K02567	23.2227066644819	-2.92679046312726	0.000156509788465052	0.662587621176882	9.61914110196956	9.87569526945363	0.903550071562051	0.403900973227978	0.663719514617332	24.4146473941589	20.3832837224964	0.247534925026243	napA; periplasmic nitrate reductase NapA [EC:1.7.99.-]
K02572	10.0334159136874	11.4158578272783	3.63415850947402e-05	0.0240152715578542	0.00881765119892933	5.77803947796286	0.643211729927685	0.00800237612669312	0.0763139424524178	10.0340708486809	21.1596906635386	-0.995939803640736	napF; ferredoxin-type protein NapF
K02573	59.4306265485251	25.6661332485673	1.88741735679756e-08	0.121836189964861	0.305767117676192	12.2175824335452	0.718393726705814	0.074566211137736	0.266050019627378	59.4525443073584	84.3597466565354	-0.496679747184265	napG; ferredoxin-type protein NapG
K02574	437.369848794637	-41.1827772464698	1.44967766669521e-40	0.144715716618312	18.7589764944629	30.1042984823836	0.731805622605885	0.0232072999166837	0.135979164037816	436.645209205439	400.998155169839	0.122527769528655	napH; ferredoxin-type protein NapH
K02575	20.6779731618918	9.52132244325422	0.00604010609620198	0.453503069836612	0.0334140215008005	10.3183823614056	0.843674354587136	0.737008836734522	0.873097005976023	20.6781903293892	30.6036495963537	-0.540638252595831	NRT, narK, nrtP, nasA; MFS transporter, NNP family, nitrate/nitrite transporter
K02584	21.9179740546394	8.28572110526982	0.00114426963897967	0.455694643520138	0.0896961434687175	8.63769207412524	0.844018047935264	0.443794369984877	0.692523399100739	21.9192769483777	30.0713512692068	-0.43648776310976	nifA; Nif-specific regulatory protein
K02587	88.7256897510097	-38.7394041843759	2.82369730090833e-11	0.00875626561098254	16.8676892882364	16.8221141798178	0.638703613313561	0.00019583834555997	0.00882885341395067	87.8474655932041	50.0030789510473	0.798889971290395	nifE; nitrogenase molybdenum-cofactor synthesis protein NifE
K02588	156.801320934469	-70.4418266273824	1.48822535433034e-15	0.00108462127144084	24.0608332663484	23.8884833363186	0.638703613313561	5.14029762353142e-06	0.00123110128083577	153.604073737358	86.3182343827394	0.823114496242024	nifH; nitrogenase iron protein NifH
K02594	25.889362244328	-11.9399523223123	3.37814428751288e-09	0.0253579545775182	4.40795653464028	3.94608816821533	0.643211729927685	0.0308762499600156	0.1631969515128	24.7364032636672	14.0122132123421	0.771539332782135	nifV; homocitrate synthase NifV [EC:2.3.3.14]
K02598	34.0546388621884	-5.91859150928744	7.75345758648854e-08	0.557601441156259	1.45982431257092	9.99414157037157	0.875591212933677	0.186229935568482	0.440462806693786	34.0464948423189	28.6214856872429	0.241467410654171	nirC; nitrite transporter
K02600	627.983233881119	-12.4438551387378	1.93651946982384e-56	0.551713914058785	20.2715886005923	17.4640744857938	0.873280391722708	0.539648985505125	0.75971157694917	628.766829289268	615.833521782783	0.0299291839722144	nusA; N utilization substance protein A
K02601	704.853169920681	-25.6477339258362	2.74926721616437e-58	0.296351657223861	0.381918541653401	0.105527709060534	0.790378961710575	0.271234055707046	0.53741928721272	704.884071564623	679.222068466916	0.0534135495797416	nusG; transcriptional antiterminator NusG
K02612	57.5547982107949	42.4733766082061	1.06788644862752e-07	0.0771511410645945	6.60393811653036	35.6889434692249	0.696634116640392	0.0028401788790245	0.0425149723929198	58.3529756694431	98.7810606184484	-0.747927836120503	paaD; ring-1,2-phenylacetyl-CoA epoxidase subunit PaaD
K02614	187.258229892607	-11.5527287821245	3.66916878937408e-20	0.580737544152921	12.1666916122238	12.0458423431325	0.880205535981083	0.577912092262503	0.784193629109849	187.119539990773	175.870849201653	0.0888781575633056	paaI; acyl-CoA thioesterase [EC:3.1.2.-]
K02617	255.245239556616	9.30397802678922	4.10634987167972e-26	0.732706676149032	14.039737383253	30.5379234501385	0.924594520992553	0.884369758383277	0.947680345113176	257.72993884494	263.877260607452	-0.0338570168757694	paaY; phenylacetic acid degradation protein
K02619	147.16713653747	5.29882987325359	2.55401104549319e-18	0.776656901122886	3.4844371879751	0.407455277243363	0.942553533483518	0.502697112942089	0.735242494959574	147.291017503257	152.420421027004	-0.0490091320641405	pabC; 4-amino-4-deoxychorismate lyase [EC:4.1.3.38]
K02621	155.217822566074	23.4855725694601	1.07484259843581e-07	0.483260825717191	45.5304517303517	44.1841089997325	0.852905133979393	0.194892048391747	0.449624521033819	164.222254048569	179.071732671522	-0.124052604029277	parC; topoisomerase IV subunit A [EC:5.99.1.-]
K02622	159.278705055982	35.3714032049178	9.54201338250543e-08	0.327289718857795	46.1885520275793	46.0538390831112	0.804099230945086	0.100173202810304	0.312040238393476	169.10921046838	194.190547977568	-0.198253776913259	parE; topoisomerase IV subunit B [EC:5.99.1.-]
K02623	7.6036157218563	6.56033690509858	0.000502346403305629	0.0818152122670338	0.00609173790446041	2.95696184639461	0.696634116640392	0.137338283323247	0.369578863549636	7.6035757465201	14.354099992473	-0.824387185835022	pcaQ; LysR family transcriptional regulator, pca operon transcriptional activator
K02636	7.01685013013887	7.3608031136655	0.00502494516077821	0.268923723752783	3.62745254132235	10.6553380600656	0.777210159629362	0.0573564667856298	0.23308689722012	7.14769190596002	9.94957177923134	-0.419527403571846	petC; cytochrome b6-f complex iron-sulfur subunit [EC:7.1.1.6]
K02647	434.698157198212	-48.7311204345735	4.22804697549984e-17	0.312650954701366	79.088455740761	71.2164046897993	0.799089831380549	0.37944711779902	0.643665938648006	425.788020319788	387.094556799922	0.137059453154958	cdaR; carbohydrate diacid regulator
K02650	171.450229353673	-42.5055072256072	8.31339649300975e-11	0.12186082071258	41.0444231438112	41.1522626148493	0.718393726705814	0.0809527330020668	0.278465774563662	164.070880891365	129.837935186428	0.334951968258132	pilA; type IV pilus assembly protein PilA
K02651	6.09849254987735	5.05505424795785	0.00349731842858144	0.249123143321773	0.022365434954412	5.61197627799327	0.772789350596672	0.119099268064663	0.341608080257326	6.09837895112995	10.9448100055223	-0.738304170278892	flp, pilA; pilus assembly protein Flp/PilA
K02652	183.60017742696	-32.0160957815228	2.31600767987526e-13	0.242431912145929	21.7839759550099	20.9444035364827	0.770331978215858	0.00211888288015442	0.0364105793576311	181.705825883779	151.625369758954	0.259287728201808	pilB; type IV pilus assembly protein PilB
K02653	236.812093858401	-52.4899723779152	4.40000339643861e-17	0.0578124980822584	30.8891391640439	30.8765962906151	0.688638154133659	0.00370412389314695	0.0491148884378517	232.286414046394	184.346917699689	0.331627326206547	pilC; type IV pilus assembly protein PilC
K02654	309.60687282115	1.59717646955133	2.00396492589817e-12	0.97178126883338	60.4892049502883	57.2557742097416	0.996591197323522	0.502697112942089	0.735242494959574	305.58946220562	312.340946329997	-0.0314095469134048	pilD, pppA; leader peptidase (prepilin peptidase) / N-methyltransferase [EC:3.4.23.43 2.1.1.-]
K02662	80.3540957978305	-10.810201797694	2.63378845263417e-09	0.480389114956039	11.0418158516583	11.0408690130889	0.852905133979393	0.121341452732686	0.344175016189232	80.5379693501629	69.5318950664301	0.208770699826553	pilM; type IV pilus assembly protein PilM
K02664	43.6200507283937	-11.0595470043621	9.56643921059846e-05	0.389488773817766	15.5440420273218	15.0377417101365	0.826320881521723	0.487705515001025	0.726628123438541	45.2879727512533	32.5605347161539	0.46205345109299	pilO; type IV pilus assembly protein PilO
K02666	15.971667397887	7.67512738477044	5.19351667382716e-06	0.117357384164921	2.82921808181447	3.85470365880483	0.718393726705814	0.0551530664464649	0.228667375005456	16.2245291718807	23.7272532076206	-0.51774224388329	pilQ; type IV pilus assembly protein PilQ
K02667	14.5324149359103	-3.68572121067208	8.55827705861097e-10	0.277579489130161	0.0514527574623275	1.88677267397567	0.778734105264764	0.0298365449500016	0.159683855095539	14.5352926976852	10.8005755559009	0.392204870651574	pilR, pehR; two-component system, NtrC family, response regulator PilR
K02668	8.55764553659585	-2.32626050704341	2.17491781493566e-10	0.175936186508804	0.000225544200588098	0.000689973112952715	0.742818314655282	0.448007884333134	0.694203887086361	8.55765490875672	6.23138660011749	0.395023297617718	pilS, pehS; two-component system, NtrC family, sensor histidine kinase PilS [EC:2.7.13.3]
K02669	259.622592690535	-46.1900847546787	2.53231297818516e-20	0.104577064861721	17.2458833360599	17.7829231101841	0.704574438402732	0.0116381572802695	0.094533791943574	258.310506422271	213.458691434478	0.273801296315924	pilT; twitching motility protein PilT
K02671	54.0121417944521	-12.5463291280854	0.000349725163112351	0.450733729574861	22.4552588930761	22.4653228480941	0.843674354587136	0.853860923189206	0.933695751427537	54.4602473477006	41.4146180622114	0.385660797600938	pilV; type IV pilus assembly protein PilV
K02674	29.2321989761097	-7.83079412961031	2.52308220448036e-09	0.204602594927699	4.65489337836389	4.96326332834204	0.754620188435076	0.164434380991768	0.411300618773144	29.3359469416523	21.5008319223453	0.428507711495439	pilY1; type IV pilus assembly protein PilY1
K02687	517.155877239696	-10.3855121940162	1.05731610746424e-33	0.757398870624559	36.7520558294782	34.9836346126494	0.93557091925149	0.635332367177401	0.81725197416039	512.626637327139	508.048158119671	0.0129139761611993	prmA; ribosomal protein L11 methyltransferase [EC:2.1.1.-]
K02688	27.6906095517126	12.941132252545	2.13725614337303e-11	0.127593611070986	0.0267635376936423	11.6800981009207	0.719651541002649	0.0843055678305794	0.286410392490904	27.6930869143193	40.4040450972937	-0.526695478601331	prpR; transcriptional regulator, propionate catabolism operon regulatory protein
K02744	117.163842733422	4.39125406881993	3.2322385919554e-05	0.888485817559075	43.4173908526882	42.8854514419251	0.973471010464536	0.376027963912858	0.640987169801634	121.951283302084	122.308217636707	-0.0041769164999168	PTS-Aga-EIIA, agaF; PTS system, N-acetylgalactosamine-specific IIA component [EC:2.7.1.-]
K02745	103.735731660333	-1.74429044747612	3.08213481874107e-05	0.948658154026986	38.6188861743811	39.3251405838861	0.992276049218969	0.57359912708836	0.781383524707641	107.521986191439	102.161610163736	0.0729746366328491	PTS-Aga-EIIB, agaV; PTS system, N-acetylgalactosamine-specific IIB component [EC:2.7.1.-]
K02746	53.1471118054125	21.7783942332241	1.08684039369959e-06	0.181424375415076	11.8644801560967	19.4727541316275	0.742818314655282	0.0204801020297502	0.126173233083606	54.4457726918381	75.7812610139327	-0.468562841789968	PTS-Aga-EIIC, agaW; PTS system, N-acetylgalactosamine-specific IIC component
K02747	61.8503144986365	22.9265201244685	7.40690849023647e-06	0.213468414528644	18.2160969644063	21.7949967871076	0.759676759451209	0.0315658834761632	0.165926564445346	63.0059464861699	85.4599373508108	-0.432923710524173	PTS-Aga-EIID, agaE; PTS system, N-acetylgalactosamine-specific IID component
K02749	74.7856129154355	-15.4072795190403	0.000438831674198934	0.544395327591119	32.349191099576	31.117073450905	0.871695755430016	0.564899710742975	0.776316440459444	76.8295334440357	60.1437580473981	0.347333018821701	PTS-Glv-EIIB, glvB, malP, aglA; PTS system, alpha-glucoside-specific IIB component [EC:2.7.1.208 2.7.1.-]
K02750	74.7856129154355	-15.4072795190403	0.000438831674198934	0.544395327591119	32.349191099576	31.117073450905	0.871695755430016	0.564899710742975	0.776316440459444	76.8295334440357	60.1437580473981	0.347333018821701	PTS-Glv-EIIC, glvC, malP, aglA; PTS system, alpha-glucoside-specific IIC component
K02755	449.426821109815	5.88783806316278	9.0971242890758e-18	0.927767063565999	56.036260344603	83.8136987754955	0.986495155556115	0.859470908260865	0.936982224880693	455.234727090464	457.412241655616	-0.00686698800816815	PTS-Bgl-EIIA, bglF, bglP; PTS system, beta-glucoside-specific IIA component [EC:2.7.1.-]
K02756	552.231654524795	-49.957882609603	3.94877104185153e-20	0.48455828038845	50.2620230292261	83.0338076650224	0.852948210849416	0.252421712752593	0.517538792545712	557.898732547536	504.873567242533	0.143768271596178	PTS-Bgl-EIIB, bglF, bglP; PTS system, beta-glucoside-specific IIB component [EC:2.7.1.-]
K02757	552.231654524795	-49.957882609603	3.94877104185153e-20	0.48455828038845	50.2620230292261	83.0338076650224	0.852948210849416	0.252421712752593	0.517538792545712	557.898732547536	504.873567242533	0.143768271596178	PTS-Bgl-EIIC, bglF, bglP; PTS system, beta-glucoside-specific IIC component
K02759	110.847497578822	7.29893997620458	5.92442328016686e-06	0.80837692962023	35.6070329554926	37.4234326743351	0.951150657483169	0.490683906188444	0.727518478090741	115.209399321075	115.75778417088	-0.00678298127521262	PTS-Cel-EIIA, celC, chbA; PTS system, cellobiose-specific IIA component [EC:2.7.1.196 2.7.1.205]
K02760	118.909664217754	5.58830652315155	5.70450078324033e-09	0.842179852992591	23.7974782108342	35.0314582504752	0.964330002482676	0.759092502119037	0.884953595412276	120.301825231504	125.502510042084	-0.0604893336955438	PTS-Cel-EIIB, celA, chbB; PTS system, cellobiose-specific IIB component [EC:2.7.1.196 2.7.1.205]
K02761	122.618476526657	9.14603710242136	6.05164619583667e-09	0.750800916427707	18.2740853014163	30.1220822824351	0.93468183370003	0.839650736652125	0.927245424452721	123.267980931151	133.336520302814	-0.112262726986173	PTS-Cel-EIIC, celB, chbC; PTS system, cellobiose-specific IIC component
K02768	551.619788548956	-46.3051419766816	6.28301351285156e-17	0.508871456920802	85.7100747119283	88.5932424919899	0.863026114910956	0.590945566919195	0.790402587237123	542.749655176265	512.20642960636	0.0833789566040165	PTS-Fru-EIIA, fruB; PTS system, fructose-specific IIA component [EC:2.7.1.202]
K02769	537.793856976697	-65.1318354324058	9.04043588402301e-15	0.364434186654437	104.467226216189	94.8916603705508	0.81945865102651	0.282404917862428	0.551848875700573	529.445553081979	477.367372099145	0.149039970339919	PTS-Fru-EIIB, fruA; PTS system, fructose-specific IIB component [EC:2.7.1.202]
K02770	525.795067254925	-52.5951499696638	2.44793304221017e-14	0.464219911207984	106.174595664161	94.0772895676131	0.847466873783208	0.463263647583235	0.705574840039331	515.655556695912	478.323891027824	0.108168359976451	PTS-Fru-EIIC, fruA; PTS system, fructose-specific IIC component
K02771	NA	NA	NA	NA	NA	NA	NA	0.0718432102624135	0.261695039663088	27.9032017981221	11.1269404355995	1.24244514084754	PTS-Fru1-EIID, levG; PTS system, fructose-specific IID component
K02773	48.6004284860161	3.08615663451147	1.35195977869495e-05	0.856408102349712	10.4745402550804	20.3278403424524	0.968093655591354	0.746743973652823	0.878443094174719	48.8690580026874	53.0090844894384	-0.114715683314265	PTS-Gat-EIIA, gatA, sgcA; PTS system, galactitol-specific IIA component [EC:2.7.1.200]
K02774	46.225884777591	3.35006400612435	0.00182993788239822	0.867263324022689	25.455201886378	24.7674867669723	0.969977941240316	0.456192769740032	0.700653584626775	47.0493001245518	51.4678311402647	-0.126528435278365	PTS-Gat-EIIB, gatB, sgcB; PTS system, galactitol-specific IIB component [EC:2.7.1.200]
K02775	56.9727378912827	10.0482274472382	5.593394202291e-15	0.245509616043475	0.878570162670264	0.0721171011993044	0.771457436597135	0.285240839510557	0.554572043385812	57.0486408487856	66.9558892979573	-0.226778099423301	PTS-Gat-EIIC, gatC, sgcC; PTS system, galactitol-specific IIC component
K02777	141.837984973587	-12.1363538890277	6.10175170306818e-09	0.672149145883179	30.6784969489536	30.9038418329125	0.906617908686305	0.514864029427291	0.742551358963259	144.158777909185	131.040927850062	0.136494316797775	PTS-Glc-EIIA, crr; PTS system, sugar-specific IIA component [EC:2.7.1.-]
K02784	23.0351784424936	4.05748754016023	0.00402220521626684	0.682834961340147	13.3681966441817	6.97162836769501	0.909885605563183	0.526499531456437	0.749874591265588	24.0565673119412	25.4158272149437	-0.07575898501195	PTS-HPR.PTSH, ptsH; phosphocarrier protein HPr
K02786	33.8688909965646	-2.40387085513579	0.00185500181632774	0.848444409380358	16.777691993913	15.8959578605916	0.967145553617398	0.802273600307731	0.906342109781611	35.273450762016	31.7675189544338	0.145993295310394	PTS-Lac-EIIA, lacF; PTS system, lactose-specific IIA component [EC:2.7.1.207]
K02787	109.448837537568	-20.8042606999216	0.000613312466807216	0.602942920423489	50.2243097405217	51.4714968494978	0.885072953875587	0.643261866006176	0.822534976742654	114.033613740536	90.6140643721399	0.327920112789903	PTS-Lac-EIIB, lacE; PTS system, lactose-specific IIB component [EC:2.7.1.207]
K02788	109.448837537568	-20.8042606999216	0.000613312466807216	0.602942920423489	50.2243097405217	51.4714968494978	0.885072953875587	0.643261866006176	0.822534976742654	114.033613740536	90.6140643721399	0.327920112789903	PTS-Lac-EIIC, lacE; PTS system, lactose-specific IIC component
K02790	142.375067028793	-0.767477372910079	1.06749203170557e-10	0.979610766408518	24.1318159564164	37.3035413719764	0.9984669867039	0.427454443918156	0.68154930848647	145.532192238163	144.18894074133	0.0132720330259337	PTS-MalGlc-EIIB, malX; PTS system, maltose/glucose-specific IIB component [EC:2.7.1.199 2.7.1.208]
K02791	142.375067028793	-0.767477372910079	1.06749203170557e-10	0.979610766408518	24.1318159564164	37.3035413719764	0.9984669867039	0.427454443918156	0.68154930848647	145.532192238163	144.18894074133	0.0132720330259337	PTS-MalGlc-EIIC, malX; PTS system, maltose/glucose-specific IIC component
K02793	88.7702075515511	-10.4670594477022	1.82616888802821e-07	0.573072238315031	20.4495238557522	20.4495532854272	0.879989071518554	0.482761650165116	0.720663281430746	91.826067627742	78.3269179011353	0.226311791293628	PTS-Man-EIIA, manX; PTS system, mannose-specific IIA component [EC:2.7.1.191]
K02794	198.154545015186	-37.1317975890887	7.87171017565764e-05	0.481460081325434	85.5172649605221	82.0797808490884	0.852905133979393	0.314714815633794	0.584862838753007	209.33438666776	161.250087710933	0.374151806136204	PTS-Man-EIIB, manX; PTS system, mannose-specific IIB component [EC:2.7.1.191]
K02795	229.958015349737	-55.3986343445012	5.07357080239574e-08	0.216565225399743	58.4496537973759	58.8393671664687	0.759676759451209	0.249810341936968	0.514663027044334	236.379698436853	174.593762970429	0.434624942630954	PTS-Man-EIIC, manY; PTS system, mannose-specific IIC component
K02796	182.582071801375	-26.6946799371762	1.22688359111282e-07	0.466890648729927	47.7253082094089	48.0849847422422	0.848293122890828	0.780845139315708	0.89506388688537	187.759233145249	155.961828000766	0.265894563441609	PTS-Man-EIID, manZ; PTS system, mannose-specific IID component
K02798	46.5691437776073	4.49771541224777	5.24608495034988e-10	0.670784168013886	3.14877277420819	9.14837893358701	0.906617908686305	0.815019205420898	0.911869662824199	46.7343528238753	51.171657426742	-0.127842604768435	PTS-Mtl-EIIA, mtlA, cmtB; PTS system, mannitol-specific IIA component [EC:2.7.1.197]
K02799	45.0124135358937	10.5344871119396	4.1953061771562e-08	0.420020828855521	0.0579208643433096	10.9576513283737	0.840013009977674	0.525117724690894	0.749441758292553	45.0127165561565	55.7159144114321	-0.300809937162818	PTS-Mtl-EIIB, mtlA, cmtA; PTS system, mannitol-specific IIB component [EC:2.7.1.197]
K02800	45.0124135358937	10.5344871119396	4.1953061771562e-08	0.420020828855521	0.0579208643433096	10.9576513283737	0.840013009977674	0.525117724690894	0.749441758292553	45.0127165561565	55.7159144114321	-0.300809937162818	PTS-Mtl-EIIC, mtlA, cmtA; PTS system, mannitol-specific IIC component
K02803	248.366886091179	-0.920859920092316	4.56721730482593e-16	0.981701238453952	31.3980800345738	51.9369527055449	0.9987679948503	0.639847646536779	0.821130670304399	250.526383749518	251.811422481331	-0.00734740994078035	PTS-Nag-EIIB, nagE; PTS system, N-acetylglucosamine-specific IIB component [EC:2.7.1.193]
K02804	248.366090886914	-1.15801244760298	4.56195049969542e-16	0.977000862698975	31.4065255421839	51.987391901471	0.998366562092939	0.648918200159378	0.823941200467441	250.526383749518	251.573172738419	-0.00598800243484502	PTS-Nag-EIIC, nagE; PTS system, N-acetylglucosamine-specific IIC component
K02805	149.021214853661	-21.08270087166	4.64720658578232e-08	0.473826460057106	43.2118922277552	42.3581438973295	0.85197200281146	0.621868199975767	0.808344281650996	144.49465363197	129.248076914402	0.159525012416247	wecE, rffA; dTDP-4-amino-4,6-dideoxygalactose transaminase [EC:2.6.1.59]
K02806	22.6152807973691	15.0761523450058	0.00331434629719556	0.354209540591513	0.0106955099073921	21.2790327872003	0.815813535021201	0.359376407532227	0.626253021220325	22.6158494754677	38.801082618303	-0.749235541689862	PTS-Ntr-EIIA, ptsN; PTS system, nitrogen regulatory IIA component [EC:2.7.1.-]
K02808	186.798699361879	-53.3060515082986	7.32185787395599e-10	0.11304195958905	42.4602679605585	39.1848862098363	0.716307342603249	0.00821581691767722	0.0769755756199001	189.053139234037	134.730191649502	0.485192447008657	PTS-Scr-EIIA, scrA, ptsS; PTS system, sucrose-specific IIA component [EC:2.7.1.211]
K02809	308.127506617321	-82.7306083110727	3.68406174853271e-10	0.103132859885932	70.0273077389869	70.0159381378206	0.704574438402732	0.0423844370833899	0.198069710857988	313.595855514764	225.541208118123	0.473451043042499	PTS-Scr-EIIB, scrA, sacP, sacX, ptsS; PTS system, sucrose-specific IIB component [EC:2.7.1.211]
K02810	308.127506617321	-82.7306083110727	3.68406174853271e-10	0.103132859885932	70.0273077389869	70.0159381378206	0.704574438402732	0.0423844370833899	0.198069710857988	313.595855514764	225.541208118123	0.473451043042499	PTS-Scr-EIIC, scrA, sacP, sacX, ptsS; PTS system, sucrose-specific IIC component
K02818	44.1408638230524	-7.63603777755518	8.37988708437668e-05	0.579111683727704	18.6548961763638	17.8436551776976	0.879989071518554	0.812432985387712	0.911869662824199	41.5905162971778	37.4934370692772	0.145365042851969	PTS-Tre-EIIB, treB; PTS system, trehalose-specific IIB component [EC:2.7.1.201]
K02819	44.1408638230524	-7.63603777755518	8.37988708437668e-05	0.579111683727704	18.6548961763638	17.8436551776976	0.879989071518554	0.812432985387712	0.911869662824199	41.5905162971778	37.4934370692772	0.145365042851969	PTS-Tre-EIIC, treB; PTS system, trehalose-specific IIC component
K02821	37.8989793323947	35.0720051627586	0.000555971760203028	0.030842400456965	12.0629249185841	16.24989535429	0.67426458142635	0.000537120917558467	0.0162465142678459	37.909564849132	73.0897387703271	-0.926438114968706	PTS-Ula-EIIA, ulaC, sgaA; PTS system, ascorbate-specific IIA component [EC:2.7.1.194]
K02822	43.1726393600116	31.4115359689838	0.000280097645991729	0.117408674080883	9.94573155548792	23.6254343119954	0.718393726705814	0.0188406176864657	0.118941098804838	43.0791820106404	75.1175279844542	-0.786009594462658	PTS-Ula-EIIB, ulaB, sgaB; PTS system, ascorbate-specific IIB component [EC:2.7.1.194]
K02823	609.509350894509	-53.2653716448416	6.00105148110831e-45	0.0930473832535201	23.2769349919312	28.0325433642203	0.698318717306219	0.0537860683992961	0.225501328343657	606.307700013465	556.811572046695	0.122617252158558	pyrDII; dihydroorotate dehydrogenase electron transfer subunit
K02824	468.822788377517	-38.7956666778215	4.22802392735811e-21	0.342498642549496	70.2397285134963	70.1366994699984	0.811840765001008	0.330174502729316	0.600773359192185	455.430077519919	430.38151593749	0.0814011692476407	pyrP, uraA; uracil permease
K02825	95.2105062858218	-2.81102146145216	3.93118159485541e-11	0.878235666671345	14.0691383114501	19.8335137013898	0.970969546517687	0.323932591198503	0.595066965231383	96.9434421170398	91.8304927740488	0.0772250310006942	pyrR; pyrimidine operon attenuation protein / uracil phosphoribosyltransferase [EC:2.4.2.9]
K02834	685.950491145188	51.9035146421766	4.60238654279524e-43	0.117438758329546	26.7841649417909	26.792817100337	0.718393726705814	0.0341539447302306	0.175175498101948	688.667475805378	737.89918671244	-0.0994550882536526	rbfA; ribosome-binding factor A
K02835	711.036778736441	-13.7525781181942	9.38288723793732e-69	0.508234950317316	0.155514955907832	12.0761092547098	0.862356252449291	0.333324464427237	0.602784024391303	711.037220105971	695.882338774507	0.0310307606003845	prfA, MTRF1, MRF1; peptide chain release factor 1
K02836	714.483836964157	-50.3838349331605	3.46803617352981e-70	0.00954605864009558	0.0985487595809352	0.0849381295713252	0.638703613313561	0.0116381572802695	0.094533791943574	714.473516126228	664.079248670806	0.105348516934695	prfB; peptide chain release factor 2
K02837	514.971631059493	9.56021328142116	5.1424855393673e-43	0.718026768058958	14.559816987058	10.9245445808738	0.918626480859993	0.400361010480769	0.661001030660193	516.709966466268	524.672110754038	-0.022012587021733	prfC; peptide chain release factor 3
K02838	543.789266142758	53.750621994952	6.4608521925338e-49	0.0218762312166524	15.2899812582166	15.2799390113477	0.643211729927685	0.000595927714144288	0.0170099967890777	544.791767902499	597.488179226303	-0.132936183916363	frr, MRRF, RRF; ribosome recycling factor
K02841	21.0331314607814	24.210808752701	0.0126335365616833	0.0782681926802878	0.0653514329811905	7.5410487246478	0.696634116640392	0.00147937135013887	0.0296803717996447	21.0331866420843	45.5757213856134	-1.07459878951428	waaC, rfaC; heptosyltransferase I [EC:2.4.-.-]
K02843	48.8097282739361	17.2678599646039	3.53355536038977e-07	0.166501388182877	13.9057025005036	15.4171711714574	0.739942807750153	0.0545765262384036	0.227323096245177	50.0952515296557	65.3243688212039	-0.375351234185648	waaF, rfaF; heptosyltransferase II [EC:2.4.-.-]
K02844	51.4415751026375	4.59165548167843	2.92723981295921e-05	0.792472789478575	13.3168453822271	19.94257047681	0.946853823826653	0.70674788578039	0.853263358005815	51.3655409409594	56.9267430733666	-0.14520445718814	waaG, rfaG; UDP-glucose:(heptosyl)LPS alpha-1,3-glucosyltransferase [EC:2.4.1.-]
K02851	284.316462253508	18.9501864883805	2.14594096012727e-15	0.646170180112011	52.9228955065133	50.1835993759942	0.900712017306701	0.844596769208439	0.928959477499063	292.898763104363	298.482122089997	-0.027136468842984	wecA, tagO, rfe; UDP-GlcNAc:undecaprenyl-phosphate/decaprenyl-phosphate GlcNAc-1-phosphate transferase [EC:2.7.8.33 2.7.8.35]
K02852	22.3182401009399	1.9019449086648	0.0118595081734232	0.867844040613525	13.5878609951761	14.3877178143876	0.969977941240316	0.94828040282478	0.980544157582192	22.6175226951691	24.7594184673611	-0.1244628390312	wecG, rffM; UDP-N-acetyl-D-mannosaminouronate:lipid I N-acetyl-D-mannosaminouronosyltransferase [EC:2.4.1.180]
K02854	50.2900201445591	23.7015511080169	4.83449717077965e-13	0.0570874339983517	0.023022999726803	14.1157037608638	0.688638154133659	0.0112262487952623	0.0929135753422145	50.2891942453655	75.1167032241703	-0.568144791808789	rhaR; AraC family transcriptional regulator, L-rhamnose operon transcriptional activator RhaR
K02855	36.9885964861603	8.41286487490724	5.31905709218115e-05	0.453052306199646	12.1069039519999	11.2994587356922	0.843674354587136	0.212793463798155	0.468578740272847	37.3423803981341	45.7218439361297	-0.284118937668435	rhaS; AraC family transcriptional regulator, L-rhamnose operon regulatory protein RhaS
K02856	57.1028421110507	0.191358410272682	4.02711095826572e-08	0.988304428808246	13.788280636708	16.0073726471623	0.999370122285336	0.771149648707597	0.88927683699294	59.6888338190869	56.8713637887844	0.0684031847153083	rhaT; L-rhamnose-H+ transport protein
K02858	31.7118155325285	1.68611583375158	0.00400060952297306	0.887650426547493	17.8780491120497	17.8786308754899	0.973471010464536	0.595372005721349	0.792175529834794	32.6139890384457	33.401402879334	-0.0332546086419204	ribB, RIB3; 3,4-dihydroxy 2-butanone 4-phosphate synthase [EC:4.1.99.12]
K02860	626.882056633195	20.6446128862171	1.07621206979876e-37	0.542949971985195	41.9299615237875	38.310283861958	0.871695755430016	0.478826734588735	0.718146398021148	631.999739128662	645.734437602889	-0.0309610553669897	rimM; 16S rRNA processing protein RimM
K02863	699.512638578134	-50.0979653301766	1.98942335388951e-44	0.0987143088758475	37.7453993047504	37.3839712124031	0.704574438402732	0.116849179962156	0.33768179307314	695.541401835945	649.310870900303	0.0990568327156681	RP-L1, MRPL1, rplA; large subunit ribosomal protein L1
K02864	713.946470536315	-31.0541170781478	1.68492996101189e-47	0.297325461665446	23.7968567128166	23.5439545139718	0.790391218765863	0.314714815633794	0.584862838753007	716.196051319842	682.863990703091	0.0686429813217685	RP-L10, MRPL10, rplJ; large subunit ribosomal protein L10
K02867	749.718407987478	-43.781311303892	1.13292453816419e-55	0.129496315314118	5.16770001033782	2.98831922023368	0.720835702375219	0.180081496544073	0.431564912293238	749.624331562649	706.195135442278	0.0859644807928116	RP-L11, MRPL11, rplK; large subunit ribosomal protein L11
K02871	679.865391425713	-57.6200709102024	1.88717791348945e-51	0.0275336882715045	22.4506690316714	22.4464082486915	0.659569628186206	0.00245542933446559	0.0389110938661809	684.988045048834	622.252434371724	0.138334136004546	RP-L13, MRPL13, rplM; large subunit ribosomal protein L13
K02874	652.277628589301	49.0683181203259	4.3334730822218e-29	0.272056194391322	58.6416521087515	58.6938268142732	0.77730442006197	0.0705417836502369	0.258428408171805	652.375319616158	701.365543292958	-0.10428633101799	RP-L14, MRPL14, rplN; large subunit ribosomal protein L14
K02876	703.870774274955	-19.8837126164502	3.67968609638423e-40	0.566778697515021	36.5558816685786	36.5500187662089	0.876177159631306	0.203746548010795	0.460623464293432	704.573379159681	683.853720711736	0.0429907056422999	RP-L15, MRPL15, rplO; large subunit ribosomal protein L15
K02878	699.425106521357	-9.60129866651353	2.79556265518571e-45	0.755280923621809	23.8914493065273	23.9687213655947	0.935392460580639	0.874395084417955	0.94465237200158	694.682543786634	689.763504686944	0.0102349780353567	RP-L16, MRPL16, rplP; large subunit ribosomal protein L16
K02879	604.079973579513	-15.241586210791	1.03523260604631e-41	0.611350613285242	29.8500722694407	26.3745634736952	0.887770455854843	0.543837144061232	0.761411741338195	605.929799405242	589.828450660326	0.0387803558657457	RP-L17, MRPL17, rplQ; large subunit ribosomal protein L17
K02881	674.659903826288	30.5666604537957	7.92558870402436e-41	0.365038664268612	29.4595300842704	29.3490031410311	0.81945865102651	0.0639285390164258	0.246205187448185	669.538981219394	705.126362873226	-0.074588433293782	RP-L18, MRPL18, rplR; large subunit ribosomal protein L18
K02884	571.484826216259	7.49834301361906	1.00916660424555e-49	0.764602331488918	0.00159596878209403	0.005603551236753	0.937904417103386	0.577913050262582	0.784193629109849	571.484758463899	578.982973627215	-0.0187682337562548	RP-L19, MRPL19, rplS; large subunit ribosomal protein L19
K02886	761.602791136026	-39.2121351660238	2.44839018994096e-44	0.223373946678102	42.0777987496238	42.0774649422032	0.763733994908333	0.203746548010795	0.460623464293432	755.151202329531	722.326292504105	0.0640147864302968	RP-L2, MRPL2, rplB; large subunit ribosomal protein L2
K02887	597.661640249842	-24.4312479755596	1.38913184518658e-50	0.345160145052729	0.0979144123162369	0.253041508715198	0.813296076424867	0.742304667700809	0.875503689328871	597.670569273761	573.221051488652	0.0601402847074798	RP-L20, MRPL20, rplT; large subunit ribosomal protein L20
K02888	658.478446532467	-12.3600689263848	4.24732726350195e-43	0.686837579223462	26.0652647708025	26.1045463442077	0.909885605563183	0.695032920663849	0.847396166714563	657.726138525469	645.926386164938	0.0260710730287016	RP-L21, MRPL21, rplU; large subunit ribosomal protein L21
K02890	757.753378209036	-28.2925500062789	2.00926985774178e-42	0.442832462664472	28.6439897057001	28.7208533018632	0.842119855198169	0.299738758205974	0.570307309555756	759.224084665708	729.423091643778	0.0576804014821178	RP-L22, MRPL22, rplV; large subunit ribosomal protein L22
K02892	779.601237843436	24.2277348156776	1.53189753812415e-40	0.531662569966719	36.3479605132446	36.3352424809442	0.870258942951919	0.518953403715612	0.745084092558347	778.520180871426	803.842112177075	-0.0461104301079354	RP-L23, MRPL23, rplW; large subunit ribosomal protein L23
K02895	653.737065075186	44.3832537622061	1.45368485733199e-26	0.386790594868444	68.6359258543602	64.7454768609886	0.826320881521723	0.129127408946799	0.355982900060527	652.525480082119	700.352544529149	-0.101873087848113	RP-L24, MRPL24, rplX; large subunit ribosomal protein L24
K02897	198.553949855986	14.5029793647868	7.6255279936218e-25	0.414678555672187	11.1906949980064	11.1830535284073	0.840013009977674	0.531321405504817	0.75324588453365	199.202870277181	213.026085213848	-0.096252158659515	RP-L25, rplY; large subunit ribosomal protein L25
K02899	701.350572776881	-22.307749484893	1.14929627278828e-46	0.477618155911441	15.7843881833384	15.7897430701909	0.852905133979393	0.490683906188444	0.727518478090741	698.857184108178	679.139222461754	0.0412212300903312	RP-L27, MRPL27, rpmA; large subunit ribosomal protein L27
K02902	620.632214915459	13.865721179293	1.52657550934525e-36	0.736693829296808	13.9901020780411	15.9677804894026	0.926565872858165	0.676439415328711	0.837787924867363	620.906919172158	634.768996491506	-0.031796186875387	RP-L28, MRPL28, rpmB; large subunit ribosomal protein L28
K02904	787.1894286201	23.2313216140231	3.16910758152439e-40	0.579918655069146	24.0205367843861	23.9381371626924	0.879989071518554	0.386342557875361	0.650182117601398	783.307851917729	810.347590755651	-0.0488906049089662	RP-L29, rpmC; large subunit ribosomal protein L29
K02906	717.274286783073	-2.8408699610655	2.53921375201535e-50	0.921496280243303	12.8749981734546	12.8073062877987	0.985407650117005	0.704399785152537	0.851770267183503	716.439517702293	714.344899750959	0.0042173068613386	RP-L3, MRPL3, rplC; large subunit ribosomal protein L3
K02907	963.144801154736	-24.3080824823309	7.97404204861581e-43	0.644661505571444	19.3626461940516	20.528705767244	0.900088733317214	0.800325929874283	0.904408423261059	962.579487099273	937.785063895475	0.037602686808709	RP-L30, MRPL30, rpmD; large subunit ribosomal protein L30
K02908	21.3233835541016	-10.0820102972038	4.68537445540727e-14	0.0168098803815811	0.543857275296376	3.23121903158147	0.638703613313561	0.000337407639524862	0.0131089105068109	21.4190113736206	11.3852755082026	0.84812258456368	RP-L30e, RPL30; large subunit ribosomal protein L30e
K02909	713.809922855332	-52.914019976302	2.38470694461057e-36	0.224639987341104	40.6273308992711	33.5915418937327	0.763813768050535	0.203746548010795	0.460623464293432	711.949541654107	662.748000714785	0.103141204261132	RP-L31, rpmE; large subunit ribosomal protein L31
K02911	712.347143554406	35.4808671997722	3.97602920338983e-22	0.559266672680865	93.9153909705359	90.0659576691079	0.875591212933677	0.478826734588735	0.718146398021148	714.606286833425	747.430919333563	-0.0646894464172126	RP-L32, MRPL32, rpmF; large subunit ribosomal protein L32
K02913	750.045010556067	-18.1084530413757	1.94642033329176e-38	0.706781588251497	4.35215509601083	15.5016405594767	0.917016111615949	0.854507045995922	0.933695751427537	750.22745033978	731.855913085822	0.0357127697966332	RP-L33, MRPL33, rpmG; large subunit ribosomal protein L33
K02914	833.886748097755	8.73447602592565	1.01226679220419e-24	0.904571017079146	72.3423753729672	63.1319789159583	0.978411911664576	0.869415120468053	0.941927831957472	843.729525591335	843.752827666758	-3.97892806409922e-05	RP-L34, MRPL34, rpmH; large subunit ribosomal protein L34
K02916	676.348555713866	13.0750518301658	3.70450918504694e-46	0.691330817772111	0.410005201808843	0.0517739279840069	0.911202157539578	0.604111631077801	0.796338414272492	676.401283838194	689.402587843202	-0.0274209586284392	RP-L35, MRPL35, rpmI; large subunit ribosomal protein L35
K02919	838.644708725846	71.8945844113277	1.67581792155186e-36	0.19989121559834	0.334323018172117	0.831261807395025	0.750279307270391	0.178035866176375	0.429618034753067	838.670369047469	910.557909337016	-0.118490310732081	RP-L36, MRPL36, rpmJ; large subunit ribosomal protein L36
K02926	723.981983126171	22.5295499276869	2.21269727607351e-49	0.453852737839232	13.3751947768085	13.3558122271383	0.843674354587136	0.285245693505594	0.554572043385812	722.821671079947	746.429973754631	-0.0462943974262466	RP-L4, MRPL4, rplD; large subunit ribosomal protein L4
K02931	611.969204279943	29.3782404774309	1.4483748934009e-40	0.328920988737809	31.7721581390105	31.7646731665495	0.804099230945086	0.355914772046975	0.623909152096985	613.83712056332	641.256110156236	-0.0629289737513838	RP-L5, MRPL5, rplE; large subunit ribosomal protein L5
K02933	642.394679904655	-18.1859997557387	8.32872478349624e-38	0.59053909460471	37.1697241212087	37.1944294116172	0.882983003330638	0.790569178324714	0.899483696953772	639.689207667448	624.097443709168	0.0355349139709998	RP-L6, MRPL6, rplF; large subunit ribosomal protein L6
K02935	723.439822953888	-39.1744060313798	4.12317730310155e-47	0.195396265499124	27.2121811216044	27.2316808738688	0.750192014198311	0.0901514060840581	0.29668179738801	726.226955852424	684.232298841039	0.0857937488271717	RP-L7, MRPL12, rplL; large subunit ribosomal protein L7/L12
K02939	600.524028455658	21.0033921687419	9.56353077798656e-55	0.361708881215719	0.0151045965545879	0.0119448485418813	0.818188160891619	0.451778804226857	0.696947011995699	600.525515690319	621.527724306099	-0.0494996607422123	RP-L9, MRPL9, rplI; large subunit ribosomal protein L9
K02945	938.402572134353	22.2631562677653	3.16423503437885e-48	0.582133512066621	41.9356675341122	44.8405168073832	0.881593839146505	0.263057170788093	0.52970839645821	935.946765912887	961.188303462746	-0.0383459433437216	RP-S1, rpsA; small subunit ribosomal protein S1
K02946	769.069916810284	-35.1131624342272	4.16219276753497e-54	0.245812224130264	0.0340033354134335	0.0220303368342061	0.771773630568396	0.362542477663221	0.62891026455657	769.069695756961	733.956609943785	0.0673161245749564	RP-S10, MRPS10, rpsJ; small subunit ribosomal protein S10
K02948	712.68821761497	-19.8542680985584	2.37433772479518e-46	0.525202653079737	19.7892003296451	19.7596131787426	0.869030426652463	0.320840651211083	0.590803159750538	713.013930170101	692.910859802386	0.0411928375915761	RP-S11, MRPS11, rpsK; small subunit ribosomal protein S11
K02950	697.935598203924	10.0276822959859	5.54980004120108e-52	0.726534593732148	0.101082730129329	0.0354755503431313	0.921884662418759	0.829777832715639	0.920054587663868	697.935228342973	707.953834619016	-0.0205284173426085	RP-S12, MRPS12, rpsL; small subunit ribosomal protein S12
K02952	710.538343410298	-15.9097436807732	2.19553068902791e-55	0.550291746834689	5.36705260795791	0.63014993809113	0.872419400837808	0.539648985505125	0.75971157694917	710.163106338488	694.908187571974	0.0312766346185171	RP-S13, rpsM; small subunit ribosomal protein S13
K02954	725.593440604077	46.0921164793813	2.65699445107045e-26	0.425385574378269	74.0380021793284	70.3092252777943	0.840013009977674	0.12596769370553	0.351316013303924	729.442882825944	772.095460740105	-0.0818582763645413	RP-S14, MRPS14, rpsN; small subunit ribosomal protein S14
K02956	672.187960751996	-4.63556315444736	1.35862595074708e-45	0.878378342755382	17.1253068383164	17.1113189505415	0.970969546517687	0.482761650165116	0.720663281430746	673.815902389683	667.526533558635	0.013506044957781	RP-S15, MRPS15, rpsO; small subunit ribosomal protein S15
K02959	661.006009161113	-18.9683368500197	3.47472783704297e-41	0.559747724617875	29.7907593672033	29.8682223121947	0.875591212933677	0.775995837664028	0.89270971177681	663.819102442807	642.138028705445	0.0478221424127517	RP-S16, MRPS16, rpsP; small subunit ribosomal protein S16
K02961	712.493762497029	36.8947144793386	1.55428049170422e-37	0.381764352072352	20.497678991092	20.3567116577652	0.82483088704782	0.293883640442638	0.562799655260465	714.266338856872	749.29466085106	-0.0689622039017544	RP-S17, MRPS17, rpsQ; small subunit ribosomal protein S17
K02963	766.688546682572	-34.6033714327473	1.09524189496694e-47	0.285916995276166	22.415602818204	22.4621818515138	0.779584401637718	0.418307530954148	0.672428997904795	759.963364337544	732.212663051908	0.0535842168725515	RP-S18, MRPS18, rpsR; small subunit ribosomal protein S18
K02965	875.81270185676	-42.3670448228602	3.11405009293182e-41	0.334928698854858	34.5888886744974	34.5445722544704	0.80656148430611	0.444212556103762	0.692523399100739	873.621306877229	833.478671722707	0.0677710659585954	RP-S19, rpsS; small subunit ribosomal protein S19
K02967	512.830689133376	-0.549272542120204	4.06676237647377e-58	0.975224312043922	2.36872442595208	0.167529181541048	0.998366562092939	0.874395084417955	0.94465237200158	512.676379439634	512.184742539392	0.00138104145508	RP-S2, MRPS2, rpsB; small subunit ribosomal protein S2
K02968	612.082142740273	-28.2036841947739	2.74632766887783e-39	0.424700076755713	24.6724717323408	15.6873534258733	0.840013009977674	0.599708312666113	0.792989045595771	612.119523175075	584.61333053687	0.0662028853678394	RP-S20, rpsT; small subunit ribosomal protein S20
K02970	542.709142566106	-27.9733756470191	1.27319274957498e-32	0.542476979928576	14.3071734548885	41.3452966057454	0.871695755430016	0.50673579181827	0.737490145935287	542.061530825733	518.81887097475	0.0630883216444652	RP-S21, MRPS21, rpsU; small subunit ribosomal protein S21
K02982	697.399047185861	2.37468333846748	2.33891580451706e-57	0.922934822470238	0.156290083800389	0.0181215336151196	0.985407650117005	0.954618326244897	0.982831119336498	697.395233907908	699.76124039595	-0.00487819021231784	RP-S3, rpsC; small subunit ribosomal protein S3
K02986	608.371733432752	-21.2908317173855	1.3501934742913e-60	0.298910519538086	1.12582149746955	4.48947579066814	0.791334144020151	0.400361010480769	0.661001030660193	608.355629831515	586.828471715334	0.051875829126014	RP-S4, rpsD; small subunit ribosomal protein S4
K02988	661.551501572547	31.2616785206156	7.56460948165139e-46	0.303826411101215	15.6063987437203	15.5340613092515	0.791334144020151	0.135631172791579	0.365755562376729	661.022278669733	692.797601880804	-0.0676196756220394	RP-S5, MRPS5, rpsE; small subunit ribosomal protein S5
K02990	723.175507581679	-7.80414599266307	1.89510071109965e-52	0.793979819075591	2.68701943792148	4.90296381506702	0.94717355250947	1	1	722.748801817146	714.976812757825	0.0155728477940717	RP-S6, MRPS6, rpsF; small subunit ribosomal protein S6
K02992	694.871932485283	-11.989097962748	8.94924868159556e-57	0.632442053525264	4.49360790964735	1.25199068190436	0.894880275986555	0.612961518270829	0.803031978808143	694.76905465564	682.541290575941	0.0255742980681982	RP-S7, MRPS7, rpsG; small subunit ribosomal protein S7
K02994	643.680853359375	-3.74797175692584	3.44988794627644e-35	0.919195134822972	38.5363116953164	38.5257895352109	0.985236629881547	0.780845139315708	0.89506388688537	643.22766002117	639.861196581298	0.00755686913667367	RP-S8, rpsH; small subunit ribosomal protein S8
K02996	710.101622162946	-35.869224788838	2.05169196543636e-53	0.238845916749934	10.5157178119427	21.4098120276716	0.770292690806806	0.116849179962156	0.33768179307314	709.563980269763	674.051850684552	0.0739497464336632	RP-S9, MRPS9, rpsI; small subunit ribosomal protein S9
K03040	709.27794000683	-39.2467806980488	5.56514965598062e-58	0.122414170543311	5.76501696729779	0.963774908064108	0.718393726705814	0.0612554147331933	0.241244346616235	709.686769958417	669.973299037884	0.0829399345270309	rpoA; DNA-directed RNA polymerase subunit alpha [EC:2.7.7.6]
K03043	1194.19517529686	-59.8033369053153	1.00272483104548e-68	0.153774508334617	0.118678138015847	42.7756276888428	0.735687568760947	0.106875173278999	0.322985539436217	1194.19708051556	1126.63464725654	0.083937650123195	rpoB; DNA-directed RNA polymerase subunit beta [EC:2.7.7.6]
K03046	1153.71437562911	-29.6719832143427	1.55018187005248e-69	0.331161246947872	0.131208052517528	6.53944401989821	0.806417357638973	0.699710641712763	0.848778467566732	1153.71192848939	1123.23420150033	0.0385851398815372	rpoC; DNA-directed RNA polymerase subunit beta' [EC:2.7.7.6]
K03060	358.563400873271	4.36275024563081	1.39853992037364e-20	0.920272164065781	32.233681993311	46.1000743086861	0.985236629881547	0.979821631344281	0.991988504969956	350.344841366379	355.257316518688	-0.0200231865287178	rpoZ; DNA-directed RNA polymerase subunit omega [EC:2.7.7.6]
K03070	1053.65754711093	-82.4748264030697	5.16771378342723e-61	0.0234815068062821	20.0452737264422	24.7378106511264	0.643211729927685	0.0110251908919253	0.0922457019603885	1054.21128196038	971.142837533812	0.118273644521525	secA; preprotein translocase subunit SecA
K03071	17.0177806836417	-1.51281436907617	0.0409269114373814	0.874919931407099	12.7715122203265	12.7783067894208	0.970969546517687	0.481412472234022	0.720663281430746	18.0866933727874	15.5993154053118	0.199709305705336	secB; preprotein translocase subunit SecB
K03072	64.0423610403503	4.29688172266015	5.36404647061946e-17	0.59141075446149	3.99370626136271	3.96954891816354	0.882983003330638	0.630830607238033	0.814468627673903	64.2607659939993	68.3686808358531	-0.0878668155055459	secD; preprotein translocase subunit SecD
K03073	635.41997861735	-28.329008554147	7.98053767480788e-39	0.441129451432182	22.4623931144256	16.5007263441999	0.842119855198169	0.494671083125106	0.730755431972014	635.61297348814	606.187589319176	0.0682572982770252	secE; preprotein translocase subunit SecE
K03074	74.2694432960151	9.22756202303351	5.37261078280955e-22	0.269949321934714	0.0176801138409896	1.00288522558713	0.777210159629362	0.327043876415983	0.598200949321099	74.2704809243672	83.5113747601365	-0.166738303585107	secF; preprotein translocase subunit SecF
K03075	534.961069647908	8.75412427775105	1.1570350689648e-37	0.783297638988285	22.914051764837	14.9566393703981	0.944011378927134	0.418307530954148	0.672428997904795	535.514440962563	543.871384522741	-0.0222923546456444	secG; preprotein translocase subunit SecG
K03076	683.168807547674	-15.9182367688697	6.76669747557803e-44	0.601821321022975	32.5727536048117	34.1653445491447	0.884786174539741	0.608529409520157	0.800234968181621	685.05007772692	666.789725232025	0.0389111143070766	secY; preprotein translocase subunit SecY
K03077	396.292100117737	46.6499690882971	1.18715604550947e-20	0.244309722968104	45.0822833724684	41.853721272635	0.770415693107185	0.0514718381331397	0.220379981816974	389.645503953373	443.484197223209	-0.186203059150202	araD, ulaF, sgaE, sgbE; L-ribulose-5-phosphate 4-epimerase [EC:5.1.3.4]
K03079	41.1683252225064	18.8730187426954	1.595783889188e-07	0.0761202455230338	1.68472034330534	0.140761129506695	0.696634116640392	0.0865634858665583	0.291124146823178	41.267524530364	60.0035263827297	-0.527729040424576	ulaE, sgaU, sgbU; L-ribulose-5-phosphate 3-epimerase [EC:5.1.3.22]
K03086	1002.30021034758	20.6082849343109	1.49545125212225e-26	0.783754555142116	115.233324175611	116.3822105517	0.944011378927134	0.162289609430029	0.408334723135832	1000.34349746589	1026.32324286905	-0.0369476086034019	rpoD; RNA polymerase primary sigma factor
K03088	5547.68285655271	20.5714578491206	1.96848534217411e-31	0.962448179184499	463.946667100413	555.916901586518	0.996452749791459	0.775995837664028	0.89270971177681	5579.59720517839	5601.79557706833	-0.00572717765319542	rpoE; RNA polymerase sigma-70 factor, ECF subfamily
K03089	10.0618396634533	6.51900310052097	0.00881400530822478	0.267033103276019	0.00746406609913738	2.48874445203974	0.777153754691213	0.809985131414459	0.910635556600474	10.0618260627947	16.67694174515	-0.668826197008634	rpoH; RNA polymerase sigma-32 factor
K03090	78.7964016863684	-12.1035545623307	4.42873043684807e-09	0.424921268944358	17.3779964154229	15.5612957885521	0.840013009977674	0.19928336637058	0.455912752198245	78.2489722171166	66.7714826664454	0.225238759724083	sigB; RNA polymerase sigma-B factor
K03091	1709.20777491296	-106.881335118146	2.60411556016278e-22	0.475627376794693	231.370273999255	236.888782263339	0.852287875766382	0.90938334571597	0.958404010116501	1653.56792276977	1604.1452512636	0.0437465178531713	sigH; RNA polymerase sporulation-specific sigma factor
K03092	156.276466850127	24.1704327842797	6.08705115453671e-10	0.386671419904056	37.3923724071142	36.6128459254065	0.826320881521723	0.249810341936968	0.514663027044334	164.905659467545	179.888931102349	-0.124629888607392	rpoN; RNA polymerase sigma-54 factor
K03098	25.2397671121629	27.8957833079567	0.00118383253597871	0.0647072735627526	0.0406606434598444	15.7725983448921	0.688906398711093	0.0468084145532457	0.209789291892442	25.2413950323535	53.0705395898315	-1.03864740031021	APOD; apolipoprotein D and lipocalin family protein
K03100	954.83875957568	27.5864794849956	1.74591691810245e-34	0.651787649989347	80.1385124271761	79.2091799286319	0.902068798054777	0.569300527242362	0.778850275042032	956.788902350333	984.877387205455	-0.0416938847736886	lepB; signal peptidase I [EC:3.4.21.89]
K03101	482.095361010767	67.0172491475416	1.36253428202711e-41	0.0106158491904329	24.5406488959453	21.7451500698451	0.638703613313561	0.000245013035003174	0.010533205655545	485.286442755098	550.122516918933	-0.180512815396045	lspA; signal peptidase II [EC:3.4.23.36]
K03106	634.027612178874	-10.1786521801063	7.2480098346604e-53	0.671506567421468	15.1990224987799	10.7582522937258	0.906617908686305	0.676439415328711	0.837787924867363	635.083932792987	623.998203915337	0.025358889889048	SRP54, ffh; signal recognition particle subunit SRP54 [EC:3.6.5.4]
K03110	576.407056505957	26.0280039248106	4.28586385189093e-65	0.179088293921361	0.140201980084023	12.30542036135	0.742818314655282	0.186323123604026	0.440462806693786	576.412377366809	601.749183425029	-0.0619395420883348	ftsY; fused signal recognition particle receptor
K03111	1412.34937183949	35.7902195197051	3.14046011706498e-37	0.654079118568559	85.2267411397063	75.7747641817424	0.902068798054777	0.478826734588735	0.718146398021148	1431.76758519023	1445.64372566419	-0.0139035688973986	ssb; single-strand DNA-binding protein
K03113	68.0634004464896	26.9136391644841	8.61042493352571e-05	0.157367492751686	28.891607187156	29.6464361370189	0.736164607832426	0.00667252850912963	0.0691057547215804	72.0363058887709	95.1064942450772	-0.395289194190345	EIF1, SUI1; translation initiation factor 1
K03116	352.69754364031	66.1558771106458	1.34953014542603e-10	0.217566067292128	86.4731399970526	86.6540763490252	0.759676759451209	0.192723193186385	0.447585015933472	371.811215878616	418.927745865152	-0.171628821672842	tatA; sec-independent protein translocase protein TatA
K03117	79.9188906091139	28.1259109996713	7.58550654509503e-10	0.126476772597843	13.1363963411793	20.9075335485642	0.7191484346672	0.0157160905320432	0.107421454519993	81.0451069649354	110.719481191642	-0.444671439568132	tatB; sec-independent protein translocase protein TatB
K03118	257.275293772928	39.3793584632809	2.32411406340142e-10	0.337924856061182	64.5073960758574	67.8889017725127	0.809006300955893	0.436719162323009	0.686145071759644	272.016224785588	298.679795514976	-0.134362559436235	tatC; sec-independent protein translocase protein TatC
K03146	27.8988497001879	1.32333787795801	0.000101162274153882	0.882713196932165	10.7692346063868	11.263832259782	0.972233744012826	0.805136736376655	0.90806008431806	29.0661018805996	28.5290405763966	0.0258692656245098	THI4, THI1; cysteine-dependent adenosine diphosphate thiazole synthase [EC:2.4.2.60]
K03147	532.695675155551	-11.0450777566106	1.80966791303849e-30	0.796911945189897	38.1524115194742	49.381418430355	0.948430296673461	0.560749763174	0.772947155569341	533.129115616696	524.057874217886	0.0247048718920232	thiC; phosphomethylpyrimidine synthase [EC:4.1.99.17]
K03148	120.485981389759	-7.67500068522453	7.41838214020327e-08	0.74178948600717	31.6265306006828	31.6131878181485	0.92960892949603	0.635332367177401	0.81725197416039	122.663673866093	112.907559315497	0.118404165393402	thiF; sulfur carrier protein ThiS adenylyltransferase [EC:2.7.7.73]
K03149	313.560107644053	-40.0713623318316	2.63901554796092e-36	0.0761340451886646	1.32766814765237	7.04065071541359	0.696634116640392	0.0206531029368033	0.126224386688725	313.570210654796	273.178685175372	0.198161348656886	thiG; thiazole synthase [EC:2.8.1.10]
K03150	522.064345547847	-121.243968373898	1.02779575449446e-22	0.0253253200668797	58.7028155736972	60.3344510987492	0.643211729927685	0.00137663711274534	0.0288266306887439	508.85188659781	397.906821556075	0.353904909022838	thiH; 2-iminoacetate synthase [EC:4.1.99.19]
K03151	483.145905946941	-40.1932017149803	2.16678676933813e-23	0.334707069568656	61.4808041065955	60.862109450594	0.80656148430611	0.463263647583235	0.705574840039331	475.18695126974	444.648810232151	0.0955887816900155	thiI; tRNA uracil 4-sulfurtransferase [EC:2.8.1.4]
K03152	499.711192988929	-32.6953277599732	1.5424484133931e-30	0.348064209653111	38.8609009898598	36.1186579259892	0.81337512161474	0.212890288834819	0.468578740272847	493.675569083264	468.083930376798	0.0766120064419953	thiJ; protein deglycase [EC:3.5.1.124]
K03154	502.261635529502	-64.1446710847901	1.6859882899422e-36	0.094739546669699	5.23558127988033	26.5497596262396	0.698318717306219	0.0657635926132539	0.250006038585307	501.667045930211	437.443906672675	0.197145926334818	thiS; sulfur carrier protein
K03168	769.783832899565	-13.3790026766849	1.67156370664311e-51	0.714309192108455	24.7467588439505	44.2795423116333	0.918051522532573	0.864440330644044	0.938661192130342	769.295438377681	750.759652212861	0.0351332650882465	topA; DNA topoisomerase I [EC:5.99.1.2]
K03169	2473.16177611058	-155.88931285896	3.10646759712192e-33	0.365449104523896	174.878124143587	192.894495297639	0.81945865102651	0.190572127888129	0.444474981173043	2497.80831637952	2323.44354866989	0.104348159351562	topB; DNA topoisomerase III [EC:5.99.1.2]
K03177	703.960730183585	-15.8503756740904	3.9821191883347e-61	0.58614984964818	0.188411874641478	29.0318120846072	0.882458067575136	0.255052049870068	0.520148725440182	703.955964216891	686.684672681008	0.0357780141982719	truB, PUS4, TRUB1; tRNA pseudouridine55 synthase [EC:5.4.99.25]
K03179	24.8416128561652	19.5588100273495	0.000623759824018105	0.0427593135129783	7.2892911078948	5.71218707503375	0.68081168132567	0.000523843270823556	0.0162465142678459	25.2248763617811	44.3063695319111	-0.78521628151572	ubiA; 4-hydroxybenzoate polyprenyltransferase [EC:2.5.1.39]
K03182	112.815461046419	-12.9095044265729	9.71623956149853e-06	0.624993526097569	43.1838882521439	43.7194301765752	0.893081624240393	0.685712379383454	0.842195460832499	117.695391278236	99.9556667509505	0.233212649760083	ubiD; 4-hydroxy-3-polyprenylbenzoate decarboxylase [EC:4.1.1.98]
K03183	577.972351439484	57.8209636175867	6.93220202014946e-19	0.323773878360762	89.9528039129535	93.5763125463843	0.801256469699788	0.130730184087469	0.35833910259169	597.714113747829	636.465874328352	-0.0904582150824631	ubiE; demethylmenaquinone methyltransferase / 2-methoxy-6-polyprenyl-1,4-benzoquinol methylase [EC:2.1.1.163 2.1.1.201]
K03186	112.087452892146	-21.2142021054497	1.42426095133525e-05	0.427934150316902	43.3379649087799	43.3424762761547	0.840013009977674	0.333324464427237	0.602784024391303	117.43157341031	90.7917819569866	0.367071673449863	ubiX, bsdB, PAD1; flavin prenyltransferase [EC:2.5.1.129]
K03187	28.2726809517991	5.48635832102282	5.17421484864469e-13	0.419774921877648	1.38245434326202	9.04806231610224	0.840013009977674	0.279383449660619	0.547172386288677	28.0629813799763	34.8261304827163	-0.300389237920999	ureE; urease accessory protein
K03188	30.6554088127959	5.14555720730151	1.45089844787274e-08	0.519556561757798	5.1456275155436	9.67120982804181	0.86428957664517	0.266925200678841	0.534129174413221	30.1038261135531	36.772221867671	-0.278974672517717	ureF; urease accessory protein
K03189	32.0662539903906	-1.84624449122864	1.65868808839552e-06	0.807116856363185	9.86896136790609	9.39938157037214	0.951150657483169	0.889303108694245	0.950374553793107	31.3019288082306	30.3136336559231	0.0446127408784309	ureG; urease accessory protein
K03190	40.0514952004543	-4.05721525119143	1.20458578693454e-11	0.626353696027978	6.03344792526126	10.5069801695092	0.893108616958202	0.102117415255095	0.315158198808789	39.7933378378125	34.7096708705223	0.191244315194626	ureD, ureH; urease accessory protein
K03191	27.4757746403395	-14.3445598172196	1.84555469305884e-05	0.0464268210748924	9.64201710204145	9.64169361700143	0.68081168132567	0.0130056308507673	0.0981054673624811	26.3267270681973	13.1352229234902	0.943471564326214	ureI; acid-activated urea channel
K03205	3832.69476772031	-284.723678728789	7.45683033846473e-25	0.403889574162142	416.005736265783	426.622782531115	0.834316850682366	0.440456721433559	0.689191570654716	3844.16476975377	3550.10153017556	0.11477401326933	virD4, lvhD4; type IV secretion system protein VirD4
K03208	7.89417556271198	5.95791934215412	0.000998852729123583	0.133137879727498	0.0572932253701958	2.79622055719955	0.720835702375219	0.0904497641289651	0.29668179738801	7.89610264936384	13.7726581134364	-0.721857754446097	wcaI; colanic acid biosynthesis glycosyl transferase WcaI
K03210	479.48584183808	6.70604467579567	9.65792338662571e-45	0.810489680501723	10.3340150836159	27.5030005723865	0.951173573039932	0.556497827633228	0.76902260205212	478.857440204156	489.142357329701	-0.0305852253395738	yajC; preprotein translocase subunit YajC
K03214	28.4788053092664	-4.90899297097416	0.000335698880843581	0.583330710536994	11.7097138234467	11.9565174859421	0.882036662034766	0.549861944222925	0.766685132350724	29.9305825548465	23.3710518086858	0.341937603699499	yfiF, trmG; RNA methyltransferase, TrmH family [EC:2.1.1.-]
K03215	1185.24017180188	-127.450603438482	1.57634495601177e-41	0.0377873134724529	69.4379640172616	64.0643283317622	0.68081168132567	0.0159913200966918	0.108843230214073	1164.3390591233	1060.4087085096	0.13475076343274	rumA; 23S rRNA (uracil1939-C5)-methyltransferase [EC:2.1.1.190]
K03216	512.180724186868	-7.72751013407869	3.71537900035746e-36	0.829777307795545	34.7952360368056	45.0606809862281	0.95787888008664	0.644376304849021	0.822534976742654	507.749250290031	513.097448375013	-0.0150825335761759	trmL, cspR; tRNA (cytidine/uridine-2'-O-)-methyltransferase [EC:2.1.1.207]
K03217	652.233710060998	27.1176195770422	2.55925565111658e-46	0.332309402812448	33.9854782462534	32.2169288953238	0.806417357638973	0.151187061680326	0.391187589708987	655.107260804858	679.467419563239	-0.0525822470371534	yidC, spoIIIJ, OXA1, ccfA; YidC/Oxa1 family membrane protein insertase
K03218	805.979357249972	36.6847878804691	1.20318146490967e-58	0.187750919499134	14.6291544378607	11.8581485934914	0.748067010851084	0.0235937090652512	0.137605935297587	804.33783539713	843.492139012726	-0.0684770550467855	rlmB; 23S rRNA (guanosine2251-2'-O)-methyltransferase [EC:2.1.1.185]
K03269	112.602219165159	13.0902359067424	4.25478585082371e-08	0.549020269270344	29.9256374589692	30.3614459173273	0.872419400837808	0.194892048391747	0.449624521033819	117.722400091418	125.856226649186	-0.0954819930726725	lpxH; UDP-2,3-diacylglucosamine hydrolase [EC:3.6.1.54]
K03270	167.205637271565	43.0587395188634	1.00235327312463e-21	0.0284388802715973	0.256900002925022	0.0964589761113317	0.668110544274814	0.0030841269007269	0.0442635740958258	167.226074022591	210.263006420069	-0.328369249921782	kdsC; 3-deoxy-D-manno-octulosonate 8-phosphate phosphatase (KDO 8-P phosphatase) [EC:3.1.3.45]
K03271	85.3139429219175	24.4659703801269	2.58590149302619e-17	0.127490249778077	0.0779860213474417	17.4563282041253	0.719651541002649	0.096315654319993	0.303770853789476	85.3189576559401	109.92207001795	-0.361225486510298	gmhA, lpcA; D-sedoheptulose 7-phosphate isomerase [EC:5.3.1.28]
K03272	29.6283637671667	30.1537795437466	0.000338135341378447	0.0360685970568826	0.0329128312245066	10.6995388299331	0.68081168132567	0.00331025821867067	0.0466356966689192	29.6285955654228	59.5135490163713	-0.978800069249418	gmhC, hldE, waaE, rfaE; D-beta-D-heptose 7-phosphate kinase / D-beta-D-heptose 1-phosphate adenosyltransferase [EC:2.7.1.167 2.7.7.70]
K03273	74.9309204861937	5.10675269168157	2.35963808782532e-12	0.7073726227934	0.946988595245414	4.66393342976457	0.917160092193275	0.800308695014488	0.904408423261059	75.0449336213426	80.1876978200198	-0.0942237738668232	gmhB; D-glycero-D-manno-heptose 1,7-bisphosphate phosphatase [EC:3.1.3.82 3.1.3.83]
K03274	20.3251682108406	15.6912035731926	0.00198152201909792	0.14794777331001	0.0626184153174097	7.39843122462171	0.732269062229542	0.0700601286342514	0.258428408171805	20.3254731613751	36.2411356589565	-0.799879535184199	gmhD, rfaD; ADP-L-glycero-D-manno-heptose 6-epimerase [EC:5.1.3.20]
K03276	30.1524494036448	4.08370352633528	2.82736012534654e-05	0.656222956885318	7.58206739589716	6.56960923745442	0.902277048671752	0.742269599090013	0.875503689328871	29.0258203668169	33.6865908461589	-0.207182080861057	waaR, waaT, rfaJ; UDP-glucose/galactose:(glucosyl)LPS alpha-1,2-glucosyl/galactosyltransferase [EC:2.4.1.-]
K03280	6.46210945872401	12.2268515690688	0.138070389678892	0.213803749311207	0.00227980544703544	13.2908567237891	0.759676759451209	0.190516036736114	0.444474981173043	6.46240998421168	19.2878102891544	-1.42428806188798	waaK, rfaK; UDP-N-acetylglucosamine:(glucosyl)LPS alpha-1,2-N-acetylglucosaminyltransferase [EC:2.4.1.56]
K03281	538.340602218067	52.7753708026898	2.80204189969328e-47	0.145976756846612	0.069290984859771	40.536857125177	0.731805622605885	0.0621359794127085	0.24271669022375	538.344921531889	591.397504232945	-0.135320377457722	TC.CIC; chloride channel protein, CIC family
K03282	457.714356105444	24.2902740069875	1.5443361765429e-21	0.557656053818088	52.4671662470862	52.4408694613817	0.875591212933677	0.49867551408618	0.732435634334321	459.9542215886	482.089323273346	-0.0676443477321376	mscL; large conductance mechanosensitive channel
K03284	420.802073732068	-6.25764640942417	5.29629327827333e-35	0.800144255354024	24.115402265928	24.1486661585023	0.949782913857634	0.751883618186838	0.88110642963057	419.23201760533	414.675672237712	0.015721960588892	corA; magnesium transporter
K03285	16.149696871741	-3.62771401398492	0.000922912223597304	0.515910128438065	6.20109240457848	6.19287573447747	0.864031712313261	0.291278570823002	0.560612497937592	16.555355066324	12.5202302827863	0.373041557065784	TC.GBP; general bacterial porin, GBP family
K03286	184.089302716895	67.2494997472588	2.2375598307258e-06	0.181901512768477	57.3134673558816	62.3725910648837	0.742818314655282	0.0232069529679328	0.135979164037816	192.952998189119	249.180780002306	-0.367005882966485	TC.OOP; OmpA-OmpF porin, OOP family
K03289	16.3811215902959	-2.00699353124459	0.00854104906482551	0.781953359956899	8.53419278671003	8.57208398405333	0.944011378927134	0.96424635777774	0.987897810670744	17.0071034751531	14.3643231769223	0.226873284300067	nupG; MFS transporter, NHS family, nucleoside permease
K03292	868.848928900626	-71.3060270589308	2.30221615248505e-21	0.393189912426201	129.031794592092	112.955952091242	0.826466893624866	0.467127781819192	0.706964320667907	859.783251004546	803.597427184784	0.0973648100200974	TC.GPH; glycoside/pentoside/hexuronide:cation symporter, GPH family
K03293	152.800559602059	58.1602946013451	7.33590880183258e-06	0.289763839709025	52.2025215882538	70.8646731587559	0.781458823833227	0.0122811716884135	0.0954593304462487	152.84153807435	212.560019617107	-0.472791859076257	TC.AAT; amino acid transporter, AAT family
K03294	292.791788554378	66.9589041964147	3.43947184701342e-13	0.305202566286368	46.4213308853551	91.679965183258	0.791334144020151	0.227155613350951	0.486754508176951	298.691927941925	341.708180323179	-0.193407131631123	TC.APA; basic amino acid/polyamine antiporter, APA family
K03296	989.930491023191	217.010833777923	3.07891787979858e-14	0.188430899538297	161.969536985483	205.367125794359	0.749994236599824	0.0725311502140602	0.262008145047556	1027.47806962945	1204.41563030132	-0.228987851156433	TC.HAE1; hydrophobic/amphiphilic exporter-1 (mainly G- bacteria), HAE1 family
K03297	35.8329108489675	-3.71172180151211	2.08090736242438e-06	0.722580705763684	9.59703279836177	12.979290109587	0.920633836853297	0.523724533649008	0.748568598635956	36.3285565310522	33.0160385673221	0.133485852329956	emrE, qac, mmr, smr; small multidrug resistance pump
K03298	71.3006411877986	2.43917833338998	4.87972038117833e-10	0.868929384550241	16.5879885441022	18.7530749965798	0.970128755942513	0.65575473709572	0.826868098897927	69.0135884029182	74.1710275758315	-0.102323902543004	TC.DME; drug/metabolite transporter, DME family
K03299	274.513805489217	0.479575079280171	1.96520768176173e-08	0.992247976736895	73.2073320901665	73.108252304401	0.999370122285336	0.305671165212953	0.575876059535908	277.45801027113	274.957824557667	0.0130047567923497	TC.GNTP; gluconate:H+ symporter, GntP family
K03300	57.6439783375424	3.59131795305318	3.60795489030578e-06	0.848148610318245	11.69499385627	22.3240831647167	0.967145553617398	0.628554565270007	0.814036429409003	58.3409435383894	62.1249702220116	-0.0889584300567744	TC.CITMHS; citrate-Mg2+:H+ or citrate-Ca2+:H+ symporter, CitMHS family
K03303	87.4739100483554	-5.34248916326274	0.00016275336125708	0.842113124468184	41.4425687201472	36.517488532277	0.964330002482676	0.939516331338667	0.976200424193905	91.7334937822347	82.7683162425007	0.146429146982892	lctP; lactate permease
K03305	159.994663750438	19.2238460851562	3.46042974171109e-07	0.5904117513011	40.6483145598754	36.5875126031182	0.882983003330638	0.323932591198503	0.595066965231383	164.249948807847	178.821143014918	-0.121803679174881	TC.POT; proton-dependent oligopeptide transporter, POT family
K03306	158.309558321893	36.3970445541181	5.01664899490534e-13	0.203482476011062	20.9987198292405	30.7942439607037	0.752668480966379	0.0586755293488399	0.235686193359281	157.998285094896	189.743892355934	-0.262392645463847	TC.PIT; inorganic phosphate transporter, PiT family
K03307	355.295352867598	36.2102723698215	9.96913122153633e-17	0.487476566796427	47.4124319188367	65.5452119704887	0.853583999762322	0.432999938549365	0.683947141187621	359.283509289954	389.849610782986	-0.117432639377489	TC.SSS; solute:Na+ symporter, SSS family
K03308	1284.89251552264	-184.284710876785	3.30293549567096e-29	0.0505810573678233	129.887545578307	127.267154314303	0.682114240892914	0.0151788696970929	0.105676936895877	1257.8513237502	1106.29830414929	0.185039749124992	TC.NSS; neurotransmitter:Na+ symporter, NSS family
K03309	246.971645365368	-66.5096038801413	2.89551671523226e-17	0.02346709663353	35.0767764951033	36.1630332258808	0.643211729927685	0.000751055303028105	0.0197126295972856	245.291189759968	180.693545785857	0.438536459289756	TC.DAACS; dicarboxylate/amino acid:cation (Na+ or H+) symporter, DAACS family
K03310	1467.18683486642	-162.733684877786	2.35432952645762e-31	0.0926413073149294	113.598756442908	113.539519624895	0.698318717306219	0.0157163531151835	0.107421454519993	1447.57687421722	1304.69217587222	0.149804605264043	TC.AGCS; alanine or glycine:cation symporter, AGCS family
K03311	213.531854591066	29.1062505797679	1.3665547712938e-17	0.349468448320804	24.5991232867864	37.9899473959294	0.81337512161474	0.296801542792662	0.566124197103772	217.651674085063	244.048481079354	-0.164323116570653	TC.LIVCS; branched-chain amino acid:cation transporter, LIVCS family
K03312	262.233197707347	0.573005678168626	6.03062020717079e-18	0.985513110503392	32.6603675550199	33.194198723736	0.9987679948503	0.459417393310969	0.701846003778337	256.110682544795	264.884125446229	-0.0483795132841269	gltS; glutamate:Na+ symporter, ESS family
K03313	203.154158268516	30.7859857206471	1.56270986249972e-14	0.305474447115866	36.3045547685427	37.7989310682873	0.791334144020151	0.149394284700377	0.389176681829941	210.297985777343	232.94396962573	-0.146782024740057	nhaA; Na+:H+ antiporter, NhaA family
K03315	347.713859992803	28.8932442182646	5.15839496034857e-22	0.529512388804071	34.8403420556944	61.8331511777813	0.870258942951919	0.785702979379147	0.89848218948997	351.491986401227	373.669104227142	-0.0879891583973495	nhaC; Na+:H+ antiporter, NhaC family
K03316	134.160874284401	44.7400333125736	1.78601274959494e-08	0.254821567603291	27.618291353657	53.5439044934236	0.776039731379175	0.0492415408975073	0.215267319442252	135.056043433328	174.947218160291	-0.370570757676129	TC.CPA1; monovalent cation:H+ antiporter, CPA1 family
K03319	20.1414985259467	7.96842722782244	0.000318119539843428	0.429762281796264	0.0192074182403537	10.3825595856575	0.840013009977674	0.787628403666668	0.899483696953772	20.1415206013807	28.6515203608369	-0.485021121225504	TC.DASS; divalent anion:Na+ symporter, DASS family
K03320	809.385135062019	-97.0176384162823	4.21448917229602e-22	0.168414217380025	118.070613342741	124.183802026409	0.740876398878619	0.237036779570192	0.49880556799175	769.733792403517	714.390949432462	0.107478421185345	amt, AMT, MEP; ammonium transporter, Amt family
K03321	291.859694589731	-26.9387445991873	2.57407277623915e-18	0.427733113994071	38.8085214315396	39.2831444499603	0.840013009977674	0.247217904317417	0.51290688107436	287.93513795143	264.257045366902	0.123285797395725	TC.SULP; sulfate permease, SulP family
K03322	226.553396166708	35.5118140936251	4.4349930246605e-19	0.300655178800241	18.7824310806095	42.7482930758695	0.791334144020151	0.130730184087469	0.35833910259169	229.083474648908	261.530627433132	-0.190208764106188	mntH; manganese transport protein
K03324	819.014404318073	-61.6796214629411	9.08696360869664e-23	0.376616166435283	108.343093803699	111.558965304399	0.821714180188798	0.339682363192146	0.608538015779478	807.898363948909	758.179901955801	0.0914986080940446	yjbB; phosphate:Na+ symporter
K03325	43.3927057069641	22.6998455778242	5.85765662776769e-05	0.0939146153767368	12.4047455271873	10.7135885045387	0.698318717306219	0.00489001480756386	0.0581942134862879	44.6435571332339	66.33175824969	-0.559308013501575	ACR3, arsB; arsenite transporter
K03326	57.9194287766989	26.1183617966658	5.81226851281791e-07	0.118186041140503	7.14293226988951	13.1674487363928	0.718393726705814	0.0889566956129164	0.295138650364602	58.0940576071827	84.4086754114203	-0.530210468798634	TC.DCUC, dcuC, dcuD; C4-dicarboxylate transporter, DcuC family
K03327	1883.00158949715	-109.360664083366	1.74208982626254e-40	0.24445253802135	104.936986356628	105.222482472821	0.770415693107185	0.478826734588735	0.718146398021148	1855.51991746393	1773.56290682927	0.0651315331799698	TC.MATE, SLC47A, norM, mdtK, dinF; multidrug resistance protein, MATE family
K03328	120.129927326503	43.8171210107234	5.08193335873379e-12	0.0758022486250768	25.2960845363089	29.7074129390787	0.696634116640392	0.0260314183795051	0.146694698868035	126.324534116285	156.945045356859	-0.310573365197009	TC.PST; polysaccharide transporter, PST family
K03332	123.06516709489	30.9703395811048	1.56206139581439e-08	0.240313693025611	28.5265854388107	30.5280962127724	0.770331978215858	0.0777060475135407	0.272184254179057	127.412442125582	154.710536248165	-0.277777726769541	fruA; fructan beta-fructosidase [EC:3.2.1.80]
K03335	94.3556953393595	24.8647589017779	6.0291754225177e-20	0.0854745499766497	0.077627518213492	12.260393454353	0.696634116640392	0.0488772559981408	0.215267319442252	94.3517920487634	118.884191121207	-0.329832002138825	iolE; inosose dehydratase [EC:4.2.1.44]
K03336	49.5323214403492	-16.4509499269374	5.08524841344751e-08	0.101997659524888	11.273235380525	11.2690639385293	0.704574438402732	0.494671083125106	0.730755431972014	46.6356156365414	33.0829508634128	0.481137728393194	iolD; 3D-(3,5/4)-trihydroxycyclohexane-1,2-dione acylhydrolase (decyclizing) [EC:3.7.1.22]
K03337	45.169640542075	-8.57777578893891	2.30834069094776e-07	0.346119008371906	13.0176245119024	13.0217454688495	0.81337512161474	0.642080961281527	0.822534976742654	41.9611254151708	36.5970681642682	0.191674535881508	iolB; 5-deoxy-glucuronate isomerase [EC:5.3.1.30]
K03338	31.2658338915077	-2.50834102889975	2.50330195418734e-07	0.731082067158918	8.42440412335422	8.89874814626155	0.924431097593597	0.832174871219092	0.921983677006879	29.8237026332687	29.1206941130516	0.0331172997065976	iolC; 5-dehydro-2-deoxygluconokinase [EC:2.7.1.92]
K03340	178.911130203363	-13.6322678491857	1.04281370866305e-29	0.487666545794595	0.101099145293195	20.8389519504215	0.853583999762322	0.19928336637058	0.455912752198245	178.911118839052	162.40695338266	0.138690007736899	dapdh; diaminopimelate dehydrogenase [EC:1.4.1.16]
K03364	4.66674630388955	3.63556336290229	0.00116853728221373	0.111119856389953	0.013112447029571	1.21729416769732	0.715047898267699	0.0929497679261121	0.299313874531816	4.66675598623332	8.32550876709037	-0.703564018958726	CDH1; cell division cycle 20-like protein 1, cofactor of APC complex
K03366	44.7085697110478	13.0173543540675	6.55173352760553e-05	0.471161794706477	10.7106239274408	22.4939611533173	0.850661536962857	0.151063464215112	0.391187589708987	45.2581808460903	55.45919462386	-0.286632402236624	butA, budC; meso-butanediol dehydrogenase / (S,S)-butanediol dehydrogenase / diacetyl reductase [EC:1.1.1.- 1.1.1.76 1.1.1.304]
K03367	55.0780695532807	-19.6350953929693	2.76805829974766e-05	0.16663448064878	20.6332969941338	20.633850891424	0.739942807750153	0.0183463748314516	0.116511039517918	49.9546555102822	35.433627991493	0.482206863381278	dltA; D-alanine--poly(phosphoribitol) ligase subunit 1 [EC:6.1.1.13]
K03382	21.0990406146236	-2.23826526686029	1.26105575186767e-05	0.702430992557965	6.59567135574967	6.45772311845294	0.916621443925712	0.826897354105429	0.919254615878156	19.4970726962858	18.3887885879842	0.0795786517640726	atzB; hydroxydechloroatrazine ethylaminohydrolase [EC:3.5.4.43]
K03385	50.5128504847588	26.9227844096435	6.4705037925775e-11	0.051364143319268	5.36208425649092	18.0379885092962	0.684553438761794	0.0136623025623672	0.0999121057614335	51.3805072604713	77.9719617405342	-0.59088173520827	nrfA; nitrite reductase (cytochrome c-552) [EC:1.7.2.2]
K03386	185.055863131622	86.0089507953164	2.58731724070472e-14	0.00542340528140481	19.2947154809723	14.1343600633064	0.638703613313561	0.00153549859534463	0.0300205643742889	187.495813841479	269.899065081704	-0.522863630055436	PRDX2_4, ahpC; peroxiredoxin (alkyl hydroperoxide reductase subunit C) [EC:1.11.1.15]
K03387	72.1471735059296	25.126713910187	0.000176461952648843	0.248899484424165	33.4875877982376	32.3257247144256	0.772789350596672	0.0282246865073027	0.153640749385695	77.9581417346589	95.5209055578297	-0.289240874995697	ahpF; alkyl hydroperoxide reductase subunit F [EC:1.6.4.-]
K03388	143.26559756433	-23.3684737550957	2.01016070197325e-12	0.238062915598369	29.3962189794119	29.3287427780043	0.769575634941936	0.188438791872791	0.442732955522094	141.057954945285	119.739361267268	0.234306945867624	hdrA2; heterodisulfide reductase subunit A2 [EC:1.8.7.3 1.8.98.4 1.8.98.5 1.8.98.6]
K03389	92.891227966176	-0.338814986445135	5.46713253209782e-07	0.986084708332702	26.6635626083848	26.6346600128431	0.9987679948503	0.523059489142866	0.747897000893829	94.5592524860783	92.5345279663827	0.0308461497488855	hdrB2; heterodisulfide reductase subunit B2 [EC:1.8.7.3 1.8.98.4 1.8.98.5 1.8.98.6]
K03390	104.763546553678	4.96226422711271	1.3105485714586e-09	0.803738284475487	21.6386221870164	21.6816000859684	0.951150657483169	0.683388875168313	0.842040569017677	105.149967528149	109.186492319752	-0.0537666631653509	hdrC2; heterodisulfide reductase subunit C2 [EC:1.8.7.3 1.8.98.4 1.8.98.5 1.8.98.6]
K03394	208.443502394456	-12.0682427115004	3.07021983512626e-25	0.526560813334366	14.8967772972714	12.0304245475935	0.869391760392207	0.599708312666113	0.792989045595771	209.704831126135	196.790398915544	0.0911820055271758	cobI-cbiL; precorrin-2/cobalt-factor-2 C20-methyltransferase [EC:2.1.1.130 2.1.1.151]
K03402	567.729534936173	-39.0574415898098	1.2655772721442e-39	0.220401136835159	32.5246766756706	32.8207774783846	0.761440093894341	0.172002788905826	0.421159544464616	562.893052361182	530.103734043192	0.0864035082151355	argR, ahrC; transcriptional regulator of arginine metabolism
K03404	10.5613331105862	5.90200314611	2.54395899676088e-06	0.187187587189506	0.264175001597459	5.73358713230642	0.747944505226979	0.0940541977593765	0.301015740548857	10.580374674993	16.797929788179	-0.613379395082581	chlD, bchD; magnesium chelatase subunit D [EC:6.6.1.1]
K03405	11.3425601321259	3.72636931955737	0.000151073946083704	0.370706972547645	1.95450615679804	2.57345423525723	0.819642125605716	0.11861417189071	0.340726766630585	11.4780897192722	15.0412103004317	-0.358462914690601	chlI, bchI; magnesium chelatase subunit I [EC:6.6.1.1]
K03406	493.249663782305	-178.310025424885	1.92552381224866e-07	0.0972189507751714	140.150214143005	134.589082824924	0.704574438402732	0.0106326489013087	0.089943290485243	474.949087137939	317.7471748031	0.578163919437954	mcp; methyl-accepting chemotaxis protein
K03407	119.978689675742	6.05293950510603	2.66565571386631e-09	0.803532913939172	24.7105938803076	27.8500022972211	0.951150657483169	0.518953403715612	0.745084092558347	123.172769963565	126.190921782068	-0.034604339393921	cheA; two-component system, chemotaxis family, sensor kinase CheA [EC:2.7.13.3]
K03408	28.802709186531	-2.98612972454983	3.58845950393583e-10	0.603725085073847	0.0606462625752458	0.0535608553310938	0.885200901790933	0.650112696156951	0.824533836152213	28.8048578443341	25.8214489806382	0.151333327114345	cheW; purine-binding chemotaxis protein CheW
K03410	19.3379816170021	-4.65009794786986	2.54679663810144e-07	0.342429973445086	3.05087904004128	3.3474670967889	0.811840765001008	0.579906624317293	0.7845119645708	19.1039141248333	14.7538211680537	0.348740886525551	cheC; chemotaxis protein CheC
K03411	19.7173272431688	-5.45393018731168	1.10079316079156e-08	0.223884735753799	0.00360077468471452	0.00532118566024101	0.763813768050535	0.293751399766306	0.562799655260465	19.7168353978426	14.2622475834163	0.437026029606522	cheD; chemotaxis protein CheD [EC:3.5.1.44]
K03412	34.7603653500789	-6.17441323908163	7.01683811695906e-13	0.358495655223649	0.121546416424157	4.22478820184266	0.817626308983116	0.205753776272132	0.463269975412443	34.7615091919275	28.8476638196705	0.259561003010554	cheB; two-component system, chemotaxis family, protein-glutamate methylesterase/glutaminase [EC:3.1.1.61 3.5.1.44]
K03413	141.238490086933	-14.6083291188152	3.64574933485795e-19	0.412266921667906	6.08729834811708	7.90190646908649	0.839697178940867	0.263057170788093	0.52970839645821	140.628678185011	126.77564381599	0.148330202394305	cheY; two-component system, chemotaxis family, chemotaxis protein CheY
K03415	22.1577623235583	-7.55399206044188	1.25349385436614e-11	0.0711040427828649	0.00317657069082185	0.00994689202993571	0.696634116640392	0.0482844146809665	0.213655747179519	22.1575820232733	14.6023431876413	0.565101220478316	cheV; two-component system, chemotaxis family, chemotaxis protein CheV
K03424	995.384491276547	-56.5341589158823	7.46304035643607e-47	0.163316600559452	52.1902423436523	52.6034084912609	0.738500273062327	0.140672873029709	0.375912447315095	984.001918223264	939.864711186876	0.0661286347479383	tatD; TatD DNase family protein [EC:3.1.21.-]
K03426	351.236064923532	-27.6862535927132	5.31807528973659e-31	0.342212606736691	20.5481910743754	30.6800110368828	0.811840765001008	0.142385085963207	0.378114795156624	348.312975592069	324.378684975884	0.102353591957263	E3.6.1.22, NUDT12, nudC; NAD+ diphosphatase [EC:3.6.1.22]
K03427	993.236695489854	-7.81863821067852	7.39449600693809e-23	0.927325267363703	112.760684172016	117.110552277009	0.986495155556115	0.790569178324714	0.899483696953772	1002.6201826242	984.488759070524	0.0262979842199027	hsdM; type I restriction enzyme M protein [EC:2.1.1.72]
K03429	184.690225990401	3.59185177042084	1.53759147457389e-20	0.878278411217757	13.8160912000764	25.2267286836766	0.970969546517687	0.535477038184997	0.756617997907414	183.49931507703	187.39844378167	-0.0301466150628391	ugtP; processive 1,2-diacylglycerol beta-glucosyltransferase [EC:2.4.1.315]
K03430	81.1498723893114	-2.35575898178551	3.08485650915042e-13	0.862372788946989	10.3977376474305	14.0750337924162	0.969977941240316	0.795443051789716	0.901283177182503	83.742993157227	78.6672716180268	0.0889397240950151	phnW; 2-aminoethylphosphonate-pyruvate transaminase [EC:2.6.1.37]
K03431	787.239971363827	-99.5452099092842	2.13713821230915e-38	0.0473221073988348	46.7655342241844	55.7157621453759	0.68081168132567	0.00385644367419373	0.0506092197243506	782.51376756441	688.138089613769	0.185126590973041	glmM; phosphoglucosamine mutase [EC:5.4.2.10]
K03436	427.603648572472	13.4132215574269	7.42475830124876e-41	0.617127674202715	0.700796170655256	13.0976093717335	0.888126463338779	0.790569178324714	0.899483696953772	427.565762149799	442.227086778804	-0.0485122614310131	fruR2, fruR; DeoR family transcriptional regulator, fructose operon transcriptional repressor
[truncated: 2,411 more rows]

## Sheet: A vs E KEGG MG
feature	coef_(Intercept)	coef_groupE	p.val_(Intercept)	p.val_groupE	sd_rand_intercept	sd_rand_slope	adj.p.val_groupE	wilcox.p.value	wilcox.adj.p.value	mean1	mean2	log2FC	DESCRIPTION
[truncated: 3,793 more rows]

## Sheet: E vs I KEGG MG
feature	coef_(Intercept)	coef_groupI	p.val_(Intercept)	p.val_groupI	sd_rand_intercept	sd_rand_slope	adj.p.val_groupI	wilcox.p.value	wilcox.adj.p.value	mean1	mean2	log2FC	DESCRIPTION
[truncated: 3,876 more rows]

[truncated: 4 more sheets: A vs I KEGG MT, A vs E KEGG MT, E vs I KEGG MT, LEGEND]
