# Supplementary material for: Lifetime existence of a core of mutualistic symbionts and functionally uncoupled taxa in the gut of a Mediterranean cohort
Source: Sci Rep. 2026 Jan 9;16:4921. doi: 10.1038/s41598-026-35033-3 (PMC12873169; doi:10.1038/s41598-026-35033-3)
Supplement: Supplementary file 13 — Supplementary Information 13. [file 41598_2026_35033_MOESM13_ESM.xlsx]

## Sheet: A vs I KEGG MG
feature	coef_(Intercept)	coef_groupI	p.val_(Intercept)	p.val_groupI	sd_rand_intercept	sd_rand_slope	adj.p.val_groupI	wilcox.p.value	wilcox.adj.p.value	mean1	mean2	log2FC	DESCRIPTION
99999	273.868581655782	174.540561426139	1.47540294558116e-12	0.00188028677191866	39.6404275084345	55.3817969094885	0.643376099658922	1.01690780254443e-05	0.00121012028502787	277.938574070254	443.088501359881	-0.665873294833504	Others
5034	3.67597054586461	10.6943783726725	0.0574949773349006	0.00830052152487795	0.00741395988086967	4.03220936969018	0.643376099658922	0.000382868593440402	0.0273368175716447	3.67612108680699	14.371569659772	-1.30054958966182	Alcoholism [PATH:ko05034]
5230	1818.47461402284	257.364896094606	3.28382019780028e-51	0.0111229589208974	64.2852174421005	122.06718376306	0.643376099658922	2.76217175357246e-05	0.00246523829006342	1827.76595309911	2058.07421336488	-0.170893331859935	Central carbon metabolism in cancer [PATH:ko05230]
2000	145646.858446743	4606.99769633305	8.09765029610076e-97	0.0116135352002445	909.903957915904	776.084235384893	0.643376099658922	0.00115368390911988	0.0336686912165908	145778.245285793	150254.249040347	-0.0436292782506329	Transporters [BR:ko02000]
121	1483.0685638433	-158.853003259089	4.15168834204642e-53	0.0143730038516317	26.9117121513583	29.9659718600284	0.643376099658922	0.0116381572802695	0.0814671009618863	1477.1943687359	1325.6222683388	0.155785238770564	Secondary bile acid biosynthesis [PATH:ko00121]
944	186.315481201254	109.82425481942	1.09834528581632e-18	0.0151950509371881	11.0907541420123	67.9436790738183	0.643376099658922	1.98450496471279e-06	0.000708468272402466	186.297036370084	301.967309663166	-0.686176856315658	Flavone and flavonol biosynthesis [PATH:ko00944]
591	5.79730345078604	11.0878443055085	0.0287159602610879	0.0155559762307147	0.0192982054425935	2.62723539889069	0.643376099658922	0.00966306781565972	0.072016826095117	5.79757571908265	16.7471753625281	-1.11171808844335	Linoleic acid metabolism [PATH:ko00591]
4217	3234.17878512635	-209.745980924767	7.81001519383703e-77	0.0158715340321314	45.0847329154952	99.5643416787417	0.643376099658922	0.000964524343450554	0.0336686912165908	3227.5977928297	3019.96190548507	0.0958189248853898	Necroptosis [PATH:ko04217]
537	815.012215572814	182.774551147528	7.14493453099411e-23	0.018391377619427	109.542197526786	102.549125088284	0.643376099658922	0.00216421918649477	0.0365474494856483	850.987681229579	997.026066973067	-0.227594292885258	Glycosylphosphatidylinositol (GPI)-anchored proteins [BR:ko00537]
5120	1424.67262858354	-111.191776957168	3.87590277136461e-55	0.0246069048655493	42.9369106307732	42.863308889315	0.643376099658922	0.00550567078742376	0.0578095432679495	1423.87842115067	1313.53416510244	0.116063803333455	Epithelial cell signaling in Helicobacter pylori infection [PATH:ko05120]
5323	115.834260979228	-43.235890869093	3.37524364471218e-10	0.028126515216778	25.9787217993706	25.9928959069722	0.643376099658922	0.00806365894502227	0.0698344438002564	114.282777325249	72.5550863667016	0.630116945058115	Rheumatoid arthritis [PATH:ko05323]
562	2269.45301524697	233.038761029484	8.00758248113531e-51	0.0283461751312737	79.1192180851566	106.150807728215	0.643376099658922	0.00235459758591012	0.0365474494856483	2279.99460585653	2489.9392657632	-0.12688658655991	Inositol phosphate metabolism [PATH:ko00562]
965	1.74361069055934	17.6397174030595	0.655536189785698	0.0331603121591762	0.0079944840362423	9.16269875325042	0.643376099658922	6.42146415237031e-06	0.0011462313511981	1.74357263158378	19.2119361499802	-2.08703925691371	Betalain biosynthesis [PATH:ko00965]
4626	1555.19385123677	-190.06793284807	4.60650355274822e-36	0.0367498286917409	121.368777656361	120.798220877917	0.643376099658922	0.00190499028198418	0.0365474494856483	1550.43894869862	1363.8704005711	0.184508829821757	Plant-pathogen interaction [PATH:ko04626]
4120	16.4456197208871	11.1440120034546	2.09923213369521e-08	0.0385096766098806	0.0224324377763231	5.50377023357314	0.643376099658922	0.0157332733875879	0.096841010333946	16.446071216641	27.1723544205832	-0.61747927527695	Ubiquitin mediated proteolysis [PATH:ko04120]
3016	43529.9844355514	-1503.91901149335	1.78632062632061e-80	0.0401762701434517	861.526776262566	823.891769901947	0.643376099658922	0.00970514999780565	0.072016826095117	43346.4903869278	42016.1491074054	0.0449674184166106	Transfer RNA biogenesis [BR:ko03016]
531	1725.67064236779	687.57229154844	8.38705691674665e-13	0.043188150448983	234.844561702624	385.829882762098	0.643376099658922	0.00112829351317448	0.0336686912165908	1757.621993866	2387.62660805085	-0.441166887740122	Glycosaminoglycan degradation [PATH:ko00531]
380	1021.04003581723	126.526335977578	1.04270971999971e-46	0.0432304790882869	1.26235341837334	48.3513108100511	0.643376099658922	0.0127271473512837	0.0857281434794016	1021.08494316	1148.55138982878	-0.169144700900718	Tryptophan metabolism [PATH:ko00380]
4071	35.5920193283683	21.0560595756116	2.45304544193688e-05	0.0446826190683942	11.9983490848898	11.1695130081178	0.643376099658922	0.000700534333436124	0.0336686912165908	36.9924924568684	56.5900471298733	-0.567926099337543	Sphingolipid signaling pathway [PATH:ko04071]
982	245.082239734429	91.3747597493429	2.75302440906461e-16	0.0461677634086424	0.197782021381606	40.3382433127669	0.643376099658922	0.0193065153018888	0.112990589553677	245.082793334445	332.277912581839	-0.433579982549385	Drug metabolism - cytochrome P450 [PATH:ko00982]
680	12205.8656411159	-345.589256162536	3.62523454468792e-90	0.0475419500837636	127.446793892249	80.8263174600804	0.643376099658922	0.0213565926125339	0.119129743166791	12177.9785909549	11850.2444129969	0.0393459658616581	Methane metabolism [PATH:ko00680]
5205	595.661643683624	45.5721528687615	7.14335148595929e-56	0.0491145267377233	6.69910484708323	1.26215604616397	0.643376099658922	0.037497045550149	0.157523210099879	595.554475507876	640.725887624101	-0.104856916805608	Proteoglycans in cancer [PATH:ko05205]
120	684.445178032198	-79.2423365821118	1.69429333897352e-41	0.0498330778734173	0.0462474552238934	0.0343221598807293	0.643376099658922	0.0925778923928296	0.260238642395592	684.44249342147	605.201341770473	0.176517022308804	Primary bile acid biosynthesis [PATH:ko00120]
3022	184.960215757234	-64.8272535607975	1.44621590442485e-08	0.0527313595452462	58.7439309067371	58.3184200143918	0.643376099658922	0.00203081252646078	0.0365474494856483	168.260260942966	120.667860454082	0.467675504577714	Basal transcription factors [PATH:ko03022]
970	18743.5385835561	-654.204233390651	1.02588873825497e-87	0.0537013940641436	35.8168469825705	213.960673122197	0.643376099658922	0.0621359794127085	0.21747592794448	18738.3033014702	18065.5812868196	0.0527362359020504	Aminoacyl-tRNA biosynthesis [PATH:ko00970]
405	699.907381808726	-109.881006166759	4.16989868325005e-27	0.0543056658764195	59.6778954152257	56.3956104508155	0.643376099658922	0.0174305411137851	0.103711719627021	685.444252526874	589.665934498509	0.21590641488613	Phenazine biosynthesis [PATH:ko00405]
4380	104.411730826318	-42.0871075120496	3.87604340974035e-07	0.0560700908292005	32.7108771593161	32.6715132785795	0.643376099658922	0.0323087962248003	0.149220697249851	102.660273827438	62.2774522995335	0.689468032452108	Osteoclast differentiation [PATH:ko04380]
99995	3400.17142770187	176.431026097273	1.74241496938548e-66	0.062180526525904	52.6385587379567	39.4806181691088	0.643376099658922	0.0260314183795051	0.130890371288498	3408.20201340065	3578.0156966036	-0.0700759473735272	Signaling proteins
4211	170.300298347639	81.9060033088298	5.233073411647e-08	0.0634255386738972	34.4384697041762	48.6398976769103	0.643376099658922	0.00160364339271268	0.0357812931999017	174.580190803104	253.137445782564	-0.52687411056659	Longevity regulating pathway [PATH:ko04211]
190	15217.5349358549	-611.790024649601	2.52326295119826e-78	0.0642335993440469	69.8409583186034	145.700623975211	0.643376099658922	0.00720254468914071	0.0671898679307691	15223.1862450103	14609.7575364274	0.0593236599893257	Oxidative phosphorylation [PATH:ko00190]
900	6656.94326090843	-245.064629534213	1.06525860933153e-88	0.0675121382993189	11.124904628383	135.402494148289	0.643376099658922	0.00680373815482814	0.0669077097516406	6657.11312550718	6408.32979522986	0.0549177370503295	Terpenoid backbone biosynthesis [PATH:ko00900]
4214	247.048706749387	73.5961311770731	2.37833363545354e-11	0.0675358140800186	48.3883783679854	46.4871370636891	0.643376099658922	0.00952854921147757	0.072016826095117	254.612336980344	319.876654429491	-0.325066047733217	Apoptosis - fly [PATH:ko04214]
4068	252.941901289119	101.973447334786	1.08533212682344e-13	0.070768410906652	16.776539178056	68.6228037684772	0.643376099658922	0.00385644367419373	0.0550700156674864	254.239955243599	353.92035572751	-0.471497485706384	FoxO signaling pathway [PATH:ko04068]
4122	5161.64163550227	-501.387323942443	8.98616881263296e-45	0.0732370574182154	338.357212564763	319.641724405327	0.643376099658922	0.00734006960588234	0.0671898679307691	5110.63049115986	4686.09619663314	0.125021863569397	Sulfur relay system [PATH:ko04122]
3040	41.6669729223605	25.0402192970548	5.11984246390438e-07	0.0764516761633533	9.88643731582025	18.5902508538783	0.643376099658922	0.00139045338827214	0.0336686912165908	43.1436593684146	68.2055108307151	-0.61896460210441	Spliceosome [PATH:ko03040]
910	6537.96405209584	-318.721961513487	8.16644785976147e-62	0.0774759678170408	222.073772390052	209.112871489574	0.643376099658922	0.0134229939486193	0.087127433448311	6513.71824736469	6222.00950747559	0.066063010167075	Nitrogen metabolism [PATH:ko00910]
730	8413.89294258667	-338.59234298364	1.57018373198827e-66	0.0797879868329267	248.018699582681	248.187509829529	0.643376099658922	0.0603852097924464	0.216516663957921	8379.50950213692	8075.26792696073	0.0533321124676003	Thiamine metabolism [PATH:ko00730]
240	30715.2951667417	-714.206326521091	7.87686201709041e-104	0.0822414577437413	44.8115594885845	428.588571382682	0.643376099658922	0.0398772514818785	0.15774459564251	30715.3143248151	29968.0305785179	0.0355296153498692	Pyrimidine metabolism [PATH:ko00240]
2048	23977.6061589092	-2392.96647895256	3.62656528776948e-34	0.0823406124669552	2125.86041514443	2162.99517670893	0.643376099658922	0.00539953465226007	0.0578095432679495	24246.817400153	21576.8694062267	0.1682830878067	Prokaryotic defense system [BR:ko02048]
10	19692.7938457067	-405.822201494367	6.56120308554708e-94	0.0872643453560769	160.478523704366	160.443948343139	0.643376099658922	0.0877763663280077	0.254765551049583	19679.2272335359	19286.094696091	0.0291071042638995	Glycolysis / Gluconeogenesis [PATH:ko00010]
4142	2063.56634361848	670.940679464158	1.12046517249642e-13	0.087995079573317	286.817845885499	482.373948101881	0.643376099658922	0.00762220766665851	0.0680282034249272	2098.27748082288	2697.46156809153	-0.361842867188048	Lysosome [PATH:ko04142]
524	1709.86419410299	164.602608168945	2.89300599699847e-49	0.0885634616695312	62.0253794395101	122.848386897007	0.643376099658922	0.0277749691015742	0.135831013277561	1710.59906659851	1855.09734498589	-0.116755032742256	Neomycin, kanamycin and gentamicin biosynthesis [PATH:ko00524]
592	16.131099201392	23.3224627930891	0.0572109669907829	0.0889952661046739	0.0639221867000602	6.8896481173087	0.643376099658922	0.0375283478195147	0.157523210099879	16.1317012273928	39.270452532111	-1.11815293402138	alpha-Linolenic acid metabolism [PATH:ko00592]
4013	117.425191806604	48.982786960556	1.39181695793434e-07	0.0892870710489461	27.9899975314081	31.8628665976612	0.643376099658922	0.00401434044025607	0.0551199821989006	120.478945817557	166.430508711204	-0.454430456314387	MAPK signaling pathway - fly [PATH:ko04013]
4666	35.1233615218639	18.2103224878849	2.06329847637804e-05	0.0913361156490681	12.6251819203188	13.2579777585323	0.643376099658922	0.00223188452272829	0.0365474494856483	36.655400521894	53.1226861029589	-0.494396535024777	Fc gamma R-mediated phagocytosis [PATH:ko04666]
4370	35.1233615218639	18.2103224878849	2.06329847637804e-05	0.0913361156490681	12.6251819203188	13.2579777585323	0.643376099658922	0.00223188452272829	0.0365474494856483	36.655400521894	53.1226861029589	-0.494396535024777	VEGF signaling pathway [PATH:ko04370]
99980	51868.5376875526	1414.88568451479	1.1680862095027e-83	0.091414990151212	1081.04379383985	1051.55133803072	0.643376099658922	0.00970514999780565	0.072016826095117	51995.4369009838	53240.8891597781	-0.0341472888491971	Enzymes with EC numbers
4145	22.238531427958	-7.88793891581513	2.81143510947788e-08	0.09195582680713	3.79296018799191	3.78716906645994	0.643376099658922	0.0765251997539093	0.233485992350101	21.8319848932547	14.3539462366827	0.501555813722669	Phagosome [PATH:ko04145]
270	16917.103231466	-567.827165517289	1.11487857344218e-82	0.0923682699126438	297.070903261939	417.809054256128	0.643376099658922	0.00509211881349566	0.0578095432679495	16918.7061923815	16336.0024502849	0.0505532101143715	Cysteine and methionine metabolism [PATH:ko00270]
220	9634.79887757395	-387.494160906939	3.73104287936381e-80	0.0963708395367373	106.217843748475	278.349479495942	0.643376099658922	0.00988466240521214	0.072016826095117	9629.3981847893	9232.64299093189	0.060678550595648	Arginine biosynthesis [PATH:ko00220]
4918	43.9879112170138	25.5167391889759	5.36098287758503e-07	0.0965189112097912	0.223148025888972	14.6665066540168	0.643376099658922	0.065706435508466	0.221486816631431	44.0056794831542	66.9021449339541	-0.56620518978447	Thyroid hormone synthesis [PATH:ko04918]
5016	147.47414376505	46.5787446982363	6.26780494018044e-10	0.096596061616941	28.0457287359789	24.6296925429494	0.643376099658922	0.0106326489013087	0.0759171131553444	151.597165366324	194.478368816669	-0.35190198458139	Huntington disease [PATH:ko05016]
5020	21.5200222075487	14.6273520675864	1.04612420067632e-07	0.0966979465959315	0.023074919623617	12.0259664048503	0.643376099658922	0.0402094067324045	0.15774459564251	21.5223788838686	36.2543073519468	-0.665054923768948	Prion diseases [PATH:ko05020]
4110	7.0398411582206	4.41022428272801	2.15544562059414e-05	0.0999322253847263	0.0161416205687762	1.78375293769965	0.643376099658922	0.073937092051303	0.229526450976654	7.04006568951813	11.5143703763562	-0.505077853074015	Cell cycle [PATH:ko04110]
604	643.390789161244	278.873342032258	5.26025417696656e-08	0.101548888658505	142.298403211624	204.394357271217	0.643376099658922	0.0120634196921732	0.0828200159635737	665.11699389093	902.773915834813	-0.438691684901018	Glycosphingolipid biosynthesis - ganglio series [PATH:ko00604]
4550	5.18739300655885	6.33710076565301	0.0486522026393488	0.10716303174664	1.52475139964581	2.28729626962058	0.643376099658922	0.00504594930959496	0.0578095432679495	5.26838105890918	11.6267423566015	-0.777604347389485	Signaling pathways regulating pluripotency of stem cells [PATH:ko04550]
4141	1358.10980632	-103.696175951781	2.31507314592201e-59	0.109629094778688	0.966255742360775	71.9795546316544	0.643376099658922	0.0260314183795051	0.130890371288498	1358.13649269174	1258.72427559913	0.109362203948931	Protein processing in endoplasmic reticulum [PATH:ko04141]
5014	179.133373017539	40.9360966609324	7.77764435708926e-20	0.110775744607543	11.2485962173151	27.1713886026885	0.643376099658922	0.0300952477747238	0.143253379407685	180.404166340849	221.672187779403	-0.291882849569398	Amyotrophic lateral sclerosis (ALS) [PATH:ko05014]
565	65.118734459836	22.931589457591	2.17399776046257e-11	0.113197949331106	4.18975389564828	13.7874696246709	0.643376099658922	0.103480197388712	0.27163551814537	65.4755615591168	87.8773360930901	-0.405068349947039	Ether lipid metabolism [PATH:ko00565]
4620	33.660189451872	-26.8578841193884	0.0348564121505873	0.114829530699879	31.3593438366072	31.3558782767767	0.643376099658922	0.00105856006897854	0.0336686912165908	23.8703859751743	6.80454628920801	1.39779468921873	Toll-like receptor signaling pathway [PATH:ko04620]
1003	7242.44641848536	485.012304657133	9.83960313904635e-48	0.117383884462941	272.154808287802	257.845627043619	0.643376099658922	0.00583547118557119	0.0595218060928261	7270.67550414616	7729.18348033666	-0.0881838582700471	Glycosyltransferases [BR:ko01003]
1005	6631.35397542055	797.966639051525	1.29701013231306e-29	0.121404940679072	641.791500206756	646.112641269548	0.643376099658922	0.00821581691767722	0.0698344438002564	6741.27929994959	7432.18935096303	-0.140692611077473	Lipopolysaccharide biosynthesis proteins [BR:ko01005]
5217	5.21944016150932	5.54660465854111	0.00529929676052317	0.122352541429615	0.00760084622745747	3.76675713909262	0.643376099658922	0.0721223941155234	0.227855705303025	5.2192005870296	10.7671731541931	-0.70195471667756	Basal cell carcinoma [PATH:ko05217]
4139	11.3502610927453	-4.26185097923844	5.58098276014034e-06	0.122372167928594	3.54408497379435	3.54418602204115	0.643376099658922	0.451780603324499	0.674876783786389	10.5024205169394	7.09036615470187	0.398544851672802	Mitophagy - yeast [PATH:ko04139]
4011	65.4331867476174	28.6905177893465	5.06689078717647e-09	0.123054594010126	5.85103102552266	21.4727881909977	0.643376099658922	0.0171339315493438	0.103674806154504	65.7405443956873	94.7614929946478	-0.504189690840906	MAPK signaling pathway - yeast [PATH:ko04011]
4934	59.4094394096063	20.8667860494552	1.38082406607136e-13	0.126779944600585	4.21686094142276	17.6990130125182	0.643376099658922	0.0761221853018547	0.233485992350101	59.4019592970906	80.3269263432582	-0.41354660387376	Cushing syndrome [PATH:ko04934]
5211	58.8063453966389	19.9698799270932	1.09360923030394e-13	0.130642714496322	4.13241878666173	16.9752594087309	0.643376099658922	0.077174641729165	0.233485992350101	58.9174919993841	78.7778100499496	-0.397810288825757	Renal cell carcinoma [PATH:ko05211]
513	729.958542655459	261.077407492019	6.22196814117484e-09	0.134182475489092	151.020224607346	208.620480144775	0.643376099658922	0.0196357626714611	0.113063988285671	753.717278428903	973.61173322503	-0.367759036047296	Various types of N-glycan biosynthesis [PATH:ko00513]
1054	372.081326286691	-47.5643042704943	9.74519425682635e-29	0.136131611376167	18.409009695893	8.8712086052055	0.643376099658922	0.0386715900648274	0.157523210099879	371.207353807356	322.49056062482	0.200857390290223	Nonribosomal peptide structures [PATH:ko01054]
130	2006.73370914215	291.146532883872	5.90734111282358e-24	0.137327242438103	214.468796474741	233.04895799766	0.643376099658922	0.0630269915380269	0.218452776495879	2058.22577896572	2292.82703734783	-0.155466128701806	Ubiquinone and other terpenoid-quinone biosynthesis [PATH:ko00130]
625	1682.97388902654	-150.6238378696	1.24580397036374e-37	0.138374209744457	104.426174963574	100.261533977873	0.643376099658922	0.106875173278999	0.278042060386026	1670.65268832225	1523.23511126251	0.132970239687425	Chloroalkane and chloroalkene degradation [PATH:ko00625]
4020	48.3095207515088	22.3948864342767	4.45506134364396e-05	0.138773886921462	19.8851215900898	18.7605805835955	0.643376099658922	0.00123235578305551	0.0336686912165908	49.9306586603292	70.8613220068134	-0.475873139912856	Calcium signaling pathway [PATH:ko04020]
4121	129.678553432546	48.7663447414412	1.84269500826047e-06	0.141099450860857	36.5655365462418	33.80045591744	0.643376099658922	0.00693441249526808	0.0669077097516406	134.819918716823	176.774022852341	-0.381859130366088	Ubiquitin system [BR:ko04121]
5130	21.0934891477052	16.3960204708848	0.000599479148608407	0.141302963227246	4.94811804635879	14.2191517195597	0.643376099658922	0.0142084991449941	0.0905791820493371	21.6916934868056	37.6366556845178	-0.704528393114535	Pathogenic Escherichia coli infection [PATH:ko05130]
100	202.241829492232	37.7823807459569	2.87982065051204e-18	0.142136405792564	25.9522362478264	29.7817716142032	0.643376099658922	0.0346927671477244	0.149220697249851	205.020288548625	242.41020833373	-0.237803643151074	Steroid biosynthesis [PATH:ko00100]
99993	728.828056294778	-100.195895602303	9.21339896646216e-25	0.142312702729623	65.8445147196058	64.8923645652227	0.643376099658922	0.0685973964280211	0.227838095126933	715.995818343387	632.007664747184	0.179041440158897	Cell motility
281	46.8596523595139	35.5498496898453	0.00488631728458764	0.142827032695196	0.0467084537548095	3.86912442435705	0.643376099658922	0.229593232931359	0.445403302832631	46.8599354447592	82.3894983549843	-0.768628083001133	Geraniol degradation [PATH:ko00281]
1040	151.591298317111	39.4198236959895	1.51438320322765e-12	0.143124704429527	17.8099903264404	23.1471473946202	0.643376099658922	0.0657635926132539	0.221486816631431	149.07090612963	190.950788668144	-0.349653796012625	Biosynthesis of unsaturated fatty acids [PATH:ko01040]
5204	16.8329700307753	33.335828542317	0.252776474296247	0.145714714687267	0.0992991549854364	8.62951991731411	0.643376099658922	0.219894025546013	0.433713630496831	16.8333193746722	50.4229993624526	-1.40118674827	Chemical carcinogenesis [PATH:ko05204]
340	6567.8454976887	220.240101244845	1.07466376426092e-73	0.146046987070258	0.59260665218755	0.0615347236928212	0.643376099658922	0.00952854921147757	0.072016826095117	6567.85153564858	6788.09119134855	-0.0475585499137271	Histidine metabolism [PATH:ko00340]
4216	1355.08265693689	172.73542295704	1.50443187431918e-24	0.152154416582575	184.120852707597	148.137071134434	0.643376099658922	0.0336222911448647	0.149220697249851	1381.56725312391	1507.04454766352	-0.125101163300646	Ferroptosis [PATH:ko04216]
4371	45.5371357572175	21.018694619565	0.000138793587925351	0.153005757789227	21.2541761941206	18.5380429582353	0.643376099658922	0.000653593330151736	0.0336686912165908	47.6036299371412	66.7052010906543	-0.457130002836919	Apelin signaling pathway [PATH:ko04371]
1007	24273.1977517973	-550.93598863812	5.45138755146975e-98	0.156871684442543	55.8009800103466	451.097468748026	0.643376099658922	0.0695640122376351	0.227838095126933	24266.1832400727	23658.7840165848	0.0365657380882032	Amino acid related enzymes [BR:ko01007]
561	6319.95042016563	-311.809198835981	4.73068208653501e-50	0.157356667459586	340.47910234849	340.044170283295	0.643376099658922	0.192723193186385	0.404718705691409	6207.25498791349	6007.28637647932	0.0472138768852175	Glycerolipid metabolism [PATH:ko00561]
1501	7825.08080076158	665.537057036292	6.0621531994604e-38	0.157407932691562	588.909443559182	586.167616539747	0.643376099658922	0.0843086959106836	0.250818370334284	7966.84114229157	8530.79404833682	-0.0986287490589413	beta-Lactam resistance [PATH:ko01501]
5206	1657.42410449286	-182.456235700599	3.39009251789176e-25	0.159571080491262	182.650310042922	182.402559466475	0.643376099658922	0.0346927671477244	0.149220697249851	1689.83229913432	1475.06972072146	0.195646337394888	MicroRNAs in cancer [PATH:ko05206]
4210	284.670508893072	-73.5679538066574	6.35935397543829e-09	0.162720332502382	68.4049984886718	70.5671126534966	0.643376099658922	0.0612554147331933	0.216516663957921	285.362590619185	210.675360850632	0.431358697338249	Apoptosis [PATH:ko04210]
40	8075.25934878759	401.892437897395	1.20511606907073e-58	0.163155544790682	159.158718263255	208.920361504926	0.643376099658922	0.0492415408975073	0.187013086174576	8086.92769620723	8491.108684532	-0.0703303856786695	Pentose and glucuronate interconversions [PATH:ko00040]
603	1832.23377939115	253.439856774857	2.05790400015334e-32	0.16792984645739	67.328603834294	230.465952058505	0.643376099658922	0.100173202810304	0.268885965438183	1827.56381430965	2057.01952118912	-0.170314359165666	Glycosphingolipid biosynthesis - globo and isoglobo series [PATH:ko00603]
540	2134.83652099873	529.198375203646	1.31894696309284e-10	0.168382511175327	460.69784670567	472.125146525018	0.643376099658922	0.0228263974743803	0.125369598436212	2216.15403134935	2663.45808820834	-0.264845787394872	Lipopolysaccharide biosynthesis [PATH:ko00540]
1006	2369.9877580335	123.6224249342	4.28531153286295e-54	0.171487967627218	88.754386235544	100.587989839278	0.643376099658922	0.0913581735171847	0.260238642395592	2384.74248700596	2487.98340102819	-0.061052297900112	Prenyltransferases [BR:ko01006]
4111	8.10214394276388	4.19974355170608	1.70744004708774e-06	0.173381890865674	0.0138500510283432	3.28311429282877	0.643376099658922	0.118898244607481	0.298920234682189	8.10279051471978	12.4475391836565	-0.454388381489693	Cell cycle - yeast [PATH:ko04111]
4920	1204.11970925068	179.9116568893	4.22761763046979e-20	0.177050818096649	204.557121673094	145.611045918159	0.643376099658922	0.0595252770917818	0.216516663957921	1225.89938908757	1353.48255231427	-0.142433784127307	Adipocytokine signaling pathway [PATH:ko04920]
99994	1381.30738816533	99.341471546157	7.45527587422483e-41	0.177813363357679	60.3911936471457	50.1094376235178	0.643376099658922	0.215221823452281	0.429241290348962	1391.26567922247	1481.6626149356	-0.0905897390770536	Others
590	32.2341900437837	15.5837300916342	1.59406164043548e-05	0.179794050506557	0.0500078837564989	6.85542453435364	0.643376099658922	0.639374664316965	0.824641190662924	32.2351935349916	47.7550414109111	-0.518723053209941	Arachidonic acid metabolism [PATH:ko00590]
3013	1514.64525119641	-130.360543016471	2.4966962753634e-33	0.179951065020731	135.483749847981	128.739576115057	0.643376099658922	0.115381127902599	0.292135196178921	1493.07669059871	1390.30882013908	0.102624041849779	RNA transport [PATH:ko03013]
785	364.138035034821	99.0725529187021	1.01949310722827e-07	0.180493666936464	112.455371802825	112.882207529439	0.643376099658922	0.00235459758591012	0.0365474494856483	380.397676431944	461.869788306225	-0.277568006131426	Lipoic acid metabolism [PATH:ko00785]
473	1762.09835104815	-87.9640994729835	2.75735649452103e-47	0.181795561482487	103.491404629272	103.526840753162	0.643376099658922	0.346117495139082	0.574716026812336	1742.49667365654	1674.04466299489	0.0576951366504537	D-Alanine metabolism [PATH:ko00473]
4040	30.8230991256299	20.5673897401571	0.00220822630703408	0.181818382398661	15.0527151540164	19.4454998770512	0.643376099658922	0.000936858013063336	0.0336686912165908	31.3596750592738	52.9235913127309	-0.692636356342655	Ion channels [BR:ko04040]
536	174.666101167616	45.4678093794851	4.45616910742138e-09	0.182238540609007	33.012258490535	30.8277509246151	0.643376099658922	0.124410586578176	0.308434579225062	176.5436079428	219.520625328115	-0.308624949656748	Glycosaminoglycan binding proteins [BR:ko00536]
53	1670.89054653923	161.785801280552	1.9198768873364e-38	0.182773317931056	74.4748411896385	143.740214931084	0.643376099658922	0.102812638845735	0.27163551814537	1665.53581627758	1838.43980532242	-0.14220017953964	Ascorbate and aldarate metabolism [PATH:ko00053]
4140	18.2709064511309	-5.81719246116361	6.81947478440883e-07	0.186643834734456	3.90472870509098	3.57318378598304	0.643376099658922	0.273174788824297	0.494026651178276	18.2297950156868	12.4608357626458	0.441960823205456	Autophagy - animal [PATH:ko04140]
99996	7232.89486218406	344.892286971201	1.5017571304892e-61	0.190318823908134	1.6828771478249	151.458884120833	0.643376099658922	0.203746548010795	0.420448078843086	7232.88594557787	7574.88015454992	-0.0666189569568347	General function prediction only
5202	15.282670645351	8.17909736748734	0.000349622589697193	0.19383461671788	3.97192784025344	6.33016147532279	0.643376099658922	0.0341100449767957	0.149220697249851	15.8785228047251	23.523660423301	-0.476971940252966	Transcriptional misregulation in cancer [PATH:ko05202]
99987	371.66391080359	56.489923260465	1.02821042639345e-27	0.194386919707931	5.16844348493059	47.6745948348108	0.643376099658922	0.208282043955722	0.424444979276272	372.177491389653	428.156806454616	-0.200323657061291	Cofactor metabolism
511	6015.90749685899	664.716694791453	8.67986964408196e-31	0.19520173371167	484.093908829895	637.569409620663	0.643376099658922	0.0392704921537513	0.157523210099879	6095.16024570831	6634.03131816809	-0.122151855584159	Other glycan degradation [PATH:ko00511]
1524	447.528266001725	73.0536188960044	1.56755424259358e-18	0.197196565836099	47.9609203618831	56.0724068142012	0.643376099658922	0.173996579457185	0.378760846745214	446.686286872193	516.015365971289	-0.20658728711886	Platinum drug resistance [PATH:ko01524]
364	16.5957048743227	25.3565697140511	0.161907429505136	0.197802174363354	0.111536819438432	12.829452823167	0.643376099658922	0.0014146508914534	0.0336686912165908	16.5968447563083	42.0495668642112	-1.17514366293015	Fluorobenzoate degradation [PATH:ko00364]
4964	235.367635217423	56.5368196102174	2.75046531499516e-17	0.199637390310141	17.1088661143995	59.0092337015504	0.643376099658922	0.0392704921537513	0.157523210099879	236.636959649669	283.010542769668	-0.254601134598175	Proximal tubule bicarbonate reclamation [PATH:ko04964]
563	30.6316787792377	11.4252395701493	4.33917864174316e-07	0.201271698598726	6.19736135757545	10.3720174126663	0.643376099658922	0.210439107372269	0.424444979276272	31.0290595133752	41.8524313821737	-0.392043467839078	Glycosylphosphatidylinositol (GPI)-anchor biosynthesis [PATH:ko00563]
4350	2.35578934525527	3.23425190764175	0.118583759408815	0.201569161411547	1.93058202808742	3.2806870890603	0.643376099658922	0.00962772334867208	0.072016826095117	2.48375732545167	5.52317258493888	-0.58194844485417	TGF-beta signaling pathway [PATH:ko04350]
1523	3340.70315745858	-122.872316284703	1.28395915822907e-71	0.201843482245936	40.0232497756229	105.169270250707	0.643376099658922	0.0247866184935776	0.128243808727641	3343.10147694202	3210.81010417329	0.0581852733080251	Antifolate resistance [PATH:ko01523]
623	19.256479039306	22.6530703427178	0.0789475052573475	0.207706750480672	0.111332352098772	11.3103884830953	0.648304787898584	0.00526750465220411	0.0578095432679495	19.2579187226116	42.0016085706935	-0.995341286655547	Toluene degradation [PATH:ko00623]
941	220.380837410776	-36.5851094726612	1.32106960390119e-14	0.209566856212698	41.760527156043	39.6815805449082	0.648304787898584	0.184225060648215	0.389161814505401	219.768905372604	183.426156296822	0.256146437359863	Flavonoid biosynthesis [PATH:ko00941]
945	220.380837410776	-36.5851094726612	1.32106960390119e-14	0.209566856212698	41.760527156043	39.6815805449082	0.648304787898584	0.184225060648215	0.389161814505401	219.768905372604	183.426156296822	0.256146437359863	Stilbenoid, diarylheptanoid and gingerol biosynthesis [PATH:ko00945]
3410	5828.36742439586	141.611676732006	2.39695023165494e-83	0.213282722631432	56.7752977291386	113.077841439734	0.648304787898584	0.0735429241245642	0.229526450976654	5829.36952587989	5968.18535045306	-0.0339315815097764	Base excision repair [PATH:ko03410]
99997	34583.723858011	-540.829132602199	1.22013602316096e-98	0.213452285678278	287.5203385008	461.291710800909	0.648304787898584	0.0341539447302306	0.149220697249851	34583.1896182448	34095.0050002958	0.0205083688305834	Function unknown
564	7181.87471896238	146.585092499616	1.17005751334179e-86	0.214285616168159	37.1636305373552	44.9622450057858	0.648304787898584	0.215221823452281	0.429241290348962	7178.54674465834	7327.76954350261	-0.0296674608618346	Glycerophospholipid metabolism [PATH:ko00564]
4714	1239.92972958267	160.412657919315	7.77979978930274e-20	0.22043233969195	209.199778466448	160.570728342573	0.655918116437869	0.127539939921853	0.314012127945528	1268.11846138787	1380.27786651933	-0.121934240096369	Thermogenesis [PATH:ko04714]
642	9.75168020223837	12.7216087017417	0.118364122482491	0.220476677794242	0.0584645641867391	6.97220891584192	0.655918116437869	0.203625278217794	0.420448078843086	9.75209601639	22.3683139676303	-0.957937556847297	Ethylbenzene degradation [PATH:ko00642]
3430	12722.222865229	-282.707800682727	8.54739237603495e-79	0.228028085689107	206.773186074161	169.240250676173	0.66192758564354	0.0950565432236222	0.264497604555673	12722.8117127505	12432.4987212833	0.0332916374769979	Mismatch repair [PATH:ko03430]
5133	531.655261992579	127.973791375329	3.13227663725428e-09	0.228574399284492	67.2039727240892	66.1204762530476	0.66192758564354	0.108257272811366	0.278042060386026	535.805190251294	659.600039099685	-0.298058028068308	Pertussis [PATH:ko05133]
99988	91.1768909943262	34.5697811730949	8.55498952018143e-10	0.230479431058889	0.0949731124539134	37.1605150348432	0.66192758564354	0.285245693505594	0.501638978233975	91.1822613588521	122.807794872504	-0.41526939432961	Secondary metabolism
3029	21913.1075574465	-378.989959225299	4.78718059939692e-93	0.231355528032068	2.09188269504099	108.083970124822	0.66192758564354	0.653473189038171	0.836016662611968	21913.0648890593	21522.4417601171	0.0259451777769273	Mitochondrial biogenesis [BR:ko03029]
4072	222.856191653952	34.155140318822	1.51160807042063e-16	0.233482269887848	30.9548763480026	28.1397845955264	0.66192758564354	0.0157163531151835	0.096841010333946	224.665188589548	254.695725287871	-0.178288388820727	Phospholipase D signaling pathway [PATH:ko04072]
4066	1515.12027062824	-56.1976582656597	9.07995396564616e-72	0.233621500815367	0.233776991701566	45.5640168474442	0.66192758564354	0.0134229939486193	0.087127433448311	1515.11256843434	1456.80419154468	0.0564798708603765	HIF-1 signaling pathway [PATH:ko04066]
920	5359.25455611859	-349.101650961682	1.26734167324514e-37	0.238200962510933	373.445693007463	356.277647636343	0.665052702946923	0.0392704921537513	0.157523210099879	5281.79390520808	5013.32794442966	0.0752062905107786	Sulfur metabolism [PATH:ko00920]
99978	12199.9589541632	-1009.43010831455	3.15706879372164e-30	0.238450268843715	1242.42553336734	1154.89623310979	0.665052702946923	0.595319582428484	0.794808449024855	11867.7619065452	11245.5280798541	0.0776720465655899	Cell growth
195	6690.16921080581	-393.613175192795	8.13375030258653e-44	0.246511381958415	335.716131836868	373.440487972609	0.682205917512823	0.0831777496751898	0.249533249025569	6674.80466103662	6320.98893327584	0.078531394325474	Photosynthesis [PATH:ko00195]
830	360.715860682801	55.8714144778259	1.97582203082464e-16	0.248579177645778	57.7312548983765	59.4553468973488	0.682575054700004	0.130730184087469	0.317487589926711	367.081958246368	407.882148029983	-0.150635065333655	Retinol metabolism [PATH:ko00830]
4146	2272.81408251354	169.338161066305	4.18788341739225e-32	0.250786217382676	218.554169464572	204.032651449512	0.682575054700004	0.096315654319993	0.264497604555673	2298.25941622009	2432.68423512237	-0.0818815795863282	Peroxisome [PATH:ko04146]
4612	562.396933469563	-39.7823650989152	8.01101044720034e-39	0.252380692494119	36.3711435026168	43.0328465832217	0.682575054700004	0.0578358795054364	0.212859886427225	562.398725910075	522.168832706896	0.106363674743131	Antigen processing and presentation [PATH:ko04612]
194	6730.68983203743	-386.343202261595	1.51216589910779e-43	0.258972114053039	347.215882102426	382.085798811976	0.692687239420776	0.096315654319993	0.264497604555673	6714.00418902402	6369.23025462613	0.0760121707067073	Photosynthesis proteins [BR:ko00194]
3400	50621.7826653434	-730.381525508501	6.05798163735966e-107	0.260000252331608	129.779526994243	812.301793962037	0.692687239420776	0.263057170788093	0.484079432842007	50623.8171578362	49859.4897656154	0.0219465878769444	DNA repair and recombination proteins [BR:ko03400]
3041	148.53088159166	34.9075630597439	2.65385665531363e-10	0.265004091532082	28.254007399445	38.0627135577784	0.695085944851706	0.0247866184935776	0.128243808727641	148.7764010555	183.995659879199	-0.299927656025602	Spliceosome [BR:ko03041]
480	2504.37955098657	144.682816060557	6.12666822201467e-60	0.268656489544562	1.16941900831871	176.832841459441	0.695085944851706	0.282404917862428	0.501638978233975	2504.45676294862	2642.29058353028	-0.0771824026143568	Glutathione metabolism [PATH:ko00480]
600	4938.79733463864	352.560054992423	5.01014260737624e-43	0.268685833487316	196.080971169884	396.545328424154	0.695085944851706	0.232058863660698	0.445403302832631	4950.78006378147	5271.2728193504	-0.0904311736345711	Sphingolipid metabolism [PATH:ko00600]
250	16189.0900331795	-320.832500137511	4.00113223170535e-93	0.272449454056482	77.893158851025	363.148361525203	0.695085944851706	0.133981983797417	0.318877121437853	16195.0036368195	15834.4465600804	0.0324749799772168	Alanine, aspartate and glutamate metabolism [PATH:ko00250]
4724	1755.4692542337	-74.7174084534464	2.72841025492776e-55	0.272542358561097	50.0217715005511	66.9007892657619	0.695085944851706	0.0639285390164258	0.219447004123693	1758.9533716017	1681.45224746763	0.0648723629158947	Glutamatergic synapse [PATH:ko04724]
4727	1807.77982581573	-88.6624567425544	1.55064853356122e-48	0.272582723471257	80.6840790475993	93.7491242027516	0.695085944851706	0.0320696014777539	0.149220697249851	1817.4969886356	1718.49468337957	0.080641773563034	GABAergic synapse [PATH:ko04727]
5165	676.399839598284	21.8041035458097	1.00192715024033e-59	0.275601366755897	15.3182299261518	15.3091536239523	0.697799205190463	0.168066571952283	0.37266935519854	674.813305801034	698.162186402272	-0.0488153848869254	Human papillomavirus infection [PATH:ko05165]
5142	77.287199157928	26.4057553889225	2.24222506795217e-05	0.285935596110632	27.3075460292912	30.9542898344159	0.700715146057163	0.0245838833554634	0.128243808727641	77.8861833722695	101.845224738337	-0.371732192908995	Chagas disease (American trypanosomiasis) [PATH:ko05142]
300	9631.05168093808	-198.918714701189	3.6228031979817e-84	0.286178191958456	50.6647444638397	158.173452445921	0.700715146057163	0.273997974603078	0.494026651178276	9624.37155247645	9426.97433445432	0.0298861388393343	Lysine biosynthesis [PATH:ko00300]
4213	1315.38181654887	79.7291679188852	1.10764639324465e-40	0.291032494427491	77.8043698047312	91.9170945007023	0.700715146057163	0.41107276451742	0.635294272436013	1329.93900153667	1390.76733640409	-0.0643490848035459	Longevity regulating pathway - multiple species [PATH:ko04213]
3032	24106.7914975585	-502.314270809457	5.20738139294053e-73	0.291799387286278	569.330118758876	545.697783850632	0.700715146057163	0.133981983797417	0.318877121437853	24239.263232303	23608.5066046937	0.0380332866026864	DNA replication proteins [BR:ko03032]
633	611.330604216041	-101.176985753571	4.87047150369946e-12	0.295494098111652	109.263753095731	102.968288519739	0.700715146057163	0.0277749691015742	0.135831013277561	582.952209493782	510.256744401867	0.190881704104952	Nitrotoluene degradation [PATH:ko00633]
230	35989.3505414659	-696.199762050774	4.28118752043972e-108	0.295562079140691	0.329366863358185	1109.84594618673	0.700715146057163	0.00272503234865357	0.0405348561862219	35989.32884443	35125.5971035713	0.0350428668690402	Purine metabolism [PATH:ko00230]
1059	20.2599067180403	-7.35250986026601	0.00192954977656098	0.295868951642052	11.0596246772914	11.0608214851422	0.700715146057163	0.164477387185685	0.369298284435784	21.7340166242487	12.9025627819508	0.617370390444411	Biosynthesis of enediyne antibiotics [PATH:ko01059]
4922	2659.80258471183	107.452501819966	5.32443950672479e-59	0.296120984180442	51.5400960711727	107.69509669996	0.700715146057163	0.0988738948992617	0.268885965438183	2652.01872760034	2755.03731903538	-0.0549070884855013	Glucagon signaling pathway [PATH:ko04922]
5012	19.3037045552307	-6.70658052590001	0.000465344693963931	0.296450784129352	6.45152460298819	6.45146910155265	0.700715146057163	0.351909669792055	0.58013282587248	19.7652094997653	12.596996025078	0.527725341400817	Parkinson disease [PATH:ko05012]
140	294.62965576936	72.0931266481184	1.53201784445009e-07	0.297964443975182	74.5804781249638	80.0679789565568	0.700715146057163	0.0715307998678572	0.227855705303025	306.886841612489	361.150039871543	-0.232352940461489	Steroid hormone biosynthesis [PATH:ko00140]
670	8461.44951343173	-157.512924236846	3.15180831118663e-88	0.29921796781783	23.1698432562441	127.845713476059	0.700715146057163	0.234538467418167	0.447755255980137	8462.20092773295	8291.14193530156	0.029449349995519	One carbon pool by folate [PATH:ko00670]
99992	3347.54992189614	192.659452781125	6.82295649934338e-36	0.302649864551276	232.195630428379	242.486740845434	0.700715146057163	0.138976536623903	0.322172880355412	3386.12799567523	3539.87592596928	-0.0639951204494636	Structural proteins
3020	3414.64874899889	-109.70862027125	8.8585258025318e-74	0.305102325504509	5.19196780476496	124.281410860087	0.700715146057163	0.0877763663280077	0.254765551049583	3414.3085861994	3279.26537744864	0.0581576428120677	RNA polymerase [PATH:ko03020]
2022	26648.401123565	-841.076515926484	3.77716155719706e-78	0.305602355660555	36.6724922449143	1100.33958091302	0.700715146057163	0.455589089334789	0.674876783786389	26644.3962725034	25876.5460279132	0.0421812460016314	Two-component system [BR:ko02022]
3450	14.7342119061962	6.99884060074411	0.00157417550615129	0.3095472287652	1.13765091347762	3.52470089544663	0.700715146057163	0.0866013710524327	0.254765551049583	14.6484992589222	21.690091120264	-0.470060954820219	Non-homologous end-joining [PATH:ko03450]
510	677.368902378137	-54.9273334380981	4.90635382933372e-27	0.30972374902966	42.7222514407252	42.6832215840103	0.700715146057163	0.194892048391747	0.406879890502067	682.560734102433	622.423198596262	0.132323708888462	N-Glycan biosynthesis [PATH:ko00510]
4212	3089.76936354503	-78.656623481449	1.31627614989541e-72	0.310120428787204	42.9770092504461	70.8453600071112	0.700715146057163	0.224731879890713	0.440820225939475	3092.9005383992	3002.28248666321	0.0428496191815852	Longevity regulating pathway - worm [PATH:ko04212]
3050	75.8373666944624	26.5800737981585	4.19137690448769e-05	0.312989294857113	27.9621480411043	33.1796163804337	0.702749548830122	0.0235901993777826	0.127601532998006	76.7055051505689	99.9087996058095	-0.366048276111538	Proteasome [PATH:ko03050]
99985	1292.87836442066	-107.784161903287	2.03675429016745e-25	0.323339715357287	114.495999490943	104.844290101519	0.720198219147522	0.372627895148343	0.596538827659006	1276.52128524667	1185.04020352697	0.106965527114885	Amino acid metabolism
2025	2923.53479155297	-178.945032161418	8.40797492758988e-34	0.326939081533987	194.532658837345	185.425519977397	0.720198219147522	0.0561865264515786	0.209812156559676	2883.46683437577	2745.82416810028	0.0704741747204634	Biofilm formation - Pseudomonas aeruginosa [PATH:ko02025]
770	8532.42196069018	-190.694712972619	3.78876459710322e-67	0.328010203342944	277.935750747759	270.393293011596	0.720198219147522	0.113927618506252	0.290515427190942	8516.0200714175	8336.99022967848	0.0306394933052813	Pantothenate and CoA biosynthesis [PATH:ko00770]
4016	582.14128006075	65.8927306161419	1.3038411017999e-18	0.329575156841105	70.9672582469954	66.733772419768	0.720198219147522	0.41107276451742	0.635294272436013	585.686063778898	644.774983322809	-0.137852834143079	MAPK signaling pathway - plant [PATH:ko04016]
4659	539.315545335257	-31.6165483855936	4.18273093676432e-44	0.330847361177013	23.3285596969205	40.8483482426675	0.720198219147522	0.156663766715028	0.356235444059012	538.660755621365	507.082269980267	0.0865553017504752	Th17 cell differentiation [PATH:ko04659]
4910	1354.37351784433	-50.8541177358054	2.72208048089486e-47	0.337873364154312	74.7619907238889	75.6384383213887	0.723984705312096	0.170026142762254	0.374687240531634	1341.4213165975	1302.92670444049	0.0418913703197312	Insulin signaling pathway [PATH:ko04910]
4930	683.395818428016	18.6395111387838	2.78821664518102e-60	0.338070657190333	16.9036220073929	16.903719853465	0.723984705312096	0.13234834822439	0.318877121437853	681.61374921353	702.020243317434	-0.042335818324095	Type II diabetes mellitus [PATH:ko04930]
4131	3723.76502225162	98.4977077931696	3.48855603736642e-67	0.338670716490532	103.166622716525	127.092993452574	0.723984705312096	0.11982925663775	0.299154158179558	3727.53763659256	3811.67070033533	-0.032169557760129	Membrane trafficking [BR:ko04131]
5146	136.132938821764	24.6477906732126	1.2714528336371e-17	0.341554969058647	12.8841213439622	37.7595373237325	0.725108653943574	0.327043876415983	0.55072954660616	135.41649402616	158.423697405144	-0.220899601069838	Amoebiasis [PATH:ko05146]
400	10716.6422399938	-258.749706659177	2.83343183432501e-66	0.343258718533513	277.36821513871	259.769227479454	0.725108653943574	0.249810341936968	0.466922995138731	10668.5118516858	10461.8590234367	0.0282100124059815	Phenylalanine, tyrosine and tryptophan biosynthesis [PATH:ko00400]
5215	539.627057793916	-30.8790130386185	3.23869659632353e-44	0.346135575606116	23.0970758037702	41.5702989016001	0.726127817825134	0.172002788905826	0.376717764658772	538.99784755634	508.148496957991	0.0844430159114757	Prostate cancer [PATH:ko05215]
710	8588.39441408586	-214.1416857819	1.1016431549169e-61	0.348245749502155	299.067015306796	284.486452200022	0.726127817825134	0.372627895148343	0.596538827659006	8590.56214762036	8364.82940523047	0.0383999640351212	Carbon fixation in photosynthetic organisms [PATH:ko00710]
4657	540.641438939602	-30.4440125717949	1.75684479234598e-44	0.351399685558869	22.4906363320686	41.3053935294455	0.726127817825134	0.182144539689374	0.389161814505401	540.049128915177	509.650718618815	0.0830068493741348	IL-17 signaling pathway [PATH:ko04657]
3440	15055.4349109898	-283.683700547354	1.09450836544566e-97	0.351877065780807	0.390591412248938	449.618973239631	0.726127817825134	0.0705417836502369	0.227855705303025	15055.4899910695	14756.4109019126	0.0289407399472364	Homologous recombination [PATH:ko03440]
532	52.4817627100413	13.2120916453692	2.92792411190667e-07	0.363925985941169	11.6638853873635	17.4822561237382	0.746675729775846	0.209330856524378	0.424444979276272	54.4944888422735	67.2093739816204	-0.285390314634726	Glycosaminoglycan biosynthesis - chondroitin sulfate / dermatan sulfate [PATH:ko00532]
790	6307.3948577254	-199.23262919423	5.50481984873669e-51	0.367126609729135	269.612513383878	269.063743881444	0.748619534978223	0.135631172791579	0.320564347686197	6303.13895553184	6108.11809265489	0.0453159761708599	Folate biosynthesis [PATH:ko00790]
5010	890.339434834844	-30.2185111030746	2.56905478450482e-50	0.369067333770776	29.0186817240591	28.9953737282462	0.748619534978223	0.455589089334789	0.674876783786389	888.237907270541	860.118898155538	0.0462179086331783	Alzheimer disease [PATH:ko05010]
71	3455.68842884437	110.871796290782	2.21711553134733e-54	0.371354951077071	144.626284531272	144.643492498654	0.749004053867313	0.463263647583235	0.683227602158731	3475.14534631971	3547.76398937936	-0.0298058772478113	Fatty acid degradation [PATH:ko00071]
362	2155.67975443697	-79.5945430387012	1.03010700542303e-48	0.378098131462537	86.8382787042657	67.8735247285676	0.758320409731043	0.100173202810304	0.268885965438183	2150.06238342477	2082.86673297822	0.0457294669219526	Benzoate degradation [PATH:ko00362]
500	23017.2983565777	-504.855387944785	7.07744452798035e-70	0.387408674006678	271.332696419252	300.956606656885	0.762409963130006	0.467127781819192	0.683227602158731	22970.848559331	22511.2643787817	0.0291524036421286	Starch and sucrose metabolism [PATH:ko00500]
3008	779.869165008952	60.4550002441161	1.35600898231815e-23	0.388013983288749	96.4616726926245	92.8659371779563	0.762409963130006	0.0199699035390379	0.113162786721215	788.722067724817	835.455819451452	-0.0826764222172185	Ribosome biogenesis in eukaryotes [PATH:ko03008]
1502	5033.42629578735	-102.60108461747	4.06198256889573e-66	0.390501530699361	118.464818302329	117.24581302048	0.762409963130006	0.805216118609804	0.915484567973567	5010.34711149361	4930.0603601899	0.0232882200502144	Vancomycin resistance [PATH:ko01502]
280	3281.82756037329	161.067135379869	3.33438541087852e-34	0.394168000400426	316.224127144027	282.157917025514	0.762409963130006	0.355914772046975	0.582851255141148	3357.7808281735	3437.69465316004	-0.0338970900159942	Valine, leucine and isoleucine degradation [PATH:ko00280]
626	1033.468298808	-68.6444106081704	3.48261037876207e-28	0.394722877886949	88.4900067348894	73.9479364495409	0.762409963130006	0.50673579181827	0.720735767645906	1025.94587431611	958.915201473011	0.0971236269229826	Naphthalene degradation [PATH:ko00626]
4921	13.8746479017934	6.69013912300093	0.0323296614374705	0.397842647305288	10.726376646003	10.4445094831416	0.762409963130006	0.00478408101773364	0.0578095432679495	13.8323006933287	20.9360855742763	-0.492343783359607	Oxytocin signaling pathway [PATH:ko04921]
2030	2149.21223935089	-217.367504859984	5.38694997587342e-20	0.398235290722318	238.864047832223	301.186198788669	0.762409963130006	0.308666371573924	0.529778339672552	2114.05561504763	1943.7743410112	0.120935763345795	Bacterial chemotaxis [PATH:ko02030]
3030	11719.9673936471	-187.300920505092	1.01555023368962e-82	0.401464539529915	119.91109261403	212.608001367856	0.762409963130006	0.282404917862428	0.501638978233975	11739.6981685884	11522.784592967	0.0268975138253429	DNA replication [PATH:ko03030]
4978	199.255304326995	-25.3881205393312	1.45984411711723e-11	0.401588893673225	43.1057210920252	42.9206739460781	0.762409963130006	0.263057170788093	0.484079432842007	204.174733688599	172.26245502508	0.240530671284301	Mineral absorption [PATH:ko04978]
4075	29.6107039810706	9.03119656689488	1.58759564797907e-09	0.402287928329872	1.40334196256012	16.4897109177201	0.762409963130006	0.230727367687204	0.445403302832631	29.8249544848476	38.3688248232332	-0.328099494593684	Plant hormone signal transduction [PATH:ko04075]
5225	47.0357551970793	18.070433596745	0.000376386145389935	0.403628804010003	0.589536310597886	17.1135560159629	0.762409963130006	0.992431751150841	0.994954903601407	47.058112729728	65.2178200128726	-0.441738206821123	Hepatocellular carcinoma [PATH:ko05225]
5166	62.1666487288542	-13.1347827286133	3.89962361600135e-05	0.407091252045485	24.9882885248693	24.9881781300144	0.764450685254135	0.819894273122474	0.923109492099147	65.418625967412	49.0475902697505	0.39040145634611	Human T-cell leukemia virus 1 infection [PATH:ko05166]
4914	545.222018940251	-26.2359154915887	6.14255106342216e-44	0.408991823203192	23.7200707024731	38.6752171299053	0.764450685254135	0.232058863660698	0.445403302832631	545.060071817556	518.596640356623	0.0713149663168631	Progesterone-mediated oocyte maturation [PATH:ko04914]
310	1585.64056790343	63.8641401521767	6.19466321276455e-46	0.414503227594835	0.19038902052722	0.0620967435140481	0.767705730210515	0.595319582428484	0.794808449024855	1585.65958721603	1649.50986980498	-0.0568266513078154	Lysine degradation [PATH:ko00310]
4915	538.19054187342	-26.53983402988	1.01414687356695e-43	0.415034190281875	24.2798501354454	41.3241368662932	0.767705730210515	0.252421712752593	0.469346622149352	537.759485073171	511.143418383605	0.0727288446540172	Estrogen signaling pathway [PATH:ko04915]
572	391.663908268935	30.9343629970563	4.12339994325015e-27	0.417925318525795	27.0039385612119	43.2265253251763	0.769068756256232	0.440456721433559	0.669119359794812	396.636910622086	421.591184968478	-0.0872504063418951	Arabinogalactan biosynthesis - Mycobacterium [PATH:ko00572]
5143	102.167277727628	17.7979942949814	4.38869355606563e-09	0.425289269244075	21.3890629939477	26.6002187424498	0.770549347335389	0.0889575003056146	0.256111512976648	101.784610053202	118.972000645097	-0.217901218171376	African trypanosomiasis [PATH:ko05143]
99977	9091.90082418942	205.408738407752	1.10937378567991e-77	0.425347774992379	0.840103796817538	297.049952653227	0.770549347335389	0.382885326465847	0.607511384659144	9091.96975693264	9304.83342560964	-0.0333742542258798	Transport
650	9846.89930494651	-167.054165889015	3.69342346540637e-74	0.427311653813191	147.548614023323	100.324431919578	0.770549347335389	0.166124006638944	0.370664189813144	9856.56810622292	9678.33598498106	0.0263165980441158	Butanoate metabolism [PATH:ko00650]
99981	1029.48587613947	-72.9964161249165	3.97096531009315e-25	0.427363503564165	109.87487591732	114.634433172333	0.770549347335389	0.162289609430029	0.366692345357724	1029.39375966278	959.753145119317	0.100691507681512	Carbohydrate metabolism
4979	56.5896928071074	-10.954174871342	2.09815587955993e-05	0.435156841409849	21.1933289960626	21.166670268358	0.780209302931173	0.824779675432912	0.923109492099147	59.8171778989741	45.6602895428403	0.364230514714127	Cholesterol metabolism [PATH:ko04979]
5132	290.522138856057	33.6780963614535	1.73769727976536e-18	0.438400836368816	10.2681776814325	41.1695551885345	0.780209302931173	0.766323562706347	0.905885800947569	290.457817760579	324.822534473454	-0.159436143476355	Salmonella infection [PATH:ko05132]
4721	17.644514315757	-6.52290420058738	0.0170146522311332	0.439277506692341	16.0192853102984	11.0394102590094	0.780209302931173	0.0468673614910256	0.179910194110711	17.1025520933683	9.66843333559123	0.640510255348178	Synaptic vesicle cycle [PATH:ko04721]
4614	52.4667539820117	14.2765477507582	0.00190102780969172	0.442988984283779	25.8972928196858	25.9409727341259	0.782906274204501	0.00434816225971673	0.0574923676562545	55.5221405307881	66.6948582368949	-0.24959129554581	Renin-angiotensin system [PATH:ko04614]
51	12191.8193744216	-322.344182688489	7.77963437913723e-53	0.453202748024046	576.160706874797	564.872899726606	0.790312769340367	0.393313952252381	0.61855982799163	12232.2164207104	11876.7506227628	0.0425328342752528	Fructose and mannose metabolism [PATH:ko00051]
5203	686.74361830363	14.6723864041834	2.66004585651393e-60	0.455680094224159	16.0805348769041	16.0757332153014	0.790312769340367	0.314714815633794	0.537575067852941	685.071750141905	701.391100374735	-0.0337869293923255	Viral carcinogenesis [PATH:ko05203]
4070	1185.07427327171	27.3768183032663	2.26416504618798e-56	0.456032065164684	36.8902191568343	36.8993488502604	0.790312769340367	0.35262975690288	0.58013282587248	1185.15726606255	1212.26831991931	-0.0325319291501037	Phosphatidylinositol signaling system [PATH:ko04070]
2042	1659.28829419396	92.5878895755033	1.12540607166174e-32	0.456505480777877	125.392120676571	152.284655109062	0.790312769340367	0.359219019063496	0.585576209158302	1670.47372465806	1736.97576337759	-0.0562004496682009	Bacterial toxins [BR:ko02042]
4147	23081.3641821212	426.65011424564	3.49865760438863e-79	0.458570439746538	451.673155956759	792.508444820898	0.790312769340367	0.676439415328711	0.847329372885438	23149.2945426179	23335.8513811735	-0.0115780642435138	Exosome [BR:ko04147]
4080	57.0642694972909	-10.537402952891	2.43577404594029e-05	0.46046234180055	21.4287008606718	21.4334751009885	0.790312769340367	0.844532959856822	0.927686974365802	60.3069071153673	46.5442004619599	0.349682361723145	Neuroactive ligand-receptor interaction [PATH:ko04080]
1057	57.6602755716738	-11.0873248912766	4.00487155420662e-05	0.467170175684084	20.461615500728	20.4627273468047	0.791166304461741	0.964690639690606	0.980724995401761	52.3609079014606	46.6102031241653	0.156340330247502	Biosynthesis of type II polyketide products [PATH:ko01057]
643	190.92326007923	-17.6583553451239	3.8760058344714e-21	0.467346615035441	7.60540175529664	21.5766894420809	0.791166304461741	0.129127408946799	0.315743047904159	189.001215953095	172.682294235495	0.127706096380824	Styrene degradation [PATH:ko00643]
401	2025.15396689413	54.3139749192806	4.14208969401414e-69	0.467608095914362	21.2764283301566	102.750001881622	0.791166304461741	0.490683906188444	0.700696618037098	2026.86394990266	2064.52311399914	-0.0265122261147414	Novobiocin biosynthesis [PATH:ko00401]
3200	127.33605107518	-41.6405588759184	0.00624874012109718	0.470311892877338	38.9035526711227	38.8840778032596	0.791529150157153	0.899364699608536	0.962949763219964	128.615960930643	85.7039796223616	0.565925050028188	Viral proteins [BR:ko03200]
1008	251.492344969146	-37.2097607979207	7.76041473744282e-12	0.474260499735366	20.5132750618249	52.6884203784093	0.791529150157153	0.00519278666953909	0.0578095432679495	252.267451520362	209.718127223472	0.26235254106172	Polyketide biosynthesis proteins [BR:ko01008]
4024	30.2646899792981	-8.11351449230617	0.00338961293737116	0.474743726688793	18.4389304219872	19.4972387476981	0.791529150157153	0.773485531296634	0.908296767364125	28.4101062958924	21.1773141907651	0.369069115251147	cAMP signaling pathway [PATH:ko04024]
52	17556.1878861694	254.089382477716	1.83843450451379e-77	0.47669122488456	0.0494654486361796	0.0762243167351023	0.791529150157153	0.290985040060574	0.509223820106004	17556.1861574092	17810.2743900558	-0.0207260114136013	Galactose metabolism [PATH:ko00052]
720	14415.6670767037	-235.561652075145	3.75391355648083e-73	0.4845519777889	179.867831617434	235.38846509487	0.796668068540797	0.339682363192146	0.566666372241104	14438.1218672739	14165.6876363416	0.0274754706806429	Carbon fixation pathways in prokaryotes [PATH:ko00720]
791	201.435096177363	-25.8562692693554	2.95646792437938e-09	0.485654885444672	50.3545605900379	48.4696612426928	0.796668068540797	0.560749763174	0.769952559435069	198.173226276349	176.872454622131	0.16092793790202	Atrazine degradation [PATH:ko00791]
4113	339.887886090962	46.5350579699942	2.19225656552158e-17	0.486863450951504	30.0029017774209	99.041892077007	0.796668068540797	0.444212556103762	0.669130306029718	342.735633864047	377.760451398003	-0.138971640262055	Meiosis - yeast [PATH:ko04113]
999	1533.19261566123	-63.1373597658833	3.18755071279787e-45	0.489566263473674	15.3672466592169	82.8311510987083	0.796668068540797	0.440456721433559	0.669119359794812	1532.23015802743	1473.81697659997	0.0559403824855028	Biosynthesis of secondary metabolites - unclassified [PATH:ko00999]
4917	469.996568549032	-25.1951722143551	8.67161065970083e-33	0.490943907784245	37.0637793956548	46.0380374863019	0.796668068540797	0.296801542792662	0.511875124526474	458.39773734299	438.29414494274	0.0641802295818863	Prolactin signaling pathway [PATH:ko04917]
4112	8017.18847320121	-96.8335553018421	8.44108889024411e-88	0.496617034228033	17.7431648630872	112.522627566268	0.800082597748924	0.771155252956039	0.908296767364125	8017.37450607436	7920.01952312485	0.0176178469448217	Cell cycle - Caulobacter [PATH:ko04112]
3060	8073.61080120904	106.514367723759	2.24864480087342e-85	0.497599462756739	65.8130722772151	175.13302115993	0.800082597748924	0.296801542792662	0.511875124526474	8089.71977005698	8196.12730971778	-0.0188442570311752	Protein export [PATH:ko03060]
1002	37242.5210550199	1009.10826127156	4.08672909324781e-61	0.499771482627479	4.7684337281574	1357.48945430493	0.800082597748924	0.800325929874283	0.915484567973567	37242.5191838166	38242.7419657808	-0.0382316219631641	Peptidases [BR:ko01002]
1011	23042.2883683421	1079.8187837518	3.99668115547687e-43	0.50319775427032	4.56292363944763	1621.5263066417	0.801971420868322	0.635332367177401	0.824641190662924	23042.2435735689	24125.6887774522	-0.0662787209639762	Peptidoglycan biosynthesis and degradation proteins [BR:ko01011]
4931	2218.65018550537	-66.3733740600661	1.76496163394527e-42	0.508286208417002	135.47811958912	136.633454830155	0.806480784021643	0.751883618186838	0.897733952149502	2201.19133537874	2148.41818739487	0.0349513173894674	Insulin resistance [PATH:ko04931]
780	5149.19964227134	-134.942671632398	5.40601013942583e-53	0.51076761238128	217.343920383593	255.92839301852	0.806832024867774	0.144113254920824	0.331925367785383	5182.83664088621	5010.56124203029	0.0487349612666084	Biotin metabolism [PATH:ko00780]
99973	1133.8414905876	-42.4911671039705	1.06115794556553e-38	0.521017902064413	57.5385666860262	58.5719208437852	0.816132518864729	0.268489298240924	0.491541946010307	1137.66969145146	1091.3560830229	0.0597649615901361	Transcription
261	3447.82381867339	-52.742711005799	1.15012382735393e-66	0.521227491039659	74.669441052627	73.9807564322381	0.816132518864729	0.924436361160321	0.964981815597177	3429.1581990125	3394.95526635635	0.014446513625182	Monobactam biosynthesis [PATH:ko00261]
906	60.3220427734542	-8.47016558430015	1.60924398225634e-08	0.526721567943415	6.05755645324037	4.22286414902367	0.81835103157742	0.0925318786882801	0.260238642395592	59.9221495438539	52.0403593240489	0.191020688742184	Carotenoid biosynthesis [PATH:ko00906]
4022	14.7136104788708	5.9761326750594	0.000811337840257908	0.527315282349192	5.94234235274231	14.3191673886053	0.81835103157742	0.595867241722602	0.794808449024855	15.0400367261059	14.9708594529835	0.00535451384279539	cGMP-PKG signaling pathway [PATH:ko04022]
960	1466.96390020496	48.0746665773298	9.79296427837454e-51	0.529521255726566	60.2566151044422	103.418129443233	0.81835103157742	0.514864029427291	0.729390708355329	1471.33453320225	1501.73170943776	-0.0294298498289753	Tropane, piperidine and pyridine alkaloid biosynthesis [PATH:ko00960]
450	5986.41760385248	-108.653541142285	1.09038852158207e-69	0.53459217400438	69.1920464710209	182.310903992806	0.822626750515361	0.327043876415983	0.55072954660616	5977.45073144789	5865.150032628	0.0273455398158287	Selenocompound metabolism [PATH:ko00450]
520	24583.9782476367	223.104732112322	2.61217397682003e-86	0.539330183195226	180.803257504153	180.103719620981	0.826355688415002	0.154821726970719	0.354303567490684	24602.8939485935	24806.1385021755	-0.0118674027677626	Amino sugar and nucleotide sugar metabolism [PATH:ko00520]
5134	2070.16680974705	-31.1601657417485	1.47986784936548e-70	0.541941781352387	19.6943309815483	13.1332155458047	0.82680861514018	0.543837144061232	0.752518838875425	2070.2602650073	2037.48445534276	0.0229824380477256	Legionellosis [PATH:ko05134]
99975	4278.80984653208	-93.8073317450175	1.13563174091427e-50	0.54896067861449	155.031588655136	155.096171514758	0.83395303091648	0.376027963912858	0.599294567486118	4268.35549255535	4185.5898644137	0.0282251215107446	Protein processing
860	10820.1992123397	-316.058368160542	4.48974150083391e-59	0.551660528340452	170.775214393037	751.531970857477	0.834503426345515	0.639847646536779	0.824641190662924	10818.6377558247	10625.9935346057	0.0259123303400423	Porphyrin and chlorophyll metabolism [PATH:ko00860]
62	23.6930653997317	6.56159626022401	0.000387743182377982	0.558949213128999	0.0872158603991441	9.71931883453669	0.839118299138847	0.969581062749093	0.980724995401761	23.6933170129204	30.5494215933708	-0.322959630827967	Fatty acid elongation [PATH:ko00062]
5111	3964.65408591233	115.864373620227	6.45485683240347e-50	0.559412199425898	152.833735183323	254.135509595286	0.839118299138847	0.775995837664028	0.908296767364125	3975.76662772194	4095.39603067107	-0.0427314160142488	Biofilm formation - Vibrio cholerae [PATH:ko05111]
950	900.437373665935	35.0547755530807	4.14768130927551e-42	0.563549254362449	55.5785393309682	80.6285295914246	0.840258021346344	0.994954903601407	0.994954903601407	907.154254551902	925.823291922516	-0.0292729088232443	Isoquinoline alkaloid biosynthesis [PATH:ko00950]
3021	15904.9332534284	-265.408539750697	6.71815540703689e-65	0.564879342081576	404.831895949582	525.05152114668	0.840258021346344	0.713811697747478	0.866771347264795	15895.1214962865	15647.121875314	0.0226815054484534	Transcription machinery [BR:ko03021]
5150	173.717701889484	-17.7508588082594	8.04572134846014e-12	0.579993793749175	22.2716905316478	27.6153598341593	0.848874770734705	0.0715307998678572	0.227855705303025	172.387376014588	151.048171901599	0.186444422964044	Staphylococcus aureus infection [PATH:ko05150]
20	9216.83502513673	185.953261610382	1.51924909830769e-57	0.580309757261579	272.275570158594	379.949721029721	0.848874770734705	0.414680819136735	0.638107984619889	9246.76758911195	9390.0360829999	-0.0221729278604543	Citrate cycle (TCA cycle) [PATH:ko00020]
4962	15.4569784875299	-4.67531746150877	0.03724988629744	0.584678367465322	16.8783844568673	10.3976529119321	0.848874770734705	0.0564200757135265	0.209812156559676	16.1830154010432	9.04058547566581	0.644826872979807	Vasopressin-regulated water reabsorption [PATH:ko04962]
4621	1976.1050246535	-61.2214956375025	5.09060428617792e-46	0.585716423607651	81.5356614665297	143.692446656865	0.848874770734705	0.644376304849021	0.827490434644246	1971.05141013615	1923.53584224054	0.0351391226334267	NOD-like receptor signaling pathway [PATH:ko04621]
3051	807.853202360162	31.4817514972861	3.20860247584609e-33	0.589910171842778	61.3791563948936	72.150766038615	0.848874770734705	0.403912815262948	0.629680677069312	810.49344661856	833.319619518886	-0.0398930500063658	Proteasome [BR:ko03051]
5200	669.736170896491	14.9275782103118	1.02538559074688e-52	0.589931129673676	0.256780271181137	4.1863015891002	0.848874770734705	0.944548284339119	0.976947782857796	669.735136605878	684.567741859287	-0.0314339747722725	Pathways in cancer [PATH:ko05200]
525	1468.24025019426	-31.3007908810755	2.72626699982949e-50	0.590346016662688	31.387431228143	31.3599079657805	0.848874770734705	0.869415120468053	0.948811687347142	1468.32136611728	1436.95776689448	0.0310723745197841	Acarbose and validamycin biosynthesis [PATH:ko00525]
4970	12.646065666314	4.95973780659787	0.00453150684105138	0.59119400168387	6.34731075097478	13.6231957666202	0.848874770734705	0.70858642127616	0.866771347264795	12.9510987510901	12.0318900071651	0.0822640705059064	Salivary secretion [PATH:ko04970]
2035	4865.48772169131	-258.474935837041	2.65149186637383e-22	0.592464236332415	461.517185703936	410.865310004386	0.848874770734705	0.137295996722856	0.320564347686197	4803.87007792428	4614.82413215445	0.0578767993690604	Bacterial motility proteins [BR:ko02035]
1051	1659.42202313665	-40.584861883695	1.04234697710979e-41	0.595815153008937	97.7891881811897	101.610523863405	0.848874770734705	0.919415412277189	0.964981815597177	1644.97083052726	1618.22659484967	0.0235958165318339	Biosynthesis of ansamycins [PATH:ko01051]
3420	7131.57491219373	-89.9911088572423	1.444932956445e-85	0.597086428421197	1.02672619447748	213.405171882626	0.848874770734705	0.490683906188444	0.700696618037098	7131.48292752438	7005.0163423298	0.0258004236969956	Nucleotide excision repair [PATH:ko03420]
260	13512.2651534083	155.463147698487	4.49317774135398e-82	0.599205720518615	219.125801467073	399.244399194043	0.848874770734705	0.704399785152537	0.866771347264795	13491.7091586642	13607.49658786	-0.0123252456368111	Glycine, serine and threonine metabolism [PATH:ko00260]
2010	42775.3211110697	717.600515529722	1.08142942864244e-60	0.601666235958941	1432.78089574083	1711.07047378349	0.848991487104119	0.704399785152537	0.866771347264795	42613.5765014594	43587.2673954435	-0.0325908722983875	ABC transporters [PATH:ko02010]
3036	28454.6271158359	260.714269924099	3.95713196727244e-77	0.611232391109255	401.85813665415	401.36217923142	0.856853009058391	0.293883640442638	0.511787607990351	28531.8630592532	28715.2588564196	-0.00924243951223929	Chromosome and associated proteins [BR:ko03036]
523	2972.39980715086	-64.8757375599412	1.11564087049906e-44	0.61361006032693	131.984022510024	131.577323783412	0.856853009058391	0.834711028102372	0.925440487678717	2974.93993005943	2907.5576263982	0.033011968544269	Polyketide sugar unit biosynthesis [PATH:ko00523]
4919	26.2526562078939	5.73160487770349	7.93660193942617e-07	0.618382660380325	5.16314185854138	18.1590716772105	0.856853009058391	0.468881687755992	0.683227602158731	26.6686112827735	25.3030418404522	0.0665260843950868	Thyroid hormone signaling pathway [PATH:ko04919]
4152	681.483231122097	22.5028764164808	7.25093855304237e-49	0.620366697962802	2.97948581625402	59.6775599689436	0.856853009058391	0.713811697747478	0.866771347264795	681.393819161074	701.692680793943	-0.0421290749272362	AMPK signaling pathway [PATH:ko04152]
2060	9163.7050279686	-507.513635309586	2.59979871597122e-22	0.621348735621622	940.651618560544	1263.30781530114	0.856853009058391	0.518953403715612	0.729395138293203	9239.73957025703	8750.54134314802	0.0784482152055484	Phosphotransferase system (PTS) [PATH:ko02060]
984	90.8196712259066	9.52191940394337	6.27086908463578e-14	0.621638457552166	4.29182583497332	23.8393394770741	0.856853009058391	0.790569178324714	0.915484567973567	91.1885621545852	99.3179604409147	-0.118669775129706	Steroid degradation [PATH:ko00984]
980	663.755761538025	23.5781180844626	8.75568049250809e-37	0.633174905565701	18.5569680183305	48.7202652114936	0.867853876089902	0.874395084417955	0.948811687347142	662.325894843472	682.802286442341	-0.04369056070246	Metabolism of xenobiotics by cytochrome P450 [PATH:ko00980]
61	9340.45760106485	-115.454894905114	2.89431830734399e-73	0.639999258509599	99.2971459013228	259.216291955699	0.867853876089902	0.523059489142866	0.729422803218762	9355.05966296051	9209.09455735553	0.0226786599430559	Fatty acid biosynthesis [PATH:ko00061]
2044	16451.9862000965	222.957391977027	1.67186161277866e-69	0.641000423570119	3.77681076398189	309.548427388119	0.867853876089902	0.184225060648215	0.389161814505401	16451.99348706	16684.5472260259	-0.0202456903785804	Secretion system [BR:ko02044]
514	102.109136440461	10.7021819248549	9.84333675086773e-07	0.641823955817093	26.1761087492304	26.1194993073985	0.867853876089902	0.206005229150001	0.422665901187071	100.768795121688	112.75463479736	-0.156790743649192	Other types of O-glycan biosynthesis [PATH:ko00514]
1009	2366.57874459323	36.340698606325	4.37427727552237e-68	0.645600847070836	29.0685542116999	96.6425684475268	0.867853876089902	0.626342505685816	0.824641190662924	2368.36529957436	2389.41450722738	-0.012746060166822	Protein phosphatases and associated proteins [BR:ko01009]
983	5716.97967043832	-54.4022447803949	5.95240595596399e-79	0.647849927110265	67.797661976272	115.425450621658	0.867853876089902	0.914397674318117	0.962949763219964	5722.88716309831	5658.98748926477	0.0161888779263726	Drug metabolism - other enzymes [PATH:ko00983]
350	2852.17913732012	60.8703928241092	7.19158513332997e-56	0.649444050077438	57.0164705824329	169.233264077907	0.867853876089902	0.795443555644892	0.915484567973567	2855.48058291754	2891.12879523881	-0.0178766994890489	Tyrosine metabolism [PATH:ko00350]
361	284.148323717576	12.4206174070888	4.4090229562267e-28	0.651631058768209	10.3918757780613	25.2761681713733	0.867853876089902	0.904372624496256	0.962949763219964	283.527000710827	298.776475574575	-0.0746484444031433	Chlorocyclohexane and chlorobenzene degradation [PATH:ko00361]
4138	374.854538991096	17.6427971886911	6.96928857072682e-22	0.652248415820507	39.8862800112863	44.9460511528711	0.867853876089902	0.709100190940382	0.866771347264795	377.901031421705	391.140456493203	-0.0492131970141802	Autophagy - yeast [PATH:ko04138]
3320	2000.35780881561	56.7738350158814	3.03644097121425e-34	0.65392911111536	197.842655626277	151.40619540897	0.867853876089902	0.914397674318117	0.962949763219964	2014.03422627306	2026.08693009267	-0.0085924195319233	PPAR signaling pathway [PATH:ko03320]
4925	14.3379015176301	4.03337650173029	0.00327773859126619	0.666586882430845	7.52904250057488	13.0869927610662	0.877524260378749	0.840939519373863	0.926590766717497	14.3570113353449	12.9134955466455	0.120667794048355	Aldosterone synthesis and secretion [PATH:ko04925]
99979	1373.47322494596	-24.8854534398766	9.19458664829149e-57	0.667757307438329	36.4594778798483	72.1749192935897	0.877524260378749	0.36924694015527	0.596475826404667	1369.90130025702	1343.91784577065	0.0275532209193636	Unclassified viral proteins
330	6216.54924579131	77.1313165336652	3.63068505848383e-72	0.668589912669523	142.922222355567	247.208199050527	0.877524260378749	0.810113938531059	0.9181291303352	6216.60142910973	6300.44236323275	-0.0193158268289074	Arginine and proline metabolism [PATH:ko00330]
2040	935.12500664603	-89.3996240669448	5.36421068479507e-08	0.673688421341424	180.756618764428	187.371871825197	0.880977166369554	0.36924694015527	0.596475826404667	908.218634228551	844.414944373486	0.104653230936037	Flagellar assembly [PATH:ko02040]
360	3200.77167442286	43.9671881877801	1.28830639301436e-64	0.682692505419218	0.880693194464545	73.6643454082033	0.886871120748384	0.429299108134096	0.657767303020911	3200.74749389849	3243.46598485864	-0.0191058962132397	Phenylalanine metabolism [PATH:ko00360]
908	570.251176490592	12.2559816814449	4.56124283670337e-49	0.68527285232315	19.1103702703317	38.0783944003124	0.886871120748384	0.874395084417955	0.948811687347142	569.68865996986	578.372155227986	-0.021687133386357	Zeatin biosynthesis [PATH:ko00908]
4960	14.1561967675639	3.94766469932366	0.00253046310728113	0.689044722267727	7.62862535405272	14.1595915593182	0.886871120748384	0.695309270445756	0.861893783156719	14.4515212227573	11.9649495199618	0.213394278145737	Aldosterone-regulated sodium reabsorption [PATH:ko04960]
2020	33625.4649315602	-343.821630120557	1.30781090946329e-86	0.693653232342891	129.094883228552	1307.64367684996	0.886871120748384	0.577913050262582	0.787461675357793	33614.3007218516	33386.8560097434	0.00979383192044645	Two-component system [PATH:ko02020]
660	3823.9424898131	63.9657613044522	3.95046681689876e-43	0.696007246037501	245.139242025721	246.410714127668	0.886871120748384	0.182144539689374	0.389161814505401	3804.65451182745	3883.57612243327	-0.0295923194219588	C5-Branched dibasic acid metabolism [PATH:ko00660]
1053	197.309575747807	24.6992554185131	2.2042972232843e-06	0.698737771400305	0.537285271954989	43.1781381618005	0.886871120748384	0.108257272811366	0.278042060386026	197.321734419225	222.2155080285	-0.168484521250685	Biosynthesis of siderophore group nonribosomal peptides [PATH:ko01053]
4723	166.032529132022	13.1810608851758	2.68281442678017e-10	0.703065377671561	41.9254344293403	41.4973660607651	0.886871120748384	0.595319582428484	0.794808449024855	172.706420184862	179.761643730637	-0.0565963654074812	Retrograde endocannabinoid signaling [PATH:ko04723]
460	4749.1901423688	94.426631291737	3.64264560961791e-38	0.704117686283084	281.609331186081	296.535714932197	0.886871120748384	0.444212556103762	0.669130306029718	4747.73449380918	4845.00561965561	-0.0292369319486746	Cyanoamino acid metabolism [PATH:ko00460]
1001	12423.2744191309	-105.249545430251	1.09635297077292e-81	0.706112012979594	92.9059178109185	324.162012745176	0.886871120748384	0.889364078784468	0.962130230685015	12405.4171614381	12331.8431618922	0.00857928355565676	Protein kinases [BR:ko01001]
4972	26.875369295489	-3.53759079242521	0.0025272156308393	0.707653389225153	15.4534263959595	15.4836917161474	0.886871120748384	0.453567458324195	0.674876783786389	26.2179535512441	23.2202912150659	0.152676087248455	Pancreatic secretion [PATH:ko04972]
5210	24.0672178157744	2.55202369036482	4.61615731284084e-08	0.707904860056343	2.94117684495331	7.85823725010941	0.886871120748384	0.486621842312334	0.700632750620545	24.0638970031023	26.4752428197806	-0.120432603115362	Colorectal cancer [PATH:ko05210]
4973	781.508823150376	-45.7006462951529	1.0293026386679e-11	0.708006356899971	105.747962789343	105.657980931003	0.886871120748384	0.747089259894418	0.897733952149502	771.391977461327	735.611032053327	0.0681920812010306	Carbohydrate digestion and absorption [PATH:ko04973]
99982	6150.5477688883	-85.6399040491653	5.89192678671136e-56	0.719907376881446	171.403482281614	259.568099566007	0.898066159484299	0.0443512122321701	0.172101986596573	6164.49172807661	6078.12595508848	0.0203433000008704	Energy metabolism
3012	10330.2088132282	-55.6061217891714	7.99781041120588e-91	0.721974755663848	1.64880296326521	58.3162045509933	0.898066159484299	0.474909400053142	0.689197787881998	10330.2522166242	10269.2305483515	0.00854437673339334	Translation factors [BR:ko03012]
750	2956.2823409792	49.6654905143956	4.72653978562507e-55	0.727424719287033	112.306835965904	198.484483889807	0.899312404578194	0.914397674318117	0.962949763219964	2959.07956716915	2994.32071931049	-0.0170594423644062	Vitamin B6 metabolism [PATH:ko00750]
571	100.605092105871	7.93706240571094	1.35338695567218e-08	0.728014803706157	17.1513562865783	22.1900516373875	0.899312404578194	0.518953403715612	0.729395138293203	101.497701332285	109.348819052379	-0.103906237370678	Lipoarabinomannan (LAM) biosynthesis [PATH:ko00571]
5231	223.664120237036	10.5888992047319	2.00315053068596e-15	0.735586737885814	34.110106552139	38.146934036123	0.904979993495236	0.400361010480769	0.626881055884362	225.978226588265	231.21267475433	-0.0325197882485131	Choline metabolism in cancer [PATH:ko05231]
3009	28395.7568895493	150.10440475975	1.01275462667769e-80	0.739657382403188	576.748206112109	536.07739951103	0.904979993495236	0.244644365519739	0.459673886792352	28328.4903505637	28553.4794002822	-0.0114113775677445	Ribosome biogenesis [BR:ko03009]
620	17945.8931490617	-87.5970027370125	1.9401070827025e-94	0.740207725772014	99.5283050238671	265.27742548244	0.904979993495236	0.899365708253672	0.962949763219964	17942.3861939986	17853.8861461817	0.00713219102923793	Pyruvate metabolism [PATH:ko00620]
4713	10.4783973566797	2.28531126624558	0.059392630729702	0.748426652464243	8.71596309449635	9.03050935309221	0.911905511705579	0.0690139866934407	0.227838095126933	10.2652534737718	13.0374364509839	-0.2623818465998	Circadian entrainment [PATH:ko04713]
3110	18084.1944394872	-102.483467453559	8.50243777384518e-82	0.754306624421232	212.482217611177	263.972747329705	0.915943758225781	0.635332367177401	0.824641190662924	18079.244386932	17973.8489828455	0.00843329679990926	Chaperones and folding catalysts [BR:ko03110]
5418	2702.67941337242	-29.5580962764603	1.57226027329553e-57	0.7640471506423	85.1672183135716	116.353114805223	0.923327928315501	0.626342505685816	0.824641190662924	2705.63303163171	2680.50606493395	0.0134426422129121	Fluid shear stress and atherosclerosis [PATH:ko05418]
627	789.712613039082	-17.0610122447718	1.13382563263589e-30	0.766960055705319	55.1146949211049	48.619951941281	0.923327928315501	0.742304667700809	0.895279616112125	788.699371422454	771.525710139807	0.0316140052209501	Aminobenzoate degradation [PATH:ko00627]
4961	13.9614512026833	2.81735823854635	0.00166496717226724	0.76839205798433	6.48631841809712	14.3577378629433	0.923327928315501	0.830154820893409	0.923256296133791	13.5627444731287	10.8170196267249	0.250974185066358	Endocrine and other factor-regulated calcium reabsorption [PATH:ko04961]
4923	96.0513114860845	-5.68679878475261	9.67955167563252e-12	0.770733116633107	13.674924835808	23.9558709942389	0.923327928315501	0.323932591198503	0.550685405037456	96.4342581306848	91.2343979598634	0.0769854267814495	Regulation of lipolysis in adipocytes [PATH:ko04923]
5152	2601.51614951387	-18.6975182700344	6.86455307218105e-66	0.773554211913927	51.3222354704607	49.5122342609397	0.923608206198234	0.815019205420898	0.920765368149559	2599.53046014835	2581.2265444017	0.0101800143247077	Tuberculosis [PATH:ko05152]
940	3468.03607519109	55.8071152191433	6.86756883582956e-35	0.785436823432721	203.540126886514	202.552172431919	0.934669819884938	0.676439415328711	0.847329372885438	3459.34069628888	3524.59569684023	-0.0269326460468205	Phenylpropanoid biosynthesis [PATH:ko00940]
99986	1511.36150648112	28.750093870358	2.38095377216661e-25	0.794491849905324	186.88463492509	186.866408100778	0.940160863164173	0.0612554147331933	0.216516663957921	1473.32106660326	1540.02301621283	-0.063726327891817	Glycan metabolism
3015	33.5064374501446	3.48242202110118	0.00698831525191132	0.795440423285759	21.2535841887772	21.6538835278622	0.940160863164173	0.102223170114298	0.27163551814537	36.3981890879526	36.9360248706776	-0.0192539776532773	mRNA surveillance pathway [PATH:ko03015]
4940	853.431896144848	-10.1915523285573	3.19409688392439e-41	0.80104136196689	44.1246004641236	44.0765627354406	0.940160863164173	0.949582298744132	0.976947782857796	858.799126599819	843.063250212178	0.0265664098030947	Type I diabetes mellitus [PATH:ko04940]
1055	919.329401588358	-12.7618603856022	8.12263991839804e-37	0.803191115907429	46.5170322991722	46.5320238595816	0.940160863164173	0.676439415328711	0.847329372885438	913.977988874489	906.590212373153	0.0116622855711881	Biosynthesis of vancomycin group antibiotics [PATH:ko01055]
640	9078.13835469337	-34.3362403610689	8.30196112485847e-89	0.804557387685547	45.0863481227527	62.3490630056134	0.940160863164173	0.756687570437344	0.900458208820439	9075.60668330667	9040.53767221104	0.00558327030835482	Propanoate metabolism [PATH:ko00640]
5340	493.648096340256	-9.05266029871667	2.83290659917479e-35	0.805852168426434	20.9443971777137	38.4847195422862	0.940160863164173	0.839650736652125	0.926590766717497	493.538828081465	482.71172620341	0.031765251583304	Primary immunodeficiency [PATH:ko05340]
622	196.721899598651	7.72947682095572	9.72377092399131e-12	0.818284397252098	33.4283411854351	36.6584625655454	0.951440101474407	0.285245693505594	0.501638978233975	191.862471250034	206.57992838661	-0.104716020089565	Xylene degradation [PATH:ko00622]
515	98.7196237766955	4.82869049766531	1.48093083556592e-06	0.828619870879808	26.1748046951604	26.1335123706954	0.951440101474407	0.339682363192146	0.566666372241104	97.1909022399374	103.520193894945	-0.0878368399473951	Mannose type O-glycan biosynthesis [PATH:ko00515]
332	1267.48715451984	-10.4404630440263	8.19424737853093e-49	0.829251320908696	55.7417071422144	55.9402303023938	0.951440101474407	0.964695617831399	0.980724995401761	1262.8506438548	1256.39591662348	0.00737160038398743	Carbapenem biosynthesis [PATH:ko00332]
1503	4016.75890024085	75.6618495729156	8.58147537799739e-24	0.83323687155676	489.556234582283	478.784230254536	0.951440101474407	0.658041126593734	0.836016662611968	4076.54540494675	4083.57360640144	-0.00248293742698875	Cationic antimicrobial peptide (CAMP) resistance [PATH:ko01503]
3010	37520.8352905263	-249.881663766643	2.03577561620072e-54	0.833589838810337	1414.25141345898	1413.01090773104	0.951440101474407	0.90938334571597	0.962949763219964	37507.3429369915	37269.4359633343	0.00917918697750513	Ribosome [PATH:ko03010]
3011	37520.8352905263	-249.881663766643	2.03577561620072e-54	0.833589838810337	1414.25141345898	1413.01090773104	0.951440101474407	0.90938334571597	0.962949763219964	37507.3429369915	37269.4359633343	0.00917918697750513	Ribosome [BR:ko03011]
4812	7887.16921711345	-66.0484238472137	1.87936019917139e-50	0.837416887872312	329.648333166013	367.532779511578	0.951440101474407	0.805216118609804	0.915484567973567	7900.37727961688	7812.6201897373	0.0161076215811111	Cytoskeleton proteins [BR:ko04812]
3070	10757.3459145831	72.2279327349788	1.04385303835148e-55	0.838642538978524	459.916648049262	458.737335930433	0.951440101474407	0.924436361160321	0.964981815597177	10840.1795492957	10839.8241233119	4.72877678417706e-05	Bacterial secretion system [PATH:ko03070]
440	1124.26782643615	13.0764713646693	3.46309060466032e-45	0.842108799256852	18.9078235347659	63.691913563634	0.951440101474407	0.467127781819192	0.683227602158731	1129.1081971651	1143.23273773596	-0.0178782214055589	Phosphonate and phosphinate metabolism [PATH:ko00440]
740	4156.34284332823	-33.0445748930328	5.65025071690106e-45	0.842234043024149	242.381712205876	241.876495563728	0.951440101474407	0.548041408748738	0.755408428275287	4181.3452140276	4123.59683581874	0.0200463297712478	Riboflavin metabolism [PATH:ko00740]
521	6378.28653287276	33.3456931821828	1.02644839902768e-62	0.844836168536098	138.357687957037	138.294619880562	0.951440101474407	0.242089689914637	0.457280525394314	6381.08224792175	6410.60845278935	-0.00665638355077952	Streptomycin biosynthesis [PATH:ko00521]
99998	335.593519482532	-8.10402565670658	2.21409249397156e-16	0.856539275100221	53.8333427977429	56.5900884465091	0.961586544687984	0.685712379383454	0.855941676363262	323.413702302507	333.415391037696	-0.0434590220773694	Others
4974	449.711205311198	13.6700484777522	2.382001308577e-11	0.860482670639907	116.301877424974	88.1698884769148	0.962985308521777	0.690366780746489	0.858748922391974	475.47692531945	457.442931844532	0.0553522979416843	Protein digestion and absorption [PATH:ko04974]
99974	540.311041535429	-9.14087354208301	1.8228141976374e-24	0.865578719746069	64.0847524304613	67.5684010862259	0.965661259216708	0.90938334571597	0.962949763219964	543.638101474754	542.897146933239	0.00195459802105255	Translation
630	11868.412901931	-24.0124448532198	4.3018164217768e-102	0.877942119505908	0.84637473166987	146.448157261941	0.972748038328712	0.737530012615967	0.892536320352204	11868.4411286983	11839.3705918579	0.00353698516352434	Glyoxylate and dicarboxylate metabolism [PATH:ko00630]
253	25.1764827105497	-2.70608681407448	0.129037072378758	0.878956340459517	36.4933903592993	28.9385464887505	0.972748038328712	0.0335048938246302	0.149220697249851	28.0292256863577	23.0447056187461	0.247124905929155	Tetracycline biosynthesis [PATH:ko00253]
3019	10074.1973764417	28.1946023557893	1.33353729432292e-88	0.880105368011692	15.3816972390069	180.205104034208	0.972748038328712	0.795443555644892	0.915484567973567	10075.347644014	10084.7079032069	-0.00133919618011229	Messenger RNA biogenesis [BR:ko03019]
4090	408.649960573519	10.0283514031382	6.4999889750531e-12	0.883227234014764	98.0627756960676	81.200507618149	0.973185563405157	0.824851338878509	0.923109492099147	430.400563285213	417.967464730227	0.0419301150453548	CD molecules [BR:ko04090]
621	186.69855892543	4.72146559649685	4.68431556109469e-10	0.887837562836027	39.7371084967098	37.8624794331498	0.974438660488494	0.217571700795347	0.431517206577438	180.599515006305	192.996797203146	-0.0939540760676155	Dioxin degradation [PATH:ko00621]
535	7.68358877888518	0.667818327215536	0.0691289112794346	0.889823538709381	7.11547095805842	7.28291920919375	0.974438660488494	0.0288769836222663	0.139311934502014	8.48320454316812	8.35985062250985	0.014762763659984	Proteoglycans [BR:ko00535]
3018	9139.72100461962	-26.1822346331833	1.19659254035374e-78	0.895975967510701	103.245207842922	209.779205857817	0.975471300658182	0.671821160754108	0.847329372885438	9157.26298905176	9099.4011113718	0.0091412220046414	RNA degradation [PATH:ko03018]
430	1757.57235639073	-6.47409079482197	1.16850267730895e-56	0.901690499094766	65.4011280067196	68.2186880107173	0.975471300658182	0.954618326244897	0.979306731233989	1766.13589908031	1750.99518146484	0.0123956339080118	Taurine and hypotaurine metabolism [PATH:ko00430]
471	2241.85061818175	-7.97232353785389	6.54900966085672e-58	0.903882534574286	79.9021247000557	76.9990283689633	0.975471300658182	0.949582298744132	0.976947782857796	2233.78084255443	2233.70838812917	4.67197051974886e-05	D-Glutamine and D-glutamate metabolism [PATH:ko00471]
4971	17.2748125743295	0.910257720622544	0.00337992881425301	0.905069483631643	10.0195566624182	4.31666318274941	0.975471300658182	0.137384720436942	0.320564347686197	16.0143933246713	16.1599391270225	-0.0106477395057144	Gastric acid secretion [PATH:ko04971]
72	336.511511078909	3.28713656302708	1.70877835669827e-26	0.908417602127377	24.0259593397898	18.1197115399929	0.975471300658182	0.523059489142866	0.729422803218762	335.238330486175	341.03208394987	-0.0244575425210965	Synthesis and degradation of ketone bodies [PATH:ko00072]
550	13390.7651919708	31.1469689019589	1.2130347712656e-69	0.914029947334474	364.411171842724	335.574385247795	0.975471300658182	0.48671406765797	0.700632750620545	13347.9461693191	13420.3397938192	-0.00780130880515959	Peptidoglycan biosynthesis [PATH:ko00550]
472	193.973250749671	2.83339946355626	2.27676210593554e-15	0.914111400820264	23.461683453947	19.9442352870629	0.975471300658182	0.569300527242362	0.778698422320013	191.112985210363	197.107498196581	-0.0437380320574932	D-Arginine and D-ornithine metabolism [PATH:ko00472]
930	307.356426943863	-3.83655420630813	5.36949319192245e-18	0.914458118661979	42.5962351163005	42.8825207901131	0.975471300658182	0.944548284339119	0.976947782857796	300.771841553113	304.680266400645	-0.0184056410075793	Caprolactam degradation [PATH:ko00930]
2024	26556.0707496222	-74.4622200406684	5.02066546102944e-63	0.915562191354219	894.781690279935	870.10013861324	0.975471300658182	0.994954903601407	0.994954903601407	26620.1237430216	26482.0042995264	0.0075039335776822	Quorum sensing [PATH:ko02024]
333	2431.08742846482	-8.21686628911145	1.45044229154907e-69	0.918090635913583	19.9641550135948	96.6355032456802	0.975471300658182	0.635332367177401	0.824641190662924	2435.32595419587	2417.38474468128	0.0106518237480404	Prodigiosin biosynthesis [PATH:ko00333]
99984	206.61293045676	-3.02432117245362	3.56937689532693e-14	0.922600464601047	34.4655982380262	38.9447236090318	0.977354201372623	0.969736480047119	0.980724995401761	200.10947609136	202.147439603642	-0.0143590439552191	Nucleotide metabolism
966	711.578172725682	-3.77363287737773	3.0085807829552e-34	0.925732941154288	57.1419234405162	58.8422157740859	0.977771183408523	0.766323562706347	0.905885800947569	707.395380537427	707.332677981654	0.000127230656661589	Glucosinolate biosynthesis [PATH:ko00966]
1504	7910.77232084447	-45.1466904611228	6.79748613429152e-33	0.928837387719525	796.81458297411	653.426048920366	0.978156187067464	0.939516483410001	0.976947782857796	8027.72731982746	7820.06557869754	0.0377935755241578	Antimicrobial resistance genes [BR:ko01504]
903	403.861263504616	3.40847898877905	8.78845374452091e-28	0.932509288745043	26.7683958212337	49.1418102805621	0.979134753182296	0.874395084417955	0.948811687347142	399.8864337369	406.512853941146	-0.0234988669485438	Limonene and pinene degradation [PATH:ko00903]
1004	8904.25243730587	14.9053905885365	2.53602293492047e-73	0.94036676234153	150.741518535431	173.858136071314	0.980676335507292	0.639847646536779	0.824641190662924	8923.72080699648	8909.88449646546	0.00223773597331845	Lipid biosynthesis proteins [BR:ko01004]
4260	23.3209046364146	0.647093114016303	0.00244167176486708	0.940418587926823	12.31629663477	12.0879965330577	0.980676335507292	0.390191925200558	0.616365120781413	24.0512635924328	23.2383316375431	0.0429977415274459	Cardiac muscle contraction [PATH:ko04260]
290	7418.81443594892	-22.7888288428171	6.2569355111929e-44	0.94359733631554	495.682613980559	465.920172050458	0.980676335507292	0.751883618186838	0.897733952149502	7378.17282492841	7376.29256770508	0.000367522965602416	Valine, leucine and isoleucine biosynthesis [PATH:ko00290]
30	12826.5291752606	19.6400199395336	2.53273066065281e-68	0.945011241851922	389.011757546131	374.349206038497	0.980676335507292	0.285245693505594	0.501638978233975	12820.9645398604	12848.3823471575	-0.00308105657702245	Pentose phosphate pathway [PATH:ko00030]
99976	16422.6942642717	60.1827379566427	3.6474614594141e-35	0.948963105931548	1352.53916478638	1316.70281030697	0.980676335507292	0.979821631344281	0.988125204491267	16500.2120981234	16465.3292890843	0.00305253190360534	Replication and repair
311	528.284437635311	-2.39524858438289	4.81682458448288e-36	0.955819719652588	18.5690048664418	52.5893171791794	0.980676335507292	0.805216118609804	0.915484567973567	532.120453831922	523.920756195777	0.0222511221868027	Penicillin and cephalosporin biosynthesis [PATH:ko00311]
4151	614.780467942393	-2.26438888618413	1.09003713892141e-47	0.956345403706623	10.2606033184699	56.9019444012984	0.980676335507292	0.785702979379147	0.915484567973567	614.250602849205	609.338159208474	0.0115158857679106	PI3K-Akt signaling pathway [PATH:ko04151]
4976	15.7560679988911	0.520617738619886	0.00403195206719139	0.956641187603323	8.81776657050347	12.6337758796311	0.980676335507292	0.788926875246308	0.915484567973567	14.8997619697163	11.0488844249588	0.336033146535688	Bile secretion [PATH:ko04976]
3000	40566.6759388329	-64.4664669479626	2.04938714560077e-61	0.958700395215812	1158.21912367088	1331.66777265654	0.980676335507292	0.543837144061232	0.752518838875425	40435.5806902434	40612.0560090816	-0.00628217316425175	Transcription factors [BR:ko03000]
4911	22.605478189955	0.376386433646907	0.00261778624688884	0.966332417513221	13.2274945118471	7.99493166893654	0.984261049786016	0.592247861920557	0.794808449024855	22.7109508195742	21.5764396763428	0.0635067532938556	Insulin secretion [PATH:ko04911]
410	1579.51693136829	4.0293112627454	1.56018583181086e-33	0.968842865959006	120.706866449367	124.076960704514	0.984261049786016	0.658041126593734	0.836016662611968	1590.57896063255	1579.32695699445	0.010218694065018	beta-Alanine metabolism [PATH:ko00410]
760	7300.26188867712	-6.4564878568717	1.42942313627505e-92	0.970475881021507	0.248501914376336	269.078105219192	0.984261049786016	0.604111631077801	0.801739227861617	7300.24853636697	7275.83934180678	0.00482948645748785	Nicotinate and nicotinamide metabolism [PATH:ko00760]
2026	5296.3170614193	5.05597918891445	3.38421118587987e-63	0.978528057045312	6.01836472488394	146.017760571019	0.989616193669055	0.271234055707046	0.494026651178276	5296.26535462678	5308.74390028636	-0.00339281493197267	Biofilm formation - Escherichia coli [PATH:ko02026]
5100	119.560540118114	0.562106906454568	2.40327804996523e-10	0.98259989747167	0.75582318027175	12.7744896612436	0.990110176023412	0.239553840631151	0.454897452687878	119.580561593104	120.209964392745	-0.00735083211934614	Bacterial invasion of epithelial cells [PATH:ko05100]
981	216.854494391601	-0.697930837437645	1.19068026177908e-14	0.984563340303393	35.6728382238606	46.8554051657368	0.990110176023412	0.829777832715639	0.923256296133791	218.436597907912	211.667495665005	0.0446601794985696	Insect hormone biosynthesis [PATH:ko00981]
1052	39.0106612311162	0.133961579991456	0.0015311995690501	0.993183731113891	22.057358799582	19.3853329633604	0.994436069015382	0.96468494780744	0.980724995401761	38.445575573277	37.1985071275451	0.0434026580482113	Type I polyketide structures [PATH:ko01052]
4261	22.8833918660896	0.0633194163380454	0.00303609432020478	0.994436069015382	13.5419274832053	8.89952789818847	0.994436069015382	0.596662925318379	0.794808449024855	23.0188417898606	21.5764396763428	0.0802700284717355	Adrenergic signaling in cardiomyocytes [PATH:ko04261]

## Sheet: A vs E KEGG MG
feature	coef_(Intercept)	coef_groupE	p.val_(Intercept)	p.val_groupE	sd_rand_intercept	sd_rand_slope	adj.p.val_groupE	wilcox.p.value	wilcox.adj.p.value	mean1	mean2	log2FC	DESCRIPTION
4918	43.9769575878758	75.200454626712	3.51038581654123e-07	0.000481507930640101	0.259447149108083	22.9894828764268	0.169972299515956	1.14353540291135e-07	4.04811532630618e-05	44.0056794831542	119.234707757526	-1.2996699056404	Thyroid hormone synthesis [PATH:ko04918]
565	65.0667576404541	54.7224403589901	2.65909838011828e-11	0.00212306097437634	4.82413158472158	17.2582131496218	0.374720261977424	1.44493595804787e-05	0.0012690464780465	65.4755615591168	119.656829484421	-0.801458820414994	Ether lipid metabolism [PATH:ko00565]
52	17566.4212662836	-1879.11128948374	1.17822213966842e-71	0.00371321279016644	207.837835860897	771.021914129187	0.415721830303333	4.9273015843298e-06	0.000872132380426374	17556.1861574092	15714.2973125756	0.159829887655621	Galactose metabolism [PATH:ko00052]
520	24568.5915268184	-1418.04751410454	2.47987044384539e-82	0.00471072895527856	317.201060855731	496.673009705765	0.415721830303333	7.47974651751847e-06	0.000882610089067179	24602.8939485935	23126.1207054997	0.0892768168801909	Amino sugar and nucleotide sugar metabolism [PATH:ko00520]
521	6378.02129456354	-632.2062139451	1.90291257292782e-60	0.00739695086135687	157.152908043867	232.976166626951	0.436381611811356	3.90937078357435e-05	0.00172989657173165	6381.08224792175	5757.66392663413	0.148135145487458	Streptomycin biosynthesis [PATH:ko00521]
524	1709.74424262039	-236.962131059856	5.93989718295791e-48	0.00967712184923615	73.9085657065881	101.914198059698	0.436381611811356	1.90462258726945e-05	0.0012690464780465	1710.59906659851	1475.78819086478	0.212019583662701	Neomycin, kanamycin and gentamicin biosynthesis [PATH:ko00524]
240	30715.3179941751	1339.46192841163	1.23294142722572e-99	0.00971601812627605	15.701160880669	581.339614448708	0.436381611811356	0.00104800561082657	0.0166117917598954	30715.3143248151	32012.6031464095	-0.0596676525068778	Pyrimidine metabolism [PATH:ko00240]
562	2271.15528593332	265.493644462201	3.12437560055022e-49	0.00988966825634802	74.8268653117437	55.5076311860392	0.436381611811356	0.000745148397263985	0.013883291191129	2279.99460585653	2536.5994026903	-0.153389229241349	Inositol phosphate metabolism [PATH:ko00562]
1006	2369.70228957969	313.609254439777	1.72885892542126e-52	0.0117524342179326	93.2273253520083	148.954303455403	0.456671215691834	3.27391337545565e-05	0.001655664764159	2384.74248700596	2680.14297059917	-0.167980503905425	Prenyltransferases [BR:ko01006]
500	23037.4570526259	-2268.34802108461	2.33602862088808e-67	0.0158348556982156	366.178468689387	1207.26002657815	0.456671215691834	0.000417718302109097	0.00915570316319307	22970.848559331	20748.1970453222	0.146768000208137	Starch and sucrose metabolism [PATH:ko00500]
525	1468.24171461425	-170.024469895881	5.88397464449136e-49	0.0164251731305782	30.251358404727	28.3040671027642	0.456671215691834	0.00302817316620022	0.0297770361343021	1468.32136611728	1300.27243486603	0.174411584279823	Acarbose and validamycin biosynthesis [PATH:ko00525]
982	245.047189944768	80.6367746457604	1.93740721547442e-24	0.017565577385617	3.54565071718085	31.940786403601	0.456671215691834	0.00086332551642873	0.0152798329855596	245.082793334445	327.417574280335	-0.407105574695426	Drug metabolism - cytochrome P450 [PATH:ko00982]
591	5.79721669907268	12.0617503921151	0.00327142868172484	0.017683680717286	0.00312539488460932	6.52938356438787	0.456671215691834	0.000359058139857804	0.00907904153640446	5.79757571908265	18.2454686784847	-0.955246370227866	Linoleic acid metabolism [PATH:ko00591]
2025	2938.78645183172	-498.203122600437	3.63066275688234e-32	0.0183896472114942	256.026892673751	253.795059031779	0.456671215691834	8.760373476716e-05	0.00344574690084163	2883.46683437577	2446.76922451303	0.236262073659631	Biofilm formation - Pseudomonas aeruginosa [PATH:ko02025]
380	1019.54998767977	147.07823787792	1.88931489768771e-47	0.0194052924514944	20.3358539178311	64.2013264831792	0.456671215691834	0.000906430770329809	0.0152798329855596	1021.08494316	1166.29561969175	-0.19052719078742	Tryptophan metabolism [PATH:ko00380]
650	9843.49191246755	574.46287634806	6.04163627972581e-72	0.0266041135225067	179.337004219748	278.544771743508	0.535919517173533	0.000439680660379328	0.00915570316319307	9856.56810622292	10427.1052178699	-0.0811216708308707	Butanoate metabolism [PATH:ko00650]
5200	669.735588137963	115.38364220474	3.67365033453196e-49	0.0287369240507049	0.113464401077527	68.2908612317004	0.535919517173533	0.00139442018885853	0.0189355691785752	669.735136605878	784.074039381885	-0.225079711672992	Pathways in cancer [PATH:ko05200]
100	202.317955419234	55.9097006855985	5.53603880007261e-18	0.0294760744942132	26.2877216624686	25.2750147892128	0.535919517173533	0.00160470925242163	0.0189355691785752	205.020288548625	258.743800173613	-0.325201844559349	Steroid biosynthesis [PATH:ko00100]
220	9636.25014054925	-495.712807330477	1.49399439541555e-77	0.0301330525714518	127.420896506887	247.099893889204	0.535919517173533	0.00153157063697134	0.0189355691785752	9629.3981847893	9137.40957071285	0.0756002792510806	Arginine biosynthesis [PATH:ko00220]
5211	58.8533557469575	41.6387884160945	1.80812700972084e-13	0.0303637120211634	2.77557848947255	27.6124171455478	0.535919517173533	0.00128375771170675	0.0181780091977675	58.9174919993841	100.184654913057	-0.697508768659531	Renal cell carcinoma [PATH:ko05211]
1002	37242.8751680678	1185.51772222955	4.25920289555751e-96	0.0336053207754654	349.21893881404	682.11550890936	0.546303893961934	0.00197531936081728	0.0225568727009458	37242.5191838166	38409.0296175861	-0.0444860762956362	Peptidases [BR:ko01002]
405	701.4978697667	-124.135505356089	2.1169914904928e-26	0.0340472681789307	66.1817356421429	62.5695689916476	0.546303893961934	0.0111824518931885	0.0719743267307041	685.444252526874	577.705682709464	0.243810758962373	Phenazine biosynthesis [PATH:ko00405]
4934	59.4086406701353	43.1324207280433	2.13529208801744e-13	0.0361042367412589	2.97320152250273	30.5314826891011	0.552813382594061	0.0014786981167958	0.0189355691785752	59.4019592970906	102.073902687761	-0.712118034288478	Cushing syndrome [PATH:ko04934]
270	16917.179170796	-556.408198797477	7.08823427117021e-80	0.0375850458420892	314.05763487858	319.15113407516	0.552813382594061	0.00368743378105151	0.0334705527818521	16918.7061923815	16363.0845138981	0.0481529272571779	Cysteine and methionine metabolism [PATH:ko00270]
20	9213.02609741155	953.748035013722	6.05928268303431e-56	0.0403281979712976	308.759281816528	600.176008519673	0.569434155354722	9.80302401605306e-05	0.00347027050168278	9246.76758911195	10185.5893197908	-0.139401220180362	Citrate cycle (TCA cycle) [PATH:ko00020]
195	6692.68403227558	-788.812360778338	4.11913820118939e-43	0.0463763672206898	403.889521567265	472.632593424458	0.592227730254379	0.000282856988261309	0.00879449019925327	6674.80466103662	5913.29637837124	0.174555625243203	Photosynthesis [PATH:ko00195]
194	6733.23094062868	-791.204416681907	7.9232530287526e-43	0.0476097715784598	413.452932325354	476.058300313623	0.592227730254379	0.000339712436448987	0.00907904153640446	6714.00418902402	5951.7777668054	0.173647724044096	Photosynthesis proteins [BR:ko00194]
361	284.68166242857	47.0975410291383	4.40614880720231e-27	0.0478330115989767	17.4587432105338	17.4680238594929	0.592227730254379	0.0405702529743365	0.145069389423385	283.527000710827	331.749112851328	-0.221220063552025	Chlorocyclohexane and chlorobenzene degradation [PATH:ko00361]
523	2971.91232463545	-291.038265352185	2.12769346627132e-42	0.0500032500268978	163.080057979959	150.447247046953	0.592227730254379	0.00360822570056337	0.0334705527818521	2974.93993005943	2681.45342183669	0.149450415510925	Polyketide sugar unit biosynthesis [PATH:ko00523]
592	16.1296260101313	19.1905439019587	0.000265220644484433	0.0541932782956405	0.0194867683480159	12.0508060945577	0.592227730254379	0.000604376540386099	0.0118860719609266	16.1317012273928	35.6039905341749	-0.868196281712166	alpha-Linolenic acid metabolism [PATH:ko00592]
5225	45.6431427362126	39.6850390644617	0.000202127043005165	0.055014153360634	15.076149864431	24.8581526403957	0.592227730254379	0.000396473615133417	0.00915570316319307	47.058112729728	86.6611983959505	-0.787781542259542	Hepatocellular carcinoma [PATH:ko05225]
430	1758.21297580082	108.467591864943	6.79689370921955e-55	0.0558083501093514	63.3969683828327	63.2985535618543	0.592227730254379	0.00975227085620568	0.0676922330018982	1766.13589908031	1866.72646075179	-0.0795871428618366	Taurine and hypotaurine metabolism [PATH:ko00430]
310	1584.44656383652	182.620794267965	2.93344727101493e-46	0.0570915587335603	9.80281906043141	78.4552802726033	0.592227730254379	0.00994605524839664	0.0677096838063925	1585.65958721603	1764.67657314914	-0.153635204961377	Lysine degradation [PATH:ko00310]
130	1984.9424112656	411.859225737542	9.60204399873475e-23	0.0602088797300307	299.873879101738	222.223097445007	0.592227730254379	0.00109957017792747	0.0166117917598954	2058.22577896572	2405.25706509216	-0.224037904608234	Ubiquinone and other terpenoid-quinone biosynthesis [PATH:ko00130]
983	5718.4308082699	315.507062607759	3.52187888619393e-76	0.0631076767073233	56.2391838273014	215.765724583975	0.592227730254379	0.0127959445091882	0.0767756670551291	5722.88716309831	6023.96087831628	-0.0738753637030847	Drug metabolism - other enzymes [PATH:ko00983]
770	8531.47630712724	-552.424054770196	9.47588642769567e-65	0.0641720785625078	289.364089456164	350.532082008185	0.592227730254379	0.0011262231701624	0.0166117917598954	8516.0200714175	7960.74751110723	0.0971873702458827	Pantothenate and CoA biosynthesis [PATH:ko00770]
3440	15055.4305908018	457.94632384274	6.81970537276239e-95	0.0646039180735715	0.875897926442236	239.268017558916	0.592227730254379	0.04473462721584	0.153273925311619	15055.4899910695	15499.6408878932	-0.0419246524722763	Homologous recombination [PATH:ko03440]
906	60.6254919472258	36.5563780898002	1.18608569388082e-08	0.0682364816198373	8.94038896719588	25.9051935948973	0.592227730254379	0.00316425975026371	0.0302742689619826	59.9221495438539	98.5957300454524	-0.654382440686302	Carotenoid biosynthesis [PATH:ko00906]
1055	919.905248717732	-104.722997281337	1.08335196317982e-35	0.0689795031279014	52.6504646641574	44.6238462115861	0.592227730254379	0.0373555200145824	0.142191979410346	913.977988874489	815.310718894521	0.163396584177321	Biosynthesis of vancomycin group antibiotics [PATH:ko01055]
290	7416.76659137459	-778.85019099486	1.25803566889894e-42	0.070227119467086	511.33190984717	486.733832539397	0.592227730254379	0.00529916384499049	0.0445491388515055	7378.17282492841	6635.28250443003	0.152942544436542	Valine, leucine and isoleucine biosynthesis [PATH:ko00290]
590	32.234152781058	37.7762393270806	1.45674137431098e-07	0.0705467054468625	0.00847432567304778	34.0210601826866	0.592227730254379	0.00388707852482325	0.0344006449446858	32.2351935349916	71.1648140280505	-0.98601628582208	Arachidonic acid metabolism [PATH:ko00590]
332	1267.18903551797	-122.483680841548	2.36100912943514e-47	0.0723088026360822	55.5224175682237	81.9560607196832	0.592227730254379	0.00296198549332005	0.0297770361343021	1262.8506438548	1137.44552450719	0.149952756232434	Carbapenem biosynthesis [PATH:ko00332]
5217	5.21937371254318	4.43989733101478	0.00122337186406749	0.0748683587647661	0.0085629308234795	0.655767515490069	0.592227730254379	0.0620579525146926	0.18364126365206	5.2192005870296	9.7012532622354	-0.436684383544613	Basal cell carcinoma [PATH:ko05217]
760	7300.26239991045	277.046782232754	5.89272196358956e-89	0.0756262256659641	0.233785795463513	178.842403953798	0.592227730254379	0.0315725648700163	0.134658891132358	7300.24853636697	7565.07050970901	-0.051356390006439	Nicotinate and nicotinamide metabolism [PATH:ko00760]
4152	681.44183017591	57.2734245667503	8.02711266396614e-48	0.0791806935130893	2.06821742758611	1.17489051204095	0.592227730254379	0.0484751209752726	0.160375633880809	681.393819161074	738.701184064423	-0.115289412557045	AMPK signaling pathway [PATH:ko04152]
3110	18083.9750242003	773.956857899589	7.05587453303919e-79	0.0804214911052292	210.836182805032	531.578285632826	0.592227730254379	0.00457098199085846	0.0394665274332657	18079.244386932	18856.5136270009	-0.0607040500315884	Chaperones and folding catalysts [BR:ko03110]
3019	10066.6188732636	373.694787341508	2.75335943118156e-86	0.081488970595176	89.0697682325096	271.39332026776	0.592227730254379	0.00296198549332005	0.0297770361343021	10075.347644014	10452.7366544861	-0.053012548167211	Messenger RNA biogenesis [BR:ko03019]
564	7186.00514240758	202.813302362458	1.3812657450594e-83	0.0832210741727385	78.9365663550617	67.9782622705391	0.592227730254379	0.0114012911314935	0.0720724475097982	7178.54674465834	7389.76609491849	-0.041794081450908	Glycerophospholipid metabolism [PATH:ko00564]
4110	7.03990335335389	6.99218390904928	0.0026369639376909	0.0838788871726497	0.0166402988163379	2.67149928091789	0.592227730254379	0.303734856039509	0.504798774826226	7.04006568951813	14.2029124744157	-0.579160317977779	Cell cycle [PATH:ko04110]
5418	2703.64865623091	186.712665941841	4.01336675426661e-55	0.0859177857912101	68.9513571530752	103.369841064363	0.592227730254379	0.0299948955181631	0.132677801842284	2705.63303163171	2890.31446865707	-0.0950067895290879	Fluid shear stress and atherosclerosis [PATH:ko05418]
99975	4281.99538333592	-278.017708687606	1.65487420027366e-49	0.0914737097101771	193.907773321051	175.862676648778	0.592227730254379	0.0386144122831679	0.142390645294182	4268.35549255535	4004.55211640034	0.0918736321093259	Protein processing
930	308.16738574606	59.1750109717026	1.51724149800049e-17	0.0915333236207052	47.0183146889445	46.5860289612702	0.592227730254379	0.00296198549332005	0.0297770361343021	300.771841553113	366.131915667306	-0.277447144818748	Caprolactam degradation [PATH:ko00930]
3016	43556.730021166	1553.65013931052	2.85022420682596e-77	0.0936253152257027	995.059483549565	1111.58624794302	0.592227730254379	0.00160470925242163	0.0189355691785752	43346.4903869278	45037.2939093826	-0.0551956365791278	Transfer RNA biogenesis [BR:ko03016]
4212	3089.64315170381	136.433745086962	3.57167885461417e-70	0.0936325524557166	45.340776619607	74.4309939343542	0.592227730254379	0.0105481503898495	0.0704536837359758	3092.9005383992	3225.85714596315	-0.0605790244201621	Longevity regulating pathway - worm [PATH:ko04212]
5134	2070.14661912679	176.031344741218	3.00798316502176e-68	0.094045792791357	22.9404220531724	160.656526276957	0.592227730254379	0.00541133607518288	0.0445491388515055	2070.2602650073	2249.05446916742	-0.119094587620618	Legionellosis [PATH:ko05134]
643	192.316982916189	42.664829652738	2.56772430051263e-20	0.0941840201368345	12.5725659240316	22.5864628694865	0.592227730254379	0.00652150954380287	0.0501872690979612	189.001215953095	237.201897637878	-0.316544579369771	Styrene degradation [PATH:ko00643]
3000	40571.4517679347	-2141.72117898448	1.72020914687214e-59	0.095777183734777	1216.81791570034	1295.05444360723	0.592227730254379	0.0261150493018913	0.121641150695652	40435.5806902434	38444.4751356927	0.0728352640008896	Transcription factors [BR:ko03000]
3018	9124.98040766881	415.312373574041	1.22439981896378e-75	0.0980240821858823	169.232240740489	328.69020497649	0.592227730254379	0.00652150954380287	0.0501872690979612	9157.26298905176	9551.20509410414	-0.0607178778218823	RNA degradation [PATH:ko03018]
2060	9155.34688066808	-1590.56516993807	5.30370707014403e-22	0.0989842382011568	1036.26652471318	1092.20293073214	0.592227730254379	0.0196389978999196	0.101727670647583	9239.73957025703	7531.92316951409	0.294570021744571	Phosphotransferase system (PTS) [PATH:ko02060]
3012	10330.0586692354	384.989675837051	7.94723852954781e-89	0.103737105472882	2.95222434690116	301.64239777462	0.606360901629425	0.02111035861417	0.105254464076284	10330.2522166242	10707.4969221839	-0.0517091028683117	Translation factors [BR:ko03012]
400	10739.3395530118	-467.980184277125	3.87900160154764e-64	0.105213887533108	364.856917181809	361.381053859443	0.606360901629425	0.0154576662588206	0.0855002164941013	10668.5118516858	10261.3979300777	0.0560916669703145	Phenylalanine, tyrosine and tryptophan biosynthesis [PATH:ko00400]
720	14408.2082721534	678.634624542594	7.84448731868057e-71	0.109837437553886	230.480898361281	506.023085643388	0.606360901629425	0.00707763414684737	0.0521975518329994	14438.1218672739	15087.188516672	-0.063408845937103	Carbon fixation pathways in prokaryotes [PATH:ko00720]
4550	5.26095374775621	8.16339206814115	0.050871261512389	0.111639064064749	0.206459763570095	4.82809777204875	0.606360901629425	0.0198282747872408	0.101727670647583	5.26838105890918	13.3229891390491	-0.707344265990064	Signaling pathways regulating pluripotency of stem cells [PATH:ko04550]
910	6542.94605248224	-301.197326825868	3.75255365097712e-60	0.111658782732889	253.247720199642	244.729328613753	0.606360901629425	0.024343383653741	0.116453483965194	6513.71824736469	6238.68143226938	0.0621674152541855	Nitrogen metabolism [PATH:ko00910]
5111	3960.48251288582	266.552625136347	3.96340825093238e-49	0.112355285783051	200.865050490989	208.470592463847	0.606360901629425	0.0163459633832066	0.0890226313485408	3975.76662772194	4230.44171599377	-0.0894125597440386	Biofilm formation - Vibrio cholerae [PATH:ko05111]
3009	28405.8845481903	756.167581217916	4.90105549855894e-78	0.11605065307956	652.296771979898	627.441715645566	0.606360901629425	0.0107559353455018	0.0705111317094006	28328.4903505637	29122.7058292691	-0.0398803246594443	Ribosome biogenesis [BR:ko03009]
1501	7821.97634005904	744.974869869964	6.48309282713858e-37	0.116196152953322	612.200347641758	596.97789126368	0.606360901629425	0.0524748390249639	0.167352189322858	7966.84114229157	8594.03207928652	-0.109228850783669	beta-Lactam resistance [PATH:ko01501]
660	3823.68631844705	-365.250148740764	6.30655793129333e-42	0.116806066036263	259.527920334409	273.407391258883	0.606360901629425	0.0321140336784409	0.135337713359144	3804.65451182745	3462.43738213137	0.135698450903424	C5-Branched dibasic acid metabolism [PATH:ko00660]
71	3454.09191279671	217.314787457741	1.43260989674027e-52	0.119686375189555	156.727668265897	170.848329377869	0.612308557129171	0.027997086344727	0.128713877480953	3475.14534631971	3670.4202255097	-0.0787074984855932	Fatty acid degradation [PATH:ko00071]
966	712.013117172996	-81.8408240114673	1.61671663612062e-33	0.12236176974908	63.5704737311794	63.1577064710745	0.613832632904254	0.0151711569046416	0.0855002164941013	707.395380537427	628.099438372082	0.169624294232412	Glucosinolate biosynthesis [PATH:ko00966]
4147	23054.7326624545	844.109662721212	8.11691329729304e-76	0.123462087637966	580.678626392727	638.97964252599	0.613832632904254	0.0120807910274358	0.0737344831674528	23149.2945426179	23900.2283461434	-0.0460415695876258	Exosome [BR:ko04147]
4111	8.10257960201933	7.63898497198111	0.00604050145554884	0.128768003665827	0.0205864905096952	3.23531593114299	0.631320906861625	0.434029579420814	0.627128453530482	8.10279051471978	15.8313499118254	-0.581686508388682	Cell cycle - yeast [PATH:ko04111]
4917	467.627136777029	-57.1077981538383	9.51808912381036e-33	0.13125299327385	31.3658009205095	43.9358944789681	0.63401350765449	0.0154576662588206	0.0855002164941013	458.39773734299	408.286522965516	0.164185172453654	Prolactin signaling pathway [PATH:ko04917]
5133	524.503174549218	171.48904957247	1.62160413331345e-09	0.137471512027357	136.256370246286	139.619765630314	0.63401350765449	0.00236908778466314	0.026208033617836	535.805190251294	697.303807089726	-0.375483089743806	Pertussis [PATH:ko05133]
99999	271.896012412015	69.1266768770841	2.6734946935442e-12	0.141081351220209	53.6536782330706	57.8238811873037	0.63401350765449	0.0315725648700163	0.134658891132358	277.938574070254	345.397215500844	-0.306106165618779	Others
540	2116.753062349	550.415247865395	1.86426609774185e-10	0.144675651683121	539.91518643775	495.279207056686	0.63401350765449	0.00865864771227796	0.0613032258029279	2216.15403134935	2674.24304617043	-0.270243075696141	Lipopolysaccharide biosynthesis [PATH:ko00540]
5010	890.527201857932	65.5318572350517	1.14137958981645e-48	0.146976126208122	32.4150376989683	52.0913031638507	0.63401350765449	0.0914303320285961	0.245199526803962	888.237907270541	952.341641784616	-0.0997240209995485	Alzheimer disease [PATH:ko05010]
53	1677.8967607	-117.01717861805	4.156686825245e-39	0.147284402365448	126.357925176937	130.060032081183	0.63401350765449	0.0222760405988639	0.108023539342436	1665.53581627758	1561.83044952405	0.092321428806287	Ascorbate and aldarate metabolism [PATH:ko00053]
5145	8.02952154194921	26.2021892990953	0.109094747746437	0.148644794983023	0.00648097750202258	30.1172307704701	0.63401350765449	0.0354924629398628	0.139762204951985	8.02927952900351	35.1623278174492	-1.46032589315561	Toxoplasmosis [PATH:ko05145]
99981	1029.54706261663	166.275708747916	8.98385994927127e-25	0.14969601973582	119.598604258235	140.294117022737	0.63401350765449	0.0196389978999196	0.101727670647583	1029.39375966278	1194.70205112552	-0.213418913312407	Carbohydrate metabolism
4144	9.36188926310238	14.0661496948711	0.0116393674724348	0.150192807930085	0.0340361416609164	14.0262207766907	0.63401350765449	0.0815765262486984	0.223861165054568	9.3606069766951	23.6726442753643	-0.888189404446164	Endocytosis [PATH:ko04144]
4138	374.898195907017	-60.9815178506606	1.68097317007089e-21	0.153425441120044	40.6047381147072	48.9684834443557	0.63401350765449	0.0116239237629228	0.0721906844223625	377.901031421705	312.994859529627	0.266089370620696	Autophagy - yeast [PATH:ko04138]
903	404.498067149244	53.9224196469098	5.54032816043346e-27	0.153760383527411	30.6879815871705	38.7904987294684	0.63401350765449	0.0454626049653108	0.153273925311619	399.8864337369	455.603310788798	-0.184953080296943	Limonene and pinene degradation [PATH:ko00903]
4973	784.973783603789	-172.349314146548	8.0935347367765e-12	0.155285990547301	131.868158976172	132.1341022734	0.63401350765449	0.490556393383688	0.681007699050296	771.391977461327	612.393056994876	0.329422809880927	Carbohydrate digestion and absorption [PATH:ko04973]
120	684.565382126691	-57.686886550169	3.77304790648094e-40	0.156322374560129	2.11930733178431	0.180858268910468	0.63401350765449	0.303459962343044	0.504798774826226	684.44249342147	626.807929868997	0.125476299094014	Primary bile acid biosynthesis [PATH:ko00120]
99980	51870.6712253356	1219.54838569932	1.26443815240603e-80	0.158606972889654	1099.11681597284	1091.01199927672	0.63401350765449	0.0222760405988639	0.108023539342436	51995.4369009838	53111.7513128252	-0.0306417332772892	Enzymes with EC numbers
4068	249.941923597269	53.0503759652355	3.79612014234688e-14	0.15948173614401	41.6384556988681	44.4068578652066	0.63401350765449	0.00865864771227796	0.0613032258029279	254.239955243599	304.313343789943	-0.2525837062113	FoxO signaling pathway [PATH:ko04068]
440	1112.25972541983	144.317399803122	1.01162366342881e-40	0.161029071103115	58.7850237961242	146.643155057039	0.63401350765449	0.156715126959046	0.338275335021356	1129.1081971651	1245.86174295409	-0.141072540401985	Phosphonate and phosphinate metabolism [PATH:ko00440]
4621	1975.36037227429	138.421136932498	1.92605163191479e-44	0.16236483559919	76.2316063677606	72.4154827799824	0.63401350765449	0.112735872619661	0.281045766953239	1971.05141013615	2115.00244318699	-0.101323629000285	NOD-like receptor signaling pathway [PATH:ko04621]
4922	2661.73947387187	-176.479444325185	3.54678741704787e-57	0.1643460895647	63.3082989716529	165.923278686655	0.63401350765449	0.0516535354057443	0.167352189322858	2652.01872760034	2489.79419729021	0.0908008076071333	Glucagon signaling pathway [PATH:ko04922]
940	3472.44983368046	-338.840669515604	9.77273686396549e-34	0.169389771571292	296.693628141014	304.12690535101	0.63401350765449	0.0247762421563609	0.116943862978024	3459.34069628888	3127.36727092313	0.145218936816623	Phenylpropanoid biosynthesis [PATH:ko00940]
61	9337.81542752574	-367.224805052591	9.95504158674399e-71	0.171050672900971	116.535896600765	294.04563886073	0.63401350765449	0.0132932885493552	0.0772192250521644	9355.05966296051	8946.99515287994	0.0642911899380873	Fatty acid biosynthesis [PATH:ko00061]
1504	7913.93338668458	742.233007992779	4.32403457518733e-32	0.171177189814732	800.342517112915	679.088070084146	0.63401350765449	0.00679446025868543	0.0511752964164818	8027.72731982746	8673.44671244882	-0.111514078599059	Antimicrobial resistance genes [BR:ko01504]
1502	5037.95685041615	188.578224451398	9.93315247951998e-64	0.171430736711727	141.600297145973	150.108443103542	0.63401350765449	0.00613055296331088	0.0493230852048194	5010.34711149361	5222.74889728511	-0.0598115535043171	Vancomycin resistance [PATH:ko01502]
3400	50620.2888739215	1084.70922583883	1.88034045530958e-103	0.171972856262402	283.663093373366	1172.73361765523	0.63401350765449	0.0294842883378916	0.132119469260932	50623.8171578362	51665.4806929522	-0.0293801131202829	DNA repair and recombination proteins [BR:ko03400]
4120	16.4459311449835	24.23982797014	0.00261880336463004	0.172422936925867	0.00345063853905603	28.7899049117762	0.63401350765449	0.0677405274068645	0.193388279855081	16.446071216641	42.1060204828829	-1.0519672905628	Ubiquitin mediated proteolysis [PATH:ko04120]
4122	5161.8279030483	-318.012700408516	1.56544486648876e-43	0.176557426959341	336.646646977821	316.925569280576	0.641995189284051	0.0294842883378916	0.132119469260932	5110.63049115986	4837.19491872243	0.0792117446045158	Sulfur relay system [PATH:ko04122]
4614	52.7442516299619	29.885984872321	0.00194229545625288	0.179583599429826	25.2288508593962	26.0615791295194	0.641995189284051	0.000298118311839094	0.00879449019925327	55.5221405307881	81.9169870208331	-0.50495908572412	Renin-angiotensin system [PATH:ko04614]
261	3451.00656983383	-121.190075951941	3.3839110221561e-64	0.180401354790439	88.6975436868824	78.713021271651	0.641995189284051	0.272656468795004	0.473139166438389	3429.1581990125	3328.05714473047	0.0430791205170732	Monobactam biosynthesis [PATH:ko00261]
190	15208.4144141938	-408.828416142023	4.07787548746914e-76	0.182454938088536	174.838968983628	140.57294566435	0.641995189284051	0.152777024206128	0.335919668130245	15223.1862450103	14809.963928012	0.0396825061051366	Oxidative phosphorylation [PATH:ko00190]
4931	2219.71885300294	-137.980350584698	2.0164818690669e-41	0.184133665032988	144.212274982184	141.313567357215	0.641995189284051	0.0901337029407506	0.243567411000196	2201.19133537874	2082.37442877392	0.0797770333868764	Insulin resistance [PATH:ko04931]
3430	12722.1488529997	392.048010440182	6.03227344988264e-76	0.185505692087743	188.838409436161	336.176357454184	0.641995189284051	0.0661608503469411	0.191974926416534	12722.8117127505	13110.0468798726	-0.0432303336816756	Mismatch repair [PATH:ko03430]
944	186.28549582823	35.0669840960054	3.50008131806735e-19	0.198644207213442	21.0383825182235	34.1875907106963	0.668399151985366	0.108187759307316	0.271620331877943	186.297036370084	220.630868877266	-0.235359734874572	Flavone and flavonol biosynthesis [PATH:ko00944]
3036	28424.6440425097	860.369911488936	3.8807953474819e-74	0.203281043122145	530.470711553312	807.038757567674	0.668399151985366	0.0367392855435598	0.141366381330654	28531.8630592532	29266.0570727735	-0.0366449736673665	Chromosome and associated proteins [BR:ko03036]
4620	33.459850612211	-21.3947074146518	0.0342853769503013	0.203449746176579	31.5728051147494	31.5542451293391	0.668399151985366	0.208996074595612	0.404233600168392	23.8703859751743	12.0495282633865	0.683377317603391	Toll-like receptor signaling pathway [PATH:ko04620]
450	5991.02899635727	-200.288759307333	2.36382256687686e-67	0.206947740018666	98.8984028698582	123.26608336789	0.668399151985366	0.27563687606392	0.474222883906265	5977.45073144789	5799.08420289954	0.0436499359287978	Selenocompound metabolism [PATH:ko00450]
364	15.6245999616541	10.1009947357806	0.015022185946872	0.207236286282947	8.13154891039001	8.15800840444603	0.668399151985366	0.0133061376502317	0.0772192250521644	16.5968447563083	25.8724625935792	-0.470476686204737	Fluorobenzoate degradation [PATH:ko00364]
99988	89.8428543593734	24.4759611349031	3.80607116053778e-11	0.208102584203855	13.3138534891376	22.2864164436528	0.668399151985366	0.0419202836315588	0.146928518867048	91.1822613588521	116.269596031633	-0.326912181492261	Secondary metabolism
121	1477.19864088186	66.6091649146189	2.67710316770405e-56	0.212098750749594	0.0268951582656041	0.0435790282786048	0.668399151985366	0.0516535354057443	0.167352189322858	1477.1943687359	1543.80428414429	-0.0633173782921326	Secondary bile acid biosynthesis [PATH:ko00121]
281	46.8588033333066	26.7700935207335	4.93933848732743e-06	0.212711087921296	0.035495183291447	26.3170787273598	0.668399151985366	0.0349369873040098	0.139762204951985	46.8599354447592	72.3966601716439	-0.555929043352903	Geraniol degradation [PATH:ko00281]
4217	3232.77917748686	-107.217097745536	4.10678036361951e-74	0.213891022204282	38.6877236240768	100.345361362999	0.668399151985366	0.0419202836315588	0.146928518867048	3227.5977928297	3124.14864404905	0.0468875513543595	Necroptosis [PATH:ko04217]
621	187.77003381455	-40.0633045906043	4.62027528560053e-10	0.214300084515433	44.6182337228467	43.5080706328888	0.668399151985366	0.184209288186653	0.36634880909031	180.599515006305	146.547653561876	0.288186868656231	Dioxin degradation [PATH:ko00621]
3021	15905.336015348	651.072790769401	4.98530875815153e-63	0.218102468103487	461.672506682577	663.842672186552	0.668399151985366	0.0386144122831679	0.142390645294182	15895.1214962865	16589.9521176843	-0.0616973320844718	Transcription machinery [BR:ko03021]
5205	595.785569587763	38.3838112017128	3.90874339776448e-53	0.218807568247139	9.80207005980182	37.0981152656706	0.668399151985366	0.108187759307316	0.271620331877943	595.554475507876	632.724797181467	-0.0862957505163149	Proteoglycans in cancer [PATH:ko05205]
4112	8016.53579044031	195.294288503692	1.01598892112638e-85	0.2234055556022	62.1420678002495	192.686780025161	0.668399151985366	0.117433369138296	0.28473570325313	8017.37450607436	8211.92410943449	-0.0345586534816058	Cell cycle - Caulobacter [PATH:ko04112]
640	9076.11547166517	-211.573646535682	9.75092167084905e-86	0.224390685189976	12.4121028098198	155.147338864653	0.668399151985366	0.193348768598242	0.382376894322781	9075.60668330667	8856.67349407673	0.0351998622621286	Propanoate metabolism [PATH:ko00640]
99987	368.883199073144	-44.6202332579102	2.76376269140319e-27	0.228183564569957	25.0472795943795	41.3998587469571	0.668399151985366	0.058534806050654	0.177105310614799	372.177491389653	326.205622505641	0.186219301398395	Cofactor metabolism
970	18761.2646278313	579.856642695471	2.01781207596072e-84	0.228266947969576	135.612714702334	679.944839388506	0.668399151985366	0.0367392855435598	0.141366381330654	18738.3033014702	19320.0844041981	-0.0440937805640821	Aminoacyl-tRNA biosynthesis [PATH:ko00970]
2026	5299.93522018006	-184.383133387764	1.99720248219448e-64	0.22843868123209	144.800919155755	181.268653224312	0.668399151985366	0.12728804672284	0.296447161446613	5296.26535462678	5112.78727129408	0.050792583646534	Biofilm formation - Escherichia coli [PATH:ko02026]
4151	614.91720710546	48.4725831053157	1.59462763867807e-46	0.233054115178489	12.8853506510375	50.8635067328304	0.668399151985366	0.17323973614901	0.358897986979832	614.250602849205	661.040172766104	-0.10468471304728	PI3K-Akt signaling pathway [PATH:ko04151]
908	570.166053237844	49.9629616589091	2.35916221160093e-47	0.23479634058971	16.9270691340291	60.5085459966312	0.668399151985366	0.0594462002390591	0.178338600717177	569.68865996986	620.2189434237	-0.12108379519469	Zeatin biosynthesis [PATH:ko00908]
1005	6619.3110146948	541.806651342717	5.7684800406174e-29	0.234825001487479	694.588165102609	710.198202221728	0.668399151985366	0.0399091765381493	0.144161719331682	6741.27929994959	7155.73509892771	-0.0859852091533166	Lipopolysaccharide biosynthesis proteins [BR:ko01005]
5231	223.314299217975	-35.9806880814851	1.99459411932373e-15	0.235764556154247	38.2521801848911	38.4768655736298	0.668399151985366	0.130712229025306	0.300468370616612	225.978226588265	184.52193137363	0.28206998929309	Choline metabolism in cancer [PATH:ko05231]
860	10820.8299408261	-468.517952505855	1.71201158350207e-57	0.237166707365797	221.001221822681	338.102968235016	0.668399151985366	0.12064945388219	0.288580450501995	10818.6377558247	10338.7392274053	0.0654124412501453	Porphyrin and chlorophyll metabolism [PATH:ko00860]
1007	24292.9396257045	605.086116401157	2.21435607913169e-94	0.23829626070139	179.768050645017	774.444964704907	0.668399151985366	0.0981399659366319	0.25545255839388	24266.1832400727	24882.4923883833	-0.0361728109062112	Amino acid related enzymes [BR:ko01007]
5146	136.13196634655	32.9483376545173	2.37025726853179e-17	0.23857873413642	13.2231292970601	39.6386653167187	0.668399151985366	0.0927419122217522	0.246846894184213	135.41649402616	169.234456480506	-0.30648775524541	Amoebiasis [PATH:ko05146]
1001	12435.9297663617	-410.888007630724	7.53900946374517e-78	0.252029938428294	150.921752106058	501.382938034151	0.695463037507187	0.143261519205105	0.320978340497514	12405.4171614381	12020.67267867	0.0454248663770098	Protein kinases [BR:ko01001]
3020	3415.37451753036	145.867131166666	1.50910219331912e-71	0.253735376989493	15.0805740314701	175.644751973524	0.695463037507187	0.0399091765381493	0.144161719331682	3414.3085861994	3567.41142906871	-0.0631491580915133	RNA polymerase [PATH:ko03020]
3051	807.740675768016	-75.2396088572326	1.74651786192661e-32	0.254149381978547	64.8089130585762	82.6595891524026	0.695463037507187	0.0454626049653108	0.153273925311619	810.49344661856	733.743477269368	0.142149044228948	Proteasome [BR:ko03051]
3040	42.7448328299658	14.4694300143215	4.36483258504832e-07	0.259510522400067	3.57316791567023	10.0209434057114	0.696566555416972	0.0562818795523732	0.173250307491653	43.1436593684146	57.1100429530614	-0.351621871263307	Spliceosome [PATH:ko03040]
600	4935.55986300972	-309.022786576177	3.95557678466827e-42	0.259792896571155	233.469922956983	296.369531877599	0.696566555416972	0.0791184558541814	0.220534908443939	4950.78006378147	4648.73536258795	0.090676528516623	Sphingolipid metabolism [PATH:ko00600]
280	3280.97426407023	240.964487955463	3.78940256251183e-33	0.261386705049392	339.162115941053	255.311343135696	0.696566555416972	0.0791184558541814	0.220534908443939	3357.7808281735	3532.03044730007	-0.0728319242348991	Valine, leucine and isoleucine degradation [PATH:ko00280]
900	6656.5718078845	178.826724901873	7.29129344635082e-86	0.262445756006961	30.3763406775758	217.097912612137	0.696566555416972	0.205235963201217	0.399195225127641	6657.11312550718	6817.91186573474	-0.0343951773610225	Terpenoid backbone biosynthesis [PATH:ko00900]
5020	21.5218530857974	17.7768836634907	0.0226879682142253	0.270683570373939	0.0602320485334304	11.1596389891163	0.701406918709175	0.213824441982689	0.40695619603157	21.5223788838686	39.1190844968073	-0.684501999888932	Prion diseases [PATH:ko05020]
5204	16.8330759500546	9.0146912777132	0.00218441539763511	0.275687882424945	0.0273715619815639	2.305224427451	0.701406918709175	0.706205973005753	0.868044841819572	16.8333193746722	25.9122139213256	-0.458084102815197	Chemical carcinogenesis [PATH:ko05204]
5143	102.174858105735	-24.8852491955631	4.97239107902225e-09	0.278700422599299	22.4322594787458	27.3370614124185	0.701406918709175	0.106704413462495	0.271620331877943	101.784610053202	79.2503335988627	0.333285482274387	African trypanosomiasis [PATH:ko05143]
550	13400.8783012251	356.92862527279	7.66621607451967e-68	0.27914392963587	431.355974345711	403.741693076781	0.701406918709175	0.0337864386258835	0.139074410157706	13347.9461693191	13722.4574110051	-0.039899094269419	Peptidoglycan biosynthesis [PATH:ko00550]
790	6307.47344278059	-246.979757509335	1.50477296122533e-49	0.2803715129955	279.592418317943	291.70036270131	0.701406918709175	0.0702705286108554	0.199006137025943	6303.13895553184	6063.9684646303	0.0557409509380402	Folate biosynthesis [PATH:ko00790]
5152	2601.64623249329	81.4883457193724	8.32585333586918e-64	0.281175412290345	55.4246706688393	70.2591385056218	0.701406918709175	0.156715126959046	0.338275335021356	2599.53046014835	2679.9678108131	-0.0438406944789929	Tuberculosis [PATH:ko05152]
3029	21915.0025846222	467.737378304177	1.21688292310192e-93	0.281957083621628	25.4949879131942	585.872201773878	0.701406918709175	0.0386144122831679	0.142390645294182	21913.0648890593	22357.8994257027	-0.0289835990860473	Mitochondrial biogenesis [BR:ko03029]
537	817.946780541867	79.4357957850214	5.5157966363136e-23	0.282199506209587	104.81096876025	100.053495204135	0.701406918709175	0.413083779168471	0.617011214454172	850.987681229579	902.133599744439	-0.0834918707360132	Glycosylphosphatidylinositol (GPI)-anchored proteins [BR:ko00537]
340	6567.06039925347	-177.740062676142	1.31066620297134e-70	0.283522992210338	60.6073334179207	108.82202673493	0.701406918709175	0.375400687557142	0.580313726616718	6567.85153564858	6378.87937705294	0.0420700275328763	Histidine metabolism [PATH:ko00340]
1054	372.120646995715	-33.9558061276237	6.23391131096711e-28	0.284579944506141	18.319824457684	11.7905776141078	0.701406918709175	0.156715126959046	0.338275335021356	371.207353807356	337.780178164666	0.133330591828874	Nonribosomal peptide structures [PATH:ko01054]
830	360.12873370058	46.8659085615458	3.03554524341186e-16	0.292305010567366	62.0639158164653	59.7905847757978	0.701406918709175	0.0541502205840454	0.171153375774572	367.081958246368	410.103739650423	-0.156869000355458	Retinol metabolism [PATH:ko00830]
230	35989.3714319226	602.942527873945	2.21696817136317e-107	0.292417277008415	1.00881856845026	861.051674457418	0.701406918709175	0.088851913663873	0.241950595669316	35989.32884443	36574.1034447541	-0.023248520824915	Purine metabolism [PATH:ko00230]
620	17946.9480750564	280.961345510213	4.51705353049149e-91	0.294010954269698	122.163877817821	260.652309897519	0.701406918709175	0.0802855403751841	0.222039697600118	17942.3861939986	18214.8862968502	-0.0217372491062359	Pyruvate metabolism [PATH:ko00620]
99992	3346.54950916659	281.751097409415	5.02495498622151e-35	0.294916779912414	247.118215810586	343.494322229178	0.701406918709175	0.168991322488188	0.358897986979832	3386.12799567523	3618.63728430432	-0.0956062027114791	Structural proteins
3320	1999.74723701216	129.228489201089	1.81268495281884e-33	0.297179835667426	205.895121633351	157.580355831792	0.701406918709175	0.119032898457008	0.28665065342708	2014.03422627306	2134.41521096765	-0.0834523367067303	PPAR signaling pathway [PATH:ko03320]
3030	11719.912729129	264.749287705011	1.00986485037441e-79	0.300582993242595	123.517681460295	288.861883652763	0.701406918709175	0.130712229025306	0.300468370616612	11739.6981685884	11989.5685816624	-0.0303653362134173	DNA replication [PATH:ko03030]
1052	39.1987440598132	-13.347730676612	0.00158192241719675	0.300702253010575	24.8319918971396	25.146542060153	0.701406918709175	0.220858956251028	0.410709504184334	38.445575573277	25.9418045747654	0.458740672403793	Type I polyketide structures [PATH:ko01052]
2035	4895.89894786631	-448.575150270435	3.35526108157023e-22	0.301576865480686	597.589602416823	615.51097927305	0.701406918709175	0.117433369138296	0.28473570325313	4803.87007792428	4452.25115399009	0.109485499650726	Bacterial motility proteins [BR:ko02035]
4964	234.449534803116	36.4411837337985	2.57360400304391e-17	0.3021337856009	26.5405073111247	41.7275315838505	0.701406918709175	0.0207337887968104	0.104853731915298	236.636959649669	273.482815974948	-0.202822007794093	Proximal tubule bicarbonate reclamation [PATH:ko04964]
72	336.4756128814	28.6998998202577	6.42669529952359e-26	0.306015933621046	23.1128653534724	23.1185916445543	0.701406918709175	0.148914673178766	0.329473714408019	335.238330486175	365.009214296575	-0.120181947514388	Synthesis and degradation of ketone bodies [PATH:ko00072]
780	5142.64933971603	-201.918170747223	1.61691532757519e-51	0.307788790007795	250.111851588448	252.045061312044	0.701406918709175	0.0332208795781178	0.138355192595926	5182.83664088621	4923.65606400762	0.0739027818875686	Biotin metabolism [PATH:ko00780]
4113	338.956047657077	-48.4383528908483	4.83840823322287e-17	0.307983207931791	37.602962244728	48.8671225262902	0.701406918709175	0.15871281851634	0.340511137907785	342.735633864047	292.184715126558	0.224908009944367	Meiosis - yeast [PATH:ko04113]
3410	5828.21664815863	94.4014387835905	1.23056036016509e-80	0.313945614511973	69.667086012749	65.3751617109937	0.710402576427734	0.238607777448339	0.426601783922788	5829.36952587989	5920.97772769674	-0.0224670398871681	Base excision repair [PATH:ko03410]
4071	35.6870758656011	12.1605354192199	2.54241565604644e-05	0.317107517269007	11.750919897332	14.9717015780592	0.712986965579359	0.096053114907202	0.25187261242333	36.9924924568684	48.5894896443482	-0.334435399477237	Sphingolipid signaling pathway [PATH:ko04071]
4919	26.5766215143974	9.06061435433154	1.27888290560197e-06	0.326817133509061	1.46848104099104	9.007572431279	0.725076082661911	0.485830544306818	0.681007699050296	26.6686112827735	35.7250554993003	-0.339548420668703	Thyroid hormone signaling pathway [PATH:ko04919]
1503	4013.21603078418	354.638860934215	2.05644049767575e-23	0.329269181384456	521.433937879398	491.565277287349	0.725076082661911	0.0622512758142577	0.18364126365206	4076.54540494675	4376.64059436726	-0.102296120675728	Cationic antimicrobial peptide (CAMP) resistance [PATH:ko01503]
360	3211.411353247	85.6601981862602	1.56710911031128e-68	0.330123606398496	56.7389114102111	95.059610877259	0.725076082661911	0.0355327639708436	0.139762204951985	3200.74749389849	3298.55000718763	-0.0433236361135911	Phenylalanine metabolism [PATH:ko00360]
4214	245.827972304222	40.4779925743357	3.38103971618242e-11	0.333216047357896	55.0580291242567	54.2796269809085	0.725076082661911	0.0940685547103812	0.248509465428917	254.612336980344	289.614278318784	-0.180858471880656	Apoptosis - fly [PATH:ko04214]
3022	184.64324278735	-32.3805901669349	1.47795859678563e-08	0.333270376766163	60.9605607691727	52.6652133113944	0.725076082661911	0.490556393383688	0.681007699050296	168.260260942966	152.962134900087	0.131407151991103	Basal transcription factors [PATH:ko03022]
1004	8903.43418922778	-181.143999409827	7.8867033108531e-71	0.3348085027589	159.776095769626	141.136211623782	0.725076082661911	0.042609435045571	0.147879803981688	8923.72080699648	8716.50741762324	0.0338665465202349	Lipid biosynthesis proteins [BR:ko01004]
5340	493.702573774079	-29.3631049760866	1.33527608233104e-34	0.343928167529517	24.5645971552534	23.4221925952808	0.734575247413144	0.227955091048939	0.413826165288843	493.538828081465	464.921406872075	0.0848550083584706	Primary immunodeficiency [PATH:ko05340]
2022	26680.0145542986	-894.507100221217	6.01807523685493e-75	0.344926533965892	280.390033584181	1404.01368092002	0.734575247413144	0.212618555185299	0.406848478570788	26644.3962725034	25772.4789210361	0.0479871725855692	Two-component system [BR:ko02022]
471	2243.50664001085	70.7912178397161	2.18083229172205e-56	0.345437651758023	92.2297658011161	95.4408773333339	0.734575247413144	0.0671692354757856	0.193316336247383	2233.78084255443	2308.73001876741	-0.0474559228223483	D-Glutamine and D-glutamate metabolism [PATH:ko00471]
2000	145489.527447022	-2144.05257877485	5.51574460506461e-93	0.349703057647898	1673.73258416232	3037.79447917955	0.739192690716815	0.0576350473226547	0.175886265105343	145778.245285793	143730.669784342	0.0204064461063408	Transporters [BR:ko02000]
920	5371.99492566584	-290.279249205811	4.77310918664801e-36	0.352526893915069	431.515486822399	415.094842607747	0.740119158065051	0.235912236293356	0.423923510902781	5281.79390520808	5072.75527140297	0.058174597867352	Sulfur metabolism [PATH:ko00920]
99985	1293.90397209728	-118.948412710758	5.65247507963448e-25	0.355238823474557	121.726452431873	152.7261170414	0.740119158065051	0.222757697184724	0.410709504184334	1276.52128524667	1176.31939445337	0.117223903202683	Amino acid metabolism
99974	540.227810657875	51.0576727516326	5.14493613907731e-24	0.356925015538365	66.3760722487368	68.3957985617955	0.740119158065051	0.364523391301302	0.573516802314048	543.638101474754	583.911809928293	-0.101756275772053	Translation
30	12826.6476474143	-296.428130096169	3.68492516483892e-66	0.360060090199913	409.039758516644	412.010884153255	0.740119158065051	0.490556393383688	0.681007699050296	12820.9645398604	12523.3944994066	0.0338592054314619	Pentose phosphate pathway [PATH:ko00030]
4213	1314.01787723321	71.9293558764266	1.53600500508513e-39	0.361098732246075	85.1619560322877	98.398540418357	0.740119158065051	0.303459962343044	0.504798774826226	1329.93900153667	1389.78945950991	-0.0631596610882271	Longevity regulating pathway - multiple species [PATH:ko04213]
2010	42773.3318495022	-1411.63289082007	1.08179248516327e-58	0.363564193199591	1466.87492239151	1962.72695901072	0.740119158065051	0.117433369138296	0.28473570325313	42613.5765014594	41427.9510099879	0.0407014454834876	ABC transporters [PATH:ko02010]
5100	118.597783443393	18.7293601726036	2.24649715931363e-11	0.367176811152833	22.1906723267553	23.027351037689	0.740119158065051	0.0558700063064462	0.173250307491653	119.580561593104	139.594394051754	-0.211060347367004	Bacterial invasion of epithelial cells [PATH:ko05100]
791	201.538917438173	-35.0953678649774	3.45493403424926e-09	0.368154239005157	52.7844290581312	51.4096419537017	0.740119158065051	0.306662783395163	0.507283295896671	198.173226276349	168.763365747643	0.222667902486226	Atrazine degradation [PATH:ko00791]
99984	206.91285155803	-27.1090056755765	6.08894630251158e-14	0.370200013540317	36.4256214930529	37.3177164388959	0.740119158065051	0.19568482049136	0.382720588143323	200.10947609136	178.737052737056	0.156763887221747	Nucleotide metabolism
4940	853.302377600057	49.6161438586676	3.26780209447973e-40	0.371107906451881	46.413081972864	69.3980478695598	0.740119158065051	0.171105655663509	0.358897986979832	858.799126599819	904.408393465903	-0.0740269547099154	Type I diabetes mellitus [PATH:ko04940]
3032	24096.12748365	538.367077531331	2.49839689107473e-70	0.384003077744182	626.458033610104	778.383448658916	0.760610904030315	0.350330219303501	0.561162432730494	24239.263232303	24655.9646169026	-0.0245833467341815	DNA replication proteins [BR:ko03032]
960	1467.01148715833	68.0411280079738	3.22701691724113e-49	0.385692214791576	61.2744024849914	102.676099486341	0.760610904030315	0.179761306801192	0.361565355725124	1471.33453320225	1537.26372583563	-0.0629272101373576	Tropane, piperidine and pyridine alkaloid biosynthesis [PATH:ko00960]
4216	1355.64453686619	100.458079110434	3.6714122124423e-24	0.391579764738022	183.771543177163	157.682895657508	0.767931427514009	0.233238309061566	0.421256945958135	1381.56725312391	1460.26621936436	-0.079507963467437	Ferroptosis [PATH:ko04216]
642	9.6834278850224	5.62686491640623	0.00491221149134445	0.400078972578991	1.11432016090444	7.86578572103062	0.78026451558223	0.557116913901543	0.738543350546789	9.75209601639	15.2773327742568	-0.4016356119843	Ethylbenzene degradation [PATH:ko00642]
4370	35.437998996767	9.79546325506262	2.3360459301981e-05	0.405028598413543	11.1822367395793	14.1793922471722	0.784085142846018	0.222682244744869	0.410709504184334	36.655400521894	46.0781402661265	-0.279283336225658	VEGF signaling pathway [PATH:ko04370]
5142	77.2943028300591	-19.5157892748431	2.39895287825345e-05	0.412211156230477	27.6895560201455	29.7570589009525	0.784085142846018	0.217618881407768	0.40977172350186	77.8861833722695	59.5482525734288	0.348986803187194	Chagas disease (American trypanosomiasis) [PATH:ko05142]
3200	127.88341484158	51.359711033685	0.00621052265257903	0.412675316829407	24.89721021706	26.8042346757984	0.784085142846018	2.15092623397712e-05	0.0012690464780465	128.615960930643	178.713818964923	-0.452237334108334	Viral proteins [BR:ko03200]
460	4748.61443480049	-217.128774732556	9.34175105314539e-37	0.415715408482401	399.046146810288	358.662515932137	0.784085142846018	0.175393649004268	0.358897986979832	4747.73449380918	4525.55604813194	0.0690330783003838	Cyanoamino acid metabolism [PATH:ko00460]
623	17.8415964314424	6.46130015069128	0.00867429567653315	0.417036171156598	9.95682535014839	10.3690321893028	0.784085142846018	0.100325877530291	0.259236209092869	19.2579187226116	24.4985247632469	-0.258391175425236	Toluene degradation [PATH:ko00623]
250	16185.9112918421	-198.254821054449	5.70054041513594e-90	0.417696504538143	117.292105508465	236.244799381558	0.784085142846018	0.269698185870762	0.470311122158866	16195.0036368195	15981.2278308351	0.0191616522304282	Alanine, aspartate and glutamate metabolism [PATH:ko00250]
1003	7230.46899795225	223.207894212068	7.57205105412155e-47	0.418631728648233	357.780120791478	362.930681325393	0.784085142846018	0.0524748390249639	0.167352189322858	7270.67550414616	7452.81566228852	-0.0356600274456929	Glycosyltransferases [BR:ko01003]
1008	249.173531104302	-34.8030895707253	2.95939038363593e-12	0.419807626056367	50.629037827471	54.4992117973189	0.784085142846018	0.102350927131692	0.262552378294341	252.267451520362	216.033833327072	0.21676327638768	Polyketide biosynthesis proteins [BR:ko01008]
99977	9091.74083676547	207.205667695738	1.15004576311016e-78	0.430507986108316	1.7570720118002	335.266679926301	0.799838521559135	0.278639434611591	0.474222883906265	9091.96975693264	9320.06065739772	-0.0357175119311403	Transport
300	9641.07061234864	-159.11050123433	2.44583654079303e-81	0.432996561163441	110.801246944981	245.275622026274	0.800250188956517	0.393969543439049	0.601143182661308	9624.37155247645	9464.98537662017	0.0240732456114696	Lysine biosynthesis [PATH:ko00300]
3050	75.8806701276299	-18.0522898257023	4.44713710783501e-05	0.440994578444152	27.5898615437228	28.7602996593621	0.807278370231024	0.2200297821697	0.410709504184334	76.7055051505689	58.7120610467534	0.347005799168707	Proteasome [PATH:ko03050]
4978	199.526322855084	-25.714649137487	2.07952908284240e-11	0.441989058573189	43.1686878487323	43.2028668800193	0.807278370231024	0.19568482049136	0.382720588143323	204.174733688599	173.762886573753	0.223810999402264	Mineral absorption [PATH:ko04978]
1059	20.3534548891774	-5.49198733083646	0.00194952510021109	0.443660067492404	10.9585613601823	10.9577960753585	0.807278370231024	0.261018541134564	0.459704296326545	21.7340166242487	14.8733825034991	0.386467499999637	Biosynthesis of enediyne antibiotics [PATH:ko01059]
730	8417.02912946249	-175.030284907589	1.89579959659281e-64	0.448070648519843	273.375310725374	291.30679397267	0.810243198192493	0.401550132899714	0.608496354957815	8379.50950213692	8228.80003141977	0.0261602304369702	Thiamine metabolism [PATH:ko00730]
4666	35.3371503512808	8.86500577766093	2.24728489593495e-05	0.449880076050223	11.7931383545475	14.5895663776399	0.810243198192493	0.225270039299891	0.411197812218505	36.655400521894	45.173679959456	-0.254702682257233	Fc gamma R-mediated phagocytosis [PATH:ko04666]
561	6314.2275284075	-161.027527591841	4.71790289296696e-49	0.454610936375502	333.971904106563	334.073500240626	0.814607413911433	0.975615974564051	0.995296988460156	6207.25498791349	6153.06982513008	0.0126337965052359	Glycerolipid metabolism [PATH:ko00561]
4011	65.2676895750309	13.3003490935201	4.07483210402204e-09	0.460052122622966	8.60633010493089	21.8080744360382	0.81499808642934	0.598605037448765	0.773380230864464	65.7405443956873	79.3537909330892	-0.246069163076659	MAPK signaling pathway - yeast [PATH:ko04011]
4072	222.873375886967	-22.3290371636704	2.62427130340444e-16	0.464360718580512	31.1161206199048	35.5781514194657	0.81499808642934	0.350330219303501	0.561162432730494	224.665188589548	199.495863832616	0.165579784663945	Phospholipase D signaling pathway [PATH:ko04072]
1524	446.686821511962	164.720192488415	0.000245097866257428	0.465164648044562	0.411361867634503	225.516468020803	0.81499808642934	0.666239626544852	0.845336300347232	446.686286872193	604.19244143575	-0.429554834530847	Platinum drug resistance [PATH:ko01524]
2024	26550.5543669019	-537.084148310891	3.74174797223374e-61	0.46606514355223	962.024495625722	956.492030647873	0.81499808642934	0.252411362421919	0.449013177373666	26620.1237430216	26072.6663579446	0.0299706608589817	Quorum sensing [PATH:ko02024]
4371	45.7964180195888	10.7052612574705	0.000159733279456559	0.468213666798394	19.841174919606	19.4333343185914	0.81499808642934	0.126404343806756	0.296447161446613	47.6036299371412	57.4932963979261	-0.238302120190691	Apelin signaling pathway [PATH:ko04371]
99994	1371.39098986096	-57.1721753467955	1.56135851662278e-39	0.468681619108091	100.512724790885	98.1215561967069	0.81499808642934	0.123934066025062	0.294447378341421	1391.26567922247	1314.08806414246	0.0818841363021577	Others
625	1681.75233463074	-75.525300323011	1.19092203871465e-36	0.472113045593798	99.6908069873626	111.856625956323	0.816940711248092	0.375400687557142	0.580313726616718	1670.65268832225	1603.36908230424	0.059036166078133	Chloroalkane and chloroalkene degradation [PATH:ko00625]
5120	1424.82096891523	40.1423964457813	1.25450887523455e-53	0.476584837292549	47.8682447946499	64.0827130947881	0.818106037954494	0.181975216536646	0.363950433073293	1423.87842115067	1462.95214095179	-0.0388557591369446	Epithelial cell signaling in Helicobacter pylori infection [PATH:ko05120]
10	19700.7387279126	-180.312945179834	1.45600621664338e-90	0.477421653877127	223.648949059207	245.740817986426	0.818106037954494	0.333088947355886	0.543380126101307	19679.2272335359	19513.3262661586	0.0122091992793934	Glycolysis / Gluconeogenesis [PATH:ko00010]
2020	33644.9370594851	-519.444797696397	3.27893058397598e-83	0.48353939033788	310.291069915857	958.417883145545	0.818516777173881	0.413083779168471	0.617011214454172	33614.3007218516	33140.7317894819	0.0204651037317723	Two-component system [PATH:ko02020]
4920	1204.62139595389	88.3337244660984	8.56656380337528e-20	0.484104687758986	201.27388377137	161.623702964004	0.818516777173881	0.360941839120822	0.572974937438434	1225.89938908757	1297.15549001831	-0.0810314002198652	Adipocytokine signaling pathway [PATH:ko04920]
4211	167.630880868242	25.2123029853198	5.41876350997604e-08	0.485709561775994	48.5738328112649	47.5925017693291	0.818516777173881	0.179761306801192	0.361565355725124	174.580190803104	193.546654653319	-0.142986091713379	Longevity regulating pathway [PATH:ko04211]
1040	153.890649993008	-19.4497897157166	1.08664196982601e-12	0.486936326364065	28.4794739306391	35.2492943240672	0.818516777173881	0.559123214538247	0.738543350546789	149.07090612963	136.847799152	0.11729808723202	Biosynthesis of unsaturated fatty acids [PATH:ko01040]
601	11.065288078106	6.75160499453189	0.106756270964171	0.489949732211267	14.7374180448079	9.29595346784045	0.819678935879513	0.0657433713733575	0.191974926416534	12.3596804772654	15.9808524951683	-0.242088782511554	Glycosphingolipid biosynthesis - lacto and neolacto series [PATH:ko00601]
3060	8074.15845688418	96.1255002706994	2.39112452328296e-82	0.494676636382828	65.8557044566147	100.195495073166	0.820880352494856	0.269698185870762	0.470311122158866	8089.71977005698	8168.54785049141	-0.013977073174374	Protein export [PATH:ko03060]
4910	1352.54704087491	-37.075055579686	7.86964876473609e-46	0.495736337211669	70.1517208434406	69.523046250236	0.820880352494856	0.379070556842454	0.583439030966212	1341.4213165975	1315.21682729526	0.0283028036752824	Insulin signaling pathway [PATH:ko04910]
5210	24.0705192089438	-3.6367857704364	5.25202995220649e-08	0.497644179699431	2.66516349700355	2.66556668858165	0.820880352494856	0.374767102219622	0.580313726616718	24.0638970031023	20.4258660389203	0.176910460973275	Colorectal cancer [PATH:ko05210]
626	1033.1300505242	-62.3984562342054	1.39696376447568e-27	0.501882837922907	86.5121254403045	109.755833443323	0.823049088838423	0.424811392204977	0.621418317522983	1025.94587431611	969.478677680501	0.0810670591167482	Naphthalene degradation [PATH:ko00626]
4721	17.6476119623077	-5.6800474221505	0.0170583836505543	0.505317067991089	15.5516983103263	11.8058050786756	0.823049088838423	0.451032958801999	0.643813175064144	17.1025520933683	12.1961727887003	0.321474695241746	Synaptic vesicle cycle [PATH:ko04721]
4146	2270.85245614308	112.73350136563	2.13484354294715e-31	0.507550431597026	243.966701114892	189.695810501093	0.823049088838423	0.598605037448765	0.773380230864464	2298.25941622009	2388.98382815017	-0.0556781570630322	Peroxisome [PATH:ko04146]
622	197.049780872643	-19.9810104026464	1.1504517986765e-11	0.5082852729937	35.5763435955516	37.0911259892558	0.823049088838423	0.681118331520734	0.855020884249433	191.862471250034	176.611201122518	0.114840302700487	Xylene degradation [PATH:ko00622]
5016	150.330696261416	22.2028291126078	7.45346238831906e-10	0.510831411967837	11.3791695988319	23.5260606774153	0.823394924313454	0.681118331520734	0.855020884249433	151.597165366324	171.548920424928	-0.170485887363374	Huntington disease [PATH:ko05016]
633	629.541657865739	-59.5692129715816	1.00868074940077e-10	0.518740347148573	165.666453295805	165.440216715208	0.828560107074811	0.552290641834285	0.738543350546789	582.952209493782	569.438562083908	0.033404875592552	Nitrotoluene degradation [PATH:ko00633]
99976	16424.3359919304	625.060564550285	2.72769084048273e-34	0.51952833602714	1377.87725513477	1304.93348473356	0.828560107074811	0.371752847211867	0.580313726616718	16500.2120981234	17103.061579677	-0.0517470508242104	Replication and repair
670	8462.1919232532	103.226982956219	2.1827158071029e-80	0.524195443723134	1.17511570321224	60.4134665458216	0.828560107074811	0.873180132934206	0.962851402167774	8462.20092773295	8563.03793415674	-0.0170748106934637	One carbon pool by folate [PATH:ko00670]
4139	10.9215662266526	2.96795161224421	8.73334397718536e-06	0.526958779999962	2.12091507172002	6.40132016566922	0.828560107074811	0.402226404124657	0.608496354957815	10.5024205169394	13.5321426660147	-0.224865026605224	Mitophagy - yeast [PATH:ko04139]
515	98.9795627620255	15.6880287702095	1.25525324107416e-06	0.528300975296277	29.318353422936	30.0976967131509	0.828560107074811	0.0477066968809504	0.159322365055249	97.1909022399374	113.787654151953	-0.212371656969712	Mannose type O-glycan biosynthesis [PATH:ko00515]
2042	1656.98793327009	-74.069403670771	2.66420415510087e-32	0.530295514966357	143.948858318507	150.542927743269	0.828560107074811	0.137774486287478	0.310650752520809	1670.47372465806	1588.58287066981	0.0721863193163176	Bacterial toxins [BR:ko02042]
4022	14.8203817037976	4.25869882222332	0.000972216618271391	0.532446187798108	4.37399555355389	7.21085026835242	0.828560107074811	0.729984753584344	0.880891601680916	15.0400367261059	19.2982489664823	-0.250054038745584	cGMP-PKG signaling pathway [PATH:ko04022]
514	102.414396974726	16.0375933867128	7.90276041777702e-07	0.532829577329754	30.007493194265	31.7210518651128	0.828560107074811	0.0558700063064462	0.173250307491653	100.768795121688	117.396086575321	-0.206181359103525	Other types of O-glycan biosynthesis [PATH:ko00514]
4121	134.815089525308	54.1448013000832	0.00479994767014409	0.535425915698428	0.260178502879739	82.0580993199152	0.828560107074811	0.870505032873274	0.962851402167774	134.819918716823	187.107086819253	-0.451535009221469	Ubiquitin system [BR:ko04121]
4812	7883.51548339218	238.181404446208	1.54924505195843e-49	0.539044420691989	392.939039138884	490.482277930048	0.828560107074811	0.278639434611591	0.474222883906265	7900.37727961688	8105.32136849276	-0.0369134237746031	Cytoskeleton proteins [BR:ko04812]
5014	180.358109780628	17.6228957682647	6.03373399951395e-19	0.542485897806223	0.73709314756963	27.2271135925707	0.828560107074811	0.851825450095968	0.960230131231151	180.404166340849	198.312838108362	-0.131362498344559	Amyotrophic lateral sclerosis (ALS) [PATH:ko05014]
473	1759.4237469851	52.3613435329731	3.49665755364154e-46	0.543333195333706	98.6049138733228	108.073473955633	0.828560107074811	0.17323973614901	0.358897986979832	1742.49667365654	1803.82452504486	-0.0496939795393703	D-Alanine metabolism [PATH:ko00473]
5132	290.773175711421	21.969298653816	2.18627998569762e-19	0.54454941881404	31.7968922113099	41.1104519397564	0.828560107074811	0.357382442668521	0.569880111282237	290.457817760579	314.647679437373	-0.112628563853969	Salmonella infection [PATH:ko05132]
4921	13.8777411564069	4.95901231374334	0.0320113959683194	0.548483713270225	11.2148474942396	10.8533647907869	0.830964595641156	0.0167200053886841	0.0896800289029419	13.8323006933287	18.9601835896477	-0.311305661958256	Oxytocin signaling pathway [PATH:ko04921]
4016	581.083929679953	36.1899474388901	2.02955750930223e-18	0.564845377731664	88.3148811104413	83.5303427067352	0.851304977083888	0.452920301103724	0.643910789520957	585.686063778898	620.943756479631	-0.0833043578790506	MAPK signaling pathway - plant [PATH:ko04016]
4145	21.8371254387109	4.34182216950372	1.54379148826354e-07	0.57120369260802	0.0858094328743373	8.46048074491975	0.851304977083888	0.741424287970099	0.889709145564118	21.8319848932547	26.1517247168316	-0.198457180189342	Phagosome [PATH:ko04145]
99982	6142.03464628795	-127.702521825101	3.48549590142964e-55	0.574195262052297	248.638345101678	287.145454501506	0.851304977083888	0.135981931111168	0.30857438213688	6164.49172807661	6014.61306587929	0.0354665646564495	Energy metabolism
330	6216.62307488378	-68.989397453248	8.81821986884582e-70	0.574629226423153	148.205871162191	147.905498577011	0.851304977083888	0.316405163377287	0.520486691667919	6216.60142910973	6147.00906047382	0.0162218963437197	Arginine and proline metabolism [PATH:ko00330]
4626	1555.01042127355	47.8758253592674	4.54937967085921e-35	0.575321291848304	122.182174319109	124.770240035497	0.851304977083888	0.175393649004268	0.358897986979832	1550.43894869862	1601.97769873719	-0.0469550668048899	Plant-pathogen interaction [PATH:ko04626]
511	6002.66119256487	-229.970086058395	4.94355978471316e-30	0.580872565546196	546.772769107475	508.709732628534	0.851304977083888	0.432736734255413	0.627128453530482	6095.16024570831	5784.6252255347	0.075345983607942	Other glycan degradation [PATH:ko00511]
4024	30.2083084633757	-6.3558109732626	0.00352878371108014	0.581218473645524	18.6475075497208	19.5201134692602	0.851304977083888	0.877367539273441	0.962851402167774	28.4101062958924	24.0462424105507	0.187143054672745	cAMP signaling pathway [PATH:ko04024]
3070	10763.6178432165	228.899947722218	4.01336773723716e-54	0.582912128307501	453.042930015302	526.353755199563	0.851304977083888	0.547757721917997	0.738543350546789	10840.1795492957	11002.8469127496	-0.0214735383967246	Bacterial secretion system [PATH:ko03070]
4714	1238.95249375296	69.528867907537	1.78748140042386e-19	0.585086234247784	218.584121900569	165.865713383666	0.851304977083888	0.783246769662159	0.924231188201347	1268.11846138787	1311.44801743533	-0.0481923015428689	Thermogenesis [PATH:ko04714]
4070	1185.07612513229	-20.6159869062121	3.99547333576019e-55	0.586025805754631	44.8165208033746	38.9650045490008	0.851304977083888	0.416971511150283	0.620201323307563	1185.15726606255	1164.59229838432	0.0250941777758962	Phosphatidylinositol signaling system [PATH:ko04070]
99986	1513.95023770665	-65.8626945172947	6.85098329782396e-25	0.590959465759748	206.646137233684	171.425687181165	0.853448997641047	0.991870866537483	0.997506496460991	1473.32106660326	1439.5198091632	0.0333135578870005	Glycan metabolism
99993	730.351358272491	31.9937172186288	2.92707138968618e-24	0.594615856471939	72.1768385005089	72.3206247453912	0.853448997641047	0.147011668146983	0.32730899700649	715.995818343387	762.17174165667	-0.0892633601161789	Cell motility
3015	33.6660381496931	-7.39106185221215	0.00701685733452365	0.594754825551551	21.1260035180646	21.4314725465408	0.853448997641047	0.554176104014753	0.738543350546789	36.3981890879526	26.4160500101428	0.372578380141283	mRNA surveillance pathway [PATH:ko03015]
785	363.434979175294	43.3340316729289	1.12522677627598e-07	0.597829905270067	123.023475184991	101.057791496461	0.854388488098517	0.135981931111168	0.30857438213688	380.397676431944	414.180995199403	-0.120487720564162	Lipoic acid metabolism [PATH:ko00785]
4040	30.7088042208779	-5.6333380435693	0.00203988417220496	0.600575587007585	17.4826079237379	17.3791776583697	0.854851541184184	0.598119653935593	0.773380230864464	31.3596750592738	25.1591106280351	0.251068991920816	Ion channels [BR:ko04040]
4976	15.174958470163	3.9791411345393	0.00363404896720256	0.614707144672958	3.78196879359584	6.85187119586633	0.867606313716955	0.963233595041319	0.992631953976606	14.8997619697163	19.1837243230328	-0.252888575595079	Bile secretion [PATH:ko04976]
571	100.18486677928	11.3448105598395	7.9532292390992e-09	0.617265023469324	25.0405931076969	28.7252084710271	0.867606313716955	0.225345693701667	0.411197812218505	101.497701332285	111.705862314485	-0.129202573413589	Lipoarabinomannan (LAM) biosynthesis [PATH:ko00571]
1009	2365.37540070131	40.0730701559287	4.74071129449645e-66	0.61776709286758	45.3073772531948	103.947927728265	0.867606313716955	0.589202335332932	0.769659139143387	2368.36529957436	2401.59343578913	-0.0200376377593337	Protein phosphatases and associated proteins [BR:ko01009]
630	11868.4160895304	102.391886551187	1.11646157655625e-97	0.62236751617812	0.213803866819351	278.218564686075	0.867606313716955	0.278639434611591	0.474222883906265	11868.4411286983	11977.8741364188	-0.0132331423511855	Glyoxylate and dicarboxylate metabolism [PATH:ko00630]
4066	1515.13292608186	19.1266997674009	1.15742738220094e-74	0.622426699129878	0.474943351928644	31.962651303924	0.867606313716955	0.83057886049079	0.960230131231151	1515.11256843434	1534.13766658518	-0.0179152992779714	HIF-1 signaling pathway [PATH:ko04066]
4075	29.7468007480537	2.79274423537891	5.31743851336016e-11	0.624283296555543	0.646720771953143	0.0896076941324001	0.867606313716955	0.215046718951625	0.407093788817515	29.8249544848476	32.58778513996	-0.103128269842272	Plant hormone signal transduction [PATH:ko04075]
710	8587.87099111659	118.272438014258	3.47389470448738e-60	0.628670130429757	331.89588478926	322.030090134127	0.870276690359625	0.115850759618202	0.28473570325313	8590.56214762036	8691.78232742638	-0.0168849259048611	Carbon fixation in photosynthetic organisms [PATH:ko00710]
4960	14.256024672779	3.25266628236927	0.00321809336810678	0.63328846627127	5.41735368820545	6.83192845718639	0.871384272232543	0.869973382586988	0.962851402167774	14.4515212227573	17.7028850857635	-0.199605767429647	Aldosterone-regulated sodium reabsorption [PATH:ko04960]
4727	1805.76909142263	-38.6889499111533	1.72769126547819e-47	0.634407246356271	93.8957323706769	103.110771284273	0.871384272232543	0.543243272313401	0.736812714172199	1817.4969886356	1774.33839459103	0.0345283487334329	GABAergic synapse [PATH:ko04727]
5410	10.0205268157206	3.18073837878044	0.0881294508755115	0.64590980641097	10.2822393053223	10.0600330452846	0.883744812647568	0.0343423224188346	0.139737725704224	10.3159007940757	13.3690111028461	-0.228668976442424	Hypertrophic cardiomyopathy (HCM) [PATH:ko05410]
4260	23.4076437802068	4.44345092189014	0.00269538823974483	0.649221969313422	11.7522769742714	11.7511977529962	0.884846931149182	0.338716429887909	0.550025762295045	24.0512635924328	28.0841739092198	-0.173744319286139	Cardiac muscle contraction [PATH:ko04260]
4141	1358.09216399952	25.8483833665734	3.08197256640183e-57	0.655531698861364	1.80925255876036	50.0872727990307	0.888524492782322	0.857154580421028	0.960230131231151	1358.13649269174	1383.10917269366	-0.0261442496554702	Protein processing in endoplasmic reticulum [PATH:ko04141]
4925	14.3331770830561	3.14589817058587	0.00368516577625794	0.660075547140682	6.02596265701811	8.1267654056061	0.888524492782322	0.884753803232651	0.963701065674949	14.3570113353449	17.694463559716	-0.20535894876276	Aldosterone synthesis and secretion [PATH:ko04925]
4080	57.3199338037602	6.70321218990918	2.51840544347836e-05	0.661349097583988	21.0082462225278	20.4454195248625	0.888524492782322	0.127226008080664	0.296447161446613	60.3069071153673	64.5894892565423	-0.0884069880375644	Neuroactive ligand-receptor interaction [PATH:ko04080]
4020	48.4908524767559	6.47929986425019	5.28881623960353e-05	0.662372393749029	18.7629885794964	19.0184792313888	0.888524492782322	0.442716256630075	0.637079491248157	49.9306586603292	55.8319482706801	-0.14120551399077	Calcium signaling pathway [PATH:ko04020]
40	8070.60240474705	185.706449581925	3.60764002881918e-57	0.664858771103329	209.832854957889	627.824160633884	0.888524492782322	0.851825450095968	0.960230131231151	8086.92769620723	8239.94327203127	-0.0270180004823458	Pentose and glucuronate interconversions [PATH:ko00040]
140	291.911904984265	-25.872432268198	1.93144492289555e-07	0.667318182278727	86.186370160999	87.1401899165557	0.888524492782322	0.997290247173991	1	306.886841612489	267.30412424651	0.194163472930698	Steroid hormone biosynthesis [PATH:ko00140]
1057	58.0253053187469	-6.6278969919084	5.51114532229716e-05	0.669587815753641	22.4417552790951	22.4307887665984	0.888524492782322	0.386398770737404	0.592143570740437	52.3609079014606	51.3722977525867	0.0240413312234892	Biosynthesis of type II polyketide products [PATH:ko01057]
510	675.671928889041	-21.9885866721641	1.33246170518932e-26	0.672056769328272	54.2257943655072	54.1718353574977	0.888524492782322	0.964784586524731	0.992631953976606	682.560734102433	653.511446775835	0.0620517422686487	N-Glycan biosynthesis [PATH:ko00510]
1051	1659.53545678979	-31.3387029713295	1.2731500720022e-40	0.680580554612118	100.876213622159	100.399429184326	0.896436327530141	0.641733537742335	0.820121560869265	1644.97083052726	1627.63166222339	0.0152183662219845	Biosynthesis of ansamycins [PATH:ko01051]
99979	1375.71203543523	-18.8240431246774	1.57112156967767e-55	0.686703925393335	50.9582011510306	53.5404664577134	0.901139351910213	0.84650307675327	0.960230131231151	1369.90130025702	1352.02582572372	0.0188459345517846	Unclassified viral proteins
999	1532.40483786357	-38.7510690501438	1.76406739122789e-43	0.690299650208008	3.82599523818004	80.778922542323	0.902502876012692	0.424811392204977	0.621418317522983	1532.23015802743	1490.81453030841	0.03933805680101	Biosynthesis of secondary metabolites - unclassified [PATH:ko00999]
4013	116.214649047012	9.32733808040859	1.36722727356063e-07	0.693753917107269	35.0923363261538	35.3302545613331	0.903285091330196	0.346831821111399	0.56063225878281	120.478945817557	125.201223815122	-0.0522911479833723	MAPK signaling pathway - fly [PATH:ko04013]
572	390.826917824739	-12.5029888405925	2.22502446782839e-26	0.696015707767176	31.5453235324151	27.4506554235819	0.903285091330196	0.364523391301302	0.573516802314048	396.636910622086	378.904212726098	0.0647398151170414	Arabinogalactan biosynthesis - Mycobacterium [PATH:ko00572]
4979	56.9049883908473	5.81326446286203	2.14525946525664e-05	0.702737206101901	20.6106999081473	19.3263140062143	0.903624287972747	0.179654820684782	0.361565355725124	59.8171778989741	63.4327900423491	-0.0755214717932794	Cholesterol metabolism [PATH:ko04979]
5230	1812.68302056939	-38.7923640151338	1.50065195290459e-49	0.705731365856384	93.830538900671	131.490408154085	0.903624287972747	0.991870866537483	0.997506496460991	1827.76595309911	1785.82043540798	0.0333565782275373	Central carbon metabolism in cancer [PATH:ko05230]
3013	1515.95893317521	-36.0272656070187	1.65579259894228e-32	0.707532973663144	144.943805978837	132.818139603831	0.903624287972747	0.986451860930198	0.997506496460991	1493.07669059871	1470.73284953991	0.0216440921938944	RNA transport [PATH:ko03013]
627	789.768012200216	-20.4767834493635	5.37573942801155e-30	0.708326957351922	56.6756111967873	58.1033607939365	0.903624287972747	0.696122145095484	0.861633704069236	788.699371422454	769.134462945094	0.0358958202111348	Aminobenzoate degradation [PATH:ko00627]
4131	3725.0437739165	-49.4675141996337	2.73172037900364e-65	0.714454331127911	81.6570768155767	184.280437617182	0.903624287972747	0.260955786422862	0.459704296326545	3727.53763659256	3670.96149586594	0.0220205267895642	Membrane trafficking [BR:ko04131]
2048	24038.1453853683	-586.160531730033	2.29360976226789e-33	0.718551885227271	1911.95304479971	2058.73904577366	0.903624287972747	0.303459962343044	0.504798774826226	24246.817400153	23444.1744893557	0.0485507213848721	Prokaryotic defense system [BR:ko02048]
532	51.9210022082954	4.45623250434116	3.83107259335538e-07	0.722236909593617	14.1476886033292	14.8059182731731	0.903624287972747	0.883886525640338	0.963701065674949	54.4944888422735	56.3838905064783	-0.0433395975375357	Glycosaminoglycan biosynthesis - chondroitin sulfate / dermatan sulfate [PATH:ko00532]
5012	19.7643358594786	4.65633592860794	0.00585351997708791	0.723204220798926	0.0601869647896011	12.6041218450175	0.903624287972747	0.755884230793269	0.899589809458319	19.7652094997653	24.1163325695467	-0.213898811622931	Parkinson disease [PATH:ko05012]
4915	538.148967826395	11.6983171710431	2.65449569560709e-42	0.723795283626192	22.7210352385245	39.639587929329	0.903624287972747	0.970199593434762	0.992631953976606	537.759485073171	546.767112976486	-0.0236401577618869	Estrogen signaling pathway [PATH:ko04915]
941	220.306910376609	11.0233479753242	2.68429812796277e-14	0.724724190186128	39.2305774623309	39.9448885700971	0.903624287972747	0.420880736337154	0.620799086097303	219.768905372604	231.944513018855	-0.0753039064258118	Flavonoid biosynthesis [PATH:ko00941]
945	220.306910376609	11.0233479753242	2.68429812796277e-14	0.724724190186128	39.2305774623309	39.9448885700971	0.903624287972747	0.420880736337154	0.620799086097303	219.768905372604	231.944513018855	-0.0753039064258118	Stilbenoid, diarylheptanoid and gingerol biosynthesis [PATH:ko00945]
5165	674.815830040889	10.6799000995924	2.59924244299065e-49	0.729576697085632	0.128812896898065	7.92105173726564	0.903624287972747	0.943143285673044	0.984875289463886	674.813305801034	685.324442152602	-0.022056753153774	Human papillomavirus infection [PATH:ko05165]
5206	1660.09368191581	-57.9983690291062	9.09936833388873e-25	0.730789947166982	179.867805130998	213.60495560925	0.903624287972747	0.293985308675565	0.497946407995933	1689.83229913432	1608.96780568189	0.0704259563136012	MicroRNAs in cancer [PATH:ko05206]
99995	3389.76412068598	31.2689885131536	3.79780869211553e-62	0.737514199100238	96.0507430392402	95.566595521545	0.903624287972747	0.726484040989069	0.880737501747022	3408.20201340065	3421.59832439407	-0.005647218258297	Signaling proteins
1523	3343.09726041956	49.2266877838921	2.79029327381147e-53	0.737820535789685	0.720722377446293	83.8938938074283	0.903624287972747	0.175393649004268	0.358897986979832	3343.10147694202	3395.79184093985	-0.0225110350081863	Antifolate resistance [PATH:ko01523]
604	629.044849987839	46.5505123199771	9.04710449991761e-08	0.739497174956917	203.41434182068	179.311672427583	0.903624287972747	0.525372786373702	0.723665238818251	665.11699389093	683.495732613193	-0.0388938406287586	Glycosphingolipid biosynthesis - ganglio series [PATH:ko00604]
5203	686.207744767696	-11.1039140146312	5.16814480185259e-58	0.740015820220405	12.0186236806334	45.9226781023928	0.903624287972747	0.716312785225726	0.874395606792783	685.071750141905	675.238320941505	0.0206320047015105	Viral carcinogenesis [PATH:ko05203]
5150	174.331395486986	-8.86057168078891	1.00474941452425e-11	0.742354230912455	28.6018740850342	30.2909282161517	0.903624287972747	0.878533906497715	0.962851402167774	172.387376014588	165.39213733435	0.0572345941580098	Staphylococcus aureus infection [PATH:ko05150]
5323	115.382904081131	9.38922629219772	2.9239000821022e-10	0.749704305755996	22.2692401825084	39.5617392239536	0.907559067768291	0.757281817001636	0.899589809458319	114.282777325249	123.376594498397	-0.103929743098798	Rheumatoid arthritis [PATH:ko05323]
740	4155.38150897602	57.8558145769348	8.82380366302013e-44	0.750728747275753	255.634486970618	248.301121862305	0.907559067768291	0.910764831008477	0.967110527617371	4181.3452140276	4207.44050167992	-0.00895977615855257	Riboflavin metabolism [PATH:ko00740]
4930	683.188170572873	-10.1771928681498	2.51234217426063e-58	0.757712091969017	15.8217535746035	46.6883188041928	0.911042084831811	0.632037442247533	0.810656719404445	681.61374921353	673.885517578695	0.0162718026897875	Type II diabetes mellitus [PATH:ko04930]
51	12189.421315255	-143.821595432973	1.90489766609421e-51	0.760059650379487	620.132317619318	597.767070196169	0.911042084831811	0.921543876344874	0.970912298291921	12232.2164207104	11988.7973106834	0.0289810452121703	Fructose and mannose metabolism [PATH:ko00051]
99996	7237.18877237008	-48.2735609715788	1.25122055440218e-69	0.76135245049684	87.454230859562	87.1686260928715	0.911042084831811	0.921543876344874	0.970912298291921	7232.88594557787	7188.8745514042	0.00879637321606776	General function prediction only
950	901.224846986416	19.8935938044755	5.82884395034893e-41	0.765533638266865	52.7010682304379	90.3476532111275	0.912950588879066	0.646604728162136	0.823374366076964	907.154254551902	927.761961147611	-0.0321453959767319	Isoquinoline alkaloid biosynthesis [PATH:ko00950]
4914	545.209976136531	8.90153005047207	1.88363670775141e-42	0.776065982406436	21.0618689962266	32.6822051391017	0.916492104335864	1	1	545.060071817556	551.788565213778	-0.0174627675005122	Progesterone-mediated oocyte maturation [PATH:ko04914]
1011	23127.1721282005	-151.751931817696	5.01762254103939e-63	0.779728022518786	950.123391019165	801.852589096004	0.916492104335864	0.862490230135922	0.962851402167774	23042.2435735689	22932.8922749987	0.00686065146027338	Peptidoglycan biosynthesis and degradation proteins [BR:ko01011]
253	25.1260390898094	-4.77454845868165	0.127090593179775	0.780847448974073	35.1134387674462	33.6364369057848	0.916492104335864	0.0303584800825565	0.132677801842284	28.0292256863577	20.7988263989455	0.328677186161974	Tetracycline biosynthesis [PATH:ko00253]
311	528.863145875833	16.2765632900174	2.92240559108661e-35	0.782093757948712	16.7895995851327	86.486618323265	0.916492104335864	0.910764831008477	0.967110527617371	532.120453831922	546.314116201956	-0.0374595191693233	Penicillin and cephalosporin biosynthesis [PATH:ko00311]
4961	13.8127916302515	1.80974365912687	0.00231654135896916	0.782640391430121	4.77044282280348	6.68575953343185	0.916492104335864	0.912471514757632	0.967110527617371	13.5627444731287	15.8355097665778	-0.148099359157564	Endocrine and other factor-regulated calcium reabsorption [PATH:ko04961]
2044	16446.1771138139	-103.18450613956	8.1864903523543e-77	0.789742172541414	241.116948391613	483.656936709747	0.916492104335864	0.171105655663509	0.358897986979832	16451.99348706	16363.5068963367	0.00777690151338411	Secretion system [BR:ko02044]
563	30.4741367183725	2.45141583747968	3.19575357155616e-07	0.792701811600643	8.05656667168322	12.2278823727425	0.916492104335864	0.926892213509938	0.973649387485217	31.0290595133752	33.0884982689314	-0.0751996335099152	Glycosylphosphatidylinositol (GPI)-anchor biosynthesis [PATH:ko00563]
472	194.541603514697	7.36365315175869	4.93287044211049e-15	0.793764547488387	26.7986434608923	29.6772551080526	0.916492104335864	0.538747425184271	0.736357484614795	191.112985210363	199.367665479677	-0.0587597438284941	D-Arginine and D-ornithine metabolism [PATH:ko00472]
333	2428.65075898084	23.9510942893155	6.36872973883744e-67	0.797186336938579	30.7161862962727	128.817845402616	0.916492104335864	0.851825450095968	0.960230131231151	2435.32595419587	2436.71871402603	-0.00082232129934917	Prodigiosin biosynthesis [PATH:ko00333]
750	2956.09803429778	36.9300418725875	1.7270480405343e-53	0.797425275813963	119.010774829669	192.675424907219	0.916492104335864	0.84650307675327	0.960230131231151	2959.07956716915	3008.60651245517	-0.0238872171555207	Vitamin B6 metabolism [PATH:ko00750]
4962	15.5473229344912	-2.15531707903064	0.0364093543213077	0.803060825775268	15.6016096288477	11.7650601468914	0.916492104335864	0.841786804245132	0.960230131231151	16.1830154010432	13.5117514165846	0.172964932628776	Vasopressin-regulated water reabsorption [PATH:ko04962]
99998	335.047586445801	9.92332484864496	2.45780539482437e-16	0.803684515275435	52.6259752667927	50.2609054188368	0.916492104335864	0.543243272313401	0.736812714172199	323.413702302507	345.678180070342	-0.0939521148772932	Others
62	23.5569274053066	-1.51432813424203	7.59689557969194e-06	0.809301119045365	6.13054201030302	5.59316416918551	0.916492104335864	0.755691775086339	0.899589809458319	23.6933170129204	22.1378798189244	0.0738913932659853	Fatty acid elongation [PATH:ko00062]
4932	13.7877779486646	2.20789150665452	0.0219760009623608	0.81285001183313	4.08828687188789	8.03803604339065	0.916492104335864	0.317585100000764	0.520486691667919	14.0132285449847	15.8072601832393	-0.115761042119307	Non-alcoholic fatty liver disease (NAFLD) [PATH:ko04932]
4210	284.702994805623	-12.4272702341333	8.27376948259928e-09	0.812986705498642	68.1987617290532	69.9474322596019	0.916492104335864	0.798944501329381	0.933420308483832	285.362590619185	272.88651492858	0.0628156735699326	Apoptosis [PATH:ko04210]
362	2155.90005614284	-19.6571462493752	2.15076107678522e-47	0.813092249012793	88.1002414097664	88.2029449613703	0.916492104335864	0.448841576907032	0.643279021154208	2150.06238342477	2136.14441712334	0.0093368318855424	Benzoate degradation [PATH:ko00362]
4612	562.415595503817	8.24839797982398	1.89456866915061e-37	0.813849477534873	33.7528786908675	40.6215019775742	0.916492104335864	0.857154580421028	0.960230131231151	562.398725910075	568.07939617819	-0.0143103757821522	Antigen processing and presentation [PATH:ko04612]
480	2501.85354171624	28.6733846343732	1.9429197054746e-59	0.819948722471325	32.9908091196724	178.087229382747	0.916492104335864	0.681118331520734	0.855020884249433	2504.45676294862	2540.71570480106	-0.0206760989426393	Glutathione metabolism [PATH:ko00480]
531	1688.54525319446	58.3325675374031	1.38174177239488e-12	0.82038756081514	401.440613804257	327.211270153319	0.916492104335864	0.691107292747995	0.861450639552079	1757.621993866	1762.46737511094	-0.00395496036585625	Glycosaminoglycan degradation [PATH:ko00531]
350	2850.02593092679	27.7992722884727	5.88106502141991e-54	0.820429192549952	87.5890156317814	148.564773299586	0.916492104335864	0.970199593434762	0.992631953976606	2855.48058291754	2878.9618879506	-0.0117844537305185	Tyrosine metabolism [PATH:ko00350]
680	12202.7431941572	56.6412674975394	3.27851205435221e-87	0.830331564588089	111.26418137617	375.527447229808	0.92374906999869	0.84650307675327	0.960230131231151	12177.9785909549	12255.3426910333	-0.00913056875641162	Methane metabolism [PATH:ko00680]
3041	148.531052821543	-5.69575865154025	3.3662102907978e-10	0.835433548712116	29.8698825201798	29.0110438314633	0.92374906999869	0.9593712032425	0.992631953976606	148.7764010555	143.991350920367	0.0448761088895326	Spliceosome [BR:ko03041]
5166	62.4116862033751	3.43285437339489	4.10127393490919e-05	0.83740842895419	24.5178920192978	24.9680872864876	0.92374906999869	0.210110119861537	0.404233600168392	65.418625967412	66.3750248239851	-0.0188095266772546	Human T-cell leukemia virus 1 infection [PATH:ko05166]
4380	104.047009528257	6.39306737940998	4.36174950310897e-07	0.838638278099655	30.5509965689698	40.3510257587663	0.92374906999869	0.793690802011128	0.933420308483832	102.660273827438	108.971281753975	-0.0803984575712117	Osteoclast differentiation [PATH:ko04380]
513	713.926804905823	29.1951625686258	1.14988953630769e-08	0.840009777534219	218.468531267888	185.237704230178	0.92374906999869	0.696122145095484	0.861633704069236	753.717278428903	751.710533022088	0.00380850018921665	Various types of N-glycan biosynthesis [PATH:ko00513]
1053	184.821334437244	7.8855780979253	5.43672599691232e-08	0.842632888768377	59.2695531503909	51.2923390889962	0.923755930854773	0.857154580421028	0.960230131231151	197.321734419225	194.820004134139	0.0177333065358867	Biosynthesis of siderophore group nonribosomal peptides [PATH:ko01053]
980	664.943048300593	-9.61805626063794	3.54632385907384e-36	0.850568405008591	29.6410366704408	59.9623334682509	0.927245369683542	0.991870866537483	0.997506496460991	662.325894843472	655.465404649079	0.014853448369807	Metabolism of xenobiotics by cytochrome P450 [PATH:ko00980]
2030	2146.56911914921	-40.76106924538	1.23871321679941e-19	0.851139880670114	232.057060029254	231.560296071061	0.927245369683542	0.932337352902049	0.976471665465459	2114.05561504763	2107.17553893824	0.00468626306627196	Bacterial chemotaxis [PATH:ko02030]
4659	539.223474219871	5.84610243965119	1.30438565372862e-42	0.855813311257001	21.1864811152254	36.6204484691476	0.927245369683542	0.873180132934206	0.962851402167774	538.660755621365	542.154013764348	-0.0091987976047793	Th17 cell differentiation [PATH:ko04659]
4974	452.328703609751	-14.0201888854539	1.73154701278122e-11	0.856322919311146	107.10254039301	98.6506391528024	0.927245369683542	0.413083779168471	0.617011214454172	475.47692531945	443.170595980264	0.0998894574677494	Protein digestion and absorption [PATH:ko04974]
3008	780.170782191438	-10.2135227070214	3.93774581997639e-23	0.876919929921396	96.1203440169962	97.1534628473488	0.943777491560631	0.570604302847003	0.750906777724309	788.722067724817	770.649273472362	0.0331255949116287	Ribosome biogenesis in eukaryotes [PATH:ko03008]
4142	2034.4713899272	46.2916277934541	1.39356290446948e-13	0.876937725869368	428.756776180008	388.225915388527	0.943777491560631	0.9593712032425	0.992631953976606	2098.27748082288	2099.24769346477	-0.000664564538220008	Lysosome [PATH:ko04142]
603	1836.50275301101	-23.6740637917575	4.52498293301247e-32	0.880967959322481	118.422610606901	196.730341393	0.945217377622858	0.948550304038334	0.98760825773403	1827.56381430965	1831.35569589274	-0.00297809961874118	Glycosphingolipid biosynthesis - globo and isoglobo series [PATH:ko00603]
5215	539.528418598371	4.5699849420847	1.05667917865227e-42	0.884426099646161	20.629148279123	34.2649210937144	0.945217377622858	0.798944501329381	0.933420308483832	538.99784755634	541.434295450585	-0.00641812892341225	Prostate cancer [PATH:ko05215]
4657	540.539239828711	4.46981958903244	6.22846434887207e-43	0.886308645872992	19.6926178811457	33.2464639354623	0.945217377622858	0.814723918088153	0.948724562510546	540.049128915177	542.449120562288	-0.00631019237591907	IL-17 signaling pathway [PATH:ko04657]
4723	165.969795813564	-4.12206620529439	3.2126675662978e-10	0.891959782459554	42.0692874513171	39.6924715205085	0.946419684071797	0.762453985193127	0.902704718255408	172.706420184862	163.634838967768	0.0745338052200759	Retrograde endocannabinoid signaling [PATH:ko04723]
401	2024.76486264031	-9.9123569564575	6.84737498571138e-67	0.89279817222637	25.6377227331153	97.3318207204888	0.946419684071797	0.731587940379066	0.880891601680916	2026.86394990266	2018.03027865451	0.00627827367109242	Novobiocin biosynthesis [PATH:ko00401]
4724	1754.3979561845	8.57253874914923	3.50523909297013e-54	0.897699168352582	62.3346731384154	78.5684805497119	0.948765887510364	0.432736734255413	0.627128453530482	1758.9533716017	1766.84551704628	-0.00643144900784802	Glutamatergic synapse [PATH:ko04724]
4090	411.720678409585	-8.47855368306108	3.66737581143647e-12	0.907451019034342	88.7590122663595	91.2328922444585	0.953943634796341	0.465281216192523	0.658838202128612	430.400563285213	408.177339265614	0.0751462104320086	CD molecules [BR:ko04090]
260	13511.4263982038	35.8750907974401	4.19125819992488e-79	0.908003006491702	218.62688908479	414.970869722334	0.953943634796341	0.706191616006156	0.868044841819572	13491.7091586642	13572.7559710335	-0.00863580771086091	Glycine, serine and threonine metabolism [PATH:ko00260]
4923	95.8642218195488	-1.6448266732291	9.85270035291536e-12	0.911578409045327	16.6559939227267	16.3506355262185	0.954858096121663	0.851825450095968	0.960230131231151	96.4342581306848	94.2016395881497	0.0313404508556098	Regulation of lipolysis in adipocytes [PATH:ko04923]
99978	12236.6464167535	-81.7385173874191	3.37805134727775e-29	0.917669644241328	1363.27927776065	1441.8799777108	0.958394628453221	0.473624913512258	0.667980953718484	11867.7619065452	12121.0909950894	-0.0304527279356762	Cell growth
3010	37521.0203891283	129.035725606207	8.8150121835478e-53	0.92833456967915	1500.93933331052	1743.43881300848	0.963829714990412	0.910764831008477	0.967110527617371	37507.3429369915	37596.1493419998	-0.00341116419084277	Ribosome [PATH:ko03010]
3011	37521.0203891283	129.035725606207	8.8150121835478e-53	0.92833456967915	1500.93933331052	1743.43881300848	0.963829714990412	0.910764831008477	0.967110527617371	37507.3429369915	37596.1493419998	-0.00341116419084277	Ribosome [BR:ko03011]
99997	34583.259378302	33.4479526384589	1.70110203292406e-94	0.935954332100926	209.765525911992	254.748167834843	0.968891141441721	0.991870866537483	0.997506496460991	34583.1896182448	34592.4200244721	-0.000384927282674476	Function unknown
99973	1134.71035456421	-5.00174295786798	2.20935524693307e-37	0.943236478766323	49.0766386945635	51.4289221948282	0.971725875538223	0.579868354633342	0.760271842741493	1137.66969145146	1131.97812651738	0.00718841244060732	Transcription
410	1577.74036247936	6.27505820502223	5.24054462523252e-33	0.94419823033884	135.349478361012	134.862086687364	0.971725875538223	0.910764831008477	0.967110527617371	1590.57896063255	1583.59451382782	0.00631931395299811	beta-Alanine metabolism [PATH:ko00410]
4261	22.885123641854	0.552600439983709	0.00320212576873509	0.95224137855765	12.5481519208153	11.79999423135	0.975363701440225	0.523135288556862	0.723398016207536	23.0188417898606	23.6786702452279	-0.0308990280680901	Adrenergic signaling in cardiomyocytes [PATH:ko04261]
984	90.0446965939635	-0.891614441676695	4.88490177850783e-14	0.953259141634214	11.2286884545423	16.8535271620224	0.975363701440225	0.726484040989069	0.880737501747022	91.1885621545852	88.9990999322376	0.0323805996131327	Steroid degradation [PATH:ko00984]
3420	7138.11158655572	10.6452623521639	1.17399586137286e-83	0.956037449594555	55.6894507093703	288.220711028923	0.97537924770774	0.894627622009176	0.967110527617371	7131.48292752438	7157.92696947057	-0.00533415136569013	Nucleotide excision repair [PATH:ko03420]
2040	942.301849233213	7.87684627887111	4.78155563907262e-08	0.967309981310772	215.733351285171	209.699771707395	0.983110445508286	0.686105956995556	0.858238546913169	908.218634228551	953.292509802132	-0.0693234631506807	Flagellar assembly [PATH:ko02040]
981	216.793814846852	1.00530398754744	1.60803160767506e-14	0.971195899751819	36.9639284024499	35.3084987468681	0.983110445508286	0.556841897650022	0.738543350546789	218.436597907912	217.169246305335	0.00811675901204095	Insect hormone biosynthesis [PATH:ko00981]
3450	15.149699493836	0.268099881110322	0.00128915508251982	0.97197038380281	5.10041999747922	9.33156708294172	0.983110445508286	0.553690940942094	0.738543350546789	14.6484992589222	15.3793767158329	-0.0469217090956379	Non-homologous end-joining [PATH:ko03450]
4972	26.7457717645162	-0.207513770332072	0.00295881387371192	0.984335770334356	14.5107148739743	13.6114446398029	0.992362988689125	0.535642389819846	0.734951186031881	26.2179535512441	26.6412787070561	-0.0180212414442974	Pancreatic secretion [PATH:ko04972]
4911	22.6061060754882	-0.140550219730949	0.0027848435044356	0.987406804340955	11.9779535061497	11.0991942074892	0.992362988689125	0.606598146801455	0.780857250791691	22.7109508195742	22.6640994922142	0.00224203088390105	Insulin secretion [PATH:ko04911]
536	173.571651252092	0.398504992824388	4.65540943248151e-09	0.99174882916601	43.9289289427125	48.8677817058388	0.992362988689125	0.711245838432422	0.871214625623105	176.5436079428	174.940634858045	0.0126232883768765	Glycosaminoglycan binding proteins [BR:ko00536]
4971	17.0159372486481	0.0723991817796134	0.00303687588885432	0.992362988689125	7.45220359653792	7.86766311029978	0.992362988689125	0.891955850101191	0.967110527617371	16.0143933246713	17.2665683681347	-0.0749734524003142	Gastric acid secretion [PATH:ko04971]
4140	NA	NA	NA	NA	NA	NA	NA	0.910468360401745	0.967110527617371	18.2297950156868	20.0815413054696	-0.100413063653481	Autophagy - animal [PATH:ko04140]

## Sheet: E vs I KEGG MG
feature	coef_(Intercept)	coef_groupI	p.val_(Intercept)	p.val_groupI	sd_rand_intercept	sd_rand_slope	adj.p.val_groupI	wilcox.p.value	wilcox.adj.p.value	mean1	mean2	log2FC	DESCRIPTION
121	1543.86466785631	-220.44529272085	3.67664397048328e-64	0.000549162613598649	1.6496925906255	40.8216255961012	0.0497448449044258	6.97400525868563e-06	0.0002805099892938	1543.80428414429	1325.6222683388	0.219121497966007	Secondary bile acid biosynthesis [PATH:ko00121]
520	23147.4220115046	1659.85804031976	1.9345027826753e-77	0.000583296460785519	379.196514726541	378.113847148437	0.0497448449044258	4.34693707863687e-08	5.24530407488849e-06	23126.1207054997	24806.1385021755	-0.101154643198704	Amino sugar and nucleotide sugar metabolism [PATH:ko00520]
524	1473.09860650628	401.287430111548	6.46271377760501e-40	0.000628236167339832	80.4429945536451	127.246911377895	0.0497448449044258	1.47405511817486e-09	5.336079527793e-07	1475.78819086478	1855.09734498589	-0.329100929409639	Neomycin, kanamycin and gentamicin biosynthesis [PATH:ko00524]
3016	45100.8470088884	-3080.39684419647	5.28459097048631e-77	0.000730384063124678	938.655937363119	975.44688790927	0.0497448449044258	1.1804771636772e-07	1.06833183312787e-05	45037.2939093826	42016.1491074054	0.100165709226956	Transfer RNA biogenesis [BR:ko03016]
4626	1603.59441516681	-237.807071576487	3.82133567187424e-57	0.000763598248840979	36.0579065813731	56.0352141418354	0.0497448449044258	6.08435286522733e-07	3.67089289535382e-05	1601.97769873719	1363.8704005711	0.231433294562277	Plant-pathogen interaction [PATH:ko04626]
52	15686.1916943112	2124.45864003101	7.42226559837311e-50	0.000835698569162073	796.263899477516	795.39514538413	0.0497448449044258	2.01297665373671e-08	3.64348774326345e-06	15714.2973125756	17810.2743900558	-0.180582763640501	Galactose metabolism [PATH:ko00052]
240	32050.8141063412	-2060.46199496163	3.77052496413048e-82	0.000961916890417074	533.043844892616	545.141382752517	0.0497448449044258	9.03698264089391e-07	4.67341102286228e-05	32012.6031464095	29968.0305785179	0.0952017113016708	Pyrimidine metabolism [PATH:ko00240]
521	5744.27924946593	670.459415820947	1.08652324686006e-54	0.00164394549014968	216.23498299481	220.667052770149	0.074388533429273	1.79406828734023e-07	1.29890544003433e-05	5757.66392663413	6410.60845278935	-0.15486150715966	Streptomycin biosynthesis [PATH:ko00521]
650	10419.8542421949	-740.239903356382	1.74937475426578e-70	0.00448613014993668	205.527166913089	172.995452501118	0.180442123808564	1.34087497314552e-05	0.000485396740278677	10427.1052178699	9678.33598498106	0.107459008709572	Butanoate metabolism [PATH:ko00650]
2000	143390.817610214	6862.83332615198	2.08673213131606e-81	0.00510136587149047	2723.09914931962	2707.09705679154	0.184669444547955	5.14856069453095e-06	0.000232972371427526	143730.669784342	150254.249040347	-0.0640358614932265	Transporters [BR:ko02000]
5120	1464.85900290568	-151.436477045967	2.24939738311305e-53	0.0059824267070629	48.645840223019	49.7543032832169	0.196876224359706	0.000110770032122305	0.00211046061201444	1462.95214095179	1313.53416510244	0.154919368733131	Epithelial cell signaling in Helicobacter pylori infection [PATH:ko05120]
430	1866.58370281572	-115.3041993182	7.04308886461873e-77	0.00664471581829542	21.1052368863911	21.1885610208629	0.200448927185245	0.000347590004616238	0.00513924780626998	1866.72646075179	1750.99518146484	0.0921032509827156	Taurine and hypotaurine metabolism [PATH:ko00430]
1502	5226.43258566378	-295.855467242163	6.44976632080029e-72	0.0113328287805034	94.7288493725019	94.5409250499274	0.315575693734017	0.00135135903447299	0.00998350960161681	5222.74889728511	4930.0603601899	0.0831293726472072	Vancomycin resistance [PATH:ko01502]
5230	1774.55515801752	304.450511842163	2.7628747469015e-35	0.015401961668671	154.992603019704	129.337790763164	0.331442653739852	1.89997124156814e-05	0.00054449333079174	1785.82043540798	2058.07421336488	-0.204222174199837	Central carbon metabolism in cancer [PATH:ko05230]
99993	762.576745611994	-135.85620471852	1.72628986187924e-42	0.016372089609784	9.92583721749568	57.4841717366345	0.331442653739852	0.000858638091511315	0.00757315308686013	762.17174165667	632.007664747184	0.268409310068382	Cell motility
4212	3226.08231594714	-214.216522942418	2.55299300995084e-69	0.0164554700640468	65.5721193975236	83.8416629732607	0.331442653739852	0.000402436338372156	0.00520292694609716	3225.85714596315	3002.28248666321	0.103471289138584	Longevity regulating pathway - worm [PATH:ko04212]
340	6387.9884864996	400.049199449733	1.16945582966693e-67	0.0166863809277203	89.529239202436	89.8779880706801	0.331442653739852	0.000488193606427608	0.00596699556207163	6378.87937705294	6788.09119134855	-0.0896408646476303	Histidine metabolism [PATH:ko00340]
4918	119.181371536291	-51.3234799080367	3.12067104410713e-11	0.0170264552361074	18.7316230837529	16.1216367955903	0.331442653739852	6.15214119655319e-05	0.00139192194572016	119.234707757526	66.9021449339541	0.792726882621289	Thyroid hormone synthesis [PATH:ko04918]
525	1296.16952846416	140.76189006619	3.49141538699083e-45	0.0178846344520865	55.9538368341059	55.9936698761002	0.331442653739852	0.00282009945011259	0.0162043809673136	1300.27243486603	1436.95776689448	-0.143724417379776	Acarbose and validamycin biosynthesis [PATH:ko00525]
53	1561.82665610166	270.628013134893	4.47720420560337e-48	0.0190956150972204	0.118079778562453	139.022281145618	0.331442653739852	0.000185947685485709	0.00336565310729133	1561.83044952405	1838.43980532242	-0.234612504198953	Ascorbate and aldarate metabolism [PATH:ko00053]
970	19340.0438345408	-1247.10375939751	1.04075607681429e-62	0.0192273362666765	657.826610083836	643.441830941742	0.331442653739852	0.0002456018571503	0.0040412669222004	19320.0844041981	18065.5812868196	0.0968340979720117	Aminoacyl-tRNA biosynthesis [PATH:ko00970]
3430	13114.5942276718	-672.693541218776	2.70041134998824e-71	0.0209634164795094	336.782198475289	320.215440577163	0.344943489344655	0.000365043643011694	0.00513924780626998	13110.0468798726	12432.4987212833	0.076529243940892	Mismatch repair [PATH:ko03430]
5010	955.573854498484	-95.4530905187882	6.4466727841836e-46	0.0245181860052482	40.6184911511367	40.5986309293626	0.346339928008813	0.00684304336955244	0.0305824901207158	952.341641784616	860.118898155538	0.146206692862709	Alzheimer disease [PATH:ko05010]
906	97.4475838780493	-45.4786125341688	3.25033677254877e-08	0.0246285887199087	21.6302350323477	21.5645030764404	0.346339928008813	2.48935901269204e-05	0.000632010510578676	98.5957300454524	52.0403593240489	0.865979077619068	Carotenoid biosynthesis [PATH:ko00906]
900	6833.96682229143	-422.379297360184	4.80629379461336e-65	0.0258660352185693	203.595904822868	212.035796544104	0.346339928008813	0.000500038074005319	0.00596699556207163	6817.91186573474	6408.32979522986	0.0893199702220682	Terpenoid backbone biosynthesis [PATH:ko00900]
643	235.666697951146	-62.4922531945846	3.09161533427891e-22	0.0261382015325976	13.9650629678988	21.4763269379781	0.346339928008813	8.96462141772118e-05	0.00180288497400837	237.201897637878	172.682294235495	0.44787120275167	Styrene degradation [PATH:ko00643]
3200	185.589138679968	-99.9021471271948	3.52621851682546e-06	0.0277276639790188	56.3329354013986	56.4818862365425	0.346339928008813	1.95536279013608e-05	0.00054449333079174	178.713818964923	85.7039796223616	1.02180537511345	Viral proteins [BR:ko03200]
99994	1314.17916862451	166.436739138854	2.88555729626995e-40	0.0283728719953197	54.0753412005325	39.3876115812245	0.346339928008813	0.0031963078345346	0.0172696035239033	1314.08806414246	1481.6626149356	-0.172591064133665	Others
5202	11.1009063476577	12.3441347581318	9.57810040606165e-05	0.0296510128501286	0.00955974094911058	6.20963165000996	0.346339928008813	0.00171556818519141	0.0121771702556724	11.1011724228259	23.523660423301	-0.842674214947179	Transcriptional misregulation in cancer [PATH:ko05202]
660	3458.33285457558	432.085499455268	3.86074519512753e-35	0.0297003324527616	291.32947839273	304.314818894729	0.346339928008813	0.00038331406289859	0.00513924780626998	3462.43738213137	3883.57612243327	-0.165392130737362	C5-Branched dibasic acid metabolism [PATH:ko00660]
99981	1195.82745992952	-240.098461970111	5.50454032763095e-24	0.0307371677065947	148.89313290864	132.379335029936	0.346339928008813	1.89997124156814e-05	0.00054449333079174	1194.70205112552	959.753145119317	0.31457429148113	Carbohydrate metabolism
99987	325.014760777112	103.138795387776	2.00977197225976e-19	0.0337556658829744	23.5580531470433	52.9525057808374	0.346339928008813	0.000878653120574932	0.00757315308686013	326.205622505641	428.156806454616	-0.387617272037806	Cofactor metabolism
531	1760.17796041604	652.49578909806	1.78256724878901e-19	0.0342734683542055	40.4955501605326	359.653328852061	0.346339928008813	0.00081987034449845	0.00743497007423728	1762.46737511094	2387.62660805085	-0.437006253245415	Glycosaminoglycan degradation [PATH:ko00531]
930	366.290153356736	-62.4306421629081	1.7727909459956e-36	0.0351882678555415	1.90586096139076	21.5363852820303	0.346339928008813	0.00218625840568501	0.0134139922518301	366.131915667306	304.680266400645	0.261495036579284	Caprolactam degradation [PATH:ko00930]
99999	342.891990398144	104.670827635226	6.39118657070864e-19	0.0354514549221267	24.2808245042525	48.0911797680908	0.346339928008813	0.0180625179068614	0.0634818590512994	345.397215500844	443.088501359881	-0.355190792235388	Others
983	6033.72458591955	-372.16039534883	1.4154392819251e-60	0.0355268003592522	211.144901986249	203.329792650428	0.346339928008813	0.00490112896877684	0.0233448511407528	6023.96087831628	5658.98748926477	0.0900981254026871	Drug metabolism - other enzymes [PATH:ko00983]
290	6638.14553558496	762.753955864608	6.71571388808606e-38	0.0365699910406782	537.824803416918	460.446354481613	0.346339928008813	0.000696608298695271	0.006815464976424	6635.28250443003	7376.29256770508	-0.152638523596788	Valine, leucine and isoleucine biosynthesis [PATH:ko00290]
1055	815.088676286494	91.4537335691609	3.05609140710617e-40	0.0372596990586222	34.714999817712	34.742501310537	0.346339928008813	0.00294075524740153	0.0163777446086054	815.310718894521	906.590212373153	-0.152293065781753	Biosynthesis of vancomycin group antibiotics [PATH:ko01055]
523	2680.65858442762	226.675880818846	3.04069814827812e-50	0.0381354737046789	95.7871975804756	86.2294743375211	0.346339928008813	0.00443359418641413	0.0216886634524583	2681.45342183669	2907.5576263982	-0.116602254881804	Polyketide sugar unit biosynthesis [PATH:ko00523]
720	15086.8528729656	-901.384398431638	3.04008678474096e-62	0.0393585911038621	484.770155644124	475.64825330956	0.346339928008813	0.000330919378655376	0.00513924780626998	15087.188516672	14165.6876363416	0.0908950148648159	Carbon fixation pathways in prokaryotes [PATH:ko00720]
4922	2485.04279660821	289.28641036601	6.10813386659229e-40	0.0399823829232249	180.643274708459	160.260935007368	0.346339928008813	0.000782731899277942	0.00743497007423728	2489.79419729021	2755.03731903538	-0.145791606956994	Glucagon signaling pathway [PATH:ko04922]
3440	15513.0180745659	-741.156458071464	5.93729590004554e-82	0.0401830855700833	235.316334476687	463.24591854635	0.346339928008813	0.000227760448888522	0.00392615630941166	15499.6408878932	14756.4109019126	0.0708715668611968	Homologous recombination [PATH:ko03440]
4072	200.732255437386	57.5334194998294	7.8928213846695e-16	0.0466297113700037	28.8567138866548	32.072704685575	0.357062234020503	0.00176089826214384	0.0122585609787706	199.495863832616	254.695725287871	-0.345416683145499	Phospholipase D signaling pathway [PATH:ko04072]
1007	24896.8983265799	-1180.30180209675	9.74043552571268e-69	0.0470194658343597	749.486867269781	714.193463361659	0.357062234020503	0.00213983240639008	0.0134139922518301	24882.4923883833	23658.7840165848	0.0727414137976522	Amino acid related enzymes [BR:ko01007]
600	4628.77147428088	663.896039728467	1.8875823185589e-40	0.0471066532261869	208.523926132625	410.809875894535	0.357062234020503	0.0064567659670165	0.0292168660007497	4648.73536258795	5271.2728193504	-0.18114620734601	Sphingolipid metabolism [PATH:ko00600]
3110	18858.0808745063	-879.199465131849	1.53318706780833e-68	0.0481588522692032	479.471417373189	443.446850959246	0.357062234020503	0.00057691946042129	0.00596699556207163	18856.5136270009	17973.8489828455	0.0691464594450449	Chaperones and folding catalysts [BR:ko03110]
4040	25.1581870121158	26.282392149646	8.28116524128025e-06	0.0481903876083578	0.0182263555885124	18.9322199479845	0.357062234020503	8.23335151377207e-05	0.00175321955763852	25.1591106280351	52.9235913127309	-0.951837185887595	Ion channels [BR:ko04040]
473	1812.51575647671	-138.376061389085	4.37756434498913e-47	0.0485150939355058	103.155099367023	103.113345839595	0.357062234020503	0.00461552986072816	0.0222776241277812	1803.82452504486	1674.04466299489	0.107439188594984	D-Alanine metabolism [PATH:ko00473]
511	5775.93932764231	905.769900976619	6.30710678162802e-41	0.0507724908682219	164.737208393672	593.131528128806	0.357062234020503	0.00408908695734803	0.0208485842050702	5784.6252255347	6634.03131816809	-0.197516929580598	Other glycan degradation [PATH:ko00511]
5418	2890.32308394002	-215.504505111692	1.55250416243161e-55	0.0524270087526837	93.7893381505575	115.118495578254	0.357062234020503	0.0154319964574701	0.0562949293335178	2890.31446865707	2680.50606493395	0.108543333397622	Fluid shear stress and atherosclerosis [PATH:ko05418]
5134	2246.14589479481	-206.355008133009	3.25294624726067e-40	0.0525157168079097	166.418025513885	169.534828709736	0.357062234020503	0.000985376679979279	0.0082940150681947	2249.05446916742	2037.48445534276	0.142226677951104	Legionellosis [PATH:ko05134]
500	20770.9929413086	1742.96047522681	3.46712275830646e-45	0.0529022930704917	1303.77450447351	1188.48282442884	0.357062234020503	0.00100811232873085	0.0082940150681947	20748.1970453222	22511.2643787817	-0.117636304457075	Starch and sucrose metabolism [PATH:ko00500]
5323	124.906976936918	-52.2920377327495	1.36010403895816e-06	0.0534710377938538	43.1061351901637	43.1085024582744	0.357062234020503	0.00287985057978998	0.0162891548419371	123.376594498397	72.5550863667016	0.730368652221849	Rheumatoid arthritis [PATH:ko05323]
3400	51702.7765583323	-1810.92671049808	6.10857399166908e-80	0.0543393396801607	1161.1009229264	1106.15706277808	0.357062234020503	0.00192097273017437	0.01268956652796	51665.4806929522	49859.4897656154	0.0513279656152437	DNA repair and recombination proteins [BR:ko03400]
1040	135.035027802569	55.986032469296	2.28872567658768e-09	0.0544012752390077	24.3181622047049	28.7055983938049	0.357062234020503	0.00753316945633853	0.0332561871121286	136.847799152	190.950788668144	-0.467395911415824	Biosynthesis of unsaturated fatty acids [PATH:ko01040]
5200	785.072089694364	-100.462313134419	9.34792588780143e-31	0.0553435623399116	65.2626314079334	65.2599584936817	0.357062234020503	0.00376905165901288	0.0197738652255458	784.074039381885	684.567741859287	0.19458542350531	Pathways in cancer [PATH:ko05200]
4138	313.903841422956	78.531364542733	6.20474302806935e-18	0.0562225064617918	36.566622610205	42.8809485920243	0.357062234020503	0.00259224573963096	0.0151353702862324	312.994859529627	391.140456493203	-0.31740586376072	Autophagy - yeast [PATH:ko04138]
4144	23.4245147058227	-18.8032368969646	0.00773490095179887	0.0576931318465093	14.2498316816573	14.2609632980017	0.358452872635182	2.61882808250833e-05	0.000632010510578676	23.6726442753643	4.62315521657796	1.62065479856312	Endocytosis [PATH:ko04144]
5142	57.6552191577534	46.2251778199096	0.000354962249314996	0.058421877031701	22.5283116116856	29.5171965703291	0.358452872635182	0.00052418424151988	0.00596699556207163	59.5482525734288	101.845224738337	-0.731016733213418	Chagas disease (American trypanosomiasis) [PATH:ko05142]
332	1145.10108339623	112.155225129734	1.16946678126775e-38	0.059855062857002	77.7853782592019	79.2246727123362	0.361125545903912	0.00110399697034832	0.00850312560140625	1137.44552450719	1256.39591662348	-0.142948605755335	Carbapenem biosynthesis [PATH:ko00332]
940	3132.29145000784	390.340807494258	7.37210645428084e-33	0.0618795532664051	207.290526258911	196.701833694397	0.362825310371518	0.00443359418641413	0.0216886634524583	3127.36727092313	3524.59569684023	-0.172272540652048	Phenylpropanoid biosynthesis [PATH:ko00940]
140	265.43849628489	106.221667638707	3.44078856675786e-14	0.0622330938301175	26.2338868931403	74.5973185427953	0.362825310371518	0.0275291644523476	0.0874171713311389	267.30412424651	361.150039871543	-0.427818976551378	Steroid hormone biosynthesis [PATH:ko00140]
2025	2441.72397484165	302.059295049978	8.95638494708529e-36	0.0631436313629991	117.169848845741	95.0621749082491	0.362825310371518	0.0148954455195522	0.0550219518171212	2446.76922451303	2745.82416810028	-0.166069100480806	Biofilm formation - Pseudomonas aeruginosa [PATH:ko02025]
3032	24636.3444716313	-1030.52562374927	4.9191720128582e-68	0.0641691969068907	682.10727367393	702.729773207631	0.362957020004601	0.0138714346866052	0.0534197803888413	24655.9646169026	23608.5066046937	0.0626180848807775	DNA replication proteins [BR:ko03032]
5143	77.1623222374491	42.9896692437782	4.70970994751932e-06	0.0661793705188513	22.6359285705432	27.6000562716062	0.36856818658191	0.00164899322554185	0.011938710952923	79.2503335988627	118.972000645097	-0.559703172210937	African trypanosomiasis [PATH:ko05143]
966	630.205149765709	78.14695077955	3.25814520814445e-30	0.0693934069676461	58.6518956699466	60.5054879869751	0.371344397166608	0.00361772570282163	0.0192590691826681	628.099438372082	707.332677981654	-0.170231502843302	Glucosinolate biosynthesis [PATH:ko00966]
941	231.153390768336	-47.3330843310341	7.07216128180105e-20	0.0707966886135602	29.0930135323814	30.5026226306755	0.371344397166608	0.0193525380418615	0.0667201787728939	231.944513018855	183.426156296822	0.331246523425292	Flavonoid biosynthesis [PATH:ko00941]
945	231.153390768336	-47.3330843310341	7.07216128180105e-20	0.0707966886135602	29.0930135323814	30.5026226306755	0.371344397166608	0.0193525380418615	0.0667201787728939	231.944513018855	183.426156296822	0.331246523425292	Stilbenoid, diarylheptanoid and gingerol biosynthesis [PATH:ko00945]
565	119.775103025295	-31.7974283225224	3.17583829258379e-15	0.0726276988103438	12.8234053013039	12.7548295649081	0.371344397166608	0.00633243499217809	0.0290169805970692	119.656829484421	87.8773360930901	0.426326331513287	Ether lipid metabolism [PATH:ko00565]
3050	57.690860144509	45.0467057799738	0.000152361548916425	0.0737007707346368	20.2761782215012	32.2451066812057	0.371344397166608	0.000563012146151188	0.00596699556207163	58.7120610467534	99.9087996058095	-0.723461522727545	Proteasome [PATH:ko03050]
4013	125.213655019163	41.1936427085396	6.82938732521279e-17	0.0744599489758798	0.535195122313482	23.2556041146074	0.371344397166608	0.0221759384996571	0.0729789976079626	125.201223815122	166.430508711204	-0.398065825117957	MAPK signaling pathway - fly [PATH:ko04013]
3012	10715.0652489648	-438.309382575464	9.95330792294361e-68	0.0749441637039193	302.043406011279	301.81090773123	0.371344397166608	0.031349921117401	0.0969971918333262	10707.4969221839	10269.2305483515	0.0602669842532493	Translation factors [BR:ko03012]
3029	22381.7325551478	-838.125433392664	1.82782452780907e-71	0.0750216645604661	563.109807592805	537.737756517257	0.371344397166608	0.0157065963057605	0.0562949293335178	22357.8994257027	21522.4417601171	0.0549314753104008	Mitochondrial biogenesis [BR:ko03029]
4380	110.572621523161	-48.2428381396595	1.80387269725436e-05	0.075910180636268	43.5661414050079	43.5727003959889	0.371344397166608	0.0124473421198988	0.0489954939423272	108.971281753975	62.2774522995335	0.764390722584378	Osteoclast differentiation [PATH:ko04380]
4142	2093.39078969115	640.161108829334	1.85446985502268e-19	0.0773932862276454	95.0308184247099	464.106889170829	0.373551594858769	0.00408908695734803	0.0208485842050702	2099.24769346477	2697.46156809153	-0.361036859536039	Lysosome [PATH:ko04142]
3022	152.257299396536	-32.0318962888838	6.87192045692249e-18	0.0818116589707569	17.8956406572771	15.71699155291	0.380158159243864	0.0124518934881053	0.0489954939423272	152.962134900087	120.667860454082	0.331006853099237	Basal transcription factors [PATH:ko03022]
1504	8654.58523093741	-782.997629337485	2.93976655272311e-44	0.0818861798639202	529.458194567765	521.111075676637	0.380158159243864	0.00192097273017437	0.01268956652796	8673.44671244882	7820.06557869754	0.149342043992391	Antimicrobial resistance genes [BR:ko01504]
99995	3421.45008993366	155.539229203851	2.15557587603172e-70	0.0821582423058663	18.1680415674553	24.9888800119629	0.380158159243864	0.0623388400864803	0.157808811967174	3421.59832439407	3578.0156966036	-0.0644054281777425	Signaling proteins
537	899.12628496229	98.2126523707459	1.55495012213004e-38	0.0836801580969104	29.5941396035821	28.3501420212575	0.380158159243864	0.0538502724443585	0.143336754594543	902.133599744439	997.026066973067	-0.14359989301524	Glycosylphosphatidylinositol (GPI)-anchored proteins [BR:ko00537]
4141	1383.91304132868	-129.294945757254	8.62995315327989e-47	0.0840128528715722	47.2525989643706	80.7964100346707	0.380158159243864	0.036183643362979	0.103956181725384	1383.10917269366	1258.72427559913	0.135484679483574	Protein processing in endoplasmic reticulum [PATH:ko04141]
4621	2113.77838281174	-197.837281724029	3.94430861745315e-50	0.0855640594373576	57.1662116186209	137.955486436533	0.381724790025426	0.0298669074463133	0.094015830396221	2115.00244318699	1923.53584224054	0.136589926875322	NOD-like receptor signaling pathway [PATH:ko04621]
4080	63.57697293536	-17.0633463721604	4.70120149140661e-12	0.0864680463593507	9.15655911641849	9.16864342390071	0.381724790025426	0.0366994933422791	0.103956269125564	64.5894892565423	46.5442004619599	0.436301203843556	Neuroactive ligand-receptor interaction [PATH:ko04080]
3021	16557.543617686	-918.813029261316	6.19464034225797e-59	0.08807463538106	604.343490306776	641.111837154243	0.384132747083659	0.00860415742935753	0.0370798213027075	16589.9521176843	15647.121875314	0.0843885394115066	Transcription machinery [BR:ko03021]
4140	19.9896729498189	-7.53130716265105	3.60912935729368e-08	0.0897490898473798	2.60867320877601	2.56686249707004	0.386775839580375	0.30847290654587	0.468291820348075	20.0815413054696	12.4608357626458	0.533877752220575	Autophagy - animal [PATH:ko04140]
3000	38429.5807316007	2064.06070770164	2.03258957916727e-63	0.093322290592174	870.373333871009	1253.78674417843	0.389255973108251	0.00425818190305289	0.0214091923459048	38444.4751356927	40612.0560090816	-0.0791226577918729	Transcription factors [BR:ko03000]
1006	2683.29200383774	-189.731464371188	4.93083357316151e-47	0.0941296615900691	148.587840139411	142.50102626835	0.389255973108251	0.00110399697034832	0.00850312560140625	2680.14297059917	2487.98340102819	0.107143992695142	Prenyltransferases [BR:ko01006]
4070	1164.57894451568	47.9020009960432	2.04832164185362e-71	0.0966904226652566	1.83231552150406	0.0684706114828212	0.389255973108251	0.0499818198857583	0.136040742846951	1164.59229838432	1212.26831991931	-0.0576629226363405	Phosphatidylinositol signaling system [PATH:ko04070]
20	10167.1717707511	-763.31368245205	5.95248254375574e-45	0.0968999897814194	621.649155560757	572.328159352931	0.389255973108251	0.000550146713724275	0.00596699556207163	10185.5893197908	9390.0360829999	0.117272191834247	Citrate cycle (TCA cycle) [PATH:ko00020]
944	221.149131963115	75.1202085258442	3.22682370526931e-17	0.0981837929119131	23.6471970540735	67.1145585002469	0.389255973108251	0.00103133274306632	0.00829649895533348	220.630868877266	301.967309663166	-0.444872934863721	Flavone and flavonol biosynthesis [PATH:ko00944]
3030	11984.3175244559	-450.102866180962	7.40023226682081e-72	0.0984112880461151	286.080107015732	309.557282477721	0.389255973108251	0.0143753998425283	0.0547778393999498	11989.5685816624	11522.784592967	0.0572681443859162	DNA replication [PATH:ko03030]
5231	187.693777240978	48.5183067857242	1.53571402776798e-16	0.0988349881600942	26.5670484068539	36.402761182735	0.389255973108251	0.0107599066923647	0.0447711060073107	184.52193137363	231.21267475433	-0.318390040094348	Choline metabolism in cancer [PATH:ko05231]
4979	62.2613925588436	-16.6489322859846	2.74707499698179e-11	0.100573162427608	9.86713295686391	9.8695512199708	0.389255973108251	0.049139746740446	0.134762032727587	63.4327900423491	45.6602895428403	0.437136381704879	Cholesterol metabolism [PATH:ko04979]
4973	612.411727744568	123.330101522877	5.95267838500222e-20	0.101193475341143	0.195551451359488	1.93987252663756	0.389255973108251	0.252095495352689	0.405593641411882	612.393056994876	735.611032053327	-0.262699246883434	Carbohydrate digestion and absorption [PATH:ko04973]
3020	3561.15699887337	-249.151457587905	1.43072722262617e-49	0.103066247905256	182.890291907593	178.304578085618	0.389255973108251	0.000537198671075508	0.00596699556207163	3567.41142906871	3279.26537744864	0.121343247094376	RNA polymerase [PATH:ko03020]
710	8705.27277414597	-326.211315354307	8.24574996982676e-71	0.103552587706586	198.41233693299	183.546247964241	0.389255973108251	0.0148954455195522	0.0550219518171212	8691.78232742638	8364.82940523047	0.0552863802636929	Carbon fixation in photosynthetic organisms [PATH:ko00710]
3051	732.481196858308	107.57244186939	5.28580116840402e-26	0.10355973667113	78.8279993346539	78.7607561023433	0.389255973108251	0.00530678089714311	0.0249487621398157	733.743477269368	833.319619518886	-0.182529801272195	Proteasome [BR:ko03051]
4112	8211.9547986775	-291.516245929459	1.39902948397487e-73	0.105108720395379	169.620496996915	185.641456320839	0.389255973108251	0.0650914262470529	0.161391070557761	8211.92410943449	7920.01952312485	0.0521868201041069	Cell cycle - Caulobacter [PATH:ko04112]
99978	12139.5661136943	-951.814972661316	5.97282989883524e-55	0.105484065674727	170.11292044941	654.067249757903	0.389255973108251	0.168742964135332	0.302400757509852	12121.0909950894	11245.5280798541	0.108125938028626	Cell growth
621	147.596045242666	43.2243145281039	2.07399972820498e-14	0.106453981595903	11.1983552571771	27.2027960451364	0.389255973108251	0.00782625860737776	0.0341338026008524	146.547653561876	192.996797203146	-0.386698211072634	Dioxin degradation [PATH:ko00621]
3018	9541.3873692977	-426.117528429067	1.14178925043982e-63	0.107814335541955	312.365812505	319.786239666332	0.389303188168962	0.00135135903447299	0.00998350960161681	9551.20509410414	9099.4011113718	0.0698770188658967	RNA degradation [PATH:ko03018]
5166	65.3477397265691	-16.3219940209105	4.21231439845452e-12	0.10897564400074	9.05151959013178	9.04113952997441	0.389303188168962	0.0538378427163084	0.143336754594543	66.3750248239851	49.0475902697505	0.404082710926035	Human T-cell leukemia virus 1 infection [PATH:ko05166]
3009	29149.0205589503	-602.490870648485	8.86807505847485e-95	0.109693163517221	225.539775726352	241.018247582889	0.389303188168962	0.124377393415963	0.24603615528185	29122.7058292691	28553.4794002822	0.0284733484248357	Ribosome biogenesis [BR:ko03009]
5145	34.2285510018219	-28.4580765930077	0.0420612293069856	0.117384413880084	30.1873361338467	30.1859366072769	0.412554930335828	0.000821543654611854	0.00743497007423728	35.1623278174492	5.77198751735668	1.94317579359381	Toxoplasmosis [PATH:ko05145]
604	680.040712111033	241.606474709346	4.43990150221446e-12	0.11887456568058	62.6949262026704	189.517998098189	0.413774930542019	0.0334252163596472	0.100735880885027	683.495732613193	902.773915834813	-0.399109843145879	Glycosphingolipid biosynthesis - ganglio series [PATH:ko00604]
4145	26.1824042017955	-11.8294948849342	0.000110835054904681	0.120833971813518	9.29957339317449	9.30268881052486	0.416589502823747	0.308719249641442	0.468291820348075	26.1517247168316	14.3539462366827	0.699436528175007	Phagosome [PATH:ko04145]
513	748.414119276867	242.164569249159	1.28952987160765e-13	0.122111382648297	56.6931492250834	189.466603115695	0.417021891685695	0.0229354247015577	0.0741305691246777	751.710533022088	973.61173322503	-0.37118680564874	Various types of N-glycan biosynthesis [PATH:ko00513]
670	8564.44870663776	-270.422902818967	2.73062142032399e-78	0.123273298853225	45.2722228083583	16.4091289695147	0.417055459671659	0.318422886884224	0.476318533273095	8563.03793415674	8291.14193530156	0.0465267372546205	One carbon pool by folate [PATH:ko00670]
230	36592.1571618184	-1285.52437832207	3.86910126572098e-78	0.125114770876336	925.915281773917	931.134348907656	0.4191469212745	0.00037407459422584	0.00513924780626998	36574.1034447541	35125.5971035713	0.0582923381571168	Purine metabolism [PATH:ko00230]
4139	13.9093829954293	-6.8207110682049	0.000779917154300577	0.126571035551997	6.83644294405991	6.83738137013379	0.4191469212745	0.0765097185352058	0.179847520193146	13.5321426660147	7.09036615470187	0.63513454846353	Mitophagy - yeast [PATH:ko04139]
4620	12.4054142007428	-5.69536080012948	1.90766102684842e-05	0.13054791375013	3.4081526320956	3.72277588656004	0.4191469212745	0.0571105821888226	0.149842287034346	12.0495282633865	6.80454628920801	0.547604272293261	Toll-like receptor signaling pathway [PATH:ko04620]
680	12259.4219388624	-399.265750366811	7.4656420561324e-68	0.131000362121457	383.639641148363	388.304101237351	0.4191469212745	0.0180625179068614	0.0634818590512994	12255.3426910333	11850.2444129969	0.0484756808686186	Methane metabolism [PATH:ko00680]
4211	193.237186460452	58.9675528285969	1.87707159233819e-13	0.132305610138809	13.2561381233602	43.5442077813243	0.4191469212745	0.0339620380469732	0.100735880885027	193.546654653319	253.137445782564	-0.379406491515074	Longevity regulating pathway [PATH:ko04211]
460	4528.96601616444	312.862014380827	4.60170013740614e-47	0.132476154226524	145.154637413812	95.0954048312749	0.4191469212745	0.0245224110665698	0.0785585204079494	4525.55604813194	4845.00561965561	-0.0983075908863605	Cyanoamino acid metabolism [PATH:ko00460]
2048	23452.1629230223	-1872.62999546597	1.83322430962666e-37	0.132831919242442	1520.64326252021	1522.08127483511	0.4191469212745	0.124377393415963	0.24603615528185	23444.1744893557	21576.8694062267	0.119719659123186	Prokaryotic defense system [BR:ko02048]
4210	270.276448870098	-56.8339281207097	2.02956195158129e-16	0.133154408692175	40.3903671979734	45.5473558544294	0.4191469212745	0.00585637609656076	0.0271795916276282	272.88651492858	210.675360850632	0.366299559547036	Apoptosis [PATH:ko04210]
4066	1534.20129544132	-75.6769864251751	9.40053386822432e-65	0.141848225960694	13.6276208347365	45.1854391999542	0.436513848301099	0.0122282438630279	0.0489954939423272	1534.13766658518	1456.80419154468	0.0743941923301091	HIF-1 signaling pathway [PATH:ko04066]
99996	7188.87533357934	389.092469861771	1.758088553054e-61	0.142196192946203	1.40767883142261	161.752842618992	0.436513848301099	0.337454255971137	0.490596147235146	7188.8745514042	7574.88015454992	-0.0754105643447823	General function prediction only
5152	2682.86961313078	-100.232632481211	3.83173419006222e-66	0.142351560929453	50.9206228871662	54.6814952439256	0.436513848301099	0.108003076557146	0.225994876957727	2679.9678108131	2581.2265444017	0.0540652328271878	Tuberculosis [PATH:ko05152]
99975	4003.99141702744	178.848633181114	4.78392791281974e-62	0.143494883833787	59.8554073467671	62.9032863010417	0.436513848301099	0.16093956805636	0.292764440383932	4004.55211640034	4185.5898644137	-0.0637191321944211	Protein processing
5130	20.873380838679	16.6123557166949	0.00263597220653616	0.153795254737547	7.43912094631751	14.883841669267	0.463949018458265	0.0119221924658785	0.0484925131758206	21.1290041621052	37.6366556845178	-0.716050721295707	Pathogenic Escherichia coli infection [PATH:ko05130]
3019	10442.8081733838	-339.276265871075	1.82143894972363e-72	0.155414944655673	222.164241204694	254.203736414597	0.464960412936808	0.00196302686620376	0.01268956652796	10452.7366544861	10084.7079032069	0.0516884678086248	Messenger RNA biogenesis [BR:ko03019]
4113	290.417444026322	97.3255975917346	1.60751349562363e-13	0.158892892292685	41.5680615203684	101.277033563738	0.471469073852065	0.031349921117401	0.0969971918333262	292.184715126558	377.760451398003	-0.36556365628599	Meiosis - yeast [PATH:ko04113]
770	7978.6781617582	361.307532505929	6.87444911243789e-53	0.161566980893524	394.324976029288	410.559528334398	0.473620192225743	0.0229354247015577	0.0741305691246777	7960.74751110723	8336.99022967848	-0.066585492454211	Pantothenate and CoA biosynthesis [PATH:ko00770]
3008	769.437659146836	73.5259521527815	3.86846120265877e-40	0.162234540983404	36.8409925101323	65.2124462300989	0.473620192225743	0.0367580178123542	0.103956269125564	770.649273472362	835.455819451452	-0.115831145469816	Ribosome biogenesis in eukaryotes [PATH:ko03008]
3041	142.690359290793	40.6668097103801	1.56522739607457e-12	0.165228240127832	19.4174113958435	37.0804341797553	0.474755696486518	0.0157065963057605	0.0562949293335178	143.991350920367	183.995659879199	-0.3440355794579	Spliceosome [BR:ko03041]
2042	1584.47849667693	165.781605933796	3.94164921407219e-35	0.165246457893097	83.8445694134045	134.8024225623	0.474755696486518	0.00223360602364691	0.013476089676003	1588.58287066981	1736.97576337759	-0.128484704794591	Bacterial toxins [BR:ko02042]
2010	41359.3319779365	2121.96082786931	1.61966955855203e-53	0.170839079021429	1900.52672864005	1867.59407804654	0.48676600165471	0.0571221978197232	0.149842287034346	41427.9510099879	43587.2673954435	-0.0732944320858332	ABC transporters [PATH:ko02010]
4612	570.749114389391	-48.2129817020146	4.25434249242126e-39	0.172116155281223	31.6315468796491	40.5989847803025	0.48676600165471	0.224041471979063	0.373746603024981	568.07939617819	522.168832706896	0.120567223817926	Antigen processing and presentation [PATH:ko04612]
603	1817.68872372966	268.472583539212	5.4458914729631e-26	0.176123189678174	137.601721231763	245.95702257511	0.4942371679341	0.0815133386706549	0.18675840885302	1831.35569589274	2057.01952118912	-0.167250584551718	Glycosphingolipid biosynthesis - globo and isoglobo series [PATH:ko00603]
361	331.750559549506	-35.3331681878723	1.74656299090701e-38	0.179795326606799	0.131340045748842	24.552038762174	0.499371275685484	0.03561693730262	0.103146650428388	331.749112851328	298.776475574575	0.148870431891689	Chlorocyclohexane and chlorobenzene degradation [PATH:ko00361]
760	7577.71102827707	-283.270853825739	2.37347275323966e-71	0.180711704737012	188.508413559721	271.498410455814	0.499371275685484	0.00927548821593149	0.0395026674607906	7565.07050970901	7275.83934180678	0.0562053192038354	Nicotinate and nicotinamide metabolism [PATH:ko00760]
536	174.339636749083	45.5329394400705	5.20295708898752e-09	0.184130445662168	28.6367073055996	28.4278828801176	0.502610532077849	0.0339620380469732	0.100735880885027	174.940634858045	219.520625328115	-0.32003428220687	Glycosaminoglycan binding proteins [BR:ko00536]
99997	34631.6449451129	-599.128876940464	2.245026988957e-96	0.184660775597663	364.373879260115	522.962151829702	0.502610532077849	0.0328956707081542	0.10006918316262	34592.4200244721	34095.0050002958	0.0208927770515557	Function unknown
471	2313.79703804448	-79.8421646262357	7.18596553388993e-64	0.195518040672105	62.8506994029487	55.8195447457446	0.528190527785837	0.064162966631788	0.1612985688938	2308.73001876741	2233.70838812917	0.0475631799065528	D-Glutamine and D-glutamate metabolism [PATH:ko00471]
3015	26.1426938963438	10.8708436898284	5.50355015660061e-05	0.197841113619177	4.9954616303871	3.50094223308874	0.530507282445495	0.0114323516154455	0.0470285373271737	26.4160500101428	36.9360248706776	-0.421859197657366	mRNA surveillance pathway [PATH:ko03015]
561	6153.30855062152	-144.418370241811	2.60028216272288e-82	0.211123351814416	9.25503408269619	33.6940355427731	0.554165592116412	0.122813106314389	0.24603615528185	6153.06982513008	6007.28637647932	0.034567015297088	Glycerolipid metabolism [PATH:ko00561]
572	378.760451368233	43.6859145756531	1.06396404882385e-33	0.214702185880247	3.10884413762056	36.9325139149259	0.554165592116412	0.106603372587363	0.224362912073403	378.904212726098	421.591184968478	-0.152274653636065	Arabinogalactan biosynthesis - Mycobacterium [PATH:ko00572]
3013	1479.61987548251	-96.024836018203	1.29937074604173e-44	0.215204986103301	68.5417522146815	88.9490439361672	0.554165592116412	0.146155080337284	0.27556322438592	1470.73284953991	1390.30882013908	0.0808720983005841	RNA transport [PATH:ko03013]
310	1766.50613568132	-117.054399755482	2.9618298221932e-40	0.215656124753356	56.7135582762085	56.7654210893115	0.554165592116412	0.0708975575808219	0.17224775734401	1764.67657314914	1649.50986980498	0.0971069824381863	Lysine degradation [PATH:ko00310]
620	18227.4671286308	-368.888388882581	8.33855580472062e-87	0.2157870962264	228.990908489984	319.475119876851	0.554165592116412	0.0815133386706549	0.18675840885302	18214.8862968502	17853.8861461817	0.028872562702686	Pyruvate metabolism [PATH:ko00620]
99986	1448.07108168795	92.1250369593874	2.41059078020857e-38	0.21584902897352	89.027500286654	89.2085415508597	0.554165592116412	0.0323733239772118	0.0993147735572091	1439.5198091632	1540.02301621283	-0.0970671521045011	Glycan metabolism
1523	3391.98899088402	-181.054656424958	3.2154794513542e-47	0.217906470293007	90.5013727274245	90.6969421887481	0.555093443390157	0.137456984597974	0.263277399071251	3395.79184093985	3210.81010417329	0.0806993055627248	Antifolate resistance [PATH:ko01523]
4940	902.817307207801	-59.1524764323716	2.21282904948719e-36	0.219277244212134	66.436752292306	68.8110951069124	0.555093443390157	0.115221053156123	0.236988757059752	904.408393465903	843.063250212178	0.10080735062532	Type I diabetes mellitus [PATH:ko04940]
903	457.994045075211	-50.7780231762953	1.28562389078925e-30	0.223298443288186	25.7179194303559	48.8920008085914	0.561347475488357	0.0596832536812414	0.154323841661496	455.603310788798	406.512853941146	0.162753101515799	Limonene and pinene degradation [PATH:ko00903]
4724	1763.63192580346	-82.9720826043313	4.00372081592012e-55	0.228853816209654	52.5920403330928	73.7250007335676	0.571345389433757	0.0345062133418325	0.100735880885027	1766.84551704628	1681.45224746763	0.0712796380640968	Glutamatergic synapse [PATH:ko04724]
550	13748.9189040592	-327.259579487927	9.62598307370734e-75	0.231503969588652	267.447648277657	236.396027407893	0.574002993089671	0.142626605222914	0.270318487385837	13722.4574110051	13420.3397938192	0.0321068807583904	Peptidoglycan biosynthesis [PATH:ko00550]
4020	54.8961370997194	15.8297570418934	4.06533112012235e-08	0.236835005530709	12.2638903647514	16.1282145270701	0.581102582515483	0.0217976330127433	0.0729789976079626	55.8319482706801	70.8613220068134	-0.32063204462036	Calcium signaling pathway [PATH:ko04020]
30	12531.3206037287	313.060188493459	3.99101245766209e-72	0.238972119902996	345.669852818077	330.355648633239	0.581102582515483	0.0660309397386234	0.162606803982188	12523.3944994066	12848.3823471575	-0.0369477964546453	Pentose phosphate pathway [PATH:ko00030]
4932	16.0501359748973	-9.84485642242029	0.0268634839463086	0.239183107167975	9.88624036520896	9.88566247308546	0.581102582515483	0.040119335091667	0.112582940334756	15.8072601832393	6.20500718062772	0.920112674018455	Non-alcoholic fatty liver disease (NAFLD) [PATH:ko04932]
1003	7452.839118472	272.964046219305	1.9856545210281e-66	0.242730390315721	2.38025813528182	134.31520638717	0.585789341961941	0.300108532735615	0.462294846171459	7452.81566228852	7729.18348033666	-0.052498917066578	Glycosyltransferases [BR:ko01003]
1052	25.9413522202333	13.1559845376885	7.20770368014632e-07	0.24754313893658	0.0115559979605232	16.4167877138348	0.593447790033391	0.214272618494854	0.367614634574109	25.9418045747654	37.1985071275451	-0.453217915433513	Type I polyketide structures [PATH:ko01052]
601	17.8905759793124	-8.9888664184097	0.00993683628715108	0.254168568626202	13.4786280994804	10.0477124909802	0.605322512122927	0.0587524867611958	0.153010073435632	15.9808524951683	9.16564277565526	0.581738270922816	Glycosphingolipid biosynthesis - lacto and neolacto series [PATH:ko00601]
440	1255.49711271915	-117.421585118543	2.63512091352546e-24	0.265007998518275	146.327950936327	142.655221442491	0.619380738201448	0.0623388400864803	0.157808811967174	1245.86174295409	1143.23273773596	0.123552961433892	Phosphonate and phosphinate metabolism [PATH:ko00440]
99974	591.655821252165	-62.6421840173659	3.07876424150402e-26	0.266608505347436	67.9303779621748	63.9823534697767	0.619380738201448	0.324687023510742	0.483690133789665	583.911809928293	542.897146933239	0.104227876759411	Translation
4976	19.1486516975664	-8.03136550738689	0.00167149425930373	0.266635876651232	6.69924673853589	6.67266523907104	0.619380738201448	0.917238890621048	0.948687081156626	19.1837243230328	11.0488844249588	0.605284076866622	Bile secretion [PATH:ko04976]
72	365.671954123701	-27.3918314894347	2.09002734976197e-39	0.266915456241508	9.74005850404383	22.875471607191	0.619380738201448	0.219190393470762	0.369055453192632	365.009214296575	341.03208394987	0.0967753112449697	Synthesis and degradation of ketone bodies [PATH:ko00072]
1004	8730.12706822267	197.150743970318	1.77199523734991e-80	0.282491047656801	118.926170600013	213.591276155291	0.637761808545627	0.129163600322427	0.252741747657939	8716.50741762324	8909.88449646546	-0.031640186152964	Lipid biosynthesis proteins [BR:ko01004]
5211	100.473440684374	-21.6966057192507	2.13098483998999e-08	0.28271701497636	26.4938985943362	25.6470671092445	0.637761808545627	0.0927583683748519	0.203540927723493	100.184654913057	78.7778100499496	0.329845289629496	Renal cell carcinoma [PATH:ko05211]
4919	35.641089566692	-9.94115773065282	6.28915233797612e-06	0.284100828255487	8.3912092067503	9.41408901028331	0.637761808545627	0.262429315361325	0.417379626490414	35.7250554993003	25.3030418404522	0.431925158755893	Thyroid hormone signaling pathway [PATH:ko04919]
194	5942.06314316731	388.769737576466	1.98757378147245e-36	0.284671712252834	449.541773313399	445.555800178926	0.637761808545627	0.0138714346866052	0.0534197803888413	5951.7777668054	6369.23025462613	-0.0977260298297004	Photosynthesis proteins [BR:ko00194]
2060	7573.34710746366	1036.43606793967	1.35390173189877e-21	0.286940498482763	837.225999706066	1269.87549646153	0.637761808545627	0.0739561173928163	0.17729877149801	7531.92316951409	8750.54134314802	-0.216232506810047	Phosphotransferase system (PTS) [PATH:ko02060]
4217	3125.54500627354	-101.734444087579	3.09351691798587e-62	0.289167810160005	95.3787141324023	115.316100368658	0.637761808545627	0.300108532735615	0.462294846171459	3124.14864404905	3019.96190548507	0.0488602593455895	Necroptosis [PATH:ko04217]
10	19518.4260675838	-231.35651467653	4.97130033800357e-96	0.290705032745654	132.407983499197	132.507404021188	0.637761808545627	0.454776268032973	0.603036663105994	19513.3262661586	19286.094696091	0.0168947171775442	Glycolysis / Gluconeogenesis [PATH:ko00010]
195	5903.96970617536	379.618036150455	2.27102166284391e-36	0.294140458718221	443.782293914836	444.459744874041	0.637761808545627	0.0148954455195522	0.0550219518171212	5913.29637837124	6320.98893327584	-0.0961160511177578	Photosynthesis [PATH:ko00195]
5204	25.9120757631958	24.3437814677454	0.0982050693414578	0.294916973525568	0.0660283730050075	6.28139808780403	0.637761808545627	0.433430567363659	0.581118019946832	25.9122139213256	50.4229993624526	-0.851561437401817	Chemical carcinogenesis [PATH:ko05204]
590	70.1893328615402	-22.4170052613569	0.000349755301802015	0.296131710659361	29.8641317245344	30.9193201251282	0.637761808545627	0.0210377215178142	0.0718458036740448	71.1648140280505	47.7550414109111	0.53356866058704	Arachidonic acid metabolism [PATH:ko00590]
4659	545.198116864672	-37.5383788863378	2.96055260394826e-37	0.297717146319647	34.5461833489265	44.2603451282332	0.637761808545627	0.309176091334779	0.468291820348075	542.154013764348	507.082269980267	0.0956514981313315	Th17 cell differentiation [PATH:ko04659]
4915	549.927084721168	-38.3060669126441	2.74938877184221e-36	0.298230972962018	37.562600061836	45.2896448790365	0.637761808545627	0.318422886884224	0.476318533273095	546.767112976486	511.143418383605	0.0963675436944352	Estrogen signaling pathway [PATH:ko04915]
4131	3675.56885386083	142.918673759998	4.09825347149807e-50	0.298401551490508	186.931774797073	178.930812144825	0.637761808545627	0.0103702355678903	0.0436514566927475	3670.96149586594	3811.67070033533	-0.0541994773692232	Membrane trafficking [BR:ko04131]
4931	2081.50585765899	77.2975508044748	6.37503909327416e-58	0.299501401803195	56.2516333047566	73.5565458864327	0.637761808545627	0.0826423846313748	0.186978395228485	2082.37442877392	2148.41818739487	-0.0449485016807928	Insulin resistance [PATH:ko04931]
4914	554.247665663549	-35.2994351272047	1.22706898207675e-39	0.302801397951796	29.7390201112487	40.5087752094555	0.638599706052179	0.340695807400008	0.493327529115212	551.788565213778	518.596640356623	0.0887466206746688	Progesterone-mediated oocyte maturation [PATH:ko04914]
4934	102.515879085757	-22.2211950861877	9.8981189179407e-08	0.303423064754074	29.7102729964804	27.893334285727	0.638599706052179	0.111565084142625	0.232106669308219	102.073902687761	80.3269263432582	0.32906343169466	Cushing syndrome [PATH:ko04934]
4214	287.064601514898	33.4865553082524	3.60094366494741e-19	0.307715401823735	25.75732946264	19.2182317697585	0.640292665559821	0.406038389398094	0.55050897738618	289.614278318784	319.876654429491	-0.141267235533269	Apoptosis - fly [PATH:ko04214]
640	8865.53406205477	177.733249968724	1.90527783763587e-74	0.307764982893395	166.973909240352	149.794069774485	0.640292665559821	0.285393690968365	0.445312569528224	8856.67349407673	9040.53767221104	-0.0296285550706005	Propanoate metabolism [PATH:ko00640]
4151	663.250351117837	-50.8592279746698	9.32501029518581e-34	0.311721035149727	47.8795548901797	62.8215573154197	0.644817226995435	0.125957179595437	0.247807059856239	661.040172766104	609.338159208474	0.116657070751537	PI3K-Akt signaling pathway [PATH:ko04151]
4614	82.9037710527285	-15.8621441794785	2.94436605851983e-08	0.31681046961818	20.7622464753364	21.3735156392794	0.648643635532536	0.350539668588759	0.499588031610751	81.9169870208331	66.6948582368949	0.27933972150589	Renin-angiotensin system [PATH:ko04614]
5215	544.23070186946	-35.5278560417769	2.1178741357304e-38	0.318924602933972	31.781327866053	43.9891432621658	0.648643635532536	0.367342460818454	0.509494141058546	541.434295450585	508.148496957991	0.0907476407942087	Prostate cancer [PATH:ko05215]
622	176.852634054297	27.6022097626228	1.6344386351861e-18	0.318946318024286	2.82603315609179	27.0701943854365	0.648643635532536	0.106603372587363	0.224362912073403	176.611201122518	206.57992838661	-0.220849543478814	Xylene degradation [PATH:ko00622]
4657	545.168259795583	-35.0161146184572	1.48229093981283e-38	0.324364968085552	31.2299832456262	43.531232658254	0.654946860426885	0.367342460818454	0.509494141058546	542.449120562288	509.650718618815	0.0892057639273581	IL-17 signaling pathway [PATH:ko04657]
3036	29285.2505115592	-569.602175718957	4.63074071685866e-71	0.328667055513999	729.623378496232	748.380353776962	0.654946860426885	0.268390004833757	0.422422529347044	29266.0570727735	28715.2588564196	0.0274065138681461	Chromosome and associated proteins [BR:ko03036]
2026	5112.79422722836	189.442428592069	1.52966151760126e-60	0.328977939930864	2.2701727876535	136.256360455645	0.654946860426885	0.494407820892357	0.634665358734161	5112.78727129408	5308.74390028636	-0.0542131260212981	Biofilm formation - Escherichia coli [PATH:ko02026]
623	24.4975921159341	17.4076518632295	0.0261395744085416	0.329282675684235	0.0904550255970088	11.9479678326997	0.654946860426885	0.416177196053342	0.562149794669066	24.4985247632469	42.0016085706935	-0.680241469701925	Toluene degradation [PATH:ko00623]
4068	304.254407214293	50.6870946913495	4.65406299903507e-21	0.33261973560003	1.46513131047077	70.5744482545376	0.657969094465632	0.384638231098883	0.529426006303406	304.313343789943	353.92035572751	-0.214880841669139	FoxO signaling pathway [PATH:ko04068]
5210	20.4262861789335	6.18659348699563	2.08527381927353e-08	0.340735034842883	0.0131358866928739	7.47924678168835	0.668048504033027	0.116552778880052	0.238373479969372	20.4258660389203	26.4752428197806	-0.312832618160802	Colorectal cancer [PATH:ko05210]
4713	7.80751510772975	4.88100226384192	0.00197849049586742	0.343055715402483	0.0040372541759432	6.62463954861224	0.668048504033027	0.235268557530047	0.383636116332779	7.80751802223785	13.0374364509839	-0.508924519975809	Circadian entrainment [PATH:ko04713]
5206	1601.0895630006	-126.382947971929	2.05622526594277e-22	0.343251441298737	207.339560638481	207.586530214327	0.668048504033027	0.363942360661324	0.509494141058546	1608.96780568189	1475.06972072146	0.124982524001311	MicroRNAs in cancer [PATH:ko05206]
4970	18.6842976111532	-6.59702583683502	0.00217921399621596	0.348440744202023	7.52235592515047	7.52463506390255	0.674521654551509	0.902111235312498	0.938403066618173	18.9566051735917	12.0318900071651	0.5032866819616	Salivary secretion [PATH:ko04970]
5012	24.4622140051154	-11.8650946246103	0.0283899256655922	0.35584184656658	14.7574384627527	14.7592427782626	0.682611474262037	0.472973962031875	0.615886957753736	24.1163325695467	12.596996025078	0.741175829104252	Parkinson disease [PATH:ko05012]
1503	4367.58832545897	-273.042916009178	3.48739720067154e-36	0.357960325815301	274.03225100008	360.197378747412	0.682611474262037	0.0345062133418325	0.100735880885027	4376.64059436726	4083.57360640144	0.0998840022742216	Cationic antimicrobial peptide (CAMP) resistance [PATH:ko01503]
4930	673.017631505648	29.0356151991219	1.9655047536101e-39	0.358500287125546	46.505837535869	46.5571849430306	0.682611474262037	0.119730675765384	0.242136897357927	673.885517578695	702.020243317434	-0.0586207270354293	Type II diabetes mellitus [PATH:ko04930]
730	8240.81439767469	-165.484086246998	2.18345803619392e-67	0.36247126837248	214.118224370671	214.088786267927	0.682611474262037	0.334232592930573	0.487871768713175	8228.80003141977	8075.26792696073	0.0271567564627981	Thiamine metabolism [PATH:ko00730]
330	6147.21663852263	146.488826360646	3.12707564460782e-90	0.364271987342272	5.06426584465525	258.978454841624	0.682611474262037	0.519044892335614	0.654683801482552	6147.00906047382	6300.44236323275	-0.0355424894043976	Arginine and proline metabolism [PATH:ko00330]
785	406.866579480892	56.5577314363469	5.45580632556086e-12	0.366660358936659	80.2305471186329	78.3564013494676	0.682611474262037	0.0614429891745599	0.157747248802771	414.180995199403	461.869788306225	-0.155602932785865	Lipoic acid metabolism [PATH:ko00785]
563	32.9561592703679	9.09895274019793	2.03017043545557e-05	0.367298305975621	10.5875512220467	12.273363878174	0.682611474262037	0.216596727215071	0.369055453192632	33.0884982689314	41.8524313821737	-0.301943007575377	Glycosylphosphatidylinositol (GPI)-anchor biosynthesis [PATH:ko00563]
5225	86.3621694716077	-21.2248603072821	2.86071485286041e-07	0.368299648235363	6.14943802818467	15.3161702308106	0.682611474262037	0.000696608298695271	0.006815464976424	86.6611983959505	65.2178200128726	0.386616750854483	Hepatocellular carcinoma [PATH:ko05225]
261	3329.63701278703	65.4983168142106	2.86698419570049e-72	0.369590742970606	41.3297220892425	41.4399394807965	0.682611474262037	0.233972842198211	0.383249632921956	3328.05714473047	3394.95526635635	-0.0286734884904447	Monobactam biosynthesis [PATH:ko00261]
61	8972.30729033353	256.992278872701	5.00060231284267e-60	0.375198024837189	297.03858217705	351.389263375721	0.687095409670641	0.106603372587363	0.224362912073403	8946.99515287994	9209.09455735553	-0.0416351805638169	Fatty acid biosynthesis [PATH:ko00061]
4714	1308.83724585353	89.0750884032145	6.87354059914294e-33	0.37581461633919	96.2833491448314	124.499264612215	0.687095409670641	0.187333242040513	0.327606925694037	1311.44801743533	1380.27786651933	-0.0735489816443747	Thermogenesis [PATH:ko04714]
908	620.139011711349	-38.6392973721626	1.48518091824789e-29	0.382705311369202	61.4981042943588	56.9326595290736	0.696177501083675	0.0760544591069995	0.179847520193146	620.2189434237	578.372155227986	0.100018398259005	Zeatin biosynthesis [PATH:ko00908]
633	569.445013983014	-59.3374730721675	3.51855271110163e-25	0.387378722101955	0.434870399318541	62.5158867711884	0.698820179838091	0.00243254252671242	0.0144357441749163	569.438562083908	510.256744401867	0.156989105149741	Nitrotoluene degradation [PATH:ko00633]
4917	410.573821448356	33.127629537864	4.6915679806377e-26	0.388018939633857	38.8095811727302	46.6658703213296	0.698820179838091	0.0872859360415692	0.195046350907704	408.286522965516	438.29414494274	-0.101226854198703	Prolactin signaling pathway [PATH:ko04917]
71	3671.3763949638	-105.803462862862	8.15305338682115e-57	0.390340240428317	133.476267895894	136.932739688094	0.69952062888639	0.137456984597974	0.263277399071251	3670.4202255097	3547.76398937936	0.0489733635479287	Fatty acid degradation [PATH:ko00071]
99984	179.699100923716	23.7930350271903	2.00740983931591e-15	0.402137158275102	19.9893329013514	32.5395292135586	0.707971728328628	0.196064741241506	0.339595389136005	178.737052737056	202.147439603642	-0.173409687529014	Nucleotide metabolism
4371	56.3289559562251	10.2415730372636	4.23134242019112e-09	0.403289343789822	12.1877303083738	15.0104936548406	0.707971728328628	0.10382920189848	0.222403379214497	57.4932963979261	66.7052010906543	-0.19969991535401	Apelin signaling pathway [PATH:ko04371]
4666	44.1760670688238	9.11616045534766	8.83740747925675e-07	0.403664897893452	12.4224505523998	13.2110154156539	0.707971728328628	0.0933364475196128	0.203540927723493	45.173679959456	53.1226861029589	-0.21392844945506	Fc gamma R-mediated phagocytosis [PATH:ko04666]
99976	17074.1788008102	-600.962965227426	3.07898474118175e-51	0.403680603252597	318.202067211937	278.498727613447	0.707971728328628	0.306133662843465	0.468291820348075	17103.061579677	16465.3292890843	0.0548083538674789	Replication and repair
2030	2107.02683721943	-175.643740236969	1.35453198182203e-33	0.404834662331564	1.55829213846883	247.520319686779	0.707971728328628	0.207393784418995	0.357507380760363	2107.17553893824	1943.7743410112	0.116188091780105	Bacterial chemotaxis [PATH:ko02030]
4071	47.8909445355109	8.73508433137037	3.44647452082074e-07	0.410087215393316	12.0283612859803	11.1426651174792	0.710577547229492	0.10382920189848	0.222403379214497	48.5894896443482	56.5900471298733	-0.202309575533702	Sphingolipid signaling pathway [PATH:ko04071]
364	25.8718665511698	16.081224736292	0.0324757375679947	0.410250572847967	0.0994066151161223	13.0945113180357	0.710577547229492	0.584837416698735	0.724223979610308	25.8724625935792	42.0495668642112	-0.615069712568076	Fluorobenzoate degradation [PATH:ko00364]
5203	675.103759950383	26.3037379093754	4.13697466343199e-39	0.413468199516027	45.8914877343217	45.9128787369714	0.712740420118103	0.228968829759948	0.376757801695915	675.238320941505	701.391100374735	-0.0544617175305773	Viral carcinogenesis [PATH:ko05203]
965	12.7339629439261	6.60814183148296	0.00515972033124161	0.418276540864946	0.0364753078651738	8.28470021380514	0.717611885275405	0.365442490629706	0.509494141058546	12.7341863204476	19.2119361499802	-0.459047833934761	Betalain biosynthesis [PATH:ko00965]
4812	8121.70759749594	-296.234224358447	4.01546351023933e-44	0.424501833497795	514.004741849855	464.857031330971	0.718658810718461	0.24944826444651	0.403126213078735	8105.32136849276	7812.6201897373	0.0530325399973219	Cytoskeleton proteins [BR:ko04812]
4920	1293.12826866383	86.6578447148248	8.0277923453671e-31	0.424897301147739	109.253186107321	135.992473867286	0.718658810718461	0.219190393470762	0.369055453192632	1297.15549001831	1353.48255231427	-0.0611146781213188	Adipocytokine signaling pathway [PATH:ko04920]
3450	15.4112816710139	6.31997597435221	0.0119545716653735	0.427659494162038	6.10360664987274	4.45786817148356	0.718658810718461	0.0435782552246812	0.121348679933343	15.3793767158329	21.690091120264	-0.396759935322367	Non-homologous end-joining [PATH:ko03450]
100	258.247046159127	-17.984121027569	7.49484615512644e-30	0.428430420553271	14.0418101833443	23.8069929874466	0.718658810718461	0.193854405829968	0.337381225531003	258.743800173613	242.41020833373	0.0923925257479844	Steroid biosynthesis [PATH:ko00100]
4122	4843.43212873456	-182.044875288331	2.39837911907562e-55	0.433374052417635	154.983836736282	325.2125739087	0.718658810718461	0.628090811261412	0.752877065154408	4837.19491872243	4686.09619663314	0.0457403245051463	Sulfur relay system [PATH:ko04122]
2024	26004.6052480945	476.716788188596	9.11703071944094e-71	0.435260579594275	669.431195797319	750.846336935654	0.718658810718461	0.1324330664493	0.257746075562616	26072.6663579446	26482.0042995264	-0.0224702908196723	Quorum sensing [PATH:ko02024]
510	653.518449916358	-31.0933335968746	9.31931420455101e-39	0.435823635880373	0.119789982537005	0.0702820097208167	0.718658810718461	0.187333242040513	0.327606925694037	653.511446775835	622.423198596262	0.069817803708714	N-Glycan biosynthesis [PATH:ko00510]
3320	2129.69078738932	-77.9377002693987	3.91537149010536e-49	0.438867547926751	94.3969204156002	123.734142016367	0.718658810718461	0.16093956805636	0.292764440383932	2134.41521096765	2026.08693009267	0.0749804633760918	PPAR signaling pathway [PATH:ko03320]
5111	4228.75643356517	-146.723713309016	2.50253201456316e-57	0.438942378675685	80.0400260861469	241.376574567103	0.718658810718461	0.0522738984269853	0.141217546496781	4230.44171599377	4095.39603067107	0.0467541535600716	Biofilm formation - Vibrio cholerae [PATH:ko05111]
4120	40.702411924317	-13.5193589677114	0.0140299763085204	0.440327120757794	28.5131445719863	28.5063969056136	0.718658810718461	0.890220705498474	0.936759708060296	42.1060204828829	27.1723544205832	0.55646623427883	Ubiquitin mediated proteolysis [PATH:ko04120]
362	2136.14689868418	-56.9108633103918	1.37348395121079e-60	0.443349130494161	0.325024584712793	28.2476085482915	0.718658810718461	0.226495592045203	0.374389974065586	2136.14441712334	2082.86673297822	0.0363601020525227	Benzoate degradation [PATH:ko00362]
4152	738.721358671399	-34.6719526566395	1.20594381051636e-51	0.4478738195817	3.44333473459587	61.9035606369999	0.718658810718461	0.139163890024271	0.265143832572559	738.701184064423	701.692680793943	0.0736851663723976	AMPK signaling pathway [PATH:ko04152]
400	10269.5032403028	186.482229532728	9.70904179821837e-71	0.449722734513201	210.284490614939	260.82094270313	0.718658810718461	0.172749570830432	0.308055884929145	10261.3979300777	10461.8590234367	-0.0278996790059267	Phenylalanine, tyrosine and tryptophan biosynthesis [PATH:ko00400]
401	2014.55889830729	69.3953274342776	9.98991482557771e-50	0.451395917177822	109.382820788805	106.338831180441	0.718658810718461	0.157141584520155	0.290230885695389	2018.03027865451	2064.52311399914	-0.0327875529173077	Novobiocin biosynthesis [PATH:ko00401]
625	1606.90267521232	-71.5421812128571	1.40268476002256e-38	0.454961503137905	92.4812465468211	107.105495922424	0.718658810718461	0.327848969452972	0.484413579355003	1603.36908230424	1523.23511126251	0.0737528541105406	Chloroalkane and chloroalkene degradation [PATH:ko00625]
1001	12025.1225335815	289.096500394238	8.05992257250843e-57	0.454970006914367	533.72713069556	472.232237654389	0.718658810718461	0.15341192796628	0.286263494452543	12020.67267867	12331.8431618922	-0.0368570201656576	Protein kinases [BR:ko01001]
5100	139.588306980601	-19.4654043207966	1.11761208539085e-12	0.455662143113244	0.220164352162803	12.6811781809535	0.718658810718461	0.00196302686620376	0.01268956652796	139.594394051754	120.209964392745	0.208349301604183	Bacterial invasion of epithelial cells [PATH:ko05100]
4370	45.2043532019607	8.06194372759415	5.37146952116941e-07	0.458817329299616	11.8429814551619	12.4367847288204	0.718658810718461	0.0933364475196128	0.203540927723493	46.0781402661265	53.1226861029589	-0.187925490854923	VEGF signaling pathway [PATH:ko04370]
5014	198.03770504325	23.1149454087096	1.01049310143621e-12	0.460173244237351	24.7909721258646	18.6408890711836	0.718658810718461	0.113747893062831	0.23529564164997	198.312838108362	221.672187779403	-0.157230926571907	Amyotrophic lateral sclerosis (ALS) [PATH:ko05014]
4216	1456.2227357395	69.1823505745007	6.81505797502362e-38	0.461966006524024	91.1494774304417	115.349274831571	0.718658810718461	0.226495592045203	0.374389974065586	1460.26621936436	1507.04454766352	-0.0453513456495215	Ferroptosis [PATH:ko04216]
1011	22932.9298478985	1189.11815609907	7.31154020112953e-43	0.462434018048487	3.44392656780386	1678.55812952219	0.718658810718461	0.804892765395339	0.885861804531111	22932.8922749987	24125.6887774522	-0.0731376436219757	Peptidoglycan biosynthesis and degradation proteins [BR:ko01011]
480	2531.53091946623	118.112462650651	2.31203514998842e-38	0.464036008337232	167.95501305777	201.683074784477	0.718658810718461	0.435651943159234	0.581940972042962	2540.71570480106	2642.29058353028	-0.0564548905354254	Glutathione metabolism [PATH:ko00480]
4011	78.8094610853707	15.4862942352598	5.72052766473215e-07	0.464547408033481	15.7869543461186	22.4447571919175	0.718658810718461	0.118212354561287	0.240409395231381	79.3537909330892	94.7614929946478	-0.243206880433786	MAPK signaling pathway - yeast [PATH:ko04011]
4110	14.2029124740744	-2.68854406958575	5.15360431234782e-07	0.467119245838567	7.52769121271539e-09	8.67672821540361e-05	0.719562412738558	0.54550739311913	0.683299918024655	14.2029124744157	11.5143703763562	0.223164307776738	Cell cycle [PATH:ko04110]
62	22.1374947210151	8.12911462370908	0.0011145881993102	0.474345461724505	0.0546208994042925	9.7213990421995	0.726137615222101	0.678092981192663	0.795453727006473	22.1378798189244	30.5494215933708	-0.395176083739963	Fatty acid elongation [PATH:ko00062]
740	4212.5980195464	-89.3168330356551	5.07417111748635e-59	0.475399488418889	97.9999243128072	98.2457825215584	0.726137615222101	0.297125816129664	0.461628950381709	4207.44050167992	4123.59683581874	0.0290078490367284	Riboflavin metabolism [PATH:ko00740]
1005	7161.44148332052	266.969186851042	3.52203216489016e-51	0.480008065825653	201.06925566245	499.427766861168	0.730096301802043	0.388156223673145	0.530236048942183	7155.73509892771	7432.18935096303	-0.0546531262567091	Lipopolysaccharide biosynthesis proteins [BR:ko01005]
120	627.610819800455	-21.962270450506	4.44178935614218e-45	0.485881721764135	14.8631655872298	12.6664672238359	0.735938005349862	0.688415373283249	0.798738349770949	626.807929868997	605.201341770473	0.0502365624835488	Primary bile acid biosynthesis [PATH:ko00120]
532	56.3819223622217	9.33657849294463	2.94430037414294e-10	0.489738726784795	6.4192260130642	16.4722635646738	0.736457546939415	0.257443629143174	0.412365459070039	56.3838905064783	67.2093739816204	-0.235898603210597	Glycosaminoglycan biosynthesis - chondroitin sulfate / dermatan sulfate [PATH:ko00532]
5016	172.367810042831	22.0942586337847	7.9014298197353e-10	0.492041723856436	17.9576232467652	17.9305925848171	0.736457546939415	0.021438420180249	0.0725299822920574	171.548920424928	194.478368816669	-0.176581716096765	Huntington disease [PATH:ko05016]
3040	57.2100223841646	10.2553570781303	5.82323491912584e-08	0.492327973368338	8.63432722190149	16.1113010424006	0.736457546939415	0.0744499079763219	0.177308333469924	57.1100429530614	68.2055108307151	-0.23869681296441	Spliceosome [PATH:ko03040]
642	15.2775189416848	7.16437039812035	0.0263208748799303	0.500509697443619	0.0940490629613897	5.66735592667443	0.745615269442757	0.592457125486281	0.72701518449503	15.2773327742568	22.3683139676303	-0.440969497436643	Ethylbenzene degradation [PATH:ko00642]
4111	15.764449058768	-3.32048388607441	7.98996705805974e-05	0.503271780049333	2.49037285687415	2.48303288152675	0.74665731302401	0.531245789464616	0.667746443702052	15.8313499118254	12.4475391836565	0.261829662935316	Cell cycle - yeast [PATH:ko04111]
190	14801.5137804344	-198.842033000509	1.42347102878755e-78	0.522788018067143	116.115215655233	239.910607364777	0.769108455163186	0.180975491888246	0.319576234456317	14809.963928012	14609.7575364274	0.0196298104335076	Oxidative phosphorylation [PATH:ko00190]
5340	463.882052147381	21.5108248092377	5.16436002423183e-41	0.52453723605125	11.9347763227549	42.6173560068718	0.769108455163186	0.482327937495982	0.625816176966113	464.921406872075	482.71172620341	-0.0536588627084515	Primary immunodeficiency [PATH:ko05340]
2044	16362.5262591386	314.840706849177	5.68571606246633e-66	0.52802408657369	30.6274273018335	275.62873203713	0.769108455163186	0.755663020860056	0.852180727574268	16363.5068963367	16684.5472260259	-0.0280228397703453	Secretion system [BR:ko02044]
4925	17.4900861502262	-4.0301280801156	0.00101674509263731	0.529037297631201	6.23563870390875	6.43905583607569	0.769108455163186	0.997360615115212	1	17.694463559716	12.9134955466455	0.348985438842989	Aldosterone synthesis and secretion [PATH:ko04925]
4147	23899.1164313029	-397.164667024131	7.16787832088953e-71	0.529851519467464	677.288804109416	774.326312632424	0.769108455163186	0.0719053418946368	0.173531558439057	23900.2283461434	23335.8513811735	0.034469647751838	Exosome [BR:ko04147]
4727	1767.81750399554	-48.6107955876892	1.37154720624987e-49	0.531152248040874	73.4609789343617	92.2907297826512	0.769108455163186	0.16093956805636	0.292764440383932	1774.33839459103	1718.49468337957	0.0460157097528947	GABAergic synapse [PATH:ko04727]
4260	27.8431984975545	-4.49271080925678	9.23048319974731e-06	0.534398523548862	6.45723016966783	6.47034578614908	0.770726157468877	0.774237740642964	0.867721554528647	28.0841739092198	23.2383316375431	0.231852840168452	Cardiac muscle contraction [PATH:ko04260]
5410	13.1790673231108	-2.93492287454358	0.000342263877277447	0.541161499844565	3.89795584754166	4.24507717326313	0.777382789459256	0.24500848235926	0.397726774054045	13.3690111028461	10.3678763807416	0.264340747712173	Hypertrophic cardiomyopathy (HCM) [PATH:ko05410]
515	114.749511882694	-11.1328247317205	6.30019074125375e-11	0.55056557660205	18.6884929981482	19.2260236187031	0.784282633490241	0.262879985745344	0.417379626490414	113.787654151953	103.520193894945	0.130932790634331	Mannose type O-glycan biosynthesis [PATH:ko00515]
4075	32.5845274462687	6.10290490997932	1.00680600015682e-14	0.552126068626818	0.0283862827014635	17.8947599545637	0.784282633490241	0.794915428225777	0.885482962997086	32.58778513996	38.3688248232332	-0.208687866849695	Plant hormone signal transduction [PATH:ko04075]
2040	953.19557622961	-107.702543469854	4.08732617496297e-13	0.552464286022131	3.72179950523768	123.094412178253	0.784282633490241	0.137456984597974	0.263277399071251	953.292509802132	844.414944373486	0.174082192300284	Flagellar assembly [PATH:ko02040]
99973	1129.67476736818	-38.3223374810414	5.08870894128971e-39	0.560703221785274	43.7518272619945	34.5903192574539	0.790284446416731	0.519044892335614	0.654683801482552	1131.97812651738	1091.3560830229	0.0525089064180927	Transcription
1059	14.873314517483	-1.97055283327298	2.09287180025843e-08	0.561447484223906	0.00116506394383281	0.00208747137292871	0.790284446416731	0.844144013894736	0.90752638691614	14.8733825034991	12.9025627819508	0.154299580937073	Biosynthesis of enediyne antibiotics [PATH:ko01059]
1057	51.5404227070931	-5.28087982525591	5.66288504274088e-12	0.563241401037339	4.4695166682384	4.48529455197319	0.790284446416731	0.332585362759939	0.487871768713175	51.3722977525867	46.6102031241653	0.128385616840161	Biosynthesis of type II polyketide products [PATH:ko01057]
984	89.0824196027331	11.2588363650788	1.44461241672747e-11	0.574848307842513	8.33264623872198	24.8754908496149	0.799466714095301	0.966734130234232	0.991381742619807	88.9990999322376	99.3179604409147	-0.150944796529698	Steroid degradation [PATH:ko00984]
630	11970.9798015787	-127.149590194031	4.97503717794104e-75	0.576388043513277	275.633035428738	271.642486391533	0.799466714095301	0.174779356402674	0.310147681459646	11977.8741364188	11839.3705918579	0.0167730734980232	Glyoxylate and dicarboxylate metabolism [PATH:ko00630]
5034	11.8315689053855	2.53990767518026	0.000361276991559661	0.57641108391954	0.31853425520867	0.48107112985119	0.799466714095301	0.0775278185582663	0.181064969794145	11.8345377046316	14.371569659772	-0.207618012032192	Alcoholism [PATH:ko05034]
4723	161.641538602702	17.4776366996799	3.2062992446814e-13	0.580494041871814	31.8782422004331	39.4691581159168	0.802056653273269	0.334232592930573	0.487871768713175	163.634838967768	179.761643730637	-0.132094544306201	Retrograde endocannabinoid signaling [PATH:ko04723]
980	655.31780009998	30.7491068010604	4.85039731558843e-28	0.584022456382566	40.3115105934286	47.9609618599013	0.803863609165356	0.829814520309167	0.899379809436881	655.465404649079	682.802286442341	-0.0585494308738864	Metabolism of xenobiotics by cytochrome P450 [PATH:ko00980]
564	7389.50377477497	-61.0708070535735	1.56270802861237e-89	0.58989609709072	17.4071639349546	49.9204066804189	0.808872678586517	0.157141584520155	0.290230885695389	7389.76609491849	7327.76954350261	0.0121470465845835	Glycerophospholipid metabolism [PATH:ko00564]
450	5789.3437072608	94.1452517336966	2.42219261730004e-67	0.595049248905378	117.761676346798	220.747006734737	0.812859728693385	0.976966306544553	0.993432030812158	5799.08420289954	5865.150032628	-0.0163301678211476	Selenocompound metabolism [PATH:ko00450]
130	2398.32306750394	-99.7316763132823	1.21778413711441e-28	0.602488275532308	216.4183244954	236.178766906149	0.819927653168029	0.0972039457234017	0.210705558993242	2405.25706509216	2292.82703734783	0.068929803732224	Ubiquinone and other terpenoid-quinone biosynthesis [PATH:ko00130]
535	6.51899426891887	1.83014750027801	0.0166926993054514	0.608105443330652	3.10344850618055	3.26047740870572	0.820448138590363	0.0706688512384316	0.17224775734401	6.59646687684796	8.35985062250985	-0.211767849112469	Proteoglycans [BR:ko00535]
4960	17.5040558277231	-3.55444931655992	0.000420458029867627	0.608907203473561	6.10253265790034	4.17515450098872	0.820448138590363	0.94758724035216	0.974507332407619	17.7028850857635	11.9649495199618	0.430069496522463	Aldosterone-regulated sodium reabsorption [PATH:ko04960]
280	3521.78833229763	-78.4082452277088	5.38740609889978e-45	0.612315000394012	207.811217976345	199.320409294756	0.820448138590363	0.268390004833757	0.422422529347044	3532.03044730007	3437.69465316004	0.0390053655698995	Valine, leucine and isoleucine degradation [PATH:ko00280]
40	8255.93055079281	217.787562739502	3.97048626923576e-37	0.613360845193083	639.99104136255	634.804244268483	0.820448138590363	0.147944183499362	0.277491162833	8239.94327203127	8491.108684532	-0.0432949474850568	Pentose and glucuronate interconversions [PATH:ko00040]
4964	271.039263311632	22.9515709942727	1.2974007860243e-16	0.616166428180458	36.0169570771093	62.8778289565032	0.820448138590363	0.809862149295198	0.885861804531111	273.482815974948	283.010542769668	-0.0486094110149741	Proximal tubule bicarbonate reclamation [PATH:ko04964]
4016	620.763075851637	26.6632986310736	2.15234109174462e-32	0.616469319603809	2.53742940771332	38.1193222267237	0.820448138590363	0.905514692465502	0.939244466110349	620.943756479631	644.774983322809	-0.0539446703109383	MAPK signaling pathway - plant [PATH:ko04016]
360	3298.53061042689	-53.815035800705	5.00405478334138e-65	0.61967386318825	3.29403574151811	76.8015823941064	0.821692082322881	0.0221759384996571	0.0729789976079626	3298.55000718763	3243.46598485864	0.0242618683180966	Phenylalanine metabolism [PATH:ko00360]
99998	344.773726674983	-18.2948516390466	2.33985511946544e-27	0.624166227010391	22.9145023078581	49.5163281049648	0.824628372911539	0.870037673880375	0.926334229249105	345.678180070342	333.415391037696	0.0514186561956219	Others
3420	7149.9856597952	-110.095844101776	1.33862776944021e-58	0.631536318325611	265.641037455875	280.431455985814	0.831331444486804	0.470410307675871	0.614760041078214	7157.92696947057	7005.0163423298	0.0311333732029058	Nucleotide excision repair [PATH:ko03420]
4972	26.5306158595162	-3.28607258211216	1.10326255852992e-05	0.642019571847805	5.25033163217156	5.24824058105029	0.837099800250052	0.900139345701301	0.938403066618173	26.6412787070561	23.2202912150659	0.167562358488771	Pancreatic secretion [PATH:ko04972]
51	12049.8823442058	-184.279353289088	2.77592443025004e-56	0.642687781899242	514.930794651198	496.162202341763	0.837099800250052	0.388156223673145	0.530236048942183	11988.7973106834	11876.7506227628	0.0135415858580846	Fructose and mannose metabolism [PATH:ko00051]
3410	5921.04611752994	48.6367379997601	2.84467024596252e-90	0.642855647705841	1.74164396602607	96.0254164415415	0.837099800250052	0.363942360661324	0.509494141058546	5920.97772769674	5968.18535045306	-0.0114481388984968	Base excision repair [PATH:ko03410]
4962	13.3758604949278	-2.72936528547503	0.00274724024897991	0.652369994155347	7.53079287896888	7.07007921367263	0.843580684649413	0.0861111732558219	0.193616426823649	13.5117514165846	9.04058547566581	0.410154814043369	Vasopressin-regulated water reabsorption [PATH:ko04962]
3070	10991.2936742927	-164.959320107816	8.3266723228909e-55	0.652795766315353	503.120634377558	464.55444193016	0.843580684649413	0.678992269737569	0.795453727006473	11002.8469127496	10839.8241233119	0.0215265288385153	Bacterial secretion system [PATH:ko03070]
5165	685.324463575521	12.8378312243592	5.23803318776938e-51	0.656550801622571	0.00116180831168217	0.00135848685930932	0.843580684649413	0.221606422029721	0.371395948031291	685.324442152602	698.162186402272	-0.0265998490335493	Human papillomavirus infection [PATH:ko05165]
220	9140.73423634723	110.107296715584	5.76068730500318e-69	0.657154014008659	241.34261053128	316.374644561481	0.843580684649413	0.660297056614873	0.778591317571935	9137.40957071285	9232.64299093189	-0.0149510607119852	Arginine biosynthesis [PATH:ko00220]
1054	338.245141631483	-13.2458311922756	1.0473262661856e-27	0.659760666417271	14.1186118926496	13.9601699460661	0.843934138668029	0.683697663383325	0.795815286639111	337.780178164666	322.49056062482	0.0659175889941186	Nonribosomal peptide structures [PATH:ko01054]
1524	611.533321460306	-95.4673980647995	0.00158184894820252	0.666824587079794	229.792940582638	229.804043616824	0.849966551136921	0.0826423846313748	0.186978395228485	604.19244143575	516.015365971289	0.225749943427653	Platinum drug resistance [PATH:ko01524]
1053	194.816981580378	27.1802903622706	2.65692043766866e-06	0.670220949984923	0.422874389764603	45.7911304223506	0.851298189103656	0.0485010602199931	0.134025830531584	194.820004134139	222.2155080285	-0.185747012637885	Biosynthesis of siderophore group nonribosomal peptides [PATH:ko01053]
4146	2383.86824824293	58.635292844807	1.84341054855983e-35	0.673162429161295	189.42749892466	179.922118509161	0.852044752994366	0.327848969452972	0.484413579355003	2388.98382815017	2432.68423512237	-0.0261026425589445	Peroxisome [PATH:ko04146]
4350	4.25485372712412	1.31426072538737	0.0860643727504063	0.680267550113275	3.83912689673438	3.98060877689749	0.858037815822319	0.0646375707687844	0.161371038746896	4.49019790232277	5.52317258493888	-0.155982690269756	TGF-beta signaling pathway [PATH:ko04350]
2035	4452.215179566	155.755229409553	3.68322130039903e-31	0.691315062489802	3.33394211803042	241.401097920428	0.866107396543457	0.880150505125574	0.931621294898999	4452.25115399009	4614.82413215445	-0.0516887268914984	Bacterial motility proteins [BR:ko02035]
250	15985.5736785719	-122.523629823207	5.77023507965555e-85	0.691450380113423	152.297746455105	360.920434565394	0.866107396543457	0.693145236960131	0.799103744520915	15981.2278308351	15834.4465600804	0.0133079984486398	Alanine, aspartate and glutamate metabolism [PATH:ko00250]
780	4941.36345254133	74.3249896172049	1.09423705491673e-56	0.694617778044238	188.733679205394	241.18179597698	0.867074605696601	0.660297056614873	0.778591317571935	4923.65606400762	5010.56124203029	-0.0252190873003341	Biotin metabolism [PATH:ko00780]
99992	3628.31490918368	-88.0143291537898	4.63220253984624e-30	0.701627587689958	345.207188903128	352.680336946667	0.868799030251109	0.895355964057631	0.936759708060296	3618.63728430432	3539.87592596928	0.0317073424071567	Structural proteins
281	72.4006867765457	9.98949131306263	0.000197789702432169	0.702719981611564	0.107860062503564	0.0713786721008751	0.868799030251109	0.363937387377229	0.509494141058546	72.3966601716439	82.3894983549843	-0.176138675596187	Geraniol degradation [PATH:ko00281]
562	2536.65243941939	-35.6913873091521	3.86111013125778e-59	0.703199215092749	44.7325402040578	92.1518612154684	0.868799030251109	0.637224043386825	0.758799683243522	2536.5994026903	2489.9392657632	0.0267366666763458	Inositol phosphate metabolism [PATH:ko00562]
790	6053.45731128651	54.7530735660838	3.67001715320388e-66	0.709319298421879	116.218565825671	116.371832542067	0.873379544315375	0.794977798270865	0.885482962997086	6063.9684646303	6108.11809265489	-0.0104578742295621	Folate biosynthesis [PATH:ko00790]
4550	13.417189281812	-1.80791059994102	0.00147158966468524	0.718749800078863	4.35832625300968	4.3803803045869	0.879332368296381	0.810000710772922	0.885861804531111	13.3229891390491	11.6267423566015	0.143803337926524	Signaling pathways regulating pluripotency of stem cells [PATH:ko04550]
5133	696.714800079154	-37.0864817518418	1.87650948956032e-13	0.720923102040749	62.5461735086022	63.0953090140367	0.879332368296381	0.0896854485640603	0.199178726258833	697.303807089726	659.600039099685	0.0796605762739274	Pertussis [PATH:ko05133]
4974	437.830215075992	25.4613578091836	1.37164722615959e-13	0.721441197193439	85.44305731634	84.4945970183328	0.879332368296381	0.565804565815866	0.703853102492589	443.170595980264	457.442931844532	-0.0452714285827357	Protein digestion and absorption [PATH:ko04974]
260	13547.0083087667	120.666792188251	1.0238637495929e-67	0.731637069995449	432.577956905651	418.938577179718	0.88876717898776	0.94118131374647	0.970677024433681	13572.7559710335	13607.49658786	-0.00368674599110113	Glycine, serine and threonine metabolism [PATH:ko00260]
99988	115.978647341669	9.64751113421538	5.40571098199219e-12	0.739036590614299	3.32870971638211	37.9261589952677	0.89475333044273	0.353860641548427	0.502343342119728	116.269596031633	122.807794872504	-0.076028701223368	Secondary metabolism
5150	165.394670207097	-9.16757071512933	3.60466462055762e-17	0.743706870202274	0.267666207364666	27.3599912333981	0.897406290044078	0.164806493526248	0.296815674907969	165.39213733435	151.048171901599	0.12721327938511	Staphylococcus aureus infection [PATH:ko05150]
3010	37644.5921591529	-373.82585495722	7.47463941564228e-56	0.749980915986573	1167.98261793557	1163.7865880409	0.89773400381453	0.741075592698202	0.843614353952041	37596.1493419998	37269.4359633343	0.0125903882389334	Ribosome [PATH:ko03010]
3011	37644.5921591529	-373.82585495722	7.47463941564228e-56	0.749980915986573	1167.98261793557	1163.7865880409	0.89773400381453	0.741075592698202	0.843614353952041	37596.1493419998	37269.4359633343	0.0125903882389334	Ribosome [BR:ko03011]
4910	1315.72598942019	-12.1234689770959	6.84360851343774e-63	0.751418240761886	27.0867376476762	25.4665764327257	0.89773400381453	0.605507814902739	0.740519692549972	1315.21682729526	1302.92670444049	0.013497750245619	Insulin signaling pathway [PATH:ko04910]
405	577.275469728711	13.0539361078746	4.40973998763372e-33	0.759586227318083	22.1631647965195	29.8693873890088	0.904009493174121	0.716971076801262	0.823947713657323	577.705682709464	589.665934498509	-0.0293341450965682	Phenazine biosynthesis [PATH:ko00405]
311	545.109306502068	-19.0782920508337	6.3271521458952e-17	0.764713646953796	93.5529339294313	79.8914572016485	0.904009493174121	1	1	546.314116201956	523.920756195777	0.0598721066487929	Penicillin and cephalosporin biosynthesis [PATH:ko00311]
791	166.410149501958	9.00141062910425	1.12871426094496e-10	0.768627749356197	28.647488562506	32.9720996710572	0.904009493174121	0.614497436934221	0.746470040839557	168.763365747643	176.872454622131	-0.0659676270176844	Atrazine degradation [PATH:ko00791]
5217	9.70074336429623	1.06567042552045	1.8140141957726e-05	0.77161992073505	0.0308758104586753	3.1659501938875	0.904009493174121	0.986772233416184	0.997797621499046	9.7012532622354	10.7671731541931	-0.104014256864933	Basal cell carcinoma [PATH:ko05217]
920	5080.14039847426	-70.0066840097415	1.87203597916714e-45	0.772025654940502	190.774414141227	198.802966752986	0.904009493174121	0.458657107290673	0.60596303955921	5072.75527140297	5013.32794442966	0.016985602942567	Sulfur metabolism [PATH:ko00920]
860	10349.4599781171	156.408866872303	3.60156637618062e-54	0.772971384900515	238.619106419715	765.812017988842	0.904009493174121	0.343957235731264	0.496065814082541	10338.7392274053	10625.9935346057	-0.0395202936901114	Porphyrin and chlorophyll metabolism [PATH:ko00860]
380	1166.52659674764	-18.6648685294102	1.43280260924542e-40	0.783365735132719	33.6271204525086	44.1720408645884	0.904009493174121	0.347238527767051	0.4988109009987	1166.29561969175	1148.55138982878	0.02203136535987	Tryptophan metabolism [PATH:ko00380]
333	2453.01210475506	-28.8849867295671	1.05710409191946e-47	0.784919720345081	136.03651574599	129.793641957844	0.904009493174121	0.646412711687594	0.767217710265275	2436.71871402603	2417.38474468128	0.0114710775706231	Prodigiosin biosynthesis [PATH:ko00333]
514	118.482541437785	-5.5397230124161	1.73379812651008e-10	0.785022008689404	20.9160056427187	18.5754154661803	0.904009493174121	0.506647631361595	0.643531377378588	117.396086575321	112.75463479736	0.0559803190586342	Other types of O-glycan biosynthesis [PATH:ko00514]
592	35.6037508452578	3.76010300666818	0.000248179889806899	0.785659726220543	0.0783236131651739	4.22482320238027	0.904009493174121	0.124022098589942	0.24603615528185	35.6039905341749	39.270452532111	-0.126040944264145	alpha-Linolenic acid metabolism [PATH:ko00592]
4921	18.8644715449355	1.81176280933768	0.000282481843001185	0.78771849439467	5.63486374160544	6.15230024970107	0.904009493174121	0.621941619968781	0.752411385799187	18.9601835896477	20.9360855742763	-0.116392245669661	Oxytocin signaling pathway [PATH:ko04921]
350	2877.8953867298	39.5956528545762	1.11465093300234e-47	0.789252277308113	129.535517087615	192.096779380161	0.904009493174121	0.819823755750093	0.891219818563164	2878.9618879506	2891.12879523881	-0.00607459526632156	Tyrosine metabolism [PATH:ko00350]
99980	53090.1146252056	192.254405828507	1.60728697039656e-90	0.792944493272717	770.473732504373	899.928915320649	0.904009493174121	0.971849639211591	0.993432030812158	53111.7513128252	53240.8891597781	-0.00350326346145401	Enzymes with EC numbers
4024	23.8413452515462	-1.83891615812192	1.31103129661066e-05	0.795039790766792	5.55325503392203	1.84455570647293	0.904009493174121	0.588181906092349	0.724223979610308	24.0462424105507	21.1773141907651	0.152487180422706	cAMP signaling pathway [PATH:ko04024]
5146	169.090996428	-8.48792279404513	3.25460773999391e-10	0.796081559660508	41.5147078030488	38.3800051999755	0.904009493174121	0.377660986782885	0.521806401585513	169.234456480506	158.423697405144	0.0926562304755665	Amoebiasis [PATH:ko05146]
253	20.3057588329113	1.97356264926332	1.54060348155003e-05	0.796627150062278	4.74640947132102	10.2881406337361	0.904009493174121	1	1	20.7988263989455	23.0447056187461	-0.122441621439236	Tetracycline biosynthesis [PATH:ko00253]
591	18.05688664685	-1.27262107243002	3.79317424739103e-05	0.812552562933317	3.43115232625144	3.46170045083137	0.915979591822658	0.348621015636025	0.498817421581981	18.2454686784847	16.7471753625281	0.0980552544258974	Linoleic acid metabolism [PATH:ko00591]
5205	634.092250547389	6.99699737777008	4.2856809553816e-41	0.814466087961175	34.5993289429444	34.6052594604677	0.915979591822658	0.745928030406879	0.846476322906866	632.724797181467	640.725887624101	-0.0180003226461108	Proteoglycans in cancer [PATH:ko05205]
4090	402.747007927945	15.9250435963408	1.15545818251849e-11	0.815956644286029	92.1178357244082	78.7716825845039	0.915979591822658	0.557154380309691	0.69548236438658	408.177339265614	417.967464730227	-0.0338214292199469	CD molecules [BR:ko04090]
5132	314.285154255063	9.94150794089387	1.61508157993306e-20	0.817296707620769	7.26314343874931	41.1691582316796	0.915979591822658	0.466474201174627	0.611824858062373	314.647679437373	324.822534473454	-0.0452691620545243	Salmonella infection [PATH:ko05132]
4923	94.2070011152403	-3.91661142901957	5.78502617961979e-19	0.820198331510023	1.14453733091045	23.5324062558965	0.916394432119223	0.271174556497465	0.424957530095595	94.2016395881497	91.2343979598634	0.0440110015078122	Regulation of lipolysis in adipocytes [PATH:ko04923]
99982	6014.74939260647	52.1154929037483	8.94941854853149e-55	0.828207486408221	148.732670704934	241.860553250506	0.916568098564759	0.819823755750093	0.891219818563164	6014.61306587929	6078.12595508848	-0.0151432307626437	Energy metabolism
300	9480.488823025	-46.5589673053239	2.44319693096982e-71	0.828905767565777	215.89450977329	244.026522060301	0.916568098564759	0.809862149295198	0.885861804531111	9464.98537662017	9426.97433445432	0.00580267752775176	Lysine biosynthesis [PATH:ko00300]
999	1493.81010638815	-23.1900947718069	1.00134094818514e-32	0.828906065851719	82.6833539958638	96.0083585775543	0.916568098564759	0.8448519126816	0.90752638691614	1490.81453030841	1473.81697659997	0.0164927084599572	Biosynthesis of secondary metabolites - unclassified [PATH:ko00999]
950	920.696771249604	15.9583601767498	1.87700051585316e-28	0.831062654669949	116.498418353319	64.6059091226613	0.916568098564759	0.755663020860056	0.852180727574268	927.761961147611	925.823291922516	0.00300307250735937	Isoquinoline alkaloid biosynthesis [PATH:ko00950]
472	202.018498416068	-5.34504653995003	1.90512285660311e-17	0.83301354814311	21.7924126624926	23.5272648906804	0.916568098564759	0.864989110596301	0.926334229249105	199.367665479677	197.107498196581	0.0160791824661336	D-Arginine and D-ornithine metabolism [PATH:ko00472]
830	407.660866401269	8.20041035985479	2.23289833205961e-28	0.836492356340851	23.4446249182923	46.6098022096632	0.917606766652691	0.466474201174627	0.611824858062373	410.103739650423	407.882148029983	0.0077501870716987	Retinol metabolism [PATH:ko00830]
5020	39.2798266832028	-3.02693200433718	0.0022581264316613	0.849009660409033	9.50546488116856	9.51611547363494	0.927431221095973	0.427697806141989	0.575563590421561	39.1190844968073	36.2543073519468	0.0978753495960148	Prion diseases [PATH:ko05020]
1501	8567.65870635423	-76.7448088864909	2.91806168888268e-47	0.852585987584795	398.221182115769	514.360296748444	0.927431221095973	0.741075592698202	0.843614353952041	8594.03207928652	8530.79404833682	0.0106494607400069	beta-Lactam resistance [PATH:ko01501]
960	1534.8164613591	-16.3824355310494	7.94407702316989e-41	0.853134244820329	119.564418896811	89.8304198294947	0.927431221095973	0.443245430561587	0.58990752155623	1537.26372583563	1501.73170943776	0.0336367167599068	Tropane, piperidine and pyridine alkaloid biosynthesis [PATH:ko00960]
1051	1628.78517726471	-9.35347722439033	1.96223449179901e-62	0.857011718320136	12.5631743434165	26.1341451820529	0.928857012071524	0.628090811261412	0.752877065154408	1627.63166222339	1618.22659484967	0.00833720440330966	Biosynthesis of ansamycins [PATH:ko01051]
982	327.386849021333	7.90309336477491	2.7954396610151e-20	0.860123007607685	1.10593601280369	34.7950187079678	0.929446354489498	0.312238436117242	0.470959641143506	327.417574280335	332.277912581839	-0.0209689495333311	Drug metabolism - cytochrome P450 [PATH:ko00982]
4022	19.0766842288628	-1.2886009239365	0.000321113875790036	0.867512714696228	6.68397189941118	7.54519518776389	0.934641674762007	0.806240862375292	0.885861804531111	19.2982489664823	14.9708594529835	0.288777261075025	cGMP-PKG signaling pathway [PATH:ko04022]
4261	23.4466450289277	-1.05623120649141	1.39363616171834e-05	0.878851284511279	5.65986432225749	1.89088154199785	0.942460603892394	0.838757466788669	0.906358814858203	23.6786702452279	21.5764396763428	0.111623182872334	Adrenergic signaling in cardiomyocytes [PATH:ko04261]
910	6241.10654277124	-21.7270753410878	3.26594037486452e-70	0.879977027943727	115.941134862209	92.8322763114477	0.942460603892394	0.614497436934221	0.746470040839557	6238.68143226938	6222.00950747559	0.00385772173943935	Nitrogen metabolism [PATH:ko00910]
571	111.566976016825	-3.26511388011283	7.06751103976588e-10	0.886216452105003	19.3031173212774	25.7085705294389	0.943865909732392	0.50255007465849	0.640574390937934	111.705862314485	109.348819052379	0.0295489641621616	Lipoarabinomannan (LAM) biosynthesis [PATH:ko00571]
4121	189.033402832172	-12.2188906999459	0.0102807990699807	0.886503893118821	85.8973423447962	85.8992069118476	0.943865909732392	0.00218625840568501	0.0134139922518301	187.107086819253	176.774022852341	0.0799544067980672	Ubiquitin system [BR:ko04121]
2020	33125.7186635996	138.798673298735	6.88498643668674e-68	0.889898566148168	968.344123001584	1300.3696560483	0.944701703652893	0.895355964057631	0.936759708060296	33140.7317894819	33386.8560097434	-0.0106733218036196	Two-component system [PATH:ko02020]
4721	11.9401746137192	-0.650837190985059	0.00471590167069209	0.911251768970635	7.08775156017049	6.87150795026792	0.964541346103421	0.218285686083064	0.369055453192632	12.1961727887003	9.66843333559123	0.235966694029394	Synaptic vesicle cycle [PATH:ko04721]
1002	38409.0534366439	-157.92243744163	3.72090636276069e-61	0.916305403465312	6.19316770929801	1352.40724709085	0.964738759120664	0.00300283316724801	0.016470084947633	38409.0296175861	38242.7419657808	0.00625880452797469	Peptidases [BR:ko01002]
99979	1354.96585373171	-5.66850981557573	3.86333867854032e-63	0.916768323584277	21.725483638262	74.1358535544981	0.964738759120664	0.494407820892357	0.634665358734161	1352.02582572372	1343.91784577065	0.00864852562702845	Unclassified viral proteins
4213	1386.64853163843	7.50531791470148	9.22969556513134e-42	0.920342951955696	68.9963088102453	83.3010265793794	0.965693184370905	0.637224043386825	0.758799683243522	1389.78945950991	1390.76733640409	-0.00101143011770937	Longevity regulating pathway - multiple species [PATH:ko04213]
3060	8169.6189872572	15.121740080166	7.24729581280067e-83	0.92505662016855	54.68143122779	151.706533745201	0.966514383442252	0.880150505125574	0.931621294898999	8168.54785049141	8196.12730971778	-0.00486005870321988	Protein export [PATH:ko03060]
99985	1174.95793457971	10.1470573435754	3.84836497561832e-22	0.926465444901827	120.817091177021	109.651445609546	0.966514383442252	0.490363305435441	0.633969702027249	1176.31939445337	1185.04020352697	-0.0106152021343395	Amino acid metabolism
750	2992.69339245503	14.4380074608627	9.61491178841458e-42	0.931317330360131	226.759074661969	170.03119715663	0.96878411951255	0.765436961663497	0.860522298516105	3008.60651245517	2994.32071931049	0.00685626832500089	Vitamin B6 metabolism [PATH:ko00750]
4961	15.6018495107615	-0.547420336763267	0.00138569677492003	0.948152107046113	6.06379197734402	11.4702293212616	0.98109177183247	1	1	15.8355097665778	10.8170196267249	0.407552397195502	Endocrine and other factor-regulated calcium reabsorption [PATH:ko04961]
627	769.152092626333	3.1018839019386	1.33688651925219e-40	0.948569392655704	1.62383902952759	23.9720727163572	0.98109177183247	0.982083921818105	0.995838598594269	769.134462945094	771.525710139807	-0.00445206108989987	Aminobenzoate degradation [PATH:ko00627]
270	16362.0402922394	-13.0988558133996	2.35492746787473e-99	0.962322273719239	24.0129035626143	391.360307423197	0.991545757711902	0.79993125123511	0.885861804531111	16363.0845138981	16336.0024502849	0.00238907475321335	Cysteine and methionine metabolism [PATH:ko00270]
4971	17.075022040245	-0.284311431371984	0.000865087731403103	0.96415499092428	5.54783877269318	4.89531801422324	0.991545757711902	0.16365501314372	0.296215573790134	17.2665683681347	16.1599391270225	0.075077293548773	Gastric acid secretion [PATH:ko04971]
626	970.951166536125	-2.72849525568017	1.71142418909875e-25	0.973591837834065	97.8426503810596	92.6745337876333	0.994281867010464	0.895355964057631	0.936759708060296	969.478677680501	958.915201473011	0.015731580756452	Naphthalene degradation [PATH:ko00626]
981	218.108827139974	-0.978553494120047	1.72834134822098e-25	0.974915302745502	13.9727535206495	48.1656279665187	0.994281867010464	0.402423131590124	0.54765854750235	217.169246305335	211.667495665005	0.0362496368507799	Insect hormone biosynthesis [PATH:ko00981]
4978	173.834770981357	0.527925787957388	2.37690705618731e-13	0.98338929316936	28.6629249202079	27.0366838257535	0.994281867010464	0.623545347347393	0.752411385799187	173.762886573753	172.26245502508	0.0121906064672874	Mineral absorption [PATH:ko04978]
1008	215.533257812747	-1.04585525578211	2.2027871646913e-10	0.98349755618781	14.6553653816199	54.1658204689138	0.994281867010464	0.0815133386706549	0.18675840885302	216.033833327072	209.718127223472	0.0419085096157128	Polyketide biosynthesis proteins [BR:ko01008]
1009	2405.05900519933	-1.80472525598698	3.68073753364373e-54	0.984580577829315	93.0694076554772	115.416913555484	0.994281867010464	0.870037673880375	0.926334229249105	2401.59343578913	2389.41450722738	0.0073208639776181	Protein phosphatases and associated proteins [BR:ko01009]
540	2668.98386410392	-4.90584017994766	4.149049556021e-21	0.98753250140952	231.47268126107	351.154525564595	0.994281867010464	0.587707789653772	0.724223979610308	2674.24304617043	2663.45808820834	0.00582007343112138	Lipopolysaccharide biosynthesis [PATH:ko00540]
4911	22.4774574424454	-0.104791856763553	1.10968675219435e-05	0.987557098209407	4.7138899282782	1.43182188344284	0.994281867010464	0.97680955028785	0.993432030812158	22.6640994922142	21.5764396763428	0.0588290293293271	Insulin secretion [PATH:ko04911]
99977	9301.1766181066	-3.91917705377886	4.31248881459818e-58	0.99018486237839	306.909549390496	384.693749399293	0.994281867010464	0.683697663383325	0.795815286639111	9320.06065739772	9304.83342560964	0.00235786711499181	Transport
410	1583.61250403844	0.748041776754183	1.55764587000444e-56	0.992081281475091	0.447617854298976	81.2690553215	0.994281867010464	0.50255007465849	0.640574390937934	1583.59451382782	1579.32695699445	0.00388191626925374	beta-Alanine metabolism [PATH:ko00410]
2022	25785.1775233999	7.94793877777546	3.29881093376886e-48	0.994281867010464	1482.68246757611	1297.95019681368	0.994281867010464	0.693145236960131	0.799103744520915	25772.4789210361	25876.5460279132	-0.00581272601179403	Two-component system [BR:ko02022]

## Sheet: A vs I KEGG MT
feature	coef_(Intercept)	coef_groupI	coef_batchIllumina NextSeq 500	p.val_(Intercept)	p.val_groupI	p.val_batchIllumina NextSeq 500	sd_rand_intercept	sd_rand_slope	adj.p.val_groupI	wilcox.p.value	wilcox.adj.p.value	mean1	mean2	log2FC	DESCRIPTION
4016	315.50389891179	296.506952623946	355.007638425775	0.000222541071004348	0.00666770322892506	0.000493715044657953	0.0531412792693636	1.06593001798819	0.965404478305952	0.0180351599241752	0.71839424358187	512.736372022108	798.771068231541	-0.613056797713396	MAPK signaling pathway - plant [PATH:ko04016]
260	8910.62288142307	3202.11269086665	2742.83768990622	2.10177905880081e-12	0.00850194884878049	0.00648324556826688	303.908217565306	171.546509272538	0.965404478305952	0.00300405487930038	0.315512173650172	10473.2780236176	13595.3022234682	-0.375528377733629	Glycine, serine and threonine metabolism [PATH:ko00260]
903	294.714462675843	-272.630322395972	408.597291598796	0.00151143210900238	0.0211097529945261	0.000356002149782585	0.123342634427023	0.057665827784906	0.965404478305952	0.0035835380092976	0.315512173650172	521.723607031427	237.147896609021	1.05341850731371	Limonene and pinene degradation [PATH:ko00903]
1053	138.297247361951	-66.4042610090366	-45.2942930129886	4.10367195728071e-07	0.0288683068308721	0.0989450761657274	0.000831717005567673	0.00409846626136405	0.965404478305952	0.00758001029938953	0.450252611783738	113.133827013279	48.0529395913225	0.896693836163996	Biosynthesis of siderophore group nonribosomal peptides [PATH:ko01053]
627	746.724699705553	-414.228750001942	384.007038823206	9.45950297076079e-06	0.0347861545769912	0.0334476560037076	0.00584278739873998	0.0211520830843455	0.965404478305952	0.0383667488963842	0.730533261580663	960.06207778577	534.60393255178	0.813073305920386	Aminobenzoate degradation [PATH:ko00627]
4113	260.070119907497	-95.1598212093689	-112.087185929565	2.00420670042146e-08	0.0380951926367068	0.00468511274380394	23.360684520282	23.3874585958556	0.965404478305952	0.0792607013979584	0.81173890742047	194.744869403832	106.045725399749	0.73496753754405	Meiosis - yeast [PATH:ko04113]
791	1429.18605943494	1109.41524615046	-250.935705476584	0.00189575671085481	0.0532378485009865	0.626856004374183	2.55268420705446	0.283941724137169	0.965404478305952	0.00424932220404273	0.315512173650172	1290.15213405188	2406.78443117624	-0.885545817264182	Atrazine degradation [PATH:ko00791]
261	1779.8805326159	2029.16680533294	423.772143269007	0.00130188744442074	0.0639975855773884	0.504434562782039	0.255992102251098	1400.41164103235	0.965404478305952	0.000350930859283012	0.104226465207054	2015.31435931949	4082.99102640742	-1.00876509634134	Monobactam biosynthesis [PATH:ko00261]
981	130.915231550044	-82.4401789107085	77.2823060486737	0.00037825882586973	0.0648153188779788	0.0618821393545068	0.00202890732735268	0.00913735635262698	0.965404478305952	0.0532160455332986	0.730533261580663	173.850078134809	89.1516230930929	0.787682124656972	Insect hormone biosynthesis [PATH:ko00981]
920	2880.1350688425	-629.208198220102	-29.9624835422749	5.46228232411381e-12	0.0682801220872801	0.910836543817873	259.279655413381	259.334067178247	0.965404478305952	0.0751121180377704	0.81173890742047	2838.87798621489	2238.49301973159	0.339090128144158	Sulfur metabolism [PATH:ko00920]
3060	11208.87962115	3255.78355919557	-606.062418052395	5.44047437909801e-10	0.0797361546701877	0.705095238221197	6.77219255434708	442.499545646658	0.965404478305952	0.0266071942067359	0.71839424358187	10872.6789718468	14088.8947264694	-0.373020911213463	Protein export [PATH:ko03060]
4090	378.905276587269	-111.610684103495	16.4864716749663	3.86624090342032e-09	0.0838388953793267	0.778742739710683	0.0541359661361153	0.0293575303587366	0.965404478305952	0.140468085060922	0.887638750278591	388.06931743092	275.97139548356	0.453573574640581	CD molecules [BR:ko04090]
930	341.810773412603	-275.368389397592	439.66487520361	0.0114871589267342	0.0850757501084064	0.00178493293726476	92.8877480187674	92.5829996778039	0.965404478305952	0.0207687762886268	0.71839424358187	593.220960811946	299.24968660027	0.925832344037289	Caprolactam degradation [PATH:ko00930]
71	12334.7047532471	-5314.7245728478	3864.78953488089	9.58311866075237e-05	0.0901145526870451	0.0318585251246876	4716.48079559173	4686.3350540122	0.965404478305952	0.0457657459330302	0.730533261580663	13719.1681419198	9050.30614766788	0.598668293947602	Fatty acid degradation [PATH:ko00071]
4011	64.0336363002549	134.499971198286	123.675142092122	0.210823075188607	0.0973974171777917	0.0519604031059492	0.150503254594056	55.9078415965319	0.965404478305952	0.112382959302057	0.823897630312301	132.754732689847	263.827738761192	-0.862418166239271	MAPK signaling pathway - yeast [PATH:ko04011]
860	4930.45813925738	-1000.44622672443	96.5479376943355	6.05743627551319e-12	0.101882057928719	0.845623408364123	337.397583696314	340.22881065303	0.965404478305952	0.155493723142999	0.923632715469414	5032.89288499086	3979.43118410718	0.336754294559799	Porphyrin and chlorophyll metabolism [PATH:ko00860]
4075	32.4317481574955	38.6597601457327	-13.6583387678225	0.00705689802510076	0.10192434913424	0.33543501996165	0.0379803380079067	29.7115543691129	0.965404478305952	0.0417523179819554	0.730533261580663	24.8454638380476	69.2229148488595	-0.886236853097351	Plant hormone signal transduction [PATH:ko04075]
4146	2739.15345455116	1507.05123279274	664.462681021047	5.97972398784465e-06	0.103344087409675	0.298459283749458	1.39577488878431	904.147205942949	0.965404478305952	0.0946168037429863	0.818250387271024	3108.44039160007	4721.00670272534	-0.598581231744252	Peroxisome [PATH:ko04146]
4068	1936.75040758582	1389.6364742129	842.948434205749	0.000431342973256603	0.107584039125236	0.17584243735625	0.890934930845295	766.526053130137	0.965404478305952	0.131077060443422	0.865108598926585	2405.1341099889	3867.77590509179	-0.679213985632426	FoxO signaling pathway [PATH:ko04068]
440	419.860390304497	-153.767555108216	-82.8224204717891	1.46231484050807e-06	0.108691991473866	0.347574647818622	0.147454218572388	0.0344133040110405	0.965404478305952	0.0876076353506909	0.818250387271024	373.847808790703	222.502612952176	0.682986163688265	Phosphonate and phosphinate metabolism [PATH:ko00440]
281	122.093631453264	-145.948525134511	334.045763489283	0.0875434166171824	0.113382371651314	0.000330360299202194	0.362959542966839	0.0471561962171596	0.965404478305952	0.0256703746442943	0.71839424358187	307.683080893246	151.940955992158	0.901571134230618	Geraniol degradation [PATH:ko00281]
4211	1622.50394360204	1420.55121814874	648.511354521876	0.00184440425322526	0.114236828807085	0.280711055070343	1.28474328206269	953.495043786213	0.965404478305952	0.0877161975783159	0.818250387271024	1982.87583610582	3514.10435008172	-0.816948694850614	Longevity regulating pathway [PATH:ko04211]
350	5813.64422113632	-4366.05220234683	3823.75673175417	0.0262477584830702	0.115914079195843	0.0142641979704898	4313.00197666518	4312.47112764314	0.965404478305952	0.0419494667249578	0.730533261580663	7181.0562244954	3457.19969631847	1.04868350281081	Tyrosine metabolism [PATH:ko00350]
4066	10136.8207184268	-3360.91879051506	6869.57910840783	3.69800162392251e-06	0.121382294852184	0.000113112722828731	2171.34604418035	2170.8884538576	0.965404478305952	0.227619471338807	0.951069808561818	13797.8131361237	10387.5062314214	0.408649652745693	HIF-1 signaling pathway [PATH:ko04066]
430	2036.05716668639	1000.93011246831	1434.67177959275	2.24488134249231e-06	0.125043815386155	0.000333097011764832	304.818795813414	834.964222040741	0.965404478305952	0.0721992298843849	0.81173890742047	2888.80595963738	3815.6159669519	-0.398138608580692	Taurine and hypotaurine metabolism [PATH:ko00430]
625	5083.43857182989	-4256.00484791555	3609.00732050437	0.0526031523958259	0.128693116790218	0.0210827282584342	4371.92792112812	4370.43938517392	0.965404478305952	0.035106040259626	0.730533261580663	6313.93176853607	2723.34946279648	1.20494182999902	Chloroalkane and chloroalkene degradation [PATH:ko00625]
571	30.9471274535561	34.7333268748792	10.2093315796829	0.0461402301841852	0.132738070643192	0.579552194787617	0.0327472059966449	13.3804101117163	0.965404478305952	0.0307719621077426	0.730533261580663	36.6181457665597	69.5741616765369	-0.598622624094245	Lipoarabinomannan (LAM) biosynthesis [PATH:ko00571]
4013	1565.36944019054	1328.64348557334	530.087868050121	0.00186339276283193	0.132915898221382	0.360509261633536	1.06111635049794	978.375787890855	0.965404478305952	0.12217125750149	0.835690140909217	1859.93305510623	3292.0536091993	-0.814575339883088	MAPK signaling pathway - fly [PATH:ko04013]
626	4847.53917052846	-4140.82630134229	3582.26829439113	0.0641484346943188	0.138680079557402	0.0211008208335091	4398.41975396244	4402.5090766772	0.965404478305952	0.0520238584649649	0.730533261580663	6048.2313968705	2588.62820125554	1.21563586146365	Naphthalene degradation [PATH:ko00626]
5010	8600.86041020205	-3317.29201019707	6345.75163031775	7.03098360373213e-05	0.138894352466384	0.000476934705604933	2207.49826034739	2207.21067665577	0.965404478305952	0.320374242153024	0.967652415384797	11905.9026498111	8619.00810470973	0.464817555817922	Alzheimer disease [PATH:ko05010]
4121	46.0952030559284	98.2332528840135	5.65103213721176	0.11780438034248	0.144801651444729	0.874890031173996	0.0462432368331749	97.7941854493992	0.965404478305952	0.456550475379856	1	49.2355464938268	148.122906630622	-1.19488542468253	Ubiquitin system [BR:ko04121]
361	99.0174864529352	-41.4337343754671	-41.9161077318263	6.11389877708685e-05	0.147244938574922	0.117859596694919	0.000478806636472975	0.00254145094765067	0.965404478305952	0.061279817728924	0.758337744395435	75.7307790240313	35.5235996491312	0.712221910488674	Chlorocyclohexane and chlorobenzene degradation [PATH:ko00361]
5014	125.216137045094	131.966828612164	134.385621604148	0.036578073009933	0.163775688161177	0.0650355546444313	0.134311250966054	74.0693799658869	0.965404478305952	0.361837610881785	0.986160573664143	199.886769236512	323.236480342172	-0.625317437192503	Amyotrophic lateral sclerosis (ALS) [PATH:ko05014]
1005	3631.66326487105	1039.32870367623	736.135930114462	8.20199199469329e-09	0.167465765158611	0.216635917177381	2.77065249173562	492.957856705524	0.965404478305952	0.189079179107036	0.951069808561818	4040.88430352617	5162.69475298656	-0.351335397907778	Lipopolysaccharide biosynthesis proteins [BR:ko01005]
5016	1652.04491246484	1197.22201583454	604.792628581018	0.00113402905492723	0.173948293519435	0.298482899465536	0.942473339858929	980.755225615307	0.965404478305952	0.189079179107036	0.951069808561818	1988.09405500638	3304.66498622463	-0.725264645860062	Huntington disease [PATH:ko05016]
280	6479.77794993827	-1123.44004277749	3464.54542927254	5.81531716636761e-12	0.179371602272028	3.04043180488568e-05	213.831715200952	19.9360022463148	0.965404478305952	0.46610258026448	1	8419.81194237622	7197.96188193144	0.22540352690569	Valine, leucine and isoleucine degradation [PATH:ko00280]
4214	617.460135972093	398.9552981256	-40.8450909527866	0.000159476788418275	0.181992360985814	0.821631780833152	0.180540857287864	379.096101518831	0.965404478305952	0.0219671147619342	0.71839424358187	594.787925233424	1023.85961336299	-0.756635243573949	Apoptosis - fly [PATH:ko04214]
3010	127523.841566586	17187.3375544691	-14450.4442021364	2.15233753308931e-13	0.19976325760881	0.196170010637709	8495.89671712836	8496.90010121648	0.965404478305952	0.0542595888348877	0.730533261580663	119978.841093617	137054.164848309	-0.191925031673168	Ribosome [PATH:ko03010]
3011	127523.841566586	17187.3375544691	-14450.4442021364	2.15233753308931e-13	0.19976325760881	0.196170010637709	8495.89671712836	8496.90010121648	0.965404478305952	0.0542595888348877	0.730533261580663	119978.841093617	137054.164848309	-0.191925031673168	Ribosome [BR:ko03011]
3008	278.875261581827	-87.6251964883704	81.7126604767808	1.22326637990901e-05	0.20024173707456	0.174779569759412	27.0771975268725	27.0773078197196	0.965404478305952	0.361924250940712	0.986160573664143	326.993535201659	234.626349840278	0.435547225756456	Ribosome biogenesis in eukaryotes [PATH:ko03008]
61	6173.96978198082	1039.56299184586	773.918750504635	7.04514130683202e-12	0.202728885879195	0.227584628377691	431.524250940596	292.667987582688	0.965404478305952	0.183144770133644	0.951069808561818	6676.61694064052	7660.78560339572	-0.197615581777148	Fatty acid biosynthesis [PATH:ko00061]
780	2611.6966708612	427.67621090788	253.751178841642	3.92246103565482e-11	0.211915634034717	0.394657179615756	142.794883853073	142.825782055622	0.965404478305952	0.171684253122997	0.951069808561818	2768.72105784416	3174.65088270352	-0.19556516278365	Biotin metabolism [PATH:ko00780]
4131	12319.6240919204	-2709.37759519913	5947.89555762817	4.78024365999874e-08	0.214973054686207	0.00273612941885353	1116.77136039795	1111.64746191184	0.965404478305952	0.455390769739617	1	15530.3314837929	12734.2251229392	0.285818332871484	Membrane trafficking [BR:ko04131]
360	3415.29767048515	-451.998608545129	164.484790624927	1.63611369406473e-15	0.215245200741448	0.588251089289325	0.558382523512766	171.153228307723	0.965404478305952	0.113736709908432	0.823897630312301	3506.65327238585	3042.68726288781	0.203040118635541	Phenylalanine metabolism [PATH:ko00360]
99982	20454.9136118214	-4618.55039113808	6073.4520514573	2.0805915719491e-07	0.216450264789244	0.0388742238541753	3414.88311470683	3416.0709773362	0.965404478305952	0.195151388566517	0.951069808561818	24308.5442420714	19085.3793670046	0.348550111461697	Energy metabolism
401	869.921863583612	-228.135568277837	191.288280565175	1.84229094338844e-09	0.218110805401459	0.10654359149926	64.6819031681109	211.069521956876	0.965404478305952	0.0781183225218939	0.81173890742047	984.345842384795	814.196258338957	0.265628006372489	Novobiocin biosynthesis [PATH:ko00401]
1002	25271.5073040596	3227.41824271194	1018.10444209643	2.51015793523297e-14	0.220449416474855	0.677439836337366	2.19115650624478	3.61228594580617	0.965404478305952	0.201362602434089	0.951069808561818	25837.2653273872	29035.0224582767	-0.168172039234693	Peptidases [BR:ko01002]
3430	5880.4760378602	1284.57669011919	339.537976795918	3.61158503193868e-11	0.223029411487184	0.655711608621245	1.64029396175688	957.475990038031	0.965404478305952	0.356034986283334	0.986160573664143	6069.25961096726	7444.34084101476	-0.293422588261378	Mismatch repair [PATH:ko03430]
99976	19282.5278208043	-10916.8978772946	-14.5164377854005	0.0255384058273893	0.232454037247648	0.997879887055135	13319.9005592798	13329.0080251465	0.965404478305952	0.0219671147619342	0.71839424358187	16389.4825004597	8366.18951268765	0.967814921391722	Replication and repair
643	680.551102049725	-216.770448252778	133.663462483224	1.3940381387139e-05	0.23316515696492	0.416162681177721	0.391856214059676	28.0337701084227	0.965404478305952	0.109064795771914	0.823897630312301	754.80014379613	527.772146576275	0.494553642121756	Styrene degradation [PATH:ko00643]
99995	3762.81163866695	-1030.42442333933	946.609910180158	3.40344366764031e-05	0.234479751578355	0.0604868005668329	1325.78876916714	1326.46345868987	0.965404478305952	0.799277353783984	1	4125.91548996412	3227.56355008483	0.351615851612511	Signaling proteins
980	252.084531998938	94.1976040615677	14.9195151540803	1.35572275535065e-07	0.238023993987816	0.753206619854571	0.14546632517741	105.244511157558	0.965404478305952	0.325845414399023	0.967652415384797	260.389332371476	331.750378219504	-0.319510254207734	Metabolism of xenobiotics by cytochrome P450 [PATH:ko00980]
622	71.3659777431252	-26.5490660746102	-16.6348458640812	0.000413904246340304	0.238235922470083	0.388339605162323	11.4218247169946	11.3982774299274	0.965404478305952	0.111482701053951	0.823897630312301	63.1133794608053	36.0081103573107	0.513021638760589	Xylene degradation [PATH:ko00622]
362	3494.31275600925	-656.298997294358	897.785787778415	2.88051719060358e-13	0.238699064203795	0.0218885470539283	3.04278078897152	594.137121143199	0.965404478305952	0.056573282883351	0.730533261580663	3992.88782131233	3212.68853785052	0.311259943615025	Benzoate degradation [PATH:ko00362]
1004	4492.14506471644	1305.38329309267	1322.78720079615	6.78341815381457e-08	0.240276040477698	0.10908835698113	1.54941152266915	987.164755396936	0.965404478305952	0.394052171758911	1	5227.26120059869	6490.47234657392	-0.310799893817232	Lipid biosynthesis proteins [BR:ko01004]
5120	954.159323730292	279.622730474995	258.425133248462	8.79733805420045e-06	0.24138361922954	0.24844774177362	1.46188509158501	0.12164599592838	0.965404478305952	0.241608680489911	0.951069808561818	1097.93734774754	1370.02029865144	-0.312392244565984	Epithelial cell signaling in Helicobacter pylori infection [PATH:ko05120]
3022	59.5650459331979	-54.5252457504914	47.2248247974352	0.145873655826023	0.244627804792617	0.190248125195123	44.5791493773106	44.5371819742433	0.965404478305952	0.219021769172384	0.951069808561818	87.7030507980383	30.0844036040147	1.00086849748582	Basal transcription factors [PATH:ko03022]
99973	362.364473589246	-142.647841254564	132.96601774508	0.000631136977075013	0.255995874968956	0.260088516168515	0.0149354402369406	0.0309594121289709	0.965404478305952	0.629441665276551	1	436.235356749222	289.715141455379	0.547890484707036	Transcription
4973	1068.41232175735	935.498930925674	126.774521424551	0.00586983103947067	0.256741051291238	0.581340065983064	678.033912590805	1193.52820829034	0.965404478305952	0.745581905784949	1	965.101969687409	1445.39240143853	-0.569381439214459	Carbohydrate digestion and absorption [PATH:ko04973]
4138	108.022538188893	-33.504796406837	-43.7605812497061	3.60748763006743e-05	0.258784786047453	0.119844349642653	0.0196900075219941	0.0250720603470007	0.965404478305952	0.407214077814302	1	83.7120816679036	51.4964031298925	0.493640237149616	Autophagy - yeast [PATH:ko04138]
720	35533.632878414	21470.7326868321	-9721.36830839699	0.000498613661237499	0.263263316764682	0.400535841753833	5.41094833283383	25147.0100343557	0.965404478305952	0.241608680489911	0.951069808561818	30132.2336501733	50105.553687957	-0.733139094264477	Carbon fixation pathways in prokaryotes [PATH:ko00720]
380	1774.21678568241	-421.324096925284	1322.90583427733	7.22217737212193e-10	0.267563909932849	2.87638612067256e-06	91.0740955760833	438.129799817896	0.965404478305952	0.101936916932754	0.818250387271024	2508.62153297283	2040.05539039854	0.294702422901318	Tryptophan metabolism [PATH:ko00380]
3030	5541.25031180883	1227.45960689966	644.602366601996	3.09079227183525e-10	0.269219053616806	0.412926429389135	1.77797118188364	1086.80748255034	0.965404478305952	0.384328993911536	1	5899.48446443081	7248.8909667649	-0.295926369266166	DNA replication [PATH:ko03030]
999	1977.37549321181	419.492533040634	292.095997266304	3.66213944823342e-08	0.274449301260527	0.351230860053231	128.494176727886	148.050861007929	0.965404478305952	0.263686360883959	0.955059136372387	2162.99716244014	2563.55183216079	-0.242283100473217	Biosynthesis of secondary metabolites - unclassified [PATH:ko00999]
982	204.851292648419	78.9175459953939	-38.2730256024558	7.75110127594617e-07	0.2776720594928	0.368693914565797	0.0325873978844708	98.9747484005174	0.965404478305952	0.570882841728948	1	183.5922892911	240.615588999391	-0.345032201217897	Drug metabolism - cytochrome P450 [PATH:ko00982]
4974	412.12250131287	-76.2493991215233	4.74312862994473	7.17027728040247e-09	0.278394767586132	0.942362587401325	0.0641374229169715	0.0466223864858205	0.965404478305952	0.46610258026448	1	414.762178723598	338.36752158207	0.273604406533247	Protein digestion and absorption [PATH:ko04974]
4978	182.761500759186	237.065792923239	-68.9346352846555	0.0702367488229345	0.279067055030365	0.573159731235298	0.122985738917094	312.769325509815	0.965404478305952	0.253930246898337	0.951069808561818	144.463354896669	391.435540097759	-1.28480057453487	Mineral absorption [PATH:ko04978]
3070	10520.9526656053	983.625530419899	-579.937796314679	6.67659575278317e-16	0.279344397123308	0.438002369705801	574.324411579548	521.798190252787	0.965404478305952	0.227619471338807	0.951069808561818	10258.3615204195	11192.2649820608	-0.125380230058027	Bacterial secretion system [PATH:ko03070]
99979	407.651820584175	129.957305317255	101.805939860653	3.56712311631476e-06	0.285535460495021	0.268115496917262	0.196871636770057	100.590735279326	0.965404478305952	0.201362602434089	0.951069808561818	464.248808579844	620.501883045062	-0.398101256862747	Unclassified viral proteins
4910	1469.83942089349	-241.40776904183	417.176690294152	6.57291893940366e-10	0.286359142741338	0.049744735130356	22.0144767744753	1.23727434846011	0.965404478305952	0.403919935371225	1	1700.72907310717	1448.26771105502	0.227833808148001	Insulin signaling pathway [PATH:ko04910]
960	764.364442461406	-179.901028364845	158.431743468014	1.04223911170132e-08	0.292228029790309	0.165901415848972	52.9806394963431	181.888512364768	0.965404478305952	0.160759106454872	0.936185384648963	857.7583404254	725.975539537391	0.232547848790952	Tropane, piperidine and pyridine alkaloid biosynthesis [PATH:ko00960]
20	27253.9311637285	20849.4465658724	-10310.7740399316	0.00482088449612161	0.296068808575601	0.36351933270739	8.3540390600239	28151.0542993055	0.965404478305952	0.256180419814631	0.951069808561818	21525.283258299	41389.9147656899	-0.942364444134817	Citrate cycle (TCA cycle) [PATH:ko00020]
140	92.2459187073941	534.037281639114	359.015938979474	0.679075896486433	0.296833127345101	0.199136909012212	0.578766057795422	756.061334964302	0.965404478305952	0.0979140563983853	0.818250387271024	291.712270687558	854.251054360292	-1.46595640205357	Steroid hormone biosynthesis [PATH:ko00140]
561	2359.0807860406	1178.62263457266	918.454321820755	0.000468277061786725	0.305258496043161	0.230063678049941	0.843026805273878	1311.98831169738	0.965404478305952	0.719164801703289	1	2869.38053808419	3968.94327631143	-0.464221225529154	Glycerolipid metabolism [PATH:ko00561]
4727	953.758672769149	690.81712096561	855.599790325488	0.00185130954724469	0.310670157774059	0.0155706638547949	66.2272858084976	1041.47990293592	0.965404478305952	0.256180419814631	0.951069808561818	1439.72371848397	2149.40490577337	-0.569200762014628	GABAergic synapse [PATH:ko04727]
2025	1623.8640140875	-242.506948023774	-704.959795058652	2.39249235961711e-11	0.31235214417693	0.00027095287921472	116.860938292268	183.307957262025	0.965404478305952	0.101936916932754	0.818250387271024	1229.15683781654	1002.60416286251	0.286809364748361	Biofilm formation - Pseudomonas aeruginosa [PATH:ko02025]
2020	29234.0547345895	-2917.27132261015	-1555.56720827227	6.99846828349138e-15	0.314238100324157	0.56449536428325	59.5574836464851	28.0212551301014	0.965404478305952	0.556535184251301	1	28362.3638866995	25482.2430711481	0.154327764876297	Two-component system [PATH:ko02020]
4724	747.477062816752	226.578417730187	621.882256755814	1.80347436697602e-06	0.319106994701934	0.000434924936675704	0.905536626541671	223.368102218652	0.965404478305952	0.812858985330265	1	1093.02044274925	1261.93529271155	-0.202576321690786	Glutamatergic synapse [PATH:ko04724]
99975	3183.76174748332	437.796513258063	-135.126759724397	4.89682962063696e-13	0.320181617139351	0.697258846903455	3.84295914633262	301.69293829093	0.965404478305952	0.256180419814631	0.951069808561818	3108.52600081954	3625.55133612207	-0.220166790259527	Protein processing
633	943.277308798631	-190.307447736392	387.150328724281	3.78727248746755e-07	0.329614199846443	0.0399475370549351	0.484330157011882	0.100594439987238	0.965404478305952	0.772295873262728	1	1158.35022501795	956.724197009073	0.268871655780205	Nitrotoluene degradation [PATH:ko00633]
740	2012.9030324514	-295.548145860594	-81.8636176317311	1.99918726772473e-14	0.331385008427055	0.678894169955026	0.753122222488147	357.316106559376	0.965404478305952	0.0477787927903173	0.730533261580663	1967.46698880017	1680.58388524265	0.223990304765149	Riboflavin metabolism [PATH:ko00740]
620	38846.965477666	18743.2539625621	-5213.28746597265	0.000235427883522856	0.331774651815735	0.658248166727654	11.1665620732445	25007.719106913	0.965404478305952	0.826496076871227	1	35949.1019326475	52592.7250544625	-0.548558936258625	Pyruvate metabolism [PATH:ko00620]
510	317.27334027148	-79.1757512109919	96.9592333630298	1.16650428174193e-06	0.332471193987976	0.126094348121741	16.3974384990751	57.4720152522603	0.965404478305952	0.135711065583192	0.876221445178436	373.184427291135	293.096009608261	0.321741515397875	N-Glycan biosynthesis [PATH:ko00510]
2024	17083.8209445961	1559.14673961712	3257.74626815592	1.23813258626712e-17	0.334929850946499	0.015701326365638	2.07436888476383	1042.99408911723	0.965404478305952	0.279140950551748	0.967652415384797	18893.7169795422	20494.9441745067	-0.117197888072874	Quorum sensing [PATH:ko02024]
99977	3477.58616777228	-546.037810457086	1562.61268304813	3.1513249258278e-09	0.337816877469044	0.00570284118361661	0.0146568884608093	0.0617963743722598	0.965404478305952	0.812858985330265	1	4345.70593102973	3754.00157046027	0.209733877514969	Transport
4152	1289.83201066108	-185.904394346833	-97.5668987965498	1.23408897078665e-09	0.34383736476087	0.458398475125313	207.188349306795	142.373989055464	0.965404478305952	0.311830171508316	0.967652415384797	1197.04505500651	1039.33570368043	0.198913950488193	AMPK signaling pathway [PATH:ko04152]
970	10163.7783834002	1342.97269794484	800.730287217555	1.58760688957472e-12	0.344063832451106	0.490571869282405	1.94031904926485	815.668979191621	0.965404478305952	0.979018184351373	1	10608.6677395495	11869.594994127	-0.161631411859623	Aminoacyl-tRNA biosynthesis [PATH:ko00970]
99984	34.2199576565123	24.571392832719	3.69035302727076	0.0304669556011641	0.344382723103822	0.844044450826512	0.0231079631917897	24.3491940397384	0.965404478305952	0.206503995285523	0.951069808561818	36.2715143900913	54.7190916594773	-0.366739372354585	Nucleotide metabolism
1523	1223.53658065951	2083.4218205574	2511.23300032348	0.247407876838778	0.347556642896786	0.0592810868032648	0.488400061962091	3033.37997339142	0.965404478305952	0.189079179107036	0.951069808561818	2618.70050472488	4664.52328661209	-0.826296129522867	Antifolate resistance [PATH:ko01523]
3041	2665.27552935545	1420.58545009708	-1125.10426411904	0.000182573756483405	0.348198799470712	0.162377307851148	2.63937373081224	2307.05208444122	0.965404478305952	0.0943760170210371	0.818250387271024	2040.25334364018	3494.26222145393	-0.76824350648685	Spliceosome [BR:ko03041]
4110	650.437310641718	-277.619758261141	-458.445673261317	0.00737727839961338	0.348353897331633	0.105086669688018	0.00443903623065455	0.00542887876046699	0.965404478305952	0.708876416323635	1	395.745931670644	131.528869655684	1.41240612823716	Cell cycle [PATH:ko04110]
473	567.655914665651	82.3152400682801	-49.1649728974826	1.70892621446735e-12	0.354320305781503	0.439617646026474	8.12120670775017	84.2592133517198	0.965404478305952	0.234541621910581	0.951069808561818	540.693887626671	643.011199962871	-0.238891706182104	D-Alanine metabolism [PATH:ko00473]
3420	1969.11505210405	-249.971529476652	-15.6089685674518	6.62269756853973e-11	0.360798369719726	0.951437262523295	0.525626818044737	0.114465212598521	0.965404478305952	0.214206563327145	0.951069808561818	1960.45542732967	1710.96733984982	0.193473098457447	Nucleotide excision repair [PATH:ko03420]
5230	2419.65849258243	575.081503738523	-74.6520849478617	1.86157861724159e-07	0.362829509540599	0.870846301334384	2.24076700397104	582.967002878864	0.965404478305952	0.413931333977004	1	2378.6015844006	2940.83965147034	-0.302962610301039	Central carbon metabolism in cancer [PATH:ko05230]
640	12172.8376389894	-1183.4233289921	2213.16226903637	6.35706427041836e-13	0.370593746990644	0.0149418368081728	1615.22682754229	909.162537192975	0.965404478305952	0.24882139047633	0.951069808561818	13577.6418100834	12062.911926656	0.170289061330011	Propanoate metabolism [PATH:ko00640]
270	8283.20344549526	1574.642965593	1843.31252256561	1.07752075391511e-08	0.371113860773633	0.182087789153615	3.38206373471937	1314.36494706477	0.965404478305952	0.34689767246928	0.986160573664143	9307.40908261721	11032.2440263422	-0.244610964018075	Cysteine and methionine metabolism [PATH:ko00270]
4917	191.845553847551	-45.889528745726	3.73052717225019	7.50108258754318e-05	0.372118033076935	0.929420234955552	35.5122644485899	35.4676315233193	0.965404478305952	0.430440394742239	1	193.080749994959	147.173094471754	0.336709779505889	Prolactin signaling pathway [PATH:ko04917]
900	4262.52598225401	619.129999635328	1518.35926296729	7.57570609401446e-11	0.373696599771357	0.0104854956805451	1.70790551122327	416.602704209761	0.965404478305952	0.937111468086759	1	5106.06521223397	5740.51032484258	-0.168113719096396	Terpenoid backbone biosynthesis [PATH:ko00900]
2010	28970.7796444594	-3691.79747412188	6184.3312841058	3.11311989161621e-10	0.373803469368252	0.0916450866400184	1714.92294854952	1679.93133425873	0.965404478305952	0.510291017815108	1	32045.0146901749	28434.2359069332	0.172314019019982	ABC transporters [PATH:ko02010]
99992	3036.16703729632	503.657340928754	111.8163811767	2.0250352651891e-10	0.379965443319815	0.755678351996099	239.170457487222	662.34668038354	0.965404478305952	0.320374242153024	0.967652415384797	3121.44698861948	3590.41142718039	-0.200289700757376	Structural proteins
4213	6163.29076530094	1260.52099759242	-1196.88543180436	3.49168034962266e-06	0.382433842815386	0.379286346401694	1.96235907144841	2.19761021347666	0.965404478305952	0.320374242153024	0.967652415384797	5498.39910425571	6793.7371489726	-0.303825938485762	Longevity regulating pathway - multiple species [PATH:ko04213]
2048	15989.2422563743	-2406.75273524775	178.217578539647	1.32595466170939e-08	0.388452725022758	0.945707178830919	11.2697855871342	0.622562016314995	0.965404478305952	0.84018471776532	1	16089.5263271689	13677.121368658	0.23392366650164	Prokaryotic defense system [BR:ko02048]
680	20912.8194771984	-4200.91552451655	9279.13858105535	1.02076191986942e-05	0.390128980500483	0.0296734571156751	2969.72061853732	2962.12719777928	0.965404478305952	0.641972433613492	1	26341.7475155389	21618.7175019361	0.284741873104846	Methane metabolism [PATH:ko00680]
5166	624.738694726371	-249.926996759315	-495.560030406816	0.00907787085376953	0.392388019085517	0.0776328487931607	0.011605386953189	0.00864067957575144	0.965404478305952	0.613171781246813	1	349.429226431863	113.987653264464	1.41384087909717	Human T-cell leukemia virus 1 infection [PATH:ko05166]
630	10336.6317636199	952.392311088595	4225.38927216294	8.20995830485684e-13	0.396086823574261	2.20388300929801e-05	953.0989985017	991.558315776067	0.965404478305952	0.303434856017366	0.967652415384797	12825.9848815193	13535.1513831392	-0.0774798855225435	Glyoxylate and dicarboxylate metabolism [PATH:ko00630]
650	29950.6588756212	16353.545726342	-4468.89974170611	0.00346907510211007	0.404794599823021	0.706986994622069	9.3897502111887	25880.7454809498	0.965404478305952	0.667333425063007	1	27466.5273530448	42183.1000629894	-0.618487730452166	Butanoate metabolism [PATH:ko00650]
4666	25.5475518038689	19.7213592806734	17.4455488644042	0.0273967380362818	0.415248539941373	0.167737020974887	5.57738171881279	35.1402539561378	0.965404478305952	0.434622351208654	1	34.6864825987752	62.3105660926742	-0.530534511837488	Fc gamma R-mediated phagocytosis [PATH:ko04666]
3440	7366.55930401895	892.774720189424	819.926751000918	1.21148197847699e-12	0.417655536141928	0.32283524985908	48.3968605029879	935.450766379005	0.965404478305952	0.533164343134326	1	7828.45668347981	8845.07208410801	-0.175566153311417	Homologous recombination [PATH:ko03440]
10	48857.747629018	15358.7295550477	964.595528634912	2.20952311267327e-05	0.417968380268665	0.93776103375192	21.9253155799738	22397.6866700141	0.965404478305952	0.90926131253769	1	49391.7395686464	62681.3208736004	-0.34359579792534	Glycolysis / Gluconeogenesis [PATH:ko00010]
1524	115.145630568335	70.6539288598431	39.0137085886108	0.00264059801371475	0.423635108327051	0.382256323761531	0.165746933955322	139.712588508154	0.965404478305952	0.472511369832076	1	136.817837123195	188.14773931318	-0.392260792078369	Platinum drug resistance [PATH:ko01524]
3032	15530.192003968	1588.52918967074	2914.38468240441	8.88982344025657e-12	0.424796065563157	0.121871288255607	94.183792904706	5.68271795183274	0.965404478305952	0.424085317908085	1	17159.7277223011	18668.5918496636	-0.121400105707416	DNA replication proteins [BR:ko03032]
4151	4134.59313476236	-821.204080434685	-2143.79218129938	1.05845249469114e-05	0.42769228662037	0.0332612260530584	0.676433932193545	0.439187690970997	0.965404478305952	0.923174837467183	1	2943.64402315589	2184.90707560781	0.425407518361788	PI3K-Akt signaling pathway [PATH:ko04151]
562	5267.73904565646	-872.405177947288	-1478.04608529849	6.46833376440953e-07	0.434696957724244	0.165068818927	3.55225623195123	0.261649814100154	0.965404478305952	0.853920951253297	1	4446.67531635969	3617.46235531018	0.295720445828269	Inositol phosphate metabolism [PATH:ko00562]
250	11621.592331419	1067.0807889583	3339.65627005552	7.35768276517859e-16	0.435658944031424	0.000631665849104571	467.643870083349	1504.75086198297	0.965404478305952	0.487932019086425	1	13519.0552334862	14281.9065152913	-0.0790380025002324	Alanine, aspartate and glutamate metabolism [PATH:ko00250]
40	5378.54465866148	-558.903234118243	-126.920373028144	2.47182091637302e-11	0.436812653270393	0.848556294344064	48.7346168146406	8.41320486975781	0.965404478305952	0.8815201688024	1	5308.92390165502	4747.30814857151	0.16043162044746	Pentose and glucuronate interconversions [PATH:ko00040]
4626	10381.1533587351	-1695.84342354759	-3230.96838212222	5.84169581516787e-07	0.438979604173376	0.122745332608486	9.6116808795042	14.4111337245933	0.965404478305952	0.84018471776532	1	8584.78058846909	6977.20497807471	0.298072382492978	Plant-pathogen interaction [PATH:ko04626]
99985	1993.39297386629	331.945481042511	-692.35397644905	1.73449295974813e-07	0.440905700459833	0.059367753150155	68.4453784188955	192.212073478631	0.965404478305952	0.241608680489911	0.951069808561818	1612.17745567954	1922.66486382261	-0.250188957341207	Amino acid metabolism
524	1210.39007516763	143.474640058005	-212.291269508379	6.84510363331087e-14	0.447137880309059	0.0904519011616795	6.23377125502795	221.511736514457	0.965404478305952	0.155493723142999	0.923632715469414	1092.82785197322	1290.32984210224	-0.234249886293172	Neomycin, kanamycin and gentamicin biosynthesis [PATH:ko00524]
4350	600.562681322873	-221.428340606152	-514.484794643347	0.0117991596733813	0.447428028801739	0.0673299325195949	0.03868776606033	0.0146146024430248	0.965404478305952	0.314505688184972	0.967652415384797	314.743183294138	108.347470175172	1.33325873175457	TGF-beta signaling pathway [PATH:ko04350]
670	5149.25033464612	1917.20473946714	2720.57999538652	0.00119929870899673	0.454683849094332	0.138133531142329	3.66806728512356	2603.6393289695	0.965404478305952	0.195151388566517	0.951069808561818	6660.69701381282	8574.05960224023	-0.362982604699346	One carbon pool by folate [PATH:ko00670]
1051	1492.61888995873	-133.513056633076	85.7526747550141	1.529092759052e-12	0.45599908987262	0.610059263975652	0.223661104475702	3.76533632204367	0.965404478305952	0.604694456352868	1	1540.25539400338	1403.05336722945	0.132130259412817	Biosynthesis of ansamycins [PATH:ko01051]
4964	379.578181323542	128.230453106518	400.87819641381	0.00138882734981113	0.465128308813086	0.00466345372010664	5.50945470067331	142.589918280041	0.965404478305952	0.577148966162062	1	602.039063940069	719.254876958538	-0.246351466840475	Proximal tubule bicarbonate reclamation [PATH:ko04964]
99974	756.119648611679	-149.512637654082	328.742882180131	3.38016305457119e-05	0.465730668116392	0.0919794531380932	8.64878904351858	1.12600315587327	0.965404478305952	0.658125125966291	1	938.240925799447	779.074108715965	0.259839459115557	Translation
2000	93309.6758814596	-5380.05627466084	29406.4670957138	7.75092725686342e-19	0.466983509475831	2.71302374950252e-05	1256.72189255872	3485.92361437571	0.965404478305952	0.510291017815108	1	109491.948938588	103605.510896845	0.0797034915914489	Transporters [BR:ko02000]
2026	5319.82640564	-502.453501725352	429.102120313338	8.65852685606327e-14	0.467554870434162	0.396690530128711	173.717445737131	589.196599650865	0.965404478305952	0.356034986283334	0.986160573664143	5537.87773476922	4872.42341214443	0.183721644917719	Biofilm formation - Escherichia coli [PATH:ko02026]
4922	2114.48426159244	468.64676842248	772.338125376967	3.31447934305474e-07	0.469120912942197	0.0699990579883364	1.56909722385559	785.229799740443	0.965404478305952	0.617014709348085	1	2543.60058520309	3001.10572071978	-0.236270693755403	Glucagon signaling pathway [PATH:ko04922]
536	311.218909460688	-48.4735109470978	-134.507020801195	8.22395072717694e-06	0.478222574618632	0.0135828451886667	67.8275159707182	67.8205789254468	0.965404478305952	0.845601962342975	1	236.587627243358	192.175573397968	0.265680986353331	Glycosaminoglycan binding proteins [BR:ko00536]
511	4716.71795784962	418.694072839872	-459.675718428502	5.76303668146875e-12	0.483665826788657	0.409808964587902	16.4212257269133	27.8851184861245	0.965404478305952	0.271339726622384	0.959379747700572	4462.55777766092	4910.53110084566	-0.137202935523466	Other glycan degradation [PATH:ko00511]
99987	196.430738918113	-42.1480480300384	-9.85591366349516	0.000185398247446361	0.485528000352918	0.862538355569476	0.0803794659975014	0.0364959346314147	0.965404478305952	0.644389149644797	1	190.958841296996	149.111542729137	0.306836739757166	Cofactor metabolism
4919	654.836597621828	-201.319962364497	-553.991526553617	0.00644259784464429	0.488892025864926	0.0495998610729552	0.0126716053620992	0.00801418136166535	0.965404478305952	0.733782692354467	1	347.065107955914	161.943698309731	0.983579363199264	Thyroid hormone signaling pathway [PATH:ko04919]
300	5072.49705002781	800.93935337655	2378.67977660121	1.52026761577962e-07	0.491674083521044	0.0162524562524983	1.83118271289203	706.735631869037	0.965404478305952	0.356034986283334	0.986160573664143	6393.89049175522	7219.96070289748	-0.174590770498984	Lysine biosynthesis [PATH:ko00300]
3410	2156.7695085027	-321.337847779814	947.750856304447	1.02727831926658e-06	0.492564968097769	0.0375107736979527	0.800724280175058	0.340533849680296	0.965404478305952	0.263686360883959	0.955059136372387	2683.37144299762	2334.45019662183	0.198780910281972	Base excision repair [PATH:ko03410]
540	1581.7028362907	501.987674112743	1024.21219468379	0.000228463423527757	0.494182507391514	0.0376756239198403	1.07397912537967	877.185061155649	0.965404478305952	0.732334450135135	1	2150.7844351528	2653.02649572701	-0.299328397113149	Lipopolysaccharide biosynthesis [PATH:ko00540]
3012	29128.4009973799	2211.78076951785	1973.27524827144	2.23984893584857e-15	0.497059736630681	0.385175599795437	1418.17774786124	3090.02480165895	0.965404478305952	0.311830171508316	0.967652415384797	30156.3541133077	32490.8606124745	-0.107477614893775	Translation factors [BR:ko03012]
400	3448.81973636335	-246.182215822274	-239.008340450776	9.19318779670293e-14	0.497862940830924	0.457357309646306	119.42523248789	114.152492996155	0.965404478305952	0.476950214673298	1	3332.88901687975	3087.5930481881	0.109354185016346	Phenylalanine, tyrosine and tryptophan biosynthesis [PATH:ko00400]
99981	1206.85709414746	172.669795637125	-159.178990266745	2.53994478489322e-10	0.501323414452751	0.350800796495646	1.61160819434503	297.838623222369	0.965404478305952	0.693072897061318	1	1118.24357694329	1268.31503885876	-0.177580722365885	Carbohydrate metabolism
330	4051.54874528444	-292.92108213246	187.257817010368	3.70487582810867e-15	0.502480512698632	0.553251228413392	213.613974137053	368.714901174967	0.965404478305952	0.434380735993754	1	4201.47520003534	3957.31286495488	0.0857968591325078	Arginine and proline metabolism [PATH:ko00330]
1003	3584.77507295728	288.455576022622	1246.71653094141	2.27689306660563e-12	0.507211247120177	0.00409848416483575	6.54637562556098	3.87185280678235	0.965404478305952	0.732334450135135	1	4278.34460773961	4530.01856731192	-0.0819529271416137	Glycosyltransferases [BR:ko01003]
572	90.0245190201307	37.3470377643419	118.945916135504	0.0309966410717472	0.507641742391368	0.00795589596351672	26.0859635423992	35.6775939695603	0.965404478305952	0.696546073453977	1	159.964788473634	207.814263707357	-0.328024017545933	Arabinogalactan biosynthesis - Mycobacterium [PATH:ko00572]
472	222.899387121	49.5993855762897	-14.9820725161878	0.00036560292423143	0.51048488074261	0.827253225935816	0.297034726354007	12.5883349188862	0.965404478305952	0.224339497093833	0.951069808561818	214.597035505754	268.429956206169	-0.289708348723172	D-Arginine and D-ornithine metabolism [PATH:ko00472]
790	1946.11077712018	1442.53435531769	1825.61260244133	0.0754046024115766	0.517404033175665	0.173462934092427	0.589987065414628	3035.61127616954	0.965404478305952	0.592483708514623	1	2960.36002813487	4475.34042772859	-0.591728484957087	Folate biosynthesis [PATH:ko00790]
99998	206.313674298427	40.718221279901	-91.1412489486693	0.000171268334099949	0.518052747571096	0.131396912829246	0.0473994201838494	0.0243584332875988	0.965404478305952	0.725331969499505	1	155.678526733265	199.071678111653	-0.306770043704159	Others
1008	113.964492808652	-22.740476220765	-45.3763588012337	2.90073454423256e-05	0.520550879667064	0.0530288952842138	22.7661238581762	38.459353979741	0.965404478305952	0.165806584461268	0.947010684326857	86.3288973193986	59.0292515064822	0.395747296184267	Polyketide biosynthesis proteins [BR:ko01008]
3200	1901.89392870991	-5735.59869608295	7828.49492265421	0.798253839062553	0.523211135570803	0.318136509130427	4554.05036296088	4566.86787314087	0.965404478305952	0.123805946801365	0.835690140909217	6487.55650938759	294.040516367885	4.34085482807305	Viral proteins [BR:ko03200]
603	1297.56928070919	-111.003163710129	-120.60782951348	2.80783166122751e-11	0.527096264161292	0.336840553123659	142.14275982776	132.156235377265	0.965404478305952	0.667333425063007	1	1258.11037185699	1167.09318995707	0.10593706908919	Glycosphingolipid biosynthesis - globo and isoglobo series [PATH:ko00603]
983	3687.42715854606	-268.816521048613	1103.60511407646	1.56579288820437e-14	0.528082042494163	0.000285661435206179	288.270374725785	462.53170404863	0.965404478305952	0.719164801703289	1	4361.50208943673	4121.69387479651	0.0810625532051083	Drug metabolism - other enzymes [PATH:ko00983]
5132	7264.57922814427	-1358.91017911974	-1734.19125578393	0.000124851512462465	0.529961137027759	0.395632995648526	47.7460650668182	2.92611187477463	0.965404478305952	1	1	6294.77215870036	4982.90971596526	0.335516654602354	Salmonella infection [PATH:ko05132]
3016	20903.7531777723	1186.02064542538	654.507115517694	7.17297842440416e-16	0.531995404596385	0.714353402874368	3.23395903430379	17.5819387300952	0.965404478305952	0.923174837467183	1	21267.7492609966	22434.9360145068	-0.0769829008475339	Transfer RNA biogenesis [BR:ko03016]
4122	1829.04776866075	144.44951857113	-206.343664507207	1.08952071695426e-11	0.538878995593499	0.354957674194591	0.21634462800329	0.578011684992175	0.965404478305952	0.356034986283334	0.986160573664143	1714.42056265587	1864.88951699738	-0.119532549625043	Sulfur relay system [PATH:ko04122]
950	543.573944281695	-96.8374080792552	161.909993706201	2.62069909027586e-07	0.539816375234086	0.121757032686738	11.8347184056264	184.751065613042	0.965404478305952	0.189079179107036	0.951069808561818	634.969638258226	593.517113924487	0.0932264067240924	Isoquinoline alkaloid biosynthesis [PATH:ko00950]
310	3294.73172414024	-391.712423844104	2287.10956637216	7.71948062930613e-09	0.540003003944871	9.33407737850357e-05	51.5655987912022	366.380249969042	0.965404478305952	0.329066983009645	0.967652415384797	4569.14391264405	4121.87146580254	0.14768927791367	Lysine degradation [PATH:ko00310]
5225	627.384182494308	-175.602403601913	-531.939138885672	0.00883823092082811	0.545925255207719	0.0591520584838447	0.0220269612923588	0.0114537251587529	0.965404478305952	0.423093795894977	1	331.86525780552	171.816669796616	0.850501622723736	Hepatocellular carcinoma [PATH:ko05225]
4621	12296.9975969523	-1240.71980129127	-3595.2997355282	6.32920783352559e-09	0.547845646921647	0.0706709706264047	32.2281021404589	5.02974346719391	0.965404478305952	0.826496076871227	1	10295.0829816016	9156.68067661832	0.168581694684562	NOD-like receptor signaling pathway [PATH:ko04621]
750	2218.04604370003	183.068759476074	327.155006626219	3.09926141330235e-10	0.550855954101565	0.221735154450875	163.714377436658	163.818050774745	0.965404478305952	0.303434856017366	0.967652415384797	2406.34859442646	2574.07318877855	-0.0961462113729085	Vitamin B6 metabolism [PATH:ko00750]
730	3783.71252512671	-271.516634814259	-127.855361376877	6.29464035288552e-14	0.557063517903459	0.694716851760417	221.599428911149	417.754269480746	0.965404478305952	0.487932019086425	1	3705.46508336348	3393.85228488592	0.125756587549765	Thiamine metabolism [PATH:ko00730]
4142	2487.31223290093	-271.701509826539	334.645710108453	5.05388121342639e-11	0.560298833271629	0.30950007114695	0.504040596204967	483.756928170652	0.965404478305952	0.693072897061318	1	2673.24343110807	2681.67845344436	-0.00449889398590065	Lysosome [PATH:ko04142]
4931	1429.46573623065	-117.034835312365	359.907300164859	2.28211170953911e-10	0.560449479469693	0.0400362848610207	101.680764340323	101.098307656054	0.965404478305952	0.758903593459855	1	1626.54594321228	1501.46028606456	0.1134508760855	Insulin resistance [PATH:ko04931]
5143	90.4991495002714	18.2231896073505	-69.3451260196812	0.000710498136830225	0.562422567776298	0.0239365611065534	0.0111966060266733	0.803170909276995	0.965404478305952	0.537991398234522	1	51.9743428496261	72.5752086864898	-0.332654626461249	African trypanosomiasis [PATH:ko05143]
5200	3151.50813112045	-524.127139290391	-1658.27650016415	8.25556028943215e-05	0.563554194784585	0.0593972278727586	1.37585476388786	0.327562899205861	0.965404478305952	0.732334450135135	1	2230.29529847757	1754.43875855199	0.341472919406237	Pathways in cancer [PATH:ko05200]
2060	5228.11319015453	993.739918907115	1289.67047559697	1.87272563651968e-06	0.566433768655257	0.215862131441481	415.711144650911	2209.99435700407	0.965404478305952	0.84018471776532	1	5894.06668943947	6336.65903034676	-0.103991555761959	Phosphotransferase system (PTS) [PATH:ko02060]
4210	292.588756670756	77.6242993861573	96.915751979208	0.00234731075139544	0.567998229214799	0.351401946938319	26.1339557728772	105.554524699585	0.965404478305952	0.677340031291433	1	345.990943135356	454.401710158942	-0.367696136013252	Apoptosis [PATH:ko04210]
230	29553.6702583183	1225.98274699748	2336.30539339571	3.46438282759732e-23	0.569601347240293	0.0911855825041799	571.848408895039	2606.03367727862	0.965404478305952	0.12217125750149	0.835690140909217	30915.3072096796	32179.6963469964	-0.0577790553613434	Purine metabolism [PATH:ko00230]
4920	839.952671472999	-69.4829877990119	339.094643429362	3.66011474490763e-10	0.57610400331732	0.00631387224993141	0.138356876867819	0.0712321386600236	0.965404478305952	0.979018184351373	1	1028.33067702029	948.949844729516	0.112764537221683	Adipocytokine signaling pathway [PATH:ko04920]
513	919.431818707704	-91.2500090250891	18.0636426664219	8.84441255349967e-09	0.58035292558411	0.860526494714509	154.688400084747	186.914449018089	0.965404478305952	0.867700780373676	1	958.186335959331	907.567085354982	0.0760615320265465	Various types of N-glycan biosynthesis [PATH:ko00513]
565	48.5621205525622	31.6071291566122	39.5150220767637	0.129277206790718	0.581631777946112	0.311725767077968	0.146868652866886	64.2218175118408	0.965404478305952	0.327718149555132	0.967652415384797	70.5134003005927	94.5244345921126	-0.316220752666328	Ether lipid metabolism [PATH:ko00565]
4020	41.5550963510352	-18.1230209095523	45.7981992220621	0.114069037315821	0.582472157981451	0.147618347797172	0.00644631958166071	0.0139322895793173	0.965404478305952	0.692659073219482	1	66.9979358552544	47.5414517010616	0.332733942150857	Calcium signaling pathway [PATH:ko04020]
941	212.264034582653	28.7469486748808	-79.4907810898391	9.36279704262149e-06	0.583866985600649	0.115511568585733	0.00352353528859673	0.0134459064463438	0.965404478305952	0.388760370699313	1	168.102234340218	199.171143568321	-0.212713346213735	Flavonoid biosynthesis [PATH:ko00941]
945	212.264034582653	28.7469486748808	-79.4907810898391	9.36279704262149e-06	0.583866985600649	0.115511568585733	0.00352353528859673	0.0134459064463438	0.965404478305952	0.388760370699313	1	168.102234340218	199.171143568321	-0.212713346213735	Stilbenoid, diarylheptanoid and gingerol biosynthesis [PATH:ko00945]
333	1510.60463321571	-119.821412430237	-27.924314381534	5.38179308281028e-10	0.586824451257689	0.866601166622657	181.283873416609	128.606473642055	0.965404478305952	0.853920951253297	1	1506.31309180304	1403.04384506582	0.100561354104968	Prodigiosin biosynthesis [PATH:ko00333]
3000	22121.3653175624	1174.52590157701	-1051.62532393685	9.29704656354434e-17	0.587453311557472	0.555937308708155	19.0230891566944	1254.79153381536	0.965404478305952	0.826496076871227	1	21539.4163485281	22666.573749261	-0.0734958091009471	Transcription factors [BR:ko03000]
521	7026.06361072895	-647.038364716142	-1381.90346240219	8.62210702340266e-09	0.587911689118728	0.225667816992041	0.0899209850948501	0.128641461345525	0.965404478305952	0.271339726622384	0.959379747700572	6258.34604202972	5651.70389605361	0.146419087976719	Streptomycin biosynthesis [PATH:ko00521]
5205	871.69188158293	-156.929902979276	-576.124501285754	0.000553986608752428	0.593681980626411	0.0443443969536218	0.0202137853451918	0.0193588416423353	0.965404478305952	0.992937616391626	1	551.625388790843	411.546235081341	0.399530743814	Proteoglycans in cancer [PATH:ko05205]
3051	2524.60899468213	-455.617209078693	-1018.91266074245	0.00059626163226549	0.5953687379622	0.213568390172806	3.79389673808365	0.236615228516935	0.965404478305952	0.8815201688024	1	1958.51703381922	1532.48084213613	0.348356641957185	Proteasome [BR:ko03051]
5134	14683.7660138545	-1272.96429372678	-3731.26425645851	8.68593331450414e-10	0.601102973820017	0.0883163458363899	7.113538486744	796.815138880724	0.965404478305952	0.993005358063238	1	12610.3105786135	11190.4121720162	0.171942861047227	Legionellosis [PATH:ko05134]
785	163.216571806885	55.3380522488119	248.370735455721	0.0217136362237271	0.601719021813672	0.00511435394518297	0.1607381414484	76.3109954373682	0.965404478305952	0.506425202169546	1	301.205040218073	365.703794402659	-0.258508913873553	Lipoic acid metabolism [PATH:ko00785]
4371	64.7471608626369	20.5061690497358	17.1665524608373	0.043271748674091	0.605355927576231	0.647312575842454	0.0843195297823855	0.132337349994748	0.965404478305952	0.920525431258963	1	74.2741334577471	94.3653143282418	-0.259998598812961	Apelin signaling pathway [PATH:ko04371]
99994	746.189418225501	57.9140667757987	-18.8311173811544	3.02191703458085e-09	0.607792567068965	0.843999724799099	69.4431045439111	69.1719298044078	0.965404478305952	0.455390769739617	1	745.060601611629	794.319767416413	-0.0891778514762986	Others
311	641.230784153391	104.220621951862	-178.668322813122	1.76826503984553e-05	0.609262849822473	0.159607103254412	121.564303052618	243.0764236628	0.965404478305952	0.541406520380697	1	562.889255432324	713.80319933901	-0.328414717439027	Penicillin and cephalosporin biosynthesis [PATH:ko00311]
4141	43085.8693465201	-6198.40325858972	-20313.0796290587	0.000129052436804498	0.611928385263586	0.0653399562282985	5390.22515513102	5380.58793811077	0.965404478305952	0.84018471776532	1	31570.5033765377	26195.4263293105	0.269005036944794	Protein processing in endoplasmic reticulum [PATH:ko04141]
4934	80.0924529285077	18.2160370077065	-6.98327175418765	0.00358167954316984	0.613380818300286	0.823628801717956	0.155565249900411	13.7045263189488	0.965404478305952	0.657876360260228	1	76.2085616011057	93.1916806535144	-0.218859897345776	Cushing syndrome [PATH:ko04934]
5211	80.0924529285077	18.2160370077065	-6.98327175418765	0.00358167954316984	0.613380818300286	0.823628801717956	0.155565249900411	13.7045263189488	0.965404478305952	0.657876360260228	1	76.2085616011057	93.1916806535144	-0.218859897345776	Renal cell carcinoma [PATH:ko05211]
770	4260.80485655624	211.639842808409	92.1202475719342	8.78455595949625e-15	0.615793096658711	0.812736251153168	46.2359223589147	2.99832929506201	0.965404478305952	0.320374242153024	0.967652415384797	4317.351582779	4522.6859362342	-0.0666191290508739	Pantothenate and CoA biosynthesis [PATH:ko00770]
3009	25857.669521414	895.434258977971	-1752.39970315388	2.66514745590491e-19	0.618995015990989	0.305441611440098	25.664344663906	1.64923769068288	0.965404478305952	0.487932019086425	1	24886.6182469263	25836.3266471993	-0.0539723019888179	Ribosome biogenesis [BR:ko03009]
3020	5355.48510130673	401.621851276377	1225.69090596169	1.23851941820408e-13	0.619230934660335	0.0343072673730592	0.886010772245569	863.013044833892	0.965404478305952	0.680157450440554	1	6036.42795195002	6192.81720787252	-0.03673575051546	RNA polymerase [PATH:ko03020]
340	2822.77676421914	-134.796498717137	-143.028689457231	8.50288651233091e-16	0.623693989219157	0.5587588077583	0.992002500907271	79.6786696286238	0.965404478305952	0.693072897061318	1	2743.38457983583	2621.51869864174	0.0648894297850319	Histidine metabolism [PATH:ko00340]
4112	5539.82716013841	-225.484253459541	-306.002717025365	6.01273661252425e-18	0.624468734339185	0.420536709633819	118.600799851506	217.366170812465	0.965404478305952	0.951067031780448	1	5366.83920992884	5172.21413346127	0.0530142859612889	Cell cycle - Caulobacter [PATH:ko04112]
500	15153.3547301565	875.17542273136	2236.3459386799	1.22396683448825e-15	0.62726965831238	0.0724721023408757	514.967104690486	1868.03723699079	0.965404478305952	0.937111468086759	1	16317.1294528941	16411.9286446838	-0.00834350630039003	Starch and sucrose metabolism [PATH:ko00500]
3019	22990.4593463658	-1421.76178866445	-3335.86273299807	1.0976735946353e-11	0.629628240178112	0.236147662091599	4.03060012080822	1.2511471084545	0.965404478305952	0.745581905784949	1	21137.4592163342	19812.4716329777	0.0932679053263842	Messenger RNA biogenesis [BR:ko03019]
5231	102.20476785795	-29.3265761900022	36.9885081935555	0.0411639410316156	0.635604625346491	0.528409212751156	0.109845462960035	0.0197751921194825	0.965404478305952	0.484925090351658	1	122.754757910093	92.3318578825041	0.32648467132352	Choline metabolism in cancer [PATH:ko05231]
3029	59702.9586722104	2945.88595717664	-7114.26363409697	2.9774754862294e-14	0.640806912528338	0.226992193315031	4.96721832228744	761.074950030323	0.965404478305952	0.0911150162715234	0.818250387271024	55750.5028065139	58857.3080553137	-0.0781992448319413	Mitochondrial biogenesis [BR:ko03029]
4217	3937.73545682888	-409.717947488798	-639.275470614834	2.00593027288315e-06	0.643372488136768	0.446953794189301	0.0937028138257118	0.16166177871457	0.965404478305952	0.979018184351373	1	3582.58250558001	3191.51047438096	0.165416240410743	Necroptosis [PATH:ko04217]
1011	8888.99670315357	-412.272611786344	977.206941067824	1.69956938047473e-14	0.64572595777788	0.253800066663002	0.479078569859597	0.404117362874633	0.965404478305952	0.951067031780448	1	9431.89939792108	8991.28085803564	0.0688164214293217	Peptidoglycan biosynthesis and degradation proteins [BR:ko01011]
523	1766.84787183218	-159.113222216962	-160.496312179123	6.41029423933364e-07	0.646368970571905	0.58579399413654	216.728388233408	216.493095488075	0.965404478305952	0.510291017815108	1	1711.43562913628	1522.8417997074	0.165621750219708	Polyketide sugar unit biosynthesis [PATH:ko00523]
3021	28069.0602873607	1224.75247511365	-1943.45563894584	5.12417045792656e-18	0.651113104222027	0.346135369306101	76.0431319535018	2282.78546439384	0.965404478305952	0.434380735993754	1	27004.5853755313	29056.6288953244	-0.105559414312259	Transcription machinery [BR:ko03021]
1009	3807.77272254568	-388.058202982726	-1442.88152242375	3.81298326356792e-06	0.662376814576676	0.0929613117052352	0.038720979500218	0.110707470429655	0.965404478305952	0.654604039854088	1	3006.17092422409	2660.29412865252	0.174644105257012	Protein phosphatases and associated proteins [BR:ko01009]
5340	207.503442796828	31.1882042380913	46.7570341650033	2.698556054639e-05	0.666507891581201	0.349029449935004	14.0107479692955	74.9239745737168	0.965404478305952	0.894354341393758	1	234.898067811131	242.677161671415	-0.0421541827520288	Primary immunodeficiency [PATH:ko05340]
72	1036.65109902185	-100.57048446758	409.756105098415	3.97661097696619e-08	0.675357957834009	0.0176323570585208	66.9519604487111	240.751717390018	0.965404478305952	0.295188291279894	0.967652415384797	1262.59701272996	1092.05120343295	0.204565019004564	Synthesis and degradation of ketone bodies [PATH:ko00072]
3018	21887.7549078162	-1256.94531016581	-2415.55989419687	8.59491789693574e-11	0.679643032795085	0.403947410999515	4.68858233124482	1.37505391707108	0.965404478305952	0.719164801703289	1	20546.0269085017	19358.9281500162	0.0857422672962371	RNA degradation [PATH:ko03018]
4657	2462.21795628283	-352.416510421501	-1135.87152064278	0.000788730455980369	0.681170788703521	0.167772411166966	0.0150980063882114	0.0675717073475361	0.965404478305952	0.706076470687656	1	1831.17805300165	1511.96093604644	0.271857283177008	IL-17 signaling pathway [PATH:ko04657]
604	882.987324121251	-64.9599689947102	27.5036418958873	5.45885711182038e-09	0.682684456123776	0.787862601643513	131.498493491798	172.3666701687	0.965404478305952	0.965037337965765	1	922.826314510879	901.341871220406	0.0329912006932481	Glycosphingolipid biosynthesis - ganglio series [PATH:ko00604]
5215	2456.60018491467	-349.189183428015	-1131.32958160659	0.000808557615683931	0.683956782899759	0.169483814059695	0.015298550697109	0.0679473899953255	0.965404478305952	0.706076470687656	1	1828.08357917907	1511.96093604644	0.26945332362273	Prostate cancer [PATH:ko05215]
4659	2456.60018491467	-349.189183428015	-1131.32958160659	0.000808557615683931	0.683956782899759	0.169483814059695	0.015298550697109	0.0679473899953255	0.965404478305952	0.706076470687656	1	1828.08357917907	1511.96093604644	0.26945332362273	Th17 cell differentiation [PATH:ko04659]
600	2904.42605107945	245.114492001593	167.596304244674	5.36598654628302e-10	0.684532501212223	0.690681841835496	1.59045099513437	636.671870252479	0.965404478305952	0.826496076871227	1	2997.61558086864	3410.51573432283	-0.184587891269676	Sphingolipid metabolism [PATH:ko00600]
3110	83256.209747005	-7231.59972368245	-28758.152440068	8.68472345676107e-07	0.684966005414301	0.0950374005431632	3.14651807005654	3.49033633858514	0.965404478305952	0.510291017815108	1	67279.3485115756	60888.7220886276	0.143926914906339	Chaperones and folding catalysts [BR:ko03110]
4914	2466.09635670868	-346.757057379472	-1123.32184898567	0.00076824321172505	0.685704626896622	0.171980968353687	0.0142244324944287	0.0654301551357306	0.965404478305952	0.654604039854088	1	1842.02848190901	1528.10400680877	0.265205055608596	Progesterone-mediated oocyte maturation [PATH:ko04914]
940	1250.14722352115	110.191054965095	-237.604931495737	1.70585619448654e-07	0.690717593403718	0.314226156862588	0.901339044996407	134.901042375856	0.965404478305952	0.812858985330265	1	1118.14910229623	1228.12887932075	-0.132248751482809	Phenylpropanoid biosynthesis [PATH:ko00940]
4915	2458.60460784653	-340.609606649207	-1134.93753995677	0.000800639370771216	0.691242817760472	0.168106580088641	0.0152921079813215	0.0676786507294787	0.965404478305952	0.706076470687656	1	1828.08357917907	1520.64638661934	0.261336505103213	Estrogen signaling pathway [PATH:ko04915]
830	402.115225954517	44.616748407173	-124.831182295925	1.47251489276339e-08	0.693695350325768	0.0710960441185074	1.87551208054042	153.896150611784	0.965404478305952	0.936504884189709	1	332.94066982647	360.92352249493	-0.107878879039258	Retinol metabolism [PATH:ko00830]
908	208.379516362666	-20.981682147889	82.320203376467	4.79914048992132e-05	0.694208022544714	0.0725857639462534	35.6204758570953	35.7420487055222	0.965404478305952	0.783779913307537	1	259.486665906639	230.978013099365	0.150961586653887	Zeatin biosynthesis [PATH:ko00908]
2030	6021.89476797192	354.772837531617	-904.300204228968	3.95940193981078e-11	0.69435815028044	0.242876635359685	37.3361124179777	418.706773313865	0.965404478305952	0.455390769739617	1	5514.09114541915	5907.10202426557	-0.09885161647775	Bacterial chemotaxis [PATH:ko02030]
99978	67128.6768160748	-8305.81378244236	-49341.7014087103	0.000330192845857946	0.700318059990988	0.0203819106808202	2.80089737666884	2.5555048063439	0.965404478305952	0.0640011009545432	0.760333079339974	39716.5498201584	32852.1917290121	0.273542380101894	Cell growth
944	98.7944969873314	16.669341398678	34.1387910173029	0.00409144400624812	0.707099817699532	0.386421430926912	0.302285098914274	14.1350251366329	0.965404478305952	0.600780665566319	1	117.774231271546	135.301699061969	-0.164374435975654	Flavone and flavonol biosynthesis [PATH:ko00944]
910	5830.3948493028	192.597325486494	2296.71048231238	7.30787390189017e-16	0.714623180757027	4.99943461893794e-05	0.410904751693327	0.332861967202037	0.965404478305952	0.993005358063238	1	7106.31736451998	7231.64575540166	-0.0251256253015274	Nitrogen metabolism [PATH:ko00910]
760	3571.6675994874	1062.51928881964	6243.06226646885	0.0836127520145932	0.716961890220619	0.00846697469181841	882.087096494868	1918.7750598943	0.965404478305952	1	1	7093.5797324292	7954.15478848055	-0.164592642568763	Nicotinate and nicotinamide metabolism [PATH:ko00760]
1001	5571.46197329869	-251.777637767293	-952.059313027818	3.21298224937e-11	0.719250969734811	0.103397969463499	487.974153590532	451.574893224338	0.965404478305952	0.732334450135135	1	5088.86466016724	4842.6150368898	0.0711637429003227	Protein kinases [BR:ko01001]
4612	2472.84254520707	-301.411855985234	-1131.85560294044	0.000742977065612403	0.724731569588372	0.168631006870219	0.0148714860864583	0.0644710708452753	0.965404478305952	0.521664403489765	1	1844.03370899128	1575.70621043343	0.223265555456408	Antigen processing and presentation [PATH:ko04612]
5165	525.652869863971	-32.1544000859038	41.1562537075852	1.77158931476677e-08	0.727288321859544	0.63744854331443	0.546865120817996	0.101693303722544	0.965404478305952	0.979018184351373	1	548.54255604856	515.193398776488	0.0860434340430999	Human papillomavirus infection [PATH:ko05165]
53	897.117931796374	-46.9446371693051	-24.5778362687887	2.43243737533784e-11	0.731853384064707	0.828569641855505	0.283447935124993	77.5151063931948	0.965404478305952	0.617014709348085	1	883.485573530988	831.028334371992	0.085565851932241	Ascorbate and aldarate metabolism [PATH:ko00053]
99986	385.512871851259	31.9506668204105	39.5073905715985	1.55098074490722e-05	0.734454823551753	0.63115180759132	42.7479421079605	42.6718173441776	0.965404478305952	0.444816337500877	1	406.400979576311	437.778997578397	-0.100738086530271	Glycan metabolism
660	1489.00815326278	76.4105130421758	185.369765132612	4.54693051477663e-09	0.735010911601161	0.313123379894449	178.54730183868	177.525364538205	0.965404478305952	0.604694456352868	1	1600.32572000751	1663.28681161054	-0.0547496730610778	C5-Branched dibasic acid metabolism [PATH:ko00660]
332	357.566036188001	-24.3679700220512	-39.8030316027069	2.94185467147767e-07	0.735883338826645	0.561067391705688	0.110017041743746	0.506887939014576	0.965404478305952	0.670980248478716	1	335.468062987324	312.164965626393	0.0957397557393795	Carbapenem biosynthesis [PATH:ko00332]
4212	15373.7634128617	1010.21598585107	-1920.61512271016	2.32293214263375e-07	0.741552140369525	0.509143860701734	6.11666737729765	1.4340020235296	0.965404478305952	0.145349786088996	0.899351801425664	14306.7861735737	15372.4456332408	-0.103455439705583	Longevity regulating pathway - worm [PATH:ko04212]
2040	11353.7382143154	-971.04546301231	-3942.2087924882	2.13776287476961e-05	0.743622228840659	0.157240365218072	301.75929804586	22.3463108321017	0.965404478305952	0.812858985330265	1	9127.89638259672	8254.42280385801	0.144657176243821	Flagellar assembly [PATH:ko02040]
471	732.746582654606	67.5874194332151	243.264612957337	2.13103444599713e-07	0.743726693159303	0.0902854160047827	0.471045844873504	230.651195863508	0.965404478305952	0.8815201688024	1	867.937377102764	932.108434967443	-0.0998570771583008	D-Glutamine and D-glutamate metabolism [PATH:ko00471]
710	26490.8019347155	-1101.46775777103	8231.80360702791	3.63077040154337e-12	0.744950494409703	0.00201678164360836	2338.07301602153	2164.37353637199	0.965404478305952	0.56840149498621	1	30811.9959440785	29173.5481610752	0.0787591223179696	Carbon fixation in photosynthetic organisms [PATH:ko00710]
99993	1358.0093735919	210.428190506668	2896.81830074658	0.0109732361363074	0.745458631626035	3.47894216096963e-05	3.70973031452033	3.00898776858358	0.965404478305952	0.592483708514623	1	2967.07585099805	3094.66572792437	-0.060196134076978	Cell motility
2042	1545.81163357777	-117.562868489724	203.537785056964	1.3240442496329e-06	0.750411977924161	0.475613660272165	155.816151742145	254.713009027168	0.965404478305952	0.719164801703289	1	1651.92373804401	1648.92866141774	0.00257524654429925	Bacterial toxins [BR:ko02042]
130	1015.27138958156	115.767468180806	84.351860129211	2.73437876009564e-07	0.750689742746009	0.555255960073039	191.14163947275	596.493387079979	0.965404478305952	0.604694456352868	1	1086.02605470583	1056.1612406525	0.0392227357735456	Ubiquinone and other terpenoid-quinone biosynthesis [PATH:ko00130]
3040	255.256283662627	30.5065136832591	17.7507742634067	0.00146090161317895	0.751556184533093	0.823450568313887	45.3818990372326	21.1435044288223	0.965404478305952	0.600483519634207	1	263.934049896491	303.183722055186	-0.182303191057336	Spliceosome [PATH:ko03040]
240	21836.9705214336	494.655849304964	3913.08769675208	6.01480653047514e-20	0.757916246914098	0.00408385810341767	425.621812004111	938.759109989986	0.965404478305952	0.732334450135135	1	24051.6851955506	24510.8514841871	-0.0272517953603039	Pyrimidine metabolism [PATH:ko00240]
2035	16225.4822841449	-1200.63737740246	-3755.67989341035	6.23945267966601e-06	0.75894383283829	0.303746828963355	386.169695024847	19.788327188385	0.965404478305952	0.604694456352868	1	14082.6829248033	12982.9769500638	0.11706314357567	Bacterial motility proteins [BR:ko02035]
3036	23590.9019021414	1148.67467809417	5129.76671759	9.043245243364e-13	0.763192532432844	0.0272675970729464	1576.48779070881	4918.77276318623	0.965404478305952	0.34689767246928	0.986160573664143	26789.6520379869	28675.8137834018	-0.0980613966963761	Chromosome and associated proteins [BR:ko03036]
520	19327.5199196588	577.1079275951	1378.53384269322	3.84583238413337e-16	0.770746293658528	0.319218239765163	1005.96392913755	1889.12532168838	0.965404478305952	0.303434856017366	0.967652415384797	20205.2138503836	20500.2927974733	-0.0208887051826929	Amino sugar and nucleotide sugar metabolism [PATH:ko00520]
1055	537.150385730123	-33.594303638607	-60.5673821055251	2.29533965244091e-06	0.773186756288396	0.559527596309735	45.6564585985899	45.5226344909758	0.965404478305952	0.743312370506136	1	508.22683826359	470.942291873655	0.104078153198673	Biosynthesis of vancomycin group antibiotics [PATH:ko01055]
1502	2150.16464925272	-99.037217965656	-30.4684447543578	4.00225515257754e-10	0.774637856364199	0.916664821267121	54.6993063916264	146.842036731623	0.965404478305952	0.826496076871227	1	2132.84656154005	2056.82866201164	0.0516808381167086	Vancomycin resistance [PATH:ko01502]
194	6977.97459260948	-236.445678358043	-833.629483641501	2.13221478374877e-12	0.779365215875092	0.280701313028446	152.583665760673	10.0363089942537	0.965404478305952	0.951067031780448	1	6526.17743979585	6288.90916986606	0.0532003273603736	Photosynthesis proteins [BR:ko00194]
5020	149.062692603373	15.3393710799136	-88.3559222829826	0.000144597804918263	0.785318334712327	0.0460615968129197	0.160211868577011	46.5675222352377	0.965404478305952	0.872781454745271	1	99.9834664647663	131.409482126377	-0.317973556871637	Prion diseases [PATH:ko05020]
5146	316.942811142963	37.9085221103746	171.564618887701	0.00113327743222522	0.787981948412013	0.0743325024876734	62.2390250960379	149.568901984211	0.965404478305952	0.499046238159018	1	418.908083633934	492.879423654365	-0.221216875977123	Amoebiasis [PATH:ko05146]
220	9256.48089432306	-298.277420017394	4092.11591346182	7.87140973526773e-12	0.789304920306361	0.000181587748495199	493.97710929176	490.050271890959	0.965404478305952	0.937111468086759	1	11548.1552216235	11116.9527123015	0.0547682566598454	Arginine biosynthesis [PATH:ko00220]
4812	3365.71838725906	233.468094802313	686.018545449186	5.49529105663968e-07	0.789619807883006	0.288272811415159	148.000243519381	765.600059816519	0.965404478305952	0.826496076871227	1	3749.5888486736	3758.14783591532	-0.00326551848759728	Cytoskeleton proteins [BR:ko04812]
195	6889.04109843864	-211.395170316256	-813.529437973858	2.37687423761604e-12	0.800459168996596	0.290591345770597	130.539272184576	12.08611481302	0.965404478305952	0.965037337965765	1	6447.01778707194	6238.42807478147	0.0472447976067912	Photosynthesis [PATH:ko00195]
4147	57909.1541311591	-1206.6824545128	7659.49074370973	4.86462930347473e-17	0.811298222631739	0.0984941484533217	7.20889850260298	1263.1575397737	0.965404478305952	0.979018184351373	1	62164.0208614339	60599.5617437047	0.0367560142178605	Exosome [BR:ko04147]
99988	101.625220258418	9.28243312233885	-63.839182910171	0.00253445299685108	0.81672946215253	0.0987426573571672	0.0293938151091805	0.408877507521668	0.965404478305952	0.31823409856455	0.967652415384797	66.1584370992446	77.3461489816565	-0.162850661264936	Secondary metabolism
5111	2558.34011427807	-66.9350709004687	-193.908988161943	4.3424577793171e-13	0.818960215722287	0.455892327145051	80.8307961805096	8.47272112665708	0.965404478305952	0.654604039854088	1	2454.88817694414	2393.27451783923	0.0362605431818997	Biofilm formation - Vibrio cholerae [PATH:ko05111]
3400	30993.7451995394	555.129283737853	4652.14697569099	2.79320696362219e-17	0.824632641350843	0.0565340807299077	3.29439516166082	1.6947140973457	0.965404478305952	0.951067031780448	1	33578.6701128281	33998.2085032086	-0.0178990842526346	DNA repair and recombination proteins [BR:ko03400]
480	2632.21012779213	104.041284713085	-66.1553484864876	2.36124692925431e-10	0.825250020419352	0.850804090824397	63.9720083782241	402.021990379768	0.965404478305952	0.617014709348085	1	2601.3226681309	2769.01981871991	-0.0892168829559718	Glutathione metabolism [PATH:ko00480]
590	215.624728655718	-15.7281143344548	-1.44151951404911	0.000525520804308642	0.827721905619696	0.983060208792315	2.92839317250939	0.132311031567444	0.965404478305952	0.922331891859509	1	215.119694517256	199.405324282803	0.0966206461793415	Arachidonic acid metabolism [PATH:ko00590]
410	1299.82606175389	143.428744436429	1318.14706869008	0.00218419535127604	0.829958192837755	0.00651089111745641	114.701965212669	701.409571053066	0.965404478305952	0.993005358063238	1	2054.33411766286	2276.65806965266	-0.14638691854675	beta-Alanine metabolism [PATH:ko00410]
51	15596.2211240921	-390.790186713781	2099.21138769282	2.29009364933032e-15	0.83440134419191	0.0515513068977222	1266.59608282246	2455.5470218676	0.965404478305952	0.384328993911536	1	16731.5537161264	15698.3244692056	0.0918052329750887	Fructose and mannose metabolism [PATH:ko00051]
564	3156.50963225118	65.9753305023438	575.667508824281	1.74614219255781e-14	0.835682250769893	0.0625384097332208	1.74044140716471	0.307217862114546	0.965404478305952	0.604694456352868	1	3476.63587217126	3525.90401889881	-0.0201432150850128	Glycerophospholipid metabolism [PATH:ko00564]
120	415.536243830244	-29.4642526432381	143.759335448436	5.12209640414811e-05	0.836258151863306	0.199371116484678	0.197802943487454	111.242361464687	0.965404478305952	0.394052171758911	1	495.403016463889	522.97178670587	-0.074130076335384	Primary bile acid biosynthesis [PATH:ko00120]
99997	19182.867205602	495.878142854459	3953.30711989873	5.70088612862086e-15	0.843036757307281	0.0311087871460738	107.810566183821	2547.34008880656	0.965404478305952	0.758903593459855	1	21397.500271931	22146.080106273	-0.0495465810198908	Function unknown
5133	513.041204841205	29.0057805502727	-240.13133263433	5.68054695934446e-06	0.84320734127786	0.0418759581992804	14.1889853741109	108.55325589855	0.965404478305952	0.979018184351373	1	380.289984468441	407.541878030487	-0.0933357139353487	Pertussis [PATH:ko05133]
1504	5524.67308195506	-149.090618343908	-22.8512234228727	3.70536170413216e-13	0.845184785647905	0.969456761964066	5.11014854890245	578.859056256786	0.965404478305952	0.951067031780448	1	5512.77687164644	5376.24464759816	0.0359988043804203	Antimicrobial resistance genes [BR:ko01504]
2044	13914.3313469595	264.887853914351	880.73966034589	1.11975589387548e-13	0.847809931710615	0.440240088997411	1044.19061071367	1005.86134066692	0.965404478305952	0.90926131253769	1	14314.550651107	14638.0710954021	-0.0321820125141029	Secretion system [BR:ko02044]
190	13913.3645494409	305.66223154168	2750.60239297845	2.41916267541254e-17	0.849454329997532	0.0148876909306432	19.887118315483	1839.62265217979	0.965404478305952	0.993005358063238	1	15443.3588380398	15361.0529588893	0.00769572899772321	Oxidative phosphorylation [PATH:ko00190]
52	12225.9442602475	-242.869902318481	-233.777522746686	6.73529021135827e-16	0.850896628745106	0.791558164535194	655.581647715912	1292.46558172488	0.965404478305952	0.951067031780448	1	12154.9014401846	12030.2135389097	0.0148422335488881	Galactose metabolism [PATH:ko00052]
99999	221.411257431388	18.8341108372856	180.356823197497	0.00294528775068385	0.85241086556339	0.0395090450434285	0.298114736276403	53.483820028001	0.965404478305952	0.88040231806386	1	321.620810272107	365.335089571308	-0.170213574067002	Others
3320	1464.90800378739	-33.2698678389049	331.857216198796	1.17679154133655e-11	0.854284436870918	0.0461998779037953	65.9326035503014	65.81329673166	0.965404478305952	0.895375046875269	1	1643.80136766807	1607.08742022665	0.0320460456188934	PPAR signaling pathway [PATH:ko03320]
405	151.270000807599	-8.72013298638059	-56.1210311961706	0.000463912134162154	0.857091011709988	0.197412694794929	17.8389464933631	17.3553958232793	0.965404478305952	0.822747742088359	1	123.004012563807	112.834117596031	0.100960521249919	Phenazine biosynthesis [PATH:ko00405]
4614	23.0314581822268	-2.45115655591041	30.2919780040771	0.0379256526625222	0.857900648314179	0.0244122528150404	0.0273529798037652	0.108195121134138	0.965404478305952	0.985624871837931	1	39.8576497312256	36.5118285557454	0.0735425573623346	Renin-angiotensin system [PATH:ko04614]
5418	5673.67629826233	158.411818048584	-1913.40249763904	2.89469097166655e-09	0.862439736501769	0.0329553722824768	0.0203641280705759	0.0965906890169316	0.965404478305952	0.544788685665048	1	4610.67481358945	4825.05866408957	-0.0651889396884142	Fluid shear stress and atherosclerosis [PATH:ko05418]
5130	1869.7061521011	167.568515559688	1335.18482687012	0.00920393541624324	0.862673312265577	0.0967157967434328	182.448249748342	542.341975625236	0.965404478305952	0.234541621910581	0.951069808561818	2649.2050946931	2866.54592801017	-0.112631037601105	Pathogenic Escherichia coli infection [PATH:ko05130]
4072	124.167653647047	-9.5706267765945	44.8939325599292	0.00802159549688308	0.865500423135456	0.404309580715919	0.0905871984809191	0.0488547976401729	0.965404478305952	0.82421203910332	1	149.106793863662	138.218863942531	0.0918218319058311	Phospholipase D signaling pathway [PATH:ko04072]
5202	1426.73790037596	-61.3188918535746	-1005.35598287229	1.93738213944184e-05	0.867913275508483	0.00652872487946218	0.639556236687193	0.198082935619243	0.965404478305952	0.49430370043149	1	868.256700143558	836.20922116994	0.0525633330246565	Transcriptional misregulation in cancer [PATH:ko05202]
460	1887.71046636313	-51.0145316259363	366.601187090642	5.41297414628192e-08	0.874523172695041	0.178181782959546	228.038728424826	228.135957482677	0.965404478305952	0.680157450440554	1	2107.25408526397	2028.76460331609	0.0540448668743618	Cyanoamino acid metabolism [PATH:ko00460]
531	1611.08936305315	41.0464619614076	76.8417254024655	5.39687850752203e-10	0.875448545151779	0.698410282756292	127.871151681478	179.877338214505	0.965404478305952	0.604694456352868	1	1671.65107299452	1771.2241683141	-0.0821614871448166	Glycosaminoglycan degradation [PATH:ko00531]
4918	259.868064328796	11.3883289815371	-99.3106718192956	7.30713923732993e-05	0.877660720421954	0.156980747331365	4.80041510799348	0.215635545506808	0.965404478305952	0.663289219418086	1	205.083269039578	220.41434534384	-0.0921078873810817	Thyroid hormone synthesis [PATH:ko04918]
1054	94.1610636677781	-4.62678171364255	13.6939095654229	0.000469800521058654	0.882094710398158	0.643335019854243	0.246731408940125	0.0391438484391446	0.965404478305952	0.985836120806027	1	101.746318053939	96.7537810428911	0.0568491599996579	Nonribosomal peptide structures [PATH:ko01054]
30	14471.8386239183	196.259258292713	2359.4342675839	7.85397112911402e-17	0.885490947486975	0.0172698643000037	790.887705769072	1256.50204341802	0.965404478305952	0.895375046875269	1	15725.8583232337	15625.4886587581	0.00922129744128088	Pentose phosphate pathway [PATH:ko00030]
5203	534.251504250868	-13.7567403265901	78.0223864539571	3.51951419853438e-08	0.887061882833252	0.396596091164578	0.77931320922288	0.86154778178081	0.965404478305952	0.951067031780448	1	577.639808952714	561.668442498875	0.0385906038004344	Viral carcinogenesis [PATH:ko05203]
3015	275.138093697291	34.2005594115331	371.917544817149	0.114622378598016	0.887128439524388	0.0807567093306329	0.694808484669254	100.2232150681	0.965404478305952	0.234396488573963	0.951069808561818	481.814635380753	529.046427118936	-0.127953298175238	mRNA surveillance pathway [PATH:ko03015]
550	4605.03163456772	64.4170832140583	-28.3868755592055	2.91198005265335e-13	0.90011749505522	0.953486824034392	0.334455172932893	0.207541537877744	0.975951569730201	0.693072897061318	1	4589.28187373351	4654.55582682398	-0.0202547175284194	Peptidoglycan biosynthesis [PATH:ko00550]
4070	490.701538951882	-11.1562830169032	143.470598870337	2.08426027827189e-08	0.905171236921301	0.0893990309193176	0.127363391180836	30.8281584343315	0.977849219447829	0.951067031780448	1	570.411612665259	555.243953474066	0.0370723035530474	Phosphatidylinositol signaling system [PATH:ko04070]
537	591.932238984809	-10.2290944262573	-162.025640667311	1.44882017748091e-10	0.913133183814648	0.0292505408957898	34.7461515811473	67.6177457478151	0.980318479817839	1	1	503.61458592612	511.553869118256	-0.0214077050970576	Glycosylphosphatidylinositol (GPI)-anchored proteins [BR:ko00537]
1503	3551.01510785397	-100.077781764765	2165.34924731672	2.54509626468499e-06	0.914080744695012	0.00346972223053707	323.191806665103	707.603539922096	0.980318479817839	0.533164343134326	1	4777.75820004417	4709.51197475964	0.0206367858914496	Cationic antimicrobial peptide (CAMP) resistance [PATH:ko01503]
966	291.395735248464	7.36158554784575	38.1252197523219	8.86857512701459e-07	0.91798429030146	0.523531360685598	0.969372651210224	39.4376177374664	0.980950721766181	0.908399899273578	1	312.679572924766	321.360793041095	-0.0363586566881466	Glucosinolate biosynthesis [PATH:ko00966]
4723	136.466333006304	9.30294540964866	65.3544008296233	0.090588113191467	0.929725474664195	0.495657382680833	0.507833082878213	23.1189311197992	0.986057555497861	0.662458899683195	1	172.713558055177	189.008566458994	-0.112903455002473	Retrograde endocannabinoid signaling [PATH:ko04723]
1007	15351.5887380446	-124.992332099244	3761.25719252119	7.64830531433131e-15	0.933685349412955	0.0118060872355767	1.56681755632837	3.57792659551232	0.986057555497861	0.693072897061318	1	17441.2215464332	17206.7004984708	0.019499694411345	Amino acid related enzymes [BR:ko01007]
4930	517.317105526051	7.42200720689466	7.77195111899383	2.09149432787697e-08	0.935281595749212	0.927976243563139	3.38025358090854	0.191107746870874	0.986057555497861	0.444816337500877	1	521.692128986679	528.892509373368	-0.018793240459704	Type II diabetes mellitus [PATH:ko04930]
4940	6431.10028631082	125.879168379771	-1254.54109657123	8.11945106289636e-06	0.936088422617902	0.401645329079326	2.53902180127414	3.03417900574314	0.986057555497861	0.365319698416203	0.986363185723748	5734.19059775713	5896.32111237779	-0.0400361250865559	Type I diabetes mellitus [PATH:ko04940]
5152	13129.1612051978	-226.415342841925	-2320.86949320072	3.55068591492615e-06	0.940701920242566	0.423453198047059	6.33538514480633	1.31200182654038	0.98728040052025	0.24882139047633	0.951069808561818	11839.8139050222	11680.4740919627	0.0195020262303825	Tuberculosis [PATH:ko05152]
4714	732.8559116742	-11.9853666531158	130.323837596402	1.26517264761714e-06	0.943920112659563	0.395347518070966	0.39963174790193	46.314290079354	0.98728040052025	0.556535184251301	1	805.240291143218	809.196188363832	-0.00683752130945908	Thermogenesis [PATH:ko04714]
525	900.76299842743	-11.9159387934811	59.133121680244	1.71555050874776e-06	0.949640005863463	0.71782902859604	100.20838920527	100.325132427544	0.988697452124362	0.384328993911536	1	948.53457995228	919.149522559417	0.0441034744640155	Acarbose and validamycin biosynthesis [PATH:ko00525]
3013	820.26831734497	-16.4942300382704	382.908289342674	4.35239466607106e-05	0.953630993490546	0.083154029803855	0.361185945399204	237.35177310488	0.988697452124362	0.533164343134326	1	1033.06779500752	1108.1634713281	-0.0987016961573437	RNA transport [PATH:ko03013]
290	3684.41120060632	-21.8866697977265	-166.546182043635	4.52173459503645e-12	0.958517775907271	0.628597611108	318.192824664264	314.011629129742	0.988697452124362	0.732334450135135	1	3605.17273766858	3571.65730184136	0.01337237404618	Valine, leucine and isoleucine biosynthesis [PATH:ko00290]
4216	637.108930676699	-5.59028003559968	297.604105796877	4.42109630557761e-08	0.962425573345732	0.00553989469907862	46.1051600866279	11.6449790284889	0.988697452124362	0.826496076871227	1	805.820169913884	792.361687377555	0.0234913523625937	Ferroptosis [PATH:ko04216]
450	2791.42806556394	28.7424237657212	1082.71506226346	3.04531152068736e-06	0.964249391084221	0.0816726304458413	1.40231921225076	0.760471981025053	0.988697452124362	0.758903593459855	1	3392.83581602078	3390.50856643317	0.000981976284041595	Selenocompound metabolism [PATH:ko00450]
1501	4727.81849075612	19.3855654935177	117.339857066305	2.68201329064747e-15	0.965316093459259	0.781494773415156	0.340383919832776	0.218520831330678	0.988697452124362	0.772295873262728	1	4793.03314380256	4808.92799757722	-0.00474924018587934	beta-Lactam resistance [PATH:ko01501]
2022	12813.4238893328	-50.9085275766081	-2317.02944243982	1.99994258790913e-12	0.970866288023947	0.0425528688350043	1217.02989332791	1217.85794429784	0.990953176741684	0.758903593459855	1	11627.1979592388	11548.3405735929	0.00979468809965751	Two-component system [BR:ko02022]
5100	115.246410343257	2.24566158912234	107.000896817589	0.041532922869627	0.976702068413229	0.109638975765258	4.64970608517239	34.5452689383663	0.993483890894555	0.810406776524866	1	173.85189191856	185.946472855423	-0.0841695337585831	Bacterial invasion of epithelial cells [PATH:ko05100]
121	705.765971484327	-4.55732223801644	186.127306271687	3.86396658455722e-06	0.980557525325917	0.242221968703064	0.599187384155806	95.8288909527775	0.993989820193395	0.510291017815108	1	809.162899617482	833.752802838208	-0.0417920366916502	Secondary bile acid biosynthesis [PATH:ko00121]
1006	1052.38566626492	-3.92944765392299	74.0196302016178	8.85687935011292e-12	0.985600828804389	0.538249441089468	41.1001699867168	307.764590711138	0.995692304867232	0.592483708514623	1	1098.07783669942	1055.15140158536	0.0560988182162696	Prenyltransferases [BR:ko01006]
5206	875.392507334808	3.74589894105503	-296.668247508147	0.00364472881971252	0.991188146819559	0.318217655166213	174.780668065347	174.687765940129	0.995939741429448	0.400323090273119	1	740.985405153869	722.999288041037	0.0341687354444225	MicroRNAs in cancer [PATH:ko05206]
99980	38746.4673635137	17.5615210534041	1539.04395674908	1.28851722216361e-17	0.995010010962015	0.47219680932912	2619.05498556163	2771.68248529184	0.995939741429448	0.993005358063238	1	39949.8361598677	39809.0671296545	0.00508901738827541	Enzymes with EC numbers
99996	4626.59177337735	-2.21180830433073	-714.595520869152	2.14115555324887e-15	0.995939741429448	0.0813824881785424	53.4908236396676	2.71282742471523	0.995939741429448	0.812858985330265	1	4235.72332552134	4251.82950286847	-0.00544018186454094	General function prediction only
621	NA	NA	NA	NA	NA	NA	NA	NA	NA	0.292092210501001	0.967652415384797	50.1759680609636	36.0081103573107	0.290672840819942	Dioxin degradation [PATH:ko00621]

## Sheet: A vs E KEGG MT
feature	coef_(Intercept)	coef_groupE	coef_batchIllumina NextSeq 500	p.val_(Intercept)	p.val_groupE	p.val_batchIllumina NextSeq 500	sd_rand_intercept	sd_rand_slope	adj.p.val_groupE	wilcox.p.value	wilcox.adj.p.value	mean1	mean2	log2FC	DESCRIPTION
362	3554.68653244205	-1522.88495830467	789.025745914336	1.13032294973687e-14	0.000860878505449788	0.0347479802349673	2.39459689551024	90.992503689538	0.250515645085888	0.000170205195022725	0.0498701221416584	3992.88782131233	2586.95357514803	0.622972426169461	Benzoate degradation [PATH:ko00362]
643	649.354393803428	-482.476264948045	189.810475645882	1.42038671542418e-06	0.00258791983637339	0.175827940980911	0.31164040366174	0.0750696715843593	0.376542336192328	0.00180148515782261	0.0736305695852398	754.80014379613	301.346012014117	1.27919971817858	Styrene degradation [PATH:ko00643]
380	1799.30347055706	-864.305228569187	1277.81456550529	1.21807627373094e-10	0.00426619448331624	2.87591649499017e-06	79.4868388161298	71.1014924522067	0.394899578828885	0.0252318638891893	0.224028367258559	2508.62153297283	1855.05677141096	0.432131606358332	Tryptophan metabolism [PATH:ko00380]
72	1049.529841088	-558.950565227652	387.945170580264	7.11021810134938e-09	0.00750004407456062	0.0159818132697228	81.7756055345752	90.9766775700369	0.394899578828885	0.00300979639238504	0.0736305695852398	1262.59701272996	775.625714724188	0.691385513323096	Synthesis and degradation of ketone bodies [PATH:ko00072]
4066	10714.8581343976	-5920.96772985953	5882.71518722565	8.64925382671691e-07	0.00859197955680276	0.000514235857614014	2272.38260641325	2273.16484891362	0.394899578828885	0.0173780199699923	0.174176439516157	13797.8131361237	8972.76557458499	0.619893616797956	HIF-1 signaling pathway [PATH:ko04066]
4131	13234.6108533244	-5674.29882760883	4376.33281873674	3.95063452298052e-09	0.0109786171541653	0.0178989848653524	1354.52175528375	1350.39138369882	0.394899578828885	0.0433497071353225	0.302415814063083	15530.3314837929	10670.0909804631	0.540822596347295	Membrane trafficking [BR:ko04131]
710	27311.1595130357	-8826.39096596015	6815.89821823561	2.4429424794861e-13	0.0130571840509698	0.00790584147329699	2428.13077241024	2392.44859793009	0.394899578828885	0.00934281756464483	0.124429343020043	30811.9959440785	23743.5452089654	0.375728151463507	Carbon fixation in photosynthetic organisms [PATH:ko00710]
5010	9296.40537047799	-5525.07254148277	5173.23411642505	1.73545911461165e-05	0.0156290920447395	0.00232803643622914	2394.05352682418	2393.27440863775	0.394899578828885	0.0599236025694569	0.358318684752058	11905.9026498111	7447.91040488039	0.675581159608877	Alzheimer disease [PATH:ko05010]
99997	20628.929008974	-4360.72959819769	1115.40255902564	5.26092458300945e-20	0.0158047386494637	0.354796604850131	1034.73421917031	1462.77607831957	0.394899578828885	0.00581197127795449	0.100171034378863	21397.500271931	17242.7133098745	0.311189048790807	Function unknown
4614	7.74679995472959	45.3287856646118	57.8002385822353	0.589944638571465	0.0164376236621631	0.00165116751730295	0.0102262578252949	0.149435789972052	0.394899578828885	0.0296284347077284	0.241142538037901	39.8576497312256	94.0265433170903	-0.97281700202022	Renin-angiotensin system [PATH:ko04614]
590	203.24139780575	-163.083641815946	10.1564720088979	0.000758970194824321	0.0174017370049097	0.851335552589527	49.2786739525927	49.31043476148	0.394899578828885	0.000782042952788944	0.0736305695852398	215.119694517256	47.3526331770279	1.86038410462787	Arachidonic acid metabolism [PATH:ko00590]
220	9575.67272576259	-2866.01079338756	3530.73497501386	3.71447793162356e-13	0.0177112479581858	0.00078299059322254	512.917221255836	341.905597262607	0.394899578828885	0.0433497071353225	0.302415814063083	11548.1552216235	9269.58399434892	0.316582718795423	Arginine biosynthesis [PATH:ko00220]
281	139.539399621207	-203.049475467009	302.658503198972	0.0396436876582619	0.0188195545285475	0.000427581773270295	0.00505572073284341	0.0218148828813137	0.394899578828885	0.0535066280162533	0.343343962693609	307.683080893246	150.875031301658	0.95409222229045	Geraniol degradation [PATH:ko00281]
900	4918.06437089217	-1289.81565483214	389.134867888777	6.44790439449126e-18	0.0189986051670254	0.201538749066686	366.30872376013	617.240854023062	0.394899578828885	0.00218571969972524	0.0736305695852398	5106.06521223397	4044.14844205061	0.335162810587927	Terpenoid backbone biosynthesis [PATH:ko00900]
99981	1179.1523591533	-343.415904997575	-93.5236535025398	2.19982043056723e-12	0.0216770048388315	0.462221731151516	65.9047142516637	65.2767125916357	0.404394878948319	0.00640454166257154	0.104251705951859	1118.24357694329	769.290020785592	0.530200355380626	Carbohydrate metabolism
300	5516.26880995513	-1851.12555048726	1580.60030725871	1.9461851771023e-11	0.0222347699765399	0.0339881259239676	3.89147507027745	101.73545305977	0.404394878948319	0.0664806255965985	0.374592755765449	6393.89049175522	4803.12480392345	0.411497950869836	Lysine biosynthesis [PATH:ko00300]
983	3935.48175538135	-995.765802214655	713.421298241378	2.4068620482327e-16	0.0250468750301051	0.0295549371077732	165.720933105943	323.088525882609	0.428743566691799	0.0140036732755225	0.164123050789124	4361.50208943673	3543.14186208456	0.298547224852131	Drug metabolism - other enzymes [PATH:ko00983]
860	5063.59367985815	-1376.88243056547	-139.22004763667	2.59668355862017e-13	0.030401283211256	0.77345620484826	369.429038007352	274.475132575461	0.491487411915305	0.000832801210197101	0.0736305695852398	5032.89288499086	3584.43867576814	0.487747038225066	Porphyrin and chlorophyll metabolism [PATH:ko00860]
250	11986.8291157475	-2676.72580320526	2697.35467107039	5.46700764942124e-18	0.0323942275867243	0.00300151068790285	478.92608903503	1041.65055580385	0.493603091472947	0.0197218742409735	0.186403521051781	13519.0552334862	11322.2689460834	0.255491874454773	Alanine, aspartate and glutamate metabolism [PATH:ko00250]
99974	788.8099806644	-426.772971189043	270.566840539195	8.31069959056077e-06	0.033924611097797	0.147124276538874	14.0574699289617	0.970799303061656	0.493603091472947	0.0178337651381731	0.174176439516157	938.240925799447	554.451788708938	0.741829941591521	Translation
640	12226.52703391	-3236.13270498242	2138.67169780639	1.35079892524076e-13	0.0406143942194522	0.0277291717570136	1437.57274405563	1710.64516003431	0.562799462755266	0.0128223414437721	0.156539418459384	13577.6418100834	10869.8656471531	0.320465006492877	Propanoate metabolism [PATH:ko00640]
3021	27826.6993447974	-4108.4925891442	-1482.27288732976	3.50063339205408e-20	0.0468369851120022	0.446799636912838	7.63875084096658	0.880248074066096	0.612535196617887	0.0359217702620021	0.269873812481195	27004.5853755313	22668.3494895365	0.252357437785654	Transcription machinery [BR:ko03021]
622	70.1151092086181	-41.2924790522088	-15.3315755830304	0.000262450307465699	0.0484134347842316	0.364575717544314	16.1063240912738	16.0998683287181	0.612535196617887	0.0053291469310034	0.0975900031739998	63.1133794608053	18.0281841240805	1.20732650986959	Xylene degradation [PATH:ko00622]
99995	3715.08579470265	-1688.57608913066	1028.18509694098	2.74592541272288e-05	0.0537955881202995	0.0373186075463545	1364.20400000566	1364.83531620667	0.629526946418521	0.0252318638891893	0.224028367258559	4125.91548996412	2754.44930798041	0.580107145508831	Signaling proteins
2042	1524.6585444473	-526.009336388977	248.315114494993	9.02713180547683e-08	0.0540830709981547	0.225701363287046	278.48006925553	278.493317018961	0.629526946418521	0.173393788090765	0.583958389776945	1651.92373804401	1174.22672800969	0.486673979562094	Bacterial toxins [BR:ko02042]
410	1224.36918020306	-762.398324656491	1371.4638785604	0.000956750270178977	0.061718923715549	0.000120732864217153	329.412350323125	326.146950209301	0.638255488277338	0.168643473662138	0.574564392825655	2054.33411766286	1434.18311394385	0.513505839585357	beta-Alanine metabolism [PATH:ko00410]
650	24706.3522421585	-8444.86414665156	7196.91360301513	2.96290268201524e-07	0.0620830511540118	0.012605702375976	6420.98284845138	6422.78223797506	0.638255488277338	0.118912913112307	0.557129620436147	27466.5273530448	21379.4299088503	0.361205864986491	Butanoate metabolism [PATH:ko00650]
280	6396.85826438694	-2073.69936690938	3624.0128380397	7.74589303321016e-12	0.0641710151265575	4.48809302698796e-05	111.462197627661	995.037432430511	0.638255488277338	0.214979388483209	0.629354838373538	8419.81194237622	7196.1908043388	0.22607742010594	Valine, leucine and isoleucine degradation [PATH:ko00280]
4213	5891.0443496535	-2178.12829960951	-707.216772907518	1.38709305292842e-07	0.0644403236450205	0.526862851877493	7.73685727468267	0.725357764840318	0.638255488277338	0.00351818421226402	0.0736305695852398	5498.39910425571	3210.22358467136	0.773280852751214	Longevity regulating pathway - multiple species [PATH:ko04213]
71	12873.5458139952	-5864.20190592663	2916.47471185136	5.38233612240095e-05	0.0657995348739524	0.124082791659153	4733.47465538974	4729.78111567964	0.638255488277338	0.0166520411577649	0.174176439516157	13719.1681419198	9094.21581946658	0.592295475360708	Fatty acid degradation [PATH:ko00071]
3000	23469.8676294892	-3214.88955010496	-3500.6640288644	1.10994533716215e-20	0.0694895850888801	0.0298640608377927	132.288373534445	449.494336895295	0.638811424514669	0.00934281756464483	0.124429343020043	21539.4163485281	17761.9218104607	0.277957885156468	Transcription factors [BR:ko03000]
99973	375.383524678323	-218.391918765476	109.533232635503	0.000301949090384525	0.0702473044139843	0.342052798745975	0.000683760071580115	0.0200989254735463	0.638811424514669	0.0372206603763054	0.272641337256437	436.235356749222	234.576793474532	0.850765012677949	Transcription
910	5989.06978302387	-1191.21743933373	2011.24786895687	7.65205350075821e-18	0.0747133883930918	0.000198809889731898	1.23967347593314	555.137346439103	0.658836243102719	0.095641211883634	0.491629387401838	7106.31736451998	6244.41539071546	0.186076852287729	Nitrogen metabolism [PATH:ko00910]
10	44107.1026550443	-11232.9581410051	11836.451005187	3.33789501444942e-10	0.077377419652698	0.00542267696851057	8024.50458218638	6338.50281397496	0.66225967996868	0.138048456864888	0.569692927625522	49391.7395686464	41869.7378049828	0.238275807268271	Glycolysis / Gluconeogenesis [PATH:ko00010]
3022	53.7057424014484	-77.2615409012752	56.7394634637978	0.178655887138625	0.085015585179577	0.0884543201335986	50.0244404547108	50.0201600687297	0.705858376691222	0.0173502541674976	0.174176439516157	87.7030507980383	16.6991160584327	1.6527961173376	Basal transcription factors [PATH:ko03022]
61	7299.40699557461	1548.54136624616	-1121.31994841936	8.33226370864114e-13	0.0916062382592788	0.196061832304611	1.85234520211414	94.4670740815193	0.705858376691222	0.214979388483209	0.629354838373538	6676.61694064052	8058.41014194687	-0.270771236703883	Fatty acid biosynthesis [PATH:ko00061]
360	3285.84642351386	-605.958800550053	397.480783411588	1.65457540897221e-16	0.0920007408933065	0.184555310202242	0.608604226719384	202.720658376348	0.705858376691222	0.0599236025694569	0.358318684752058	3506.65327238585	2940.46410958256	0.252757420259468	Phenylalanine metabolism [PATH:ko00360]
4214	641.343505875291	272.213921887142	-83.8169576104595	1.11397851191059e-05	0.0921739460971356	0.587983278343096	0.0708960625554245	0.961843119906166	0.705858376691222	0.543963102126178	0.88213960998212	594.787925233424	854.108784849102	-0.510234496543155	Apoptosis - fly [PATH:ko04214]
5020	110.583005409191	-58.2242673348163	-19.0801397316842	0.000298794395995486	0.0982165246568428	0.572469334800061	0.00638254958382012	0.0125701800070387	0.709648326515422	0.00106043685371725	0.0736305695852398	99.9834664647663	38.8384721962674	1.07497848657527	Prion diseases [PATH:ko05020]
620	33261.4683499619	-7660.95222968228	7125.48041766123	5.63096618690105e-10	0.0995464066728085	0.0242862965931973	6087.13664497527	5765.27839421613	0.709648326515422	0.250497320413814	0.667233771647704	35949.1019326475	30742.7088514377	0.225599951744452	Pyruvate metabolism [PATH:ko00620]
903	289.298121641011	-188.589343882933	418.348056947437	0.0028734883595722	0.100607696667787	0.000448640376611535	0.129911886361181	0.158352057045274	0.709648326515422	0.267376465888509	0.68607264117419	521.723607031427	397.066532913932	0.380157476839915	Limonene and pinene degradation [PATH:ko00903]
310	3449.66129858321	-1376.74055966804	2008.22317043126	6.58100367780518e-10	0.10242346980635	0.000302112350676878	66.2393290546956	1002.72960149635	0.709648326515422	0.029591716851125	0.241142538037901	4569.14391264405	3646.59109242314	0.324069738516191	Lysine degradation [PATH:ko00310]
4918	217.520442915691	-107.06863556853	-32.0975407237671	0.000426097534115802	0.110673320527616	0.574439703529844	43.6423150819474	43.5884841994163	0.748975262175259	0.0463861292106175	0.316072926946766	205.083269039578	87.5335887621331	1.09144859508614	Thyroid hormone synthesis [PATH:ko04918]
472	234.783934392482	-94.305922394113	-36.336644504213	1.46394431703775e-05	0.114753886397405	0.528571825983397	0.00150181487767047	0.00454135805510284	0.758940475946473	0.122680566223652	0.557129620436147	214.597035505754	114.739944227442	0.81671089043287	D-Arginine and D-ornithine metabolism [PATH:ko00472]
350	5906.43636948401	-4139.62571415031	3664.71802463368	0.0234513216734626	0.12932740425267	0.0176850851575399	4427.42527172811	4422.10182386034	0.836317214167267	0.303832724278474	0.735727175318949	7181.0562244954	4367.49392119578	0.715272697981604	Tyrosine metabolism [PATH:ko00350]
625	5265.7940322188	-4110.31392771633	3302.5564680786	0.0444067634943838	0.136004545685121	0.0320286456526579	4505.05300773604	4508.3397385097	0.852281267699473	0.422436187660425	0.819694059500029	6313.93176853607	3499.06503343873	0.848563408600588	Chloroalkane and chloroalkene degradation [PATH:ko00625]
626	5060.36017548745	-4101.55619799939	3224.13046396563	0.0536046508719728	0.13765367553909	0.0353889764295503	4533.03481682464	4531.9284996182	0.852281267699473	0.458062408866067	0.844102426400991	6048.2313968705	3246.5101302975	0.894258293509757	Naphthalene degradation [PATH:ko00626]
627	797.648312261933	-364.431735650944	292.277828803719	1.08489452437674e-05	0.142712738143211	0.135790280728273	3.56565822877634	189.749322146317	0.865098098130554	0.0314902781552411	0.249368959445558	960.06207778577	668.743978267155	0.511149391682089	Aminobenzoate degradation [PATH:ko00627]
537	542.093761700598	123.738539693391	-69.2857480729825	1.10628268776568e-09	0.149156487682396	0.405724422588426	0.205465652333799	0.029191391393047	0.865098098130554	0.188233971928274	0.606072019505323	503.61458592612	616.803968988165	-0.284112341180778	Glycosylphosphatidylinositol (GPI)-anchored proteins [BR:ko00537]
908	224.292331038479	-78.4917958435559	62.6597139296888	7.97449530619665e-06	0.152660551979587	0.235089631459498	3.54583759689105	0.232825298459938	0.865098098130554	0.0922268197984557	0.487625539286179	259.486665906639	190.979800567558	0.411779915688268	Zeatin biosynthesis [PATH:ko00908]
562	5191.03114312493	-1459.91449417628	-1339.84207807313	1.60538282780127e-07	0.153411118649973	0.181082028422917	0.0378667647080226	0.0725183487182959	0.865098098130554	0.00892037531559575	0.124429343020043	4446.67531635969	2782.05187714015	0.673406939028195	Inositol phosphate metabolism [PATH:ko00562]
99975	3222.06953265421	-455.439495935292	-188.968986538518	2.268364952815e-15	0.156870782514118	0.47714473515787	193.338896049502	143.531150472187	0.865098098130554	0.0736070502682504	0.399386402381433	3108.52600081954	2631.85697783037	0.238777920456887	Protein processing
4011	68.4263433581634	89.2412480388942	112.83799766337	0.0828862707197613	0.161127311406871	0.0124860494716886	15.4220262661147	63.5867304939141	0.865098098130554	0.0931980552901912	0.487625539286179	132.754732689847	220.546625165164	-0.667709960811876	MAPK signaling pathway - yeast [PATH:ko04011]
430	2429.99492265785	-562.780122292909	763.438624783574	1.24922808377515e-08	0.162495045987011	0.0332463290843546	247.278018665949	247.252133880955	0.865098098130554	0.303832724278474	0.735727175318949	2888.80595963738	2408.17271173665	0.260908759928488	Taurine and hypotaurine metabolism [PATH:ko00430]
53	765.262028031486	483.806079279834	212.771235250355	0.00252904932998768	0.167687932441713	0.464139985284801	0.565321410085701	212.862951105527	0.865098098130554	0.405239926748478	0.813686629027044	883.485573530988	1381.73805380822	-0.635686591976218	Ascorbate and aldarate metabolism [PATH:ko00053]
4940	7114.85444053541	-1806.92327989595	-2485.20875662068	4.08069906395465e-08	0.168226972844994	0.0561629656305562	4.970931698008	0.724985087908611	0.865098098130554	0.0483895822487619	0.322230627247438	5734.19059775713	3547.01181897608	0.690449086152942	Type I diabetes mellitus [PATH:ko04940]
361	88.1423561566714	-35.0603726338176	-22.3411037622313	0.000106560152167457	0.169452204788459	0.369563286539494	0.00265161373950414	0.00413614673788327	0.865098098130554	0.165946780977678	0.574564392825655	75.7307790240313	37.2560252042211	0.779810204901307	Chlorocyclohexane and chlorobenzene degradation [PATH:ko00361]
1007	16207.3820756912	-2121.12351225173	2220.91995863539	3.32737535433462e-19	0.177460750258302	0.0739760331137275	11.9623997315614	1238.62414298138	0.880821584213677	0.263185092680049	0.68607264117419	17441.2215464332	16076.4079015651	0.117440862411512	Amino acid related enzymes [BR:ko01007]
521	7087.58225528646	-1492.4685910857	-1492.63322020944	9.44379496803812e-10	0.178585819479749	0.171362387703361	0.0656824450518388	0.364418521836898	0.880821584213677	0.159432237755598	0.574564392825655	6258.34604202972	4537.8922732273	0.462329162539468	Streptomycin biosynthesis [PATH:ko00521]
99979	503.303541276158	106.338257319781	-70.5406146469242	2.79217312336665e-11	0.189050957706227	0.297878493029751	1.20224039707853	48.6261500973556	0.886654245434021	0.0664806255965985	0.374592755765449	464.248808579844	558.898065848812	-0.259320619970384	Unclassified viral proteins
471	753.2132927195	-176.646358924531	206.439509008322	4.5827774265311e-09	0.192054645243216	0.0987173162938802	0.414506916070051	40.8446790906796	0.886654245434021	0.310986165419832	0.735948579454897	867.937377102764	725.194683061548	0.253962251259103	D-Glutamine and D-glutamate metabolism [PATH:ko00471]
3430	7323.45837430752	2039.3376026884	-2257.53905373943	1.74647484748294e-08	0.192448645732021	0.0818841972023796	3.34245352648314	1037.54427283185	0.886654245434021	0.138048456864888	0.569692927625522	6069.25961096726	8218.59339430208	-0.436353118782383	Mismatch repair [PATH:ko03430]
4216	702.944772974197	245.414688670378	185.144433789212	6.30888401227522e-07	0.195605266859877	0.207429244772105	0.334187503868768	155.051900454468	0.886654245434021	0.154969484642542	0.574564392825655	805.820169913884	1114.42455621	-0.459772783846585	Ferroptosis [PATH:ko04216]
330	3922.81148109597	-508.614999104175	422.935175941734	1.61557218638188e-15	0.200462298943374	0.201006259566252	221.683917784869	100.267630968916	0.886654245434021	0.276302292350015	0.68607264117419	4201.47520003534	3720.16330034638	0.174803924634466	Arginine and proline metabolism [PATH:ko00330]
5134	15196.1787437705	-2621.001242227	-4653.58165071804	2.06881133715591e-11	0.201192546666	0.0240980260529697	3.58623739402738	1.48160842325677	0.886654245434021	0.269689865681859	0.68607264117419	12610.3105786135	9278.54839432767	0.441959602399486	Legionellosis [PATH:ko05134]
780	2891.9604642246	593.043281222723	-221.863690009917	9.55388638423872e-12	0.201804772992248	0.553516669640617	0.808844529041166	324.43373936772	0.886654245434021	0.134045674133121	0.569692927625522	2768.72105784416	3432.00352728815	-0.308187390670614	Biotin metabolism [PATH:ko00780]
5130	1752.30272360442	-958.232981791142	1614.35924660673	0.00650225163735607	0.205226923574235	0.0334297609105867	0.196066850404674	0.2422054635729	0.886654245434021	0.55115166139899	0.88213960998212	2649.2050946931	1937.46277640556	0.448131583106931	Pathogenic Escherichia coli infection [PATH:ko05130]
1004	5257.48997875968	768.863289184395	-77.2710393537542	2.2704163489363e-14	0.21465354483933	0.882815657419633	117.700427095349	305.494036835938	0.886654245434021	0.154969484642542	0.574564392825655	5227.26120059869	6046.43704873618	-0.209418133478034	Lipid biosynthesis proteins [BR:ko01004]
3200	-13987.4608232459	44478.77510903	36853.0231230441	0.499291331161218	0.221595533886249	0.148235284325689	21.8614814144078	38129.9432006628	0.886654245434021	0.132365740907908	0.569692927625522	6487.55650938759	58547.065413853	-3.17060907725857	Viral proteins [BR:ko03200]
4141	41406.8607177719	-13793.3590205287	-17294.0469499175	0.000115625523979403	0.225171624907002	0.0892303991428967	6713.08022695602	6729.73991978748	0.886654245434021	0.0159523846369137	0.174176439516157	31570.5033765377	15356.8612399072	1.03890269272454	Protein processing in endoplasmic reticulum [PATH:ko04141]
4121	32.3468261408512	162.06132091289	30.3970289877715	0.700294576614657	0.231868297096216	0.76603766788512	0.0281110362831655	118.27690629192	0.886654245434021	0.175720971257318	0.585070961118117	49.2355464938268	225.156151077338	-1.87961996637928	Ubiquitin system [BR:ko04121]
2010	29047.9613426822	-5314.05096068539	5906.77360212967	1.09543853907791e-10	0.240421005355145	0.121338020100021	1414.99811058648	2192.77275071551	0.886654245434021	0.348378433706783	0.773294553606722	32045.0146901749	28440.7150054749	0.172048609263008	ABC transporters [PATH:ko02010]
4922	1889.78460826579	1449.2925402936	1176.81813806115	0.0161525603750722	0.240446242363822	0.205876135958015	0.380762245085109	1107.60284027602	0.886654245434021	0.584518434674277	0.896669640625985	2543.60058520309	4131.36462546354	-0.696187335120129	Glucagon signaling pathway [PATH:ko04922]
4112	5430.35330028944	-686.076102611737	-113.004647833448	2.78240241151838e-19	0.248225160945825	0.77259652509264	74.5476974134846	658.302470482776	0.886654245434021	0.115343857482763	0.557129620436147	5366.83920992884	4686.85617104461	0.194814162821914	Cell cycle - Caulobacter [PATH:ko04112]
5143	68.6653166646797	-20.7671481725221	-30.0485599185628	1.32386793184163e-05	0.256769232969887	0.0792203814219754	0.0781718015937089	5.32104829439598	0.886654245434021	0.0337840989908621	0.260493184324279	51.9743428496261	25.3969008403231	0.709900391147814	African trypanosomiasis [PATH:ko05143]
1008	97.9762553793345	-31.6088505206907	-18.523233377983	0.000135092764818616	0.258194856939553	0.435098564332639	17.4424344655274	15.1376655444433	0.886654245434021	0.104046890574568	0.525616188592213	86.3288973193986	52.3765019764973	0.578772407597846	Polyketide biosynthesis proteins [BR:ko01008]
2025	1527.80536180708	-204.110925354246	-535.81343972859	6.29701791893375e-12	0.267086251047196	0.00117670972163215	142.730096154802	142.340211795761	0.886654245434021	0.163989924737762	0.574564392825655	1229.15683781654	941.66317195186	0.378594053329685	Biofilm formation - Pseudomonas aeruginosa [PATH:ko02025]
473	519.645187188583	291.211361836091	37.8787519300826	0.00107649347794158	0.274553743451735	0.834111435936045	0.201464234555868	291.705222240337	0.886654245434021	0.828149272819864	0.94784272240711	540.693887626671	806.778068313773	-0.563274155092816	D-Alanine metabolism [PATH:ko00473]
405	160.180793959479	-47.1969393177523	-73.5916141340076	9.75374611710398e-05	0.276811808072374	0.061717080934319	24.3896021176374	24.3051787498118	0.886654245434021	0.109064151194569	0.541623666101841	123.004012563807	60.5931400012852	0.856371036373399	Phenazine biosynthesis [PATH:ko00405]
99986	359.378217963974	-100.756138824664	85.4087771681004	3.43294014603882e-05	0.279376913924711	0.310578307342912	38.9979105431853	35.9758961417615	0.886654245434021	0.23023049371845	0.654360690641096	406.400979576311	318.81834262474	0.334867078913642	Glycan metabolism
4931	1027.66272589202	1423.75011022465	1077.96864740194	0.194922638864073	0.279930901456928	0.262772182367298	0.456163438244242	1277.58811611989	0.886654245434021	0.958216780868194	0.992245838708127	1626.54594321228	3186.98580354617	-0.963307487600344	Insulin resistance [PATH:ko04931]
3400	32872.3506736855	3228.03303240847	1270.87063219662	3.29287807582434e-18	0.281399212272829	0.629808774709815	8.43096767948235	1357.05446016549	0.886654245434021	0.142141205027698	0.570511959905691	33578.6701128281	36917.3238797306	-0.136689143953085	DNA repair and recombination proteins [BR:ko03400]
999	2629.64606058751	684.574082904854	-840.054039111852	2.63214602649341e-07	0.282650975570638	0.111456833097811	1.33611159014655	436.759024024238	0.886654245434021	0.927860489856397	0.992245838708127	2162.99716244014	2680.76777160628	-0.307514630775155	Biosynthesis of secondary metabolites - unclassified [PATH:ko00999]
3110	82132.7161990554	-18217.2978688572	-26378.5989423965	1.18888590809975e-06	0.284282271990783	0.094487399973325	7568.04359982182	7576.6225897764	0.886654245434021	0.138048456864888	0.569692927625522	67279.3485115756	45199.7018252555	0.573678620205587	Chaperones and folding catalysts [BR:ko03110]
1053	123.060176259485	-29.5067102270099	-18.3127688716231	2.17472104042527e-06	0.284758855596962	0.49061738613595	2.46530533574624	0.171574343485311	0.886654245434021	0.370279649299493	0.803643979590752	113.133827013279	80.2878408732652	0.421877762287872	Biosynthesis of siderophore group nonribosomal peptides [PATH:ko01053]
140	321.77618042899	92.7887126911557	-54.250783427005	9.10717706356027e-07	0.288383225304043	0.425295599665291	0.508137125724905	71.5335001351935	0.886654245434021	0.224356337633717	0.644474577712541	291.712270687558	380.748483702214	-0.366209936835394	Steroid hormone biosynthesis [PATH:ko00140]
5100	133.449455585862	453.377626554549	74.8807420253868	0.0219121063365181	0.288632267697227	0.271935003731516	12.0483664062051	805.717204914937	0.886654245434021	0.121324694547883	0.557129620436147	173.85189191856	428.477273562075	-1.22544525427297	Bacterial invasion of epithelial cells [PATH:ko05100]
4964	405.22420745958	-130.911276162446	361.351421660105	0.000208313320372215	0.289978541058987	0.00133405671419057	63.1162611206023	41.6234327676311	0.886654245434021	0.722886829720237	0.924425545848134	602.039063940069	532.916259420427	0.170990982300339	Proximal tubule bicarbonate reclamation [PATH:ko04964]
1005	3699.65817523018	851.929145242942	613.732372087513	4.91752324801205e-09	0.290810586338812	0.317191991720287	2.42866381088579	708.69240788776	0.886654245434021	0.276302292350015	0.68607264117419	4040.88430352617	4955.41748732917	-0.293258163855539	Lipopolysaccharide biosynthesis proteins [BR:ko01005]
966	277.910309675275	261.99536111126	62.5699198614523	0.0764567430487747	0.296031060427488	0.738190620961532	0.059247552271604	228.213906851832	0.886654245434021	0.700386855104915	0.924425545848134	312.679572924766	587.463979179089	-0.875763540487801	Glucosinolate biosynthesis [PATH:ko00966]
3020	5458.5875506932	862.063500321735	1040.11648621639	1.77692095368385e-14	0.302097788563121	0.0750798993668804	0.596626033166653	904.193574302647	0.886654245434021	0.163989924737762	0.574564392825655	6036.42795195002	7176.3208446696	-0.248927822252626	RNA polymerase [PATH:ko03020]
4910	1034.80028238195	1295.74641956816	1198.65369871919	0.182900253953555	0.307689276276068	0.204427438333172	0.320474655229198	1197.34097006994	0.886654245434021	0.922488036486439	0.992245838708127	1700.72907310717	3149.51019723971	-0.882617296595654	Insulin signaling pathway [PATH:ko04910]
121	943.040289926854	372.086207707043	-240.946031433831	2.57309033329276e-05	0.311620589913225	0.325116803446167	0.35833216032223	421.468437093207	0.886654245434021	0.839837218990422	0.950086120325072	809.162899617482	1220.60860948395	-0.583398621382401	Secondary bile acid biosynthesis [PATH:ko00121]
5146	428.183572115153	145.585104669267	-16.7026154012129	0.000761616918842562	0.313143015869593	0.90633819033266	0.112433585137552	0.0803041822116458	0.886654245434021	0.981941269937172	0.992245838708127	418.908083633934	561.973985001951	-0.409956152169427	Amoebiasis [PATH:ko05146]
4151	4085.91685185662	-973.635328819063	-2056.18269643988	6.6009864728985e-06	0.314787068357804	0.0358387366431888	0.790663829243111	0.67036709540747	0.886654245434021	0.0273381553682908	0.235590574203212	2943.64402315589	1655.5380439184	0.824092802716296	PI3K-Akt signaling pathway [PATH:ko04151]
550	4866.11624512212	-516.702632022845	-498.341811304062	1.29816052159557e-15	0.317450267414591	0.288168845499	2.06670168448392	192.494106170908	0.886654245434021	0.203975005979748	0.624487123719932	4589.28187373351	4036.86456625508	0.184329912234415	Peptidoglycan biosynthesis [PATH:ko00550]
3030	6974.48349875119	1549.46770302638	-1934.98230328011	3.13249484048845e-08	0.320700753408501	0.125935220101651	1.89465515103629	1171.72911686328	0.886654245434021	0.431189686555753	0.820380377667763	5899.48446443081	7664.56142089292	-0.376692363145447	DNA replication [PATH:ko03030]
5202	1360.45430110643	-323.520370787138	-886.098899123301	7.89572399948167e-06	0.320860665677799	0.00820491127423733	0.93361644618468	0.103330608553796	0.886654245434021	0.21694484189668	0.629354838373538	868.256700143558	409.059075901259	1.05607651968071	Transcriptional misregulation in cancer [PATH:ko05202]
523	1760.27046668726	-336.189088872869	-146.675020335936	4.09326036035204e-07	0.321048940363312	0.621341914195386	214.688235904428	214.394210804529	0.886654245434021	0.431189686555753	0.820380377667763	1711.43562913628	1321.2853947657	0.369224243934094	Polyketide sugar unit biosynthesis [PATH:ko00523]
99976	18612.6207209949	-8669.11646102993	1142.58971788512	0.0286661576478306	0.325322166808798	0.830592029705187	13681.9446526354	13654.8952326084	0.886654245434021	0.269689865681859	0.68607264117419	16389.4825004597	10757.8520348648	0.60662493848987	Replication and repair
4210	264.46208408022	190.148618808066	146.739556764917	0.00912689739375526	0.329646882705156	0.219625540833407	1.15338078082822	249.396463602963	0.886654245434021	0.160468071553066	0.574564392825655	345.990943135356	578.807094044272	-0.715826398867217	Apoptosis [PATH:ko04210]
2048	16611.5957881017	-2597.74167745634	-940.909703768563	2.91609094416677e-09	0.333788628503093	0.72232069589202	6.70409465384545	0.748526626429572	0.886654245434021	0.543963102126178	0.88213960998212	16089.5263271689	13347.5681957431	0.269242967421068	Prokaryotic defense system [BR:ko02048]
980	275.881441896285	73.7737054345963	-27.8938747606602	4.02061962614285e-06	0.336556686850158	0.658817545872111	0.11428168236766	51.7689958455126	0.886654245434021	0.826762582219243	0.94784272240711	260.389332371476	336.441347385771	-0.350217998926471	Metabolism of xenobiotics by cytochrome P450 [PATH:ko00980]
3010	137367.238111999	13236.6228581656	-31546.2524476928	2.4565938209909e-15	0.34045831473678	0.00905088299950853	7993.02131736238	3741.08811167919	0.886654245434021	0.413786033191227	0.813686629027044	119978.841093617	128374.703805995	-0.0975680416257086	Ribosome [PATH:ko03010]
3011	137367.238111999	13236.6228581656	-31546.2524476928	2.4565938209909e-15	0.34045831473678	0.00905088299950853	7993.02131736238	3741.08811167919	0.886654245434021	0.413786033191227	0.813686629027044	119978.841093617	128374.703805995	-0.0975680416257086	Ribosome [BR:ko03011]
572	74.9350849035284	706.004925849996	153.044459409816	0.807324535539244	0.352357002416988	0.684221652797957	0.949718925241188	1151.69723613317	0.886654245434021	0.838317643177172	0.950086120325072	159.964788473634	733.057009408095	-2.08720916933421	Arabinogalactan biosynthesis - Mycobacterium [PATH:ko00572]
[truncated: 187 more rows]

## Sheet: E vs I KEGG MT
feature	coef_(Intercept)	coef_groupI	coef_batchIllumina NextSeq 500	p.val_(Intercept)	p.val_groupI	p.val_batchIllumina NextSeq 500	sd_rand_intercept	sd_rand_slope	adj.p.val_groupI	wilcox.p.value	wilcox.adj.p.value	mean1	mean2	log2FC	DESCRIPTION
[truncated: 289 more rows]

## Sheet: LEGEND
Supplementary Table S6. Differential pathways analysis results for whole genome shotgun MG and MT. A linear mixed model was used for testing differential expression comparisons between age groups. Significance was set with p−value <= 0.03.
