# Supplementary material for: Lifetime existence of a core of mutualistic symbionts and functionally uncoupled taxa in the gut of a Mediterranean cohort
Source: Sci Rep. 2026 Jan 9;16:4921. doi: 10.1038/s41598-026-35033-3 (PMC12873169; doi:10.1038/s41598-026-35033-3)
Supplement: Supplementary file 14 — Supplementary Information 14. [file 41598_2026_35033_MOESM14_ESM.xls]

## Sheet: SupplementaryTable7
Supplementary Table S7. Taylor parameters result for stability model based on genus level 16S rRNA gene.
individual	host_age_group	elements	timepoints	cmplxcruncher_control_group	cmplxcruncher_V	cmplxcruncher_V_error	cmplxcruncher_β	cmplxcruncher_β_error	cmplxcruncher_R̄2	cmplxcruncher_V_stan(2)	cmplxcruncher_V_stan_error(2)	cmplxcruncher_β_stan(2)	cmplxcruncher_β_stan_error(2)
A01	Adult	228	8	Yes	0.405688	0.0600598	0.840333	0.0198011	0.917216	2.52317	0.788293	1.02316	0.932125
A02	Adult	187	8	Yes	0.3926	0.0620304	0.844813	0.0210339	0.930693	2.35139	0.814157	1.23405	0.990157
A03	Adult	193	7	Yes	0.164204	0.0216722	0.78363	0.0183635	0.925171	-0.646335	0.28445	-1.64611	0.864449
A04	Adult	223	7	Yes	0.234898	0.0286383	0.820503	0.0158473	0.945305	0.281535	0.375881	0.0896523	0.746005
A05	Adult	225	8	Yes	0.398063	0.0551662	0.844616	0.0182499	0.93273	2.42309	0.724063	1.22474	0.859103
A06	Adult	185	4	Yes	0.156372	0.0210645	0.80333	0.0197596	0.923902	-0.749133	0.276474	-0.718763	0.930171
A07	Adult	210	8	Yes	0.212747	0.027027	0.80649	0.0177024	0.939323	-0.00919856	0.354733	-0.569989	0.833329
A08	Adult	214	8	Yes	0.283667	0.0414933	0.831592	0.0184722	0.932934	0.921633	0.544604	0.61167	0.869566
A09	Adult	219	8	Yes	0.289102	0.0399838	0.815529	0.018892	0.930457	0.992966	0.524793	-0.144497	0.889331
A10	Adult	168	4	Yes	0.179464	0.0290254	0.791421	0.0236902	0.906282	-0.446046	0.380962	-1.27936	1.1152
E01	Elder	214	8	No	0.428824	0.06376	0.848974	0.0191039	0.93045	2.82684	0.836858	1.4299	0.899303
E02	Elder	226	8	No	0.24554	0.0294151	0.813923	0.017148	0.933421	0.42121	0.386077	-0.220091	0.807231
E03	Elder	211	8	No	0.185493	0.0230671	0.789079	0.0173998	0.933059	-0.366923	0.302758	-1.3896	0.819086
E04	Elder	213	8	No	0.332729	0.0446998	0.840954	0.018233	0.938954	1.56557	0.58669	1.05237	0.858306
E05	Elder	257	8	No	0.224394	0.0258439	0.805072	0.0162029	0.930496	0.143665	0.339204	-0.636742	0.76274
E06	Elder	206	7	No	0.294225	0.0413661	0.823217	0.0189323	0.929383	1.0602	0.542935	0.217431	0.891228
E07	Elder	214	7	No	0.279598	0.0392381	0.824032	0.0188033	0.935689	0.868226	0.515005	0.255793	0.885152
E08	Elder	182	4	No	0.13892	0.0202311	0.776942	0.0209388	0.894162	-0.978194	0.265536	-1.96094	0.985682
E09	Elder	244	8	No	0.186409	0.0216066	0.796356	0.0156928	0.94368	-0.354898	0.283589	-1.04707	0.738728
E10	Elder	248	8	No	0.279693	0.0371862	0.81891	0.0171468	0.922588	0.869471	0.488074	0.0146824	0.807176
I01	Infant	203	8	No	0.461764	0.0730921	0.860232	0.0193454	0.93741	3.25918	0.959344	1.95988	0.910672
I02	Infant	223	8	No	0.384788	0.0563546	0.840868	0.0189253	0.924596	2.24886	0.739662	1.04834	0.8909
I03	Infant	202	8	No	0.267441	0.0365175	0.816394	0.0178872	0.935833	0.708666	0.479298	-0.103777	0.84203
I04	Infant	138	2	No	0.213769	0.0461028	0.831787	0.0317326	0.784615	0.0042125	0.605105	0.62086	1.49379
I05	Infant	202	8	No	0.340616	0.0489793	0.836683	0.0189067	0.928384	1.6691	0.64286	0.851303	0.89002
I06	Infant	205	8	No	0.243741	0.0325227	0.809644	0.0180013	0.936738	0.397594	0.426865	-0.421535	0.847402
I07	Infant	228	8	No	0.537594	0.0779238	0.871386	0.0185853	0.930279	4.25446	1.02276	2.48496	0.874892
I08	Infant	193	8	No	0.239642	0.0320931	0.812427	0.0181355	0.937888	0.3438	0.421226	-0.290534	0.853717
I09	Infant	197	8	No	0.377659	0.0558139	0.838681	0.0196912	0.931611	2.15529	0.732564	0.945364	0.926954
I10	Infant	192	8	No	0.215074	0.0288648	0.800423	0.0188503	0.926719	0.0213326	0.378854	-0.855604	0.887368
Notes:
(1) Taylor parameters results of cmplxcruncher with the “xW_model" for the 16S genus dataset taking Adult group as control. The control group is described by V̄ = 0.21 ± 0.08, β̄ = 0.819 ± 0.021.
(2) stan: the parameters are also standardized (standard deviation units) to the control group for every single study for purposes of comparison between studies.
