# Supplementary material for: Lifetime existence of a core of mutualistic symbionts and functionally uncoupled taxa in the gut of a Mediterranean cohort
Source: Sci Rep. 2026 Jan 9;16:4921. doi: 10.1038/s41598-026-35033-3 (PMC12873169; doi:10.1038/s41598-026-35033-3)
Supplement: Supplementary file 15 — Supplementary Information 15. [file 41598_2026_35033_MOESM15_ESM.xls]

## Sheet: Robustness factors by sample
sample	attenuation	buffering
16S_A01T1	2.57778	1.80987
16S_A01T2	3.82093	1.63813
16S_A01T3	3.06108	1.90573
16S_A01T4	3.57405	1.92859
16S_A01T5	3.23755	1.89866
16S_A01T6	3.33961	1.83992
16S_A01T7	3.23985	1.86752
16S_A01T8	2.70722	1.92395
16S_A02T1	2.48621	1.96876
16S_A02T2	3.47778	1.91299
16S_A02T3	3.4273	1.83803
16S_A02T4	3.06476	1.92617
16S_A02T5	2.95993	1.86816
16S_A02T6	3.25408	1.85443
16S_A02T7	2.72215	1.86865
16S_A02T8	2.90985	1.97905
16S_A03T1	3.51329	1.70907
16S_A03T2	3.65804	1.88951
16S_A03T3	3.0715	1.90355
16S_A03T4	3.15184	1.92083
16S_A03T5	3.52631	1.92212
16S_A03T6	3.4572	1.79034
16S_A03T7	3.34575	1.82783
16S_A04T1	3.33815	1.88854
16S_A04T2	3.30284	1.93572
16S_A04T3	3.29069	1.87705
16S_A04T4	3.63912	1.88057
16S_A04T5	3.80322	1.85786
16S_A04T6	3.45369	1.9045
16S_A04T8	3.17031	1.92459
16S_A05T1	3.62845	1.85637
16S_A05T2	2.80597	1.90822
16S_A05T3	2.71391	1.97014
16S_A05T4	3.58898	1.85036
16S_A05T5	3.07432	1.88531
16S_A05T6	3.24214	1.84991
16S_A05T7	2.53015	1.9909
16S_A05T8	3.40164	1.90291
16S_A06T1	3.46592	1.88835
16S_A06T2	3.25361	1.8554
16S_A06T3	4.00199	1.80493
16S_A06T4	3.60115	1.88337
16S_A07T1	3.10915	1.83307
16S_A07T2	3.61207	1.7889
16S_A07T3	3.68556	1.79406
16S_A07T4	3.43285	1.89639
16S_A07T5	3.85997	1.84256
16S_A07T6	3.32695	1.83868
16S_A07T7	3.74249	1.79216
16S_A07T8	3.83872	1.80005
16S_A08T1	2.74883	1.84873
16S_A08T2	2.78191	1.85684
16S_A08T3	3.26705	1.76859
16S_A08T4	2.70885	1.93037
16S_A08T5	3.43488	1.78045
16S_A08T6	2.77658	1.96419
16S_A08T7	3.08594	1.80767
16S_A08T8	3.677	1.70857
16S_A09T1	3.16535	1.85132
16S_A09T2	3.35993	1.90777
16S_A09T3	3.78642	1.77834
16S_A09T4	4.01023	1.80158
16S_A09T5	3.53251	1.78447
16S_A09T6	3.27652	1.91263
16S_A09T7	3.55757	1.84389
16S_A09T8	2.78646	2.01314
16S_A10T1	3.28183	1.93639
16S_A10T2	2.22988	1.93986
16S_A10T3	3.29109	1.79184
16S_A10T4	3.90832	1.71823
16S_E01T1	2.58398	1.91301
16S_E01T2	2.67017	1.81602
16S_E01T3	3.37798	1.83999
16S_E01T4	2.89025	1.86075
16S_E01T5	3.07772	1.95345
16S_E01T6	3.05102	1.93514
16S_E01T7	2.90271	1.92289
16S_E01T8	3.07265	1.93211
16S_E02T1	3.65447	1.81851
16S_E02T2	3.40063	1.88378
16S_E02T3	3.62711	1.92093
16S_E02T4	3.79931	1.86995
16S_E02T5	3.73295	1.87954
16S_E02T6	3.24344	1.94102
16S_E02T7	3.59925	1.82939
16S_E02T8	3.31297	1.82641
16S_E03T1	2.74441	2.02328
16S_E03T2	2.9846	2.00089
16S_E03T3	2.44803	2.06907
16S_E03T4	2.42547	2.05675
16S_E03T5	2.64465	2.07965
16S_E03T6	2.49382	1.99971
16S_E03T7	2.69378	1.9477
16S_E03T8	2.65126	1.91567
16S_E04T1	2.27029	1.92517
16S_E04T2	2.39576	1.86984
16S_E04T3	3.68505	1.78025
16S_E04T4	3.68665	1.76027
16S_E04T5	3.15462	1.913
16S_E04T6	2.7325	1.93405
16S_E04T7	3.46518	1.87386
16S_E04T8	3.02314	1.68843
16S_E05T1	3.53687	1.87353
16S_E05T2	3.77944	1.91854
16S_E05T3	3.63295	1.96734
16S_E05T4	3.29438	1.97933
16S_E05T5	3.1538	1.95798
16S_E05T6	3.55043	1.90728
16S_E05T7	3.44748	1.88627
16S_E05T8	3.17505	1.9698
16S_E06T1	3.7059	1.64479
16S_E06T2	3.75407	1.79037
16S_E06T3	3.36262	1.75513
16S_E06T4	3.29347	1.85688
16S_E06T5	3.28442	1.77786
16S_E06T6	3.36155	1.84949
16S_E06T7	3.05799	1.84557
16S_E07T1	3.42792	1.95986
16S_E07T2	3.25048	1.8861
16S_E07T3	3.68376	1.76217
16S_E07T4	3.32767	1.92385
16S_E07T5	2.94827	1.91802
16S_E07T6	3.03754	1.93237
16S_E07T7	3.44876	1.92929
16S_E08T1	2.91529	1.90462
16S_E08T2	3.15037	1.98346
16S_E08T3	3.42671	1.93985
16S_E08T4	2.85585	1.99131
16S_E09T1	3.64797	1.90232
16S_E09T2	3.79394	1.84391
16S_E09T3	3.752	1.83078
16S_E09T4	3.47253	1.85258
16S_E09T5	3.09459	1.96961
16S_E09T6	3.47572	1.92004
16S_E09T7	3.00464	1.99429
16S_E09T8	3.69601	1.86001
16S_E10T1	3.14244	1.91381
16S_E10T2	2.87119	1.9986
16S_E10T3	3.58579	1.88249
16S_E10T4	2.78627	1.99468
16S_E10T5	3.21664	1.89904
16S_E10T6	3.28992	1.8427
16S_E10T7	3.21399	1.99583
16S_E10T8	3.82327	1.89229
16S_I01T1	2.60777	1.87428
16S_I01T2	2.8108	1.6979
16S_I01T3	2.82033	1.79243
16S_I01T4	3.09985	1.92752
16S_I01T5	3.4006	1.9472
16S_I01T6	2.86546	1.97049
16S_I01T7	2.71868	1.929
16S_I01T8	2.69322	2.0082
16S_I02T1	3.61353	1.76022
16S_I02T2	2.66846	1.93001
16S_I02T3	3.37322	1.9497
16S_I02T4	3.11502	1.81275
16S_I02T5	3.67515	1.8603
16S_I02T6	3.46712	1.8446
16S_I02T7	3.58743	1.85513
16S_I02T8	2.74805	1.86219
16S_I03T1	2.80135	1.94256
16S_I03T2	3.78547	1.89229
16S_I03T3	2.88586	1.95215
16S_I03T4	2.87332	1.93295
16S_I03T5	2.5281	2.01387
16S_I03T6	2.64107	1.90833
16S_I03T7	3.01986	1.95033
16S_I03T8	3.30427	1.80248
16S_I04T1	3.73992	1.82823
16S_I04T2	2.81007	1.89411
16S_I05T1	2.16034	1.96423
16S_I05T2	2.88454	1.87156
16S_I05T3	3.28703	1.82258
16S_I05T4	3.11757	1.97962
16S_I05T5	3.328	1.91623
16S_I05T6	3.2706	1.89194
16S_I05T7	3.39728	1.90307
16S_I05T8	4.32427	1.78848
16S_I06T1	3.85097	1.89944
16S_I06T2	3.89798	1.82052
16S_I06T3	3.00573	1.84744
16S_I06T4	3.08886	1.90452
16S_I06T5	3.13277	1.92464
16S_I06T6	3.41679	1.85773
16S_I06T7	3.39529	1.88679
16S_I06T8	2.84735	1.9888
16S_I07T1	4.20958	1.82888
16S_I07T2	3.00712	1.89119
16S_I07T3	3.44806	1.83425
16S_I07T4	1.99504	1.99415
16S_I07T5	3.21541	1.82924
16S_I07T6	3.58766	1.84101
16S_I07T7	2.73204	1.8841
16S_I07T8	3.3488	1.94921
16S_I08T1	3.07739	1.89608
16S_I08T2	3.79698	1.8784
16S_I08T3	3.60941	1.90692
16S_I08T4	3.50041	1.84768
16S_I08T5	3.86043	1.90991
16S_I08T6	3.30278	1.89897
16S_I08T7	4.04045	1.93146
16S_I08T8	3.47409	1.87928
16S_I09T1	3.17265	1.96477
16S_I09T2	3.27671	1.80458
16S_I09T3	3.50168	1.84457
16S_I09T4	2.75962	2.01229
16S_I09T5	3.28546	1.9539
16S_I09T6	2.956	1.96462
16S_I09T7	3.86411	1.90954
16S_I09T8	3.35061	1.98716
16S_I10T1	3.79645	1.86243
16S_I10T2	3.02109	1.85905
16S_I10T3	3.73961	1.97844
16S_I10T4	2.77292	2.02442
16S_I10T5	3.62995	1.90343
16S_I10T6	3.61098	1.92271
16S_I10T7	3.63531	1.90431
16S_I10T8	4.14034	1.82166

## Sheet: Robustness factors by super-pathway
sample	super-pathway	attenuation	buffering
16S_A01T1	Carbohydrate Metabolism	0.248644	0.929211
16S_A01T1	Lipid Metabolism	0.622091	0.965929
16S_A01T1	Metabolism of Cofactors and Vitamins	0.956178	0.914077
16S_A01T1	Energy Metabolism	0.237835	0.956065
16S_A01T1	Nucleotide Metabolism	0.696817	0.945386
16S_A01T1	Amino Acid Metabolism	0.718662	0.941518
16S_A01T1	Metabolism of Terpenoids and Polyketides	1.14356	0.931575
16S_A01T1	Biosynthesis of Other Secondary Metabolites	0.0102131	0.91703
16S_A01T1	Xenobiotics Biodegradation and Metabolism	0.230898	0.916201
16S_A01T1	Metabolism of Other Amino Acids	0.660107	0.884372
16S_A01T1	Glycan Biosynthesis and Metabolism	0.512522	0.894784
16S_A01T1	Translation	2.45051	0.895829
16S_A01T1	Membrane Transport	0.510828	0.913615
16S_A01T1	Signal Transduction	0.0964167	0.924075
16S_A01T1	Cell Motility	0.0315249	0.926052
16S_A01T1	Folding, Sorting and Degradation	0.894163	0.933596
16S_A01T1	Transcription	1.10007	0.897163
16S_A01T1	Replication and Repair	0.740716	0.906924
16S_A01T1	Cell Growth and Death	0.493159	0.92329
16S_A01T1	Transport and Catabolism	0.775804	0.920883
16S_A01T1	Excretory System	-0.539468	0.916546
16S_A01T1	Digestive System	-0.65153	1.06892
16S_A01T1	Infectious Diseases	0.764366	0.844517
16S_A01T2	Carbohydrate Metabolism	1.71727	0.764786
16S_A01T2	Lipid Metabolism	1.68082	0.83096
16S_A01T2	Metabolism of Cofactors and Vitamins	2.01478	0.812266
16S_A01T2	Energy Metabolism	1.66832	0.834884
16S_A01T2	Nucleotide Metabolism	2.66492	0.706772
16S_A01T2	Amino Acid Metabolism	2.81934	0.703077
16S_A01T2	Metabolism of Terpenoids and Polyketides	2.43615	0.909272
16S_A01T2	Biosynthesis of Other Secondary Metabolites	1.79491	0.717851
16S_A01T2	Xenobiotics Biodegradation and Metabolism	1.95605	0.770379
16S_A01T2	Metabolism of Other Amino Acids	2.25038	0.799594
16S_A01T2	Glycan Biosynthesis and Metabolism	2.31064	0.729709
16S_A01T2	Translation	4.10448	0.765391
16S_A01T2	Membrane Transport	2.23152	0.732952
16S_A01T2	Signal Transduction	1.57124	0.728204
16S_A01T2	Cell Motility	0.663071	0.736551
16S_A01T2	Folding, Sorting and Degradation	2.53551	0.745381
16S_A01T2	Transcription	3.0084	0.740413
16S_A01T2	Replication and Repair	2.70879	0.732813
16S_A01T2	Cell Growth and Death	2.28565	0.745678
16S_A01T2	Transport and Catabolism	0.236065	1.14324
16S_A01T2	Excretory System	0.496882	0.728885
16S_A01T2	Digestive System	-0.108521	0.894336
16S_A01T2	Infectious Diseases	2.08113	0.753093
16S_A01T3	Carbohydrate Metabolism	1.82209	0.781977
16S_A01T3	Lipid Metabolism	1.99998	0.865321
16S_A01T3	Metabolism of Cofactors and Vitamins	2.03776	0.817374
16S_A01T3	Energy Metabolism	2.11985	0.796573
16S_A01T3	Nucleotide Metabolism	2.58791	0.791043
16S_A01T3	Amino Acid Metabolism	2.06518	0.849324
16S_A01T3	Metabolism of Terpenoids and Polyketides	2.68131	0.886003
16S_A01T3	Biosynthesis of Other Secondary Metabolites	1.50111	0.839607
16S_A01T3	Xenobiotics Biodegradation and Metabolism	1.81546	0.824327
16S_A01T3	Metabolism of Other Amino Acids	2.3554	0.736455
16S_A01T3	Glycan Biosynthesis and Metabolism	1.40823	0.971818
16S_A01T3	Translation	3.89649	0.909108
16S_A01T3	Membrane Transport	0.66193	1.1358
16S_A01T3	Signal Transduction	1.14087	0.898537
16S_A01T3	Cell Motility	0.393934	0.866273
16S_A01T3	Folding, Sorting and Degradation	2.5026	0.827108
16S_A01T3	Transcription	2.02716	0.940249
16S_A01T3	Replication and Repair	2.56817	0.774784
16S_A01T3	Cell Growth and Death	2.18939	0.860242
16S_A01T3	Transport and Catabolism	0.539732	1.09427
16S_A01T3	Excretory System	0.848163	0.713513
16S_A01T3	Digestive System	0.131938	0.930723
16S_A01T3	Infectious Diseases	2.12757	0.760359
16S_A01T4	Carbohydrate Metabolism	1.99115	0.868544
16S_A01T4	Lipid Metabolism	2.0678	0.940942
16S_A01T4	Metabolism of Cofactors and Vitamins	1.88443	0.927224
16S_A01T4	Energy Metabolism	2.25717	0.904394
16S_A01T4	Nucleotide Metabolism	2.74743	0.880206
16S_A01T4	Amino Acid Metabolism	2.34554	0.904335
16S_A01T4	Metabolism of Terpenoids and Polyketides	2.97636	0.902316
16S_A01T4	Biosynthesis of Other Secondary Metabolites	1.65902	0.908336
16S_A01T4	Xenobiotics Biodegradation and Metabolism	1.86683	0.935248
16S_A01T4	Metabolism of Other Amino Acids	2.41863	0.830519
16S_A01T4	Glycan Biosynthesis and Metabolism	1.61305	0.975338
16S_A01T4	Translation	4.44497	0.830841
16S_A01T4	Membrane Transport	1.17931	1.02539
16S_A01T4	Signal Transduction	1.43415	0.878338
16S_A01T4	Cell Motility	0.83747	0.828553
16S_A01T4	Folding, Sorting and Degradation	2.80574	0.817401
16S_A01T4	Transcription	2.5992	0.860066
16S_A01T4	Replication and Repair	2.84178	0.834682
16S_A01T4	Cell Growth and Death	2.57114	0.874362
16S_A01T4	Transport and Catabolism	0.57243	1.12912
16S_A01T4	Excretory System	0.554287	0.846549
16S_A01T4	Digestive System	0.0282549	0.911321
16S_A01T4	Infectious Diseases	2.36353	0.804563
16S_A01T5	Carbohydrate Metabolism	1.57101	1.00283
16S_A01T5	Lipid Metabolism	1.7125	1.03079
16S_A01T5	Metabolism of Cofactors and Vitamins	2.09494	0.886985
16S_A01T5	Energy Metabolism	2.78478	0.828745
16S_A01T5	Nucleotide Metabolism	3.03014	0.863733
16S_A01T5	Amino Acid Metabolism	1.51095	1.11103
16S_A01T5	Metabolism of Terpenoids and Polyketides	2.65208	0.992384
16S_A01T5	Biosynthesis of Other Secondary Metabolites	1.12195	1.04278
16S_A01T5	Xenobiotics Biodegradation and Metabolism	1.67384	0.934112
16S_A01T5	Metabolism of Other Amino Acids	2.92731	0.77017
16S_A01T5	Glycan Biosynthesis and Metabolism	2.15883	0.890113
16S_A01T5	Translation	4.87272	0.715916
16S_A01T5	Membrane Transport	0.720427	1.06031
16S_A01T5	Signal Transduction	0.813103	0.972671
16S_A01T5	Cell Motility	0.623547	0.755708
16S_A01T5	Folding, Sorting and Degradation	2.79031	0.872495
16S_A01T5	Transcription	2.69849	0.771206
16S_A01T5	Replication and Repair	3.74799	0.719476
16S_A01T5	Cell Growth and Death	3.16426	0.812227
16S_A01T5	Transport and Catabolism	0.916658	1.00162
16S_A01T5	Excretory System	0.331496	0.888752
16S_A01T5	Digestive System	0.310068	0.73218
16S_A01T5	Infectious Diseases	2.59319	0.77173
16S_A01T6	Carbohydrate Metabolism	1.72914	0.915997
16S_A01T6	Lipid Metabolism	2.32699	0.881676
16S_A01T6	Metabolism of Cofactors and Vitamins	1.93823	0.849315
16S_A01T6	Energy Metabolism	2.32855	0.874312
16S_A01T6	Nucleotide Metabolism	3.00263	0.856603
16S_A01T6	Amino Acid Metabolism	2.79925	0.819935
16S_A01T6	Metabolism of Terpenoids and Polyketides	2.23407	0.906591
16S_A01T6	Biosynthesis of Other Secondary Metabolites	1.7822	0.861496
16S_A01T6	Xenobiotics Biodegradation and Metabolism	1.9694	0.955931
16S_A01T6	Metabolism of Other Amino Acids	1.83412	0.906178
16S_A01T6	Glycan Biosynthesis and Metabolism	1.10229	0.915268
16S_A01T6	Translation	4.23705	0.908274
16S_A01T6	Membrane Transport	1.31724	0.964562
16S_A01T6	Signal Transduction	1.65648	0.878807
16S_A01T6	Cell Motility	0.905952	0.792011
16S_A01T6	Folding, Sorting and Degradation	2.52576	0.833841
16S_A01T6	Transcription	2.35882	0.951755
16S_A01T6	Replication and Repair	3.05414	0.914569
16S_A01T6	Cell Growth and Death	2.47754	0.967975
16S_A01T6	Transport and Catabolism	0.975511	0.870658
16S_A01T6	Endocrine System	-0.879893	0.801392
16S_A01T6	Excretory System	0.0371609	0.86712
16S_A01T6	Digestive System	-0.308676	0.865776
16S_A01T6	Infectious Diseases	1.6677	1.03616
16S_A01T7	Carbohydrate Metabolism	1.36074	0.930441
16S_A01T7	Lipid Metabolism	1.63109	0.993086
16S_A01T7	Metabolism of Cofactors and Vitamins	1.72603	0.856269
16S_A01T7	Energy Metabolism	1.49925	0.916007
16S_A01T7	Nucleotide Metabolism	2.21915	0.858453
16S_A01T7	Amino Acid Metabolism	2.28589	0.82544
16S_A01T7	Metabolism of Terpenoids and Polyketides	2.62111	0.843488
16S_A01T7	Biosynthesis of Other Secondary Metabolites	1.19195	0.921269
16S_A01T7	Xenobiotics Biodegradation and Metabolism	1.55832	0.850713
16S_A01T7	Metabolism of Other Amino Acids	2.0645	0.777756
16S_A01T7	Glycan Biosynthesis and Metabolism	1.84137	0.822066
16S_A01T7	Translation	3.54759	0.921322
16S_A01T7	Membrane Transport	1.41624	0.971283
16S_A01T7	Signal Transduction	1.08487	0.884114
16S_A01T7	Cell Motility	0.200447	0.789759
16S_A01T7	Folding, Sorting and Degradation	2.05149	0.91734
16S_A01T7	Transcription	2.01473	0.869661
16S_A01T7	Replication and Repair	2.16645	0.85372
16S_A01T7	Cell Growth and Death	1.7928	0.913867
16S_A01T7	Transport and Catabolism	-0.123522	1.14326
16S_A01T7	Excretory System	0.259841	0.827139
16S_A01T7	Digestive System	-0.938493	0.910181
16S_A01T7	Infectious Diseases	1.47237	0.89396
16S_A01T8	Carbohydrate Metabolism	1.06655	0.918528
16S_A01T8	Lipid Metabolism	1.48939	0.95105
16S_A01T8	Metabolism of Cofactors and Vitamins	1.00905	0.976297
16S_A01T8	Energy Metabolism	1.26202	0.926836
16S_A01T8	Nucleotide Metabolism	1.79042	0.896824
16S_A01T8	Amino Acid Metabolism	1.71382	0.91128
16S_A01T8	Metabolism of Terpenoids and Polyketides	2.04158	0.922839
16S_A01T8	Biosynthesis of Other Secondary Metabolites	0.837446	0.933247
16S_A01T8	Xenobiotics Biodegradation and Metabolism	1.2801	0.879797
16S_A01T8	Metabolism of Other Amino Acids	1.40662	0.913563
16S_A01T8	Glycan Biosynthesis and Metabolism	0.888807	1.03015
16S_A01T8	Translation	3.37811	0.888076
16S_A01T8	Membrane Transport	1.12714	0.939951
16S_A01T8	Signal Transduction	0.793989	0.887954
16S_A01T8	Cell Motility	0.193754	0.877544
16S_A01T8	Folding, Sorting and Degradation	1.75489	0.926831
16S_A01T8	Transcription	1.86536	0.828981
16S_A01T8	Replication and Repair	1.77637	0.8697
16S_A01T8	Cell Growth and Death	1.4628	0.926971
16S_A01T8	Transport and Catabolism	-0.399017	1.19727
16S_A01T8	Excretory System	-0.0168833	0.925987
16S_A01T8	Digestive System	-1.12492	0.96645
16S_A01T8	Infectious Diseases	1.42225	0.822952
16S_A02T1	Carbohydrate Metabolism	0.180278	1.01186
16S_A02T1	Lipid Metabolism	0.683307	1.02143
16S_A02T1	Metabolism of Cofactors and Vitamins	1.2992	0.924223
16S_A02T1	Energy Metabolism	0.391424	0.992127
16S_A02T1	Nucleotide Metabolism	0.728225	1.0019
16S_A02T1	Amino Acid Metabolism	0.74345	1.0022
16S_A02T1	Metabolism of Terpenoids and Polyketides	1.23653	0.965
16S_A02T1	Biosynthesis of Other Secondary Metabolites	0.0128567	1.00582
16S_A02T1	Xenobiotics Biodegradation and Metabolism	0.1997	0.995877
16S_A02T1	Metabolism of Other Amino Acids	0.486382	0.98428
16S_A02T1	Glycan Biosynthesis and Metabolism	0.884383	0.885751
16S_A02T1	Translation	2.24275	1.03261
16S_A02T1	Membrane Transport	0.312807	1.02537
16S_A02T1	Signal Transduction	0.0186153	1.01208
16S_A02T1	Cell Motility	-0.0302806	1.00444
16S_A02T1	Folding, Sorting and Degradation	1.11487	0.952839
16S_A02T1	Transcription	0.878704	1.00003
16S_A02T1	Replication and Repair	0.724673	0.96484
16S_A02T1	Cell Growth and Death	0.53278	1.00195
16S_A02T1	Transport and Catabolism	1.26079	0.890199
16S_A02T1	Excretory System	-0.435819	0.946556
16S_A02T1	Digestive System	-0.722314	0.963058
16S_A02T1	Infectious Diseases	0.395059	0.967157
16S_A02T2	Carbohydrate Metabolism	1.46232	0.879596
16S_A02T2	Lipid Metabolism	1.92848	0.893345
16S_A02T2	Metabolism of Cofactors and Vitamins	1.92171	0.957691
16S_A02T2	Energy Metabolism	1.67351	0.842239
16S_A02T2	Nucleotide Metabolism	1.85546	0.963937
16S_A02T2	Amino Acid Metabolism	2.01762	0.901548
16S_A02T2	Metabolism of Terpenoids and Polyketides	2.60227	0.788015
16S_A02T2	Biosynthesis of Other Secondary Metabolites	1.21094	0.883804
16S_A02T2	Xenobiotics Biodegradation and Metabolism	1.27897	0.980243
16S_A02T2	Metabolism of Other Amino Acids	1.77142	0.903881
16S_A02T2	Glycan Biosynthesis and Metabolism	1.33526	1.03191
16S_A02T2	Translation	3.63854	0.920326
16S_A02T2	Membrane Transport	1.3724	0.949147
16S_A02T2	Signal Transduction	1.0738	0.966658
16S_A02T2	Cell Motility	0.726197	0.828161
16S_A02T2	Folding, Sorting and Degradation	2.41935	0.841471
16S_A02T2	Transcription	1.89574	0.98911
16S_A02T2	Replication and Repair	1.94886	0.882365
16S_A02T2	Cell Growth and Death	1.91025	0.847068
16S_A02T2	Transport and Catabolism	1.51364	0.897377
16S_A02T2	Excretory System	0.236737	0.855676
16S_A02T2	Digestive System	-0.0580994	0.958965
16S_A02T2	Infectious Diseases	0.804309	1.01719
16S_A02T3	Carbohydrate Metabolism	1.87642	0.844559
16S_A02T3	Lipid Metabolism	2.23567	0.853992
16S_A02T3	Metabolism of Cofactors and Vitamins	1.84075	0.953574
16S_A02T3	Energy Metabolism	1.91105	0.918991
16S_A02T3	Nucleotide Metabolism	2.47814	0.850629
16S_A02T3	Amino Acid Metabolism	2.73512	0.801535
16S_A02T3	Metabolism of Terpenoids and Polyketides	2.84042	0.876726
16S_A02T3	Biosynthesis of Other Secondary Metabolites	1.60465	0.863947
16S_A02T3	Xenobiotics Biodegradation and Metabolism	1.87282	0.857259
16S_A02T3	Metabolism of Other Amino Acids	2.0791	0.888875
16S_A02T3	Glycan Biosynthesis and Metabolism	1.17562	1.03466
16S_A02T3	Translation	4.19332	0.881665
16S_A02T3	Membrane Transport	1.51408	0.881507
16S_A02T3	Signal Transduction	1.32226	0.867693
16S_A02T3	Cell Motility	0.0552785	0.941774
16S_A02T3	Folding, Sorting and Degradation	2.46238	0.882538
16S_A02T3	Transcription	2.43834	0.890791
16S_A02T3	Replication and Repair	2.58527	0.830713
16S_A02T3	Cell Growth and Death	2.39841	0.824038
16S_A02T3	Transport and Catabolism	0.783984	0.990373
16S_A02T3	Excretory System	0.573936	0.819433
16S_A02T3	Digestive System	-0.661721	0.929982
16S_A02T3	Infectious Diseases	2.02873	0.834307
16S_A02T4	Carbohydrate Metabolism	1.53549	0.945873
16S_A02T4	Lipid Metabolism	1.95793	0.907231
16S_A02T4	Metabolism of Cofactors and Vitamins	0.761705	1.16537
16S_A02T4	Energy Metabolism	1.85687	0.942857
16S_A02T4	Nucleotide Metabolism	2.49618	0.880525
16S_A02T4	Amino Acid Metabolism	2.6934	0.909847
16S_A02T4	Metabolism of Terpenoids and Polyketides	2.93507	0.801949
16S_A02T4	Biosynthesis of Other Secondary Metabolites	1.36618	0.908496
16S_A02T4	Xenobiotics Biodegradation and Metabolism	1.69897	0.928237
16S_A02T4	Metabolism of Other Amino Acids	1.69204	1.01326
16S_A02T4	Glycan Biosynthesis and Metabolism	1.21019	0.993361
16S_A02T4	Translation	4.17984	0.946002
16S_A02T4	Membrane Transport	1.8728	0.858644
16S_A02T4	Signal Transduction	0.914291	1.07478
16S_A02T4	Cell Motility	-0.57875	1.03404
16S_A02T4	Folding, Sorting and Degradation	1.56238	1.10045
16S_A02T4	Transcription	2.48309	0.798269
16S_A02T4	Replication and Repair	2.58294	0.943731
16S_A02T4	Cell Growth and Death	1.91241	1.01532
16S_A02T4	Transport and Catabolism	-0.243721	1.18499
16S_A02T4	Excretory System	-0.103258	0.882555
16S_A02T4	Digestive System	-0.758962	1.00255
16S_A02T4	Infectious Diseases	1.1866	1.09663
16S_A02T5	Carbohydrate Metabolism	2.28747	0.801389
16S_A02T5	Lipid Metabolism	0.95306	1.01049
16S_A02T5	Metabolism of Cofactors and Vitamins	1.09001	1.00239
16S_A02T5	Energy Metabolism	1.19102	0.938082
16S_A02T5	Nucleotide Metabolism	2.75312	0.923813
16S_A02T5	Amino Acid Metabolism	1.91834	0.973522
16S_A02T5	Metabolism of Terpenoids and Polyketides	1.85631	1.00291
16S_A02T5	Biosynthesis of Other Secondary Metabolites	1.81311	0.887649
16S_A02T5	Xenobiotics Biodegradation and Metabolism	0.591642	1.07062
16S_A02T5	Metabolism of Other Amino Acids	1.48282	1.00783
16S_A02T5	Glycan Biosynthesis and Metabolism	0.592929	1.04666
16S_A02T5	Translation	4.52825	0.845513
16S_A02T5	Membrane Transport	1.55096	0.923755
16S_A02T5	Signal Transduction	1.36976	0.816059
16S_A02T5	Cell Motility	0.0978148	0.76908
16S_A02T5	Folding, Sorting and Degradation	1.80497	0.949034
16S_A02T5	Transcription	2.54135	0.892409
16S_A02T5	Replication and Repair	2.22029	0.938952
16S_A02T5	Cell Growth and Death	1.82151	0.959954
16S_A02T5	Transport and Catabolism	0.116241	1.0943
16S_A02T5	Excretory System	0.19809	0.754017
16S_A02T5	Digestive System	-0.0165151	0.764651
16S_A02T5	Infectious Diseases	0.499782	1.16898
16S_A02T6	Carbohydrate Metabolism	1.59424	0.812746
16S_A02T6	Lipid Metabolism	1.56379	0.972304
16S_A02T6	Metabolism of Cofactors and Vitamins	1.45276	0.899087
16S_A02T6	Energy Metabolism	1.59664	0.893104
16S_A02T6	Nucleotide Metabolism	2.14517	0.86375
16S_A02T6	Amino Acid Metabolism	2.29298	0.789975
16S_A02T6	Metabolism of Terpenoids and Polyketides	2.50844	0.833736
16S_A02T6	Biosynthesis of Other Secondary Metabolites	1.43064	0.839538
16S_A02T6	Xenobiotics Biodegradation and Metabolism	1.36432	0.909346
16S_A02T6	Metabolism of Other Amino Acids	1.97752	0.780531
16S_A02T6	Glycan Biosynthesis and Metabolism	1.677	0.846279
16S_A02T6	Translation	3.886	0.77269
16S_A02T6	Membrane Transport	1.47069	0.956835
16S_A02T6	Signal Transduction	1.13227	0.84648
16S_A02T6	Cell Motility	-0.147508	0.967711
16S_A02T6	Folding, Sorting and Degradation	2.11278	0.861797
16S_A02T6	Transcription	2.03317	0.830021
16S_A02T6	Replication and Repair	2.10473	0.844537
16S_A02T6	Cell Growth and Death	1.81529	0.876876
16S_A02T6	Transport and Catabolism	0.501434	0.947297
16S_A02T6	Excretory System	-0.0277121	0.87032
16S_A02T6	Digestive System	-0.504079	0.871401
16S_A02T6	Infectious Diseases	0.964258	1.02896
16S_A02T7	Carbohydrate Metabolism	1.56534	0.922551
16S_A02T7	Lipid Metabolism	1.79514	0.864716
16S_A02T7	Metabolism of Cofactors and Vitamins	0.431423	1.20752
16S_A02T7	Energy Metabolism	2.11812	0.816189
16S_A02T7	Nucleotide Metabolism	2.73607	0.627316
16S_A02T7	Biosynthesis of Other Secondary Metabolites	1.78916	0.659491
16S_A02T7	Amino Acid Metabolism	2.42167	1.13969
16S_A02T7	Metabolism of Terpenoids and Polyketides	3.11975	0.558224
16S_A02T7	Xenobiotics Biodegradation and Metabolism	1.36075	0.85941
16S_A02T7	Metabolism of Other Amino Acids	2.54623	0.874382
16S_A02T7	Glycan Biosynthesis and Metabolism	3.33333	0.66455
16S_A02T7	Translation	3.31059	1.02044
16S_A02T7	Membrane Transport	2.10354	0.672413
16S_A02T7	Signal Transduction	0.21573	1.21633
16S_A02T7	Cell Motility	-1.89147	1.28153
16S_A02T7	Folding, Sorting and Degradation	1.55037	1.10109
16S_A02T7	Transcription	1.21732	0.942348
16S_A02T7	Replication and Repair	2.52387	0.876414
16S_A02T7	Cell Growth and Death	2.12871	0.814926
16S_A02T7	Transport and Catabolism	-1.18533	1.28702
16S_A02T7	Excretory System	-1.11278	0.967652
16S_A02T7	Digestive System	-0.384306	0.742092
16S_A02T7	Infectious Diseases	0.519326	1.1153
16S_A02T8	Carbohydrate Metabolism	0.772514	1.12082
16S_A02T8	Lipid Metabolism	0.905002	1.12014
16S_A02T8	Metabolism of Cofactors and Vitamins	0.351123	1.21362
16S_A02T8	Energy Metabolism	1.34949	1.05192
16S_A02T8	Nucleotide Metabolism	1.39326	1.08903
16S_A02T8	Amino Acid Metabolism	2.08501	1.14624
16S_A02T8	Metabolism of Terpenoids and Polyketides	2.44243	0.893544
16S_A02T8	Biosynthesis of Other Secondary Metabolites	0.632557	1.05145
16S_A02T8	Xenobiotics Biodegradation and Metabolism	1.67857	0.858751
16S_A02T8	Metabolism of Other Amino Acids	1.48845	1.0572
16S_A02T8	Glycan Biosynthesis and Metabolism	1.29485	1.08557
16S_A02T8	Translation	3.83059	1.05886
16S_A02T8	Membrane Transport	1.46598	0.963782
16S_A02T8	Signal Transduction	0.25678	1.14218
16S_A02T8	Cell Motility	-0.628226	1.09397
16S_A02T8	Folding, Sorting and Degradation	1.01823	1.17636
16S_A02T8	Transcription	2.92473	0.805308
16S_A02T8	Replication and Repair	1.90788	1.0993
16S_A02T8	Cell Growth and Death	1.20297	1.09564
16S_A02T8	Transport and Catabolism	-0.5628	1.20168
16S_A02T8	Endocrine System	-1.25484	0.860807
16S_A02T8	Excretory System	0.0718273	0.808993
16S_A02T8	Digestive System	-1.15445	1.12251
16S_A02T8	Infectious Diseases	1.47867	0.974324
16S_A03T1	Carbohydrate Metabolism	1.07152	0.840662
16S_A03T1	Lipid Metabolism	1.71205	0.844713
16S_A03T1	Metabolism of Cofactors and Vitamins	1.90814	0.879335
16S_A03T1	Energy Metabolism	1.26144	0.826716
16S_A03T1	Nucleotide Metabolism	1.74538	0.822098
16S_A03T1	Amino Acid Metabolism	1.70867	0.835483
16S_A03T1	Metabolism of Terpenoids and Polyketides	2.12816	0.843146
16S_A03T1	Biosynthesis of Other Secondary Metabolites	0.849224	0.828861
16S_A03T1	Xenobiotics Biodegradation and Metabolism	1.09513	0.820487
16S_A03T1	Metabolism of Other Amino Acids	1.4106	0.824947
16S_A03T1	Glycan Biosynthesis and Metabolism	1.34417	0.836419
16S_A03T1	Translation	3.48892	0.809481
16S_A03T1	Membrane Transport	1.24329	0.848721
16S_A03T1	Signal Transduction	0.903433	0.859073
16S_A03T1	Cell Motility	0.198701	0.924518
16S_A03T1	Folding, Sorting and Degradation	2.06416	0.81467
16S_A03T1	Transcription	1.90142	0.825071
16S_A03T1	Replication and Repair	1.64263	0.832367
16S_A03T1	Cell Growth and Death	1.54132	0.818854
16S_A03T1	Transport and Catabolism	1.1701	0.977412
16S_A03T1	Excretory System	0.0679496	0.822979
16S_A03T1	Digestive System	-0.874168	1.01033
16S_A03T1	Infectious Diseases	1.3938	0.807064
16S_A03T2	Carbohydrate Metabolism	2.2476	0.878107
16S_A03T2	Lipid Metabolism	2.72949	0.854851
16S_A03T2	Metabolism of Cofactors and Vitamins	2.06934	0.953102
16S_A03T2	Energy Metabolism	2.35595	0.942299
16S_A03T2	Nucleotide Metabolism	2.74737	0.95918
16S_A03T2	Amino Acid Metabolism	3.00638	0.831414
16S_A03T2	Metabolism of Terpenoids and Polyketides	3.04997	0.948007
16S_A03T2	Biosynthesis of Other Secondary Metabolites	1.88815	0.907458
16S_A03T2	Xenobiotics Biodegradation and Metabolism	2.25688	0.879253
16S_A03T2	Metabolism of Other Amino Acids	2.31145	1.00057
16S_A03T2	Glycan Biosynthesis and Metabolism	1.27295	1.07217
16S_A03T2	Translation	4.36381	0.876239
16S_A03T2	Membrane Transport	1.53738	0.989199
16S_A03T2	Signal Transduction	1.41212	0.922476
16S_A03T2	Cell Motility	0.0275942	0.959685
16S_A03T2	Folding, Sorting and Degradation	2.4383	1.02592
16S_A03T2	Transcription	2.67828	0.887566
16S_A03T2	Replication and Repair	2.93021	0.925333
16S_A03T2	Cell Growth and Death	2.73309	0.893456
16S_A03T2	Transport and Catabolism	0.665772	1.11762
16S_A03T2	Excretory System	0.494409	0.932807
16S_A03T2	Digestive System	0.132003	0.855053
16S_A03T2	Infectious Diseases	2.21514	0.87873
16S_A03T3	Carbohydrate Metabolism	2.25631	0.893611
16S_A03T3	Lipid Metabolism	2.38788	0.916578
16S_A03T3	Metabolism of Cofactors and Vitamins	2.20055	0.893732
16S_A03T3	Energy Metabolism	2.62134	0.8669
16S_A03T3	Nucleotide Metabolism	3.05044	0.883968
16S_A03T3	Amino Acid Metabolism	2.90198	0.869585
16S_A03T3	Metabolism of Terpenoids and Polyketides	3.00614	0.952544
16S_A03T3	Biosynthesis of Other Secondary Metabolites	1.86834	0.873623
16S_A03T3	Xenobiotics Biodegradation and Metabolism	2.11288	0.902947
16S_A03T3	Metabolism of Other Amino Acids	2.33597	0.937632
16S_A03T3	Glycan Biosynthesis and Metabolism	1.19434	1.01045
16S_A03T3	Translation	4.24022	0.948282
16S_A03T3	Membrane Transport	1.36993	0.972567
16S_A03T3	Signal Transduction	0.748762	0.977285
16S_A03T3	Cell Motility	-0.321196	0.97724
16S_A03T3	Folding, Sorting and Degradation	2.35678	0.935018
16S_A03T3	Transcription	2.7444	0.880715
16S_A03T3	Replication and Repair	3.5111	0.794495
16S_A03T3	Cell Growth and Death	2.57545	0.928585
16S_A03T3	Transport and Catabolism	0.662842	1.04183
16S_A03T3	Excretory System	0.330864	0.892909
16S_A03T3	Digestive System	-0.15358	0.869043
16S_A03T3	Infectious Diseases	1.46044	0.96047
16S_A03T4	Carbohydrate Metabolism	2.14511	0.85675
16S_A03T4	Lipid Metabolism	2.1373	0.965403
16S_A03T4	Metabolism of Cofactors and Vitamins	2.09139	0.901233
16S_A03T4	Energy Metabolism	2.25961	0.925286
16S_A03T4	Nucleotide Metabolism	3.10812	0.870665
16S_A03T4	Amino Acid Metabolism	2.74772	0.838252
16S_A03T4	Metabolism of Terpenoids and Polyketides	2.47619	1.03589
16S_A03T4	Biosynthesis of Other Secondary Metabolites	1.60732	0.926244
16S_A03T4	Xenobiotics Biodegradation and Metabolism	2.06724	0.923267
16S_A03T4	Metabolism of Other Amino Acids	2.34254	0.949523
16S_A03T4	Glycan Biosynthesis and Metabolism	1.06129	1.07025
16S_A03T4	Translation	4.22904	0.948881
16S_A03T4	Membrane Transport	1.00914	1.08399
16S_A03T4	Signal Transduction	0.977069	1.00564
16S_A03T4	Cell Motility	-0.0698144	0.988398
16S_A03T4	Folding, Sorting and Degradation	2.38048	0.987067
16S_A03T4	Transcription	2.45604	0.969726
16S_A03T4	Replication and Repair	3.42262	0.824677
16S_A03T4	Cell Growth and Death	2.65312	0.930028
16S_A03T4	Transport and Catabolism	0.874794	1.02316
16S_A03T4	Excretory System	0.69253	0.832081
16S_A03T4	Digestive System	-0.725364	0.963982
16S_A03T4	Infectious Diseases	1.79738	0.948841
16S_A03T5	Carbohydrate Metabolism	2.19003	0.893001
16S_A03T5	Lipid Metabolism	1.82358	1.12605
16S_A03T5	Metabolism of Cofactors and Vitamins	2.06262	0.930834
16S_A03T5	Energy Metabolism	2.34945	0.945609
16S_A03T5	Nucleotide Metabolism	3.07434	0.957274
16S_A03T5	Biosynthesis of Other Secondary Metabolites	1.74028	0.955561
16S_A03T5	Amino Acid Metabolism	2.65998	0.929133
16S_A03T5	Metabolism of Terpenoids and Polyketides	3.13959	0.898231
16S_A03T5	Xenobiotics Biodegradation and Metabolism	1.965	0.984529
16S_A03T5	Metabolism of Other Amino Acids	2.78816	0.958272
16S_A03T5	Glycan Biosynthesis and Metabolism	1.57245	1.04709
16S_A03T5	Translation	4.12192	0.979348
16S_A03T5	Membrane Transport	1.6313	0.935343
16S_A03T5	Signal Transduction	1.39177	0.935017
16S_A03T5	Cell Motility	0.177633	0.920565
16S_A03T5	Folding, Sorting and Degradation	2.79938	0.939241
16S_A03T5	Transcription	2.55078	1.06357
16S_A03T5	Replication and Repair	3.28823	0.964133
16S_A03T5	Cell Growth and Death	2.57311	0.971961
16S_A03T5	Transport and Catabolism	1.0748	1.06598
16S_A03T5	Excretory System	0.762764	0.908972
16S_A03T5	Digestive System	-0.673639	0.991239
16S_A03T5	Infectious Diseases	2.10683	0.96645
16S_A03T6	Carbohydrate Metabolism	1.91861	0.874647
16S_A03T6	Lipid Metabolism	2.38777	0.847982
16S_A03T6	Metabolism of Cofactors and Vitamins	2.07955	0.891013
16S_A03T6	Energy Metabolism	2.22281	0.890027
16S_A03T6	Nucleotide Metabolism	2.63417	0.918579
16S_A03T6	Amino Acid Metabolism	2.57289	0.850967
16S_A03T6	Metabolism of Terpenoids and Polyketides	3.02044	0.892824
16S_A03T6	Biosynthesis of Other Secondary Metabolites	1.59049	0.882269
16S_A03T6	Xenobiotics Biodegradation and Metabolism	2.0189	0.86272
16S_A03T6	Metabolism of Other Amino Acids	2.00229	0.963549
16S_A03T6	Glycan Biosynthesis and Metabolism	1.39105	0.985001
16S_A03T6	Translation	4.2028	0.867621
16S_A03T6	Membrane Transport	1.59063	0.863403
16S_A03T6	Signal Transduction	1.12784	0.909061
16S_A03T6	Cell Motility	-0.193033	0.907165
16S_A03T6	Folding, Sorting and Degradation	2.72352	0.871106
16S_A03T6	Transcription	2.37043	0.950467
16S_A03T6	Replication and Repair	2.76526	0.875641
16S_A03T6	Cell Growth and Death	2.45195	0.888341
16S_A03T6	Transport and Catabolism	1.38249	0.83275
16S_A03T6	Excretory System	0.332244	0.891721
16S_A03T6	Digestive System	-0.533951	0.901592
16S_A03T6	Infectious Diseases	1.3685	0.971067
16S_A03T7	Carbohydrate Metabolism	2.09593	0.840707
16S_A03T7	Lipid Metabolism	2.3109	0.872752
16S_A03T7	Metabolism of Cofactors and Vitamins	1.97236	0.919392
16S_A03T7	Energy Metabolism	2.54381	0.814107
16S_A03T7	Nucleotide Metabolism	2.82799	0.897307
16S_A03T7	Amino Acid Metabolism	2.57893	0.868585
16S_A03T7	Metabolism of Terpenoids and Polyketides	3.03284	0.907762
16S_A03T7	Biosynthesis of Other Secondary Metabolites	1.77361	0.837892
16S_A03T7	Xenobiotics Biodegradation and Metabolism	2.14701	0.841979
16S_A03T7	Metabolism of Other Amino Acids	2.19094	0.939493
16S_A03T7	Glycan Biosynthesis and Metabolism	1.38734	1.00006
16S_A03T7	Translation	4.43748	0.84492
16S_A03T7	Membrane Transport	1.37877	0.928826
16S_A03T7	Signal Transduction	1.07275	0.92478
16S_A03T7	Cell Motility	-0.291429	0.945436
16S_A03T7	Folding, Sorting and Degradation	2.84836	0.835149
16S_A03T7	Transcription	2.36898	0.943701
16S_A03T7	Replication and Repair	3.3103	0.750637
16S_A03T7	Cell Growth and Death	2.77746	0.830115
16S_A03T7	Transport and Catabolism	0.938927	0.956183
16S_A03T7	Excretory System	0.32574	0.884491
16S_A03T7	Digestive System	-0.414326	0.856205
16S_A03T7	Infectious Diseases	1.39425	0.977412
16S_A04T1	Carbohydrate Metabolism	2.05383	0.907824
16S_A04T1	Lipid Metabolism	1.78351	1.01923
16S_A04T1	Metabolism of Cofactors and Vitamins	1.2673	1.08206
16S_A04T1	Energy Metabolism	1.84644	1.00448
16S_A04T1	Nucleotide Metabolism	2.28831	1.03878
16S_A04T1	Amino Acid Metabolism	2.57864	0.972643
16S_A04T1	Metabolism of Terpenoids and Polyketides	2.79183	0.937465
16S_A04T1	Biosynthesis of Other Secondary Metabolites	1.4855	0.944522
16S_A04T1	Xenobiotics Biodegradation and Metabolism	1.88094	0.953059
16S_A04T1	Metabolism of Other Amino Acids	1.7696	0.979334
16S_A04T1	Glycan Biosynthesis and Metabolism	1.59246	0.918079
16S_A04T1	Translation	4.01575	0.887912
16S_A04T1	Membrane Transport	1.57825	0.905498
16S_A04T1	Signal Transduction	1.26311	0.966434
16S_A04T1	Cell Motility	0.651009	0.945716
16S_A04T1	Folding, Sorting and Degradation	1.58451	1.14591
16S_A04T1	Transcription	2.05176	1.04221
16S_A04T1	Replication and Repair	2.95383	0.923129
16S_A04T1	Cell Growth and Death	1.69732	1.04576
16S_A04T1	Transport and Catabolism	0.824219	1.00788
16S_A04T1	Endocrine System	-1.0875	0.887093
16S_A04T1	Excretory System	-0.146892	0.969639
16S_A04T1	Digestive System	0.134988	0.933
16S_A04T1	Infectious Diseases	2.32581	0.877965
16S_A04T2	Carbohydrate Metabolism	1.67807	0.982197
16S_A04T2	Lipid Metabolism	2.10703	0.933714
16S_A04T2	Metabolism of Cofactors and Vitamins	1.56551	1.00928
16S_A04T2	Energy Metabolism	1.96979	0.911333
16S_A04T2	Nucleotide Metabolism	2.46496	0.923465
16S_A04T2	Amino Acid Metabolism	2.45225	0.829245
16S_A04T2	Metabolism of Terpenoids and Polyketides	2.03364	1.0823
16S_A04T2	Biosynthesis of Other Secondary Metabolites	1.58245	0.878001
16S_A04T2	Xenobiotics Biodegradation and Metabolism	1.86165	0.937358
16S_A04T2	Metabolism of Other Amino Acids	1.80089	0.972482
16S_A04T2	Glycan Biosynthesis and Metabolism	0.750568	1.1323
16S_A04T2	Translation	3.84784	1.02211
16S_A04T2	Membrane Transport	1.30357	1.0052
16S_A04T2	Signal Transduction	1.38389	0.963179
16S_A04T2	Cell Motility	0.616697	0.892447
16S_A04T2	Folding, Sorting and Degradation	2.43962	0.878873
16S_A04T2	Transcription	2.4812	0.923707
16S_A04T2	Replication and Repair	2.69319	0.908378
16S_A04T2	Cell Growth and Death	2.23239	0.906399
16S_A04T2	Transport and Catabolism	0.536417	1.10593
16S_A04T2	Endocrine System	-1.33886	0.928451
16S_A04T2	Excretory System	-0.197674	1.06692
16S_A04T2	Digestive System	-0.51178	0.927935
16S_A04T2	Infectious Diseases	1.46621	0.935898
16S_A04T3	Carbohydrate Metabolism	1.8151	0.896262
16S_A04T3	Lipid Metabolism	2.20686	0.878596
16S_A04T3	Metabolism of Cofactors and Vitamins	1.66464	0.977373
16S_A04T3	Energy Metabolism	2.12319	0.862955
16S_A04T3	Nucleotide Metabolism	2.61099	0.87754
16S_A04T3	Amino Acid Metabolism	2.70573	0.830546
16S_A04T3	Metabolism of Terpenoids and Polyketides	2.47371	0.907221
16S_A04T3	Biosynthesis of Other Secondary Metabolites	1.87554	0.779952
16S_A04T3	Xenobiotics Biodegradation and Metabolism	1.98253	0.855646
16S_A04T3	Metabolism of Other Amino Acids	1.79674	0.927946
16S_A04T3	Glycan Biosynthesis and Metabolism	1.05613	0.998831
16S_A04T3	Translation	4.03865	0.902253
16S_A04T3	Membrane Transport	1.36447	0.9469
16S_A04T3	Signal Transduction	1.60506	0.845229
16S_A04T3	Cell Motility	0.822452	0.829418
16S_A04T3	Folding, Sorting and Degradation	2.29816	0.894585
16S_A04T3	Transcription	2.27158	0.942855
16S_A04T3	Replication and Repair	2.8307	0.815081
16S_A04T3	Cell Growth and Death	2.0646	0.933674
16S_A04T3	Transport and Catabolism	0.750615	0.974191
16S_A04T3	Endocrine System	-1.17173	0.841809
16S_A04T3	Excretory System	0.0660421	0.891981
16S_A04T3	Digestive System	-0.0618116	0.864212
16S_A04T3	Infectious Diseases	2.01708	0.866211
16S_A04T4	Carbohydrate Metabolism	1.87978	0.913822
16S_A04T4	Lipid Metabolism	2.8438	0.77773
16S_A04T4	Metabolism of Cofactors and Vitamins	2.23475	0.874887
16S_A04T4	Energy Metabolism	2.16928	0.964976
16S_A04T4	Nucleotide Metabolism	3.02625	0.889508
16S_A04T4	Amino Acid Metabolism	3.29073	0.711081
16S_A04T4	Metabolism of Terpenoids and Polyketides	1.91533	1.06131
16S_A04T4	Biosynthesis of Other Secondary Metabolites	1.9198	0.900925
16S_A04T4	Xenobiotics Biodegradation and Metabolism	2.5284	0.838404
16S_A04T4	Metabolism of Other Amino Acids	1.69092	0.988039
16S_A04T4	Glycan Biosynthesis and Metabolism	0.76236	1.06212
16S_A04T4	Translation	4.77027	0.877879
16S_A04T4	Membrane Transport	1.6512	0.974064
16S_A04T4	Signal Transduction	1.89575	0.837104
16S_A04T4	Cell Motility	0.549546	0.923716
16S_A04T4	Folding, Sorting and Degradation	2.81597	0.801643
16S_A04T4	Transcription	2.23487	1.0619
16S_A04T4	Replication and Repair	3.3341	0.857931
16S_A04T4	Cell Growth and Death	2.75646	0.905579
16S_A04T4	Transport and Catabolism	0.893423	1.00517
16S_A04T4	Endocrine System	-0.759644	0.841592
16S_A04T4	Excretory System	0.0237945	0.968503
16S_A04T4	Digestive System	0.147355	0.895242
16S_A04T4	Infectious Diseases	2.08669	0.931633
16S_A04T5	Carbohydrate Metabolism	2.17515	0.874538
16S_A04T5	Lipid Metabolism	2.29832	0.926972
16S_A04T5	Metabolism of Cofactors and Vitamins	1.99663	0.940936
16S_A04T5	Energy Metabolism	2.46322	0.861484
16S_A04T5	Nucleotide Metabolism	2.76937	0.89436
16S_A04T5	Amino Acid Metabolism	2.905	0.886145
16S_A04T5	Metabolism of Terpenoids and Polyketides	3.08924	0.882842
16S_A04T5	Biosynthesis of Other Secondary Metabolites	1.83837	0.850621
16S_A04T5	Xenobiotics Biodegradation and Metabolism	2.15472	0.87891
16S_A04T5	Metabolism of Other Amino Acids	2.17428	0.93621
16S_A04T5	Glycan Biosynthesis and Metabolism	1.96923	0.91597
16S_A04T5	Translation	4.28177	0.915431
16S_A04T5	Membrane Transport	1.66203	0.953544
16S_A04T5	Signal Transduction	1.42114	0.970953
16S_A04T5	Cell Motility	0.685167	0.851774
16S_A04T5	Folding, Sorting and Degradation	2.51591	0.920877
16S_A04T5	Transcription	2.69472	0.884278
16S_A04T5	Replication and Repair	2.98276	0.866065
16S_A04T5	Cell Growth and Death	2.13318	0.980468
16S_A04T5	Transport and Catabolism	1.08555	1.02199
16S_A04T5	Endocrine System	-0.594108	0.861602
16S_A04T5	Excretory System	0.775884	0.768651
16S_A04T5	Digestive System	0.219721	0.836431
16S_A04T5	Infectious Diseases	2.05316	0.920271
16S_A04T6	Carbohydrate Metabolism	1.87364	0.945088
16S_A04T6	Lipid Metabolism	2.55843	0.829731
16S_A04T6	Metabolism of Cofactors and Vitamins	1.90443	0.963509
16S_A04T6	Energy Metabolism	2.32994	0.927235
16S_A04T6	Nucleotide Metabolism	3.06588	0.821266
16S_A04T6	Amino Acid Metabolism	2.76125	0.898089
16S_A04T6	Metabolism of Terpenoids and Polyketides	2.50728	0.955434
16S_A04T6	Biosynthesis of Other Secondary Metabolites	1.5807	0.958572
16S_A04T6	Xenobiotics Biodegradation and Metabolism	2.17983	0.915489
16S_A04T6	Metabolism of Other Amino Acids	2.10561	0.913736
16S_A04T6	Glycan Biosynthesis and Metabolism	1.11293	1.02745
16S_A04T6	Translation	4.29878	0.909986
16S_A04T6	Membrane Transport	1.24226	0.999413
16S_A04T6	Signal Transduction	1.56401	0.940026
16S_A04T6	Cell Motility	0.83225	0.858993
16S_A04T6	Folding, Sorting and Degradation	2.39789	0.977904
16S_A04T6	Transcription	2.52133	0.978334
16S_A04T6	Replication and Repair	3.07104	0.920791
16S_A04T6	Cell Growth and Death	2.64042	0.882543
16S_A04T6	Transport and Catabolism	0.876788	1.02061
16S_A04T6	Endocrine System	-1.01347	0.878547
16S_A04T6	Excretory System	0.055331	0.900114
16S_A04T6	Digestive System	-0.309124	0.880081
16S_A04T6	Infectious Diseases	2.11363	0.936589
16S_A04T8	Carbohydrate Metabolism	1.54724	0.935045
16S_A04T8	Lipid Metabolism	2.44424	0.818597
16S_A04T8	Metabolism of Cofactors and Vitamins	1.40878	1.00467
16S_A04T8	Energy Metabolism	2.00644	0.933359
16S_A04T8	Nucleotide Metabolism	2.66004	0.900219
16S_A04T8	Biosynthesis of Other Secondary Metabolites	1.67165	0.880379
16S_A04T8	Amino Acid Metabolism	2.66171	0.845975
16S_A04T8	Metabolism of Terpenoids and Polyketides	1.69862	1.04251
16S_A04T8	Xenobiotics Biodegradation and Metabolism	2.4094	0.846259
16S_A04T8	Metabolism of Other Amino Acids	1.21394	1.05997
16S_A04T8	Glycan Biosynthesis and Metabolism	0.358614	1.13835
16S_A04T8	Translation	4.30177	0.952795
16S_A04T8	Membrane Transport	1.30279	1.04114
16S_A04T8	Signal Transduction	1.84859	0.868961
16S_A04T8	Cell Motility	0.869413	0.796792
16S_A04T8	Folding, Sorting and Degradation	2.16083	0.933758
16S_A04T8	Transcription	2.1136	1.00595
16S_A04T8	Replication and Repair	3.02865	0.875602
16S_A04T8	Cell Growth and Death	2.69055	0.846718
16S_A04T8	Transport and Catabolism	0.411174	1.05228
16S_A04T8	Endocrine System	-0.917738	0.795272
16S_A04T8	Excretory System	-0.417604	1.04665
16S_A04T8	Digestive System	-0.44878	0.867113
16S_A04T8	Infectious Diseases	2.04124	0.924052
16S_A05T1	Carbohydrate Metabolism	2.02988	0.823602
16S_A05T1	Lipid Metabolism	2.33508	0.873149
16S_A05T1	Metabolism of Cofactors and Vitamins	1.69834	0.996439
16S_A05T1	Energy Metabolism	2.07929	0.880379
16S_A05T1	Nucleotide Metabolism	2.56465	0.895433
16S_A05T1	Amino Acid Metabolism	2.59809	0.910135
16S_A05T1	Metabolism of Terpenoids and Polyketides	2.85158	0.876203
16S_A05T1	Biosynthesis of Other Secondary Metabolites	1.4792	0.902298
16S_A05T1	Xenobiotics Biodegradation and Metabolism	2.09379	0.841591
16S_A05T1	Metabolism of Other Amino Acids	2.16723	0.874975
16S_A05T1	Glycan Biosynthesis and Metabolism	1.49933	0.930956
16S_A05T1	Translation	4.2734	0.890446
16S_A05T1	Membrane Transport	1.39808	1.00678
16S_A05T1	Signal Transduction	1.48521	0.914467
16S_A05T1	Cell Motility	0.520963	0.84848
16S_A05T1	Folding, Sorting and Degradation	2.21936	0.956035
16S_A05T1	Transcription	2.74786	0.830211
16S_A05T1	Replication and Repair	2.7511	0.890363
16S_A05T1	Cell Growth and Death	2.43357	0.845596
16S_A05T1	Transport and Catabolism	0.501366	1.07037
16S_A05T1	Excretory System	0.38138	0.894941
16S_A05T1	Digestive System	-0.241718	0.875477
16S_A05T1	Infectious Diseases	2.22796	0.812018
16S_A05T2	Carbohydrate Metabolism	1.44679	1.04413
16S_A05T2	Lipid Metabolism	1.55216	1.05249
16S_A05T2	Metabolism of Cofactors and Vitamins	1.74785	0.8957
16S_A05T2	Energy Metabolism	1.8413	1.09857
16S_A05T2	Nucleotide Metabolism	2.57803	0.947549
16S_A05T2	Amino Acid Metabolism	2.61066	0.918113
16S_A05T2	Metabolism of Terpenoids and Polyketides	2.90217	0.992515
16S_A05T2	Biosynthesis of Other Secondary Metabolites	1.04461	1.03109
16S_A05T2	Xenobiotics Biodegradation and Metabolism	1.60833	1.06765
16S_A05T2	Metabolism of Other Amino Acids	2.18933	0.965743
16S_A05T2	Glycan Biosynthesis and Metabolism	1.85878	0.983364
16S_A05T2	Translation	3.75785	0.790423
16S_A05T2	Membrane Transport	0.725786	1.06394
16S_A05T2	Signal Transduction	1.60517	0.826342
16S_A05T2	Cell Motility	0.112408	1.05625
16S_A05T2	Folding, Sorting and Degradation	2.38558	0.991767
16S_A05T2	Transcription	2.27141	0.929686
16S_A05T2	Replication and Repair	2.76132	0.975339
16S_A05T2	Cell Growth and Death	2.56085	0.78423
16S_A05T2	Transport and Catabolism	0.313649	1.1113
16S_A05T2	Excretory System	0.23309	0.912452
16S_A05T2	Digestive System	-0.408124	0.85998
16S_A05T2	Infectious Diseases	1.7234	1.01126
16S_A05T3	Carbohydrate Metabolism	1.56495	0.968574
16S_A05T3	Lipid Metabolism	1.45538	1.03969
16S_A05T3	Metabolism of Cofactors and Vitamins	2.18066	0.935222
16S_A05T3	Energy Metabolism	2.46389	0.898018
16S_A05T3	Nucleotide Metabolism	2.65034	0.99275
16S_A05T3	Amino Acid Metabolism	1.34383	1.11494
16S_A05T3	Metabolism of Terpenoids and Polyketides	2.46198	0.980696
16S_A05T3	Biosynthesis of Other Secondary Metabolites	0.836846	1.08763
16S_A05T3	Xenobiotics Biodegradation and Metabolism	1.39976	1.032
16S_A05T3	Metabolism of Other Amino Acids	2.47355	0.914787
16S_A05T3	Glycan Biosynthesis and Metabolism	1.6007	0.940945
16S_A05T3	Translation	4.45172	0.886669
16S_A05T3	Membrane Transport	0.242239	1.16882
16S_A05T3	Signal Transduction	0.38595	1.10915
16S_A05T3	Cell Motility	0.413664	0.839005
16S_A05T3	Folding, Sorting and Degradation	2.3332	0.966851
16S_A05T3	Transcription	2.36953	0.90163
16S_A05T3	Replication and Repair	3.09249	0.983257
16S_A05T3	Cell Growth and Death	3.09244	0.862532
16S_A05T3	Transport and Catabolism	0.531183	1.13213
16S_A05T3	Excretory System	0.165276	0.89354
16S_A05T3	Digestive System	-0.362305	0.954738
16S_A05T3	Infectious Diseases	2.34462	0.830239
16S_A05T4	Carbohydrate Metabolism	1.96968	0.89182
16S_A05T4	Lipid Metabolism	2.23731	0.905803
16S_A05T4	Metabolism of Cofactors and Vitamins	1.62048	0.995684
16S_A05T4	Energy Metabolism	2.13547	0.931579
16S_A05T4	Nucleotide Metabolism	2.95006	0.869201
16S_A05T4	Amino Acid Metabolism	2.65265	0.907084
16S_A05T4	Metabolism of Terpenoids and Polyketides	2.60394	0.910702
16S_A05T4	Biosynthesis of Other Secondary Metabolites	1.67538	0.900771
16S_A05T4	Xenobiotics Biodegradation and Metabolism	1.86829	0.976352
16S_A05T4	Metabolism of Other Amino Acids	2.11887	0.915601
16S_A05T4	Glycan Biosynthesis and Metabolism	1.37466	0.976394
16S_A05T4	Translation	4.44942	0.873343
16S_A05T4	Membrane Transport	1.52522	0.936486
16S_A05T4	Signal Transduction	1.66906	0.889731
16S_A05T4	Cell Motility	0.538573	0.905347
16S_A05T4	Folding, Sorting and Degradation	2.169	0.995925
16S_A05T4	Transcription	2.53646	0.913198
16S_A05T4	Replication and Repair	3.10313	0.860583
16S_A05T4	Cell Growth and Death	2.62121	0.88581
16S_A05T4	Transport and Catabolism	0.58162	1.04494
16S_A05T4	Excretory System	0.531744	0.903091
16S_A05T4	Digestive System	-0.442694	0.838695
16S_A05T4	Infectious Diseases	2.19118	0.914631
16S_A05T5	Carbohydrate Metabolism	1.7284	0.873917
16S_A05T5	Lipid Metabolism	1.52257	0.945605
16S_A05T5	Metabolism of Cofactors and Vitamins	2.80777	0.832339
16S_A05T5	Energy Metabolism	2.2739	0.911213
16S_A05T5	Nucleotide Metabolism	2.85385	0.818615
16S_A05T5	Amino Acid Metabolism	1.70214	1.04586
16S_A05T5	Metabolism of Terpenoids and Polyketides	2.29804	0.936282
16S_A05T5	Biosynthesis of Other Secondary Metabolites	1.33057	0.956422
16S_A05T5	Xenobiotics Biodegradation and Metabolism	1.80583	0.919431
16S_A05T5	Metabolism of Other Amino Acids	2.21278	0.827399
16S_A05T5	Glycan Biosynthesis and Metabolism	1.46542	0.961311
16S_A05T5	Translation	2.55469	0.989588
16S_A05T5	Membrane Transport	1.05626	0.945079
16S_A05T5	Signal Transduction	1.04816	0.877634
16S_A05T5	Cell Motility	0.670378	0.831454
16S_A05T5	Folding, Sorting and Degradation	2.00824	0.933424
16S_A05T5	Transcription	1.42449	0.908733
16S_A05T5	Replication and Repair	1.85992	0.912005
16S_A05T5	Cell Growth and Death	1.62152	0.920245
16S_A05T5	Transport and Catabolism	1.61188	0.955067
16S_A05T5	Excretory System	0.353023	0.933321
16S_A05T5	Digestive System	0.310465	0.844466
16S_A05T5	Infectious Diseases	2.29701	0.839057
16S_A05T6	Carbohydrate Metabolism	1.43012	0.813586
16S_A05T6	Lipid Metabolism	1.78379	0.916857
16S_A05T6	Metabolism of Cofactors and Vitamins	2.00748	0.771145
16S_A05T6	Energy Metabolism	1.59717	0.852803
16S_A05T6	Nucleotide Metabolism	1.81795	0.916267
16S_A05T6	Amino Acid Metabolism	2.02618	0.829381
16S_A05T6	Metabolism of Terpenoids and Polyketides	2.34968	0.87929
16S_A05T6	Biosynthesis of Other Secondary Metabolites	0.976175	0.940963
16S_A05T6	Xenobiotics Biodegradation and Metabolism	1.1899	0.952501
16S_A05T6	Metabolism of Other Amino Acids	2.09165	0.701625
16S_A05T6	Glycan Biosynthesis and Metabolism	1.75149	0.825896
16S_A05T6	Translation	3.92471	0.752872
16S_A05T6	Membrane Transport	1.27765	0.933101
16S_A05T6	Signal Transduction	1.02573	0.853981
16S_A05T6	Cell Motility	0.83678	0.728113
16S_A05T6	Folding, Sorting and Degradation	2.24628	0.835875
16S_A05T6	Transcription	2.33488	0.71586
16S_A05T6	Replication and Repair	1.84128	0.885601
16S_A05T6	Cell Growth and Death	1.65795	0.882457
16S_A05T6	Transport and Catabolism	-0.0885606	1.17502
16S_A05T6	Excretory System	0.446443	0.800116
16S_A05T6	Digestive System	-1.4158	1.18625
16S_A05T6	Infectious Diseases	1.69845	0.759977
16S_A05T7	Carbohydrate Metabolism	1.73957	0.766493
16S_A05T7	Lipid Metabolism	1.76285	0.88846
16S_A05T7	Metabolism of Cofactors and Vitamins	1.77974	0.963317
16S_A05T7	Energy Metabolism	2.05875	0.922158
16S_A05T7	Nucleotide Metabolism	2.60372	0.852331
16S_A05T7	Biosynthesis of Other Secondary Metabolites	1.67704	0.869888
16S_A05T7	Amino Acid Metabolism	2.48883	0.827717
16S_A05T7	Metabolism of Terpenoids and Polyketides	2.02465	0.938401
16S_A05T7	Xenobiotics Biodegradation and Metabolism	2.10549	0.810476
16S_A05T7	Metabolism of Other Amino Acids	1.73204	0.885922
16S_A05T7	Glycan Biosynthesis and Metabolism	0.830081	1.00407
16S_A05T7	Translation	2.61363	1.07829
16S_A05T7	Membrane Transport	0.790812	1.02758
16S_A05T7	Signal Transduction	1.50072	0.850443
16S_A05T7	Cell Motility	-0.0297817	0.961013
16S_A05T7	Folding, Sorting and Degradation	2.19747	0.912346
16S_A05T7	Transcription	1.72706	0.924598
16S_A05T7	Replication and Repair	1.87291	1.00417
16S_A05T7	Cell Growth and Death	1.75729	0.980272
16S_A05T7	Transport and Catabolism	0.427594	1.15532
16S_A05T7	Excretory System	0.183779	1.05794
16S_A05T7	Digestive System	-0.501484	0.968643
16S_A05T7	Infectious Diseases	1.80561	0.993612
16S_A05T8	Carbohydrate Metabolism	1.74603	1.04207
16S_A05T8	Lipid Metabolism	2.07605	0.993793
16S_A05T8	Metabolism of Cofactors and Vitamins	1.83238	0.920683
16S_A05T8	Energy Metabolism	1.8749	1.00882
16S_A05T8	Nucleotide Metabolism	2.87884	1.03028
16S_A05T8	Amino Acid Metabolism	2.58132	0.987746
16S_A05T8	Metabolism of Terpenoids and Polyketides	2.58575	0.923074
16S_A05T8	Biosynthesis of Other Secondary Metabolites	1.60075	0.960448
16S_A05T8	Xenobiotics Biodegradation and Metabolism	1.92748	0.916063
16S_A05T8	Metabolism of Other Amino Acids	2.07902	0.998423
16S_A05T8	Glycan Biosynthesis and Metabolism	1.61705	0.922492
16S_A05T8	Translation	4.78009	0.847688
16S_A05T8	Membrane Transport	1.55907	0.961009
16S_A05T8	Signal Transduction	1.44249	0.942088
16S_A05T8	Cell Motility	0.500041	0.860074
16S_A05T8	Folding, Sorting and Degradation	2.42423	0.97542
16S_A05T8	Transcription	2.53043	0.934558
16S_A05T8	Replication and Repair	3.30151	0.924373
16S_A05T8	Cell Growth and Death	2.62725	0.976458
16S_A05T8	Transport and Catabolism	0.479286	1.05245
16S_A05T8	Excretory System	0.184269	0.961529
16S_A05T8	Digestive System	-1.4975	1.1743
16S_A05T8	Infectious Diseases	2.17089	0.890007
16S_A06T1	Carbohydrate Metabolism	1.29124	0.921893
16S_A06T1	Lipid Metabolism	1.67632	0.981795
16S_A06T1	Metabolism of Cofactors and Vitamins	1.75135	1.00995
16S_A06T1	Energy Metabolism	1.35588	0.952513
16S_A06T1	Nucleotide Metabolism	2.02781	0.883551
16S_A06T1	Amino Acid Metabolism	1.79691	0.990097
16S_A06T1	Metabolism of Terpenoids and Polyketides	2.36954	0.91573
16S_A06T1	Biosynthesis of Other Secondary Metabolites	0.962327	0.98042
16S_A06T1	Xenobiotics Biodegradation and Metabolism	1.21493	0.94234
16S_A06T1	Metabolism of Other Amino Acids	1.64234	0.890763
16S_A06T1	Glycan Biosynthesis and Metabolism	1.56213	0.925162
16S_A06T1	Translation	3.52795	0.974977
16S_A06T1	Membrane Transport	1.1571	1.00487
16S_A06T1	Signal Transduction	1.16143	0.902249
16S_A06T1	Cell Motility	0.791265	0.901146
16S_A06T1	Folding, Sorting and Degradation	2.27569	0.876068
16S_A06T1	Transcription	2.20166	0.888203
16S_A06T1	Replication and Repair	2.00044	0.858215
16S_A06T1	Cell Growth and Death	1.6786	0.937105
16S_A06T1	Transport and Catabolism	1.25928	0.959813
16S_A06T1	Endocrine System	-1.16449	0.900751
16S_A06T1	Excretory System	0.381101	0.843997
16S_A06T1	Digestive System	-0.635246	0.973874
16S_A06T1	Infectious Diseases	1.71564	0.826353
16S_A06T2	Carbohydrate Metabolism	1.2894	0.972994
16S_A06T2	Lipid Metabolism	1.2956	1.12206
16S_A06T2	Metabolism of Cofactors and Vitamins	1.90125	0.946123
16S_A06T2	Energy Metabolism	1.70493	0.894075
16S_A06T2	Nucleotide Metabolism	2.03631	0.944228
16S_A06T2	Amino Acid Metabolism	1.92487	0.995635
16S_A06T2	Metabolism of Terpenoids and Polyketides	2.63611	0.891521
16S_A06T2	Biosynthesis of Other Secondary Metabolites	1.04218	0.948116
16S_A06T2	Xenobiotics Biodegradation and Metabolism	1.43574	0.893068
16S_A06T2	Metabolism of Other Amino Acids	1.77746	0.917772
16S_A06T2	Glycan Biosynthesis and Metabolism	1.60847	0.907081
16S_A06T2	Translation	3.42513	1.00678
16S_A06T2	Membrane Transport	0.993615	1.01803
16S_A06T2	Signal Transduction	1.21977	0.914384
16S_A06T2	Cell Motility	0.403142	0.8816
16S_A06T2	Folding, Sorting and Degradation	2.05019	1.00873
16S_A06T2	Transcription	2.24152	0.923564
16S_A06T2	Replication and Repair	2.27936	0.866531
16S_A06T2	Cell Growth and Death	1.50762	1.03755
16S_A06T2	Transport and Catabolism	0.887468	0.980832
16S_A06T2	Endocrine System	-1.59137	0.896779
16S_A06T2	Excretory System	0.349413	0.867246
16S_A06T2	Digestive System	-0.724322	0.961856
16S_A06T2	Infectious Diseases	1.59836	0.902581
16S_A06T3	Carbohydrate Metabolism	2.184	0.932971
16S_A06T3	Lipid Metabolism	2.55415	0.924689
16S_A06T3	Metabolism of Cofactors and Vitamins	1.68641	1.0832
16S_A06T3	Energy Metabolism	2.3345	0.926507
16S_A06T3	Nucleotide Metabolism	3.08165	0.922452
16S_A06T3	Amino Acid Metabolism	3.11023	0.900311
16S_A06T3	Metabolism of Terpenoids and Polyketides	3.19257	0.886447
16S_A06T3	Biosynthesis of Other Secondary Metabolites	1.80989	0.935086
16S_A06T3	Xenobiotics Biodegradation and Metabolism	1.88994	1.00579
16S_A06T3	Metabolism of Other Amino Acids	2.13058	0.998176
16S_A06T3	Glycan Biosynthesis and Metabolism	1.75944	0.874707
16S_A06T3	Translation	4.4088	0.899333
16S_A06T3	Membrane Transport	1.86347	0.945354
16S_A06T3	Signal Transduction	1.86328	0.865332
16S_A06T3	Cell Motility	0.828419	0.791697
16S_A06T3	Folding, Sorting and Degradation	2.56386	0.994714
16S_A06T3	Transcription	2.83209	0.884821
16S_A06T3	Replication and Repair	3.28213	0.927794
16S_A06T3	Cell Growth and Death	2.83778	0.879129
16S_A06T3	Transport and Catabolism	0.563364	1.07934
16S_A06T3	Endocrine System	-1.51062	0.914848
16S_A06T3	Excretory System	0.58176	0.858346
16S_A06T3	Digestive System	-0.676109	0.914319
16S_A06T3	Infectious Diseases	2.32219	0.798502
16S_A06T4	Carbohydrate Metabolism	1.89438	0.988536
16S_A06T4	Lipid Metabolism	2.324	0.89031
16S_A06T4	Metabolism of Cofactors and Vitamins	1.25743	1.09632
16S_A06T4	Energy Metabolism	2.09518	0.996715
16S_A06T4	Nucleotide Metabolism	2.76058	0.870736
16S_A06T4	Amino Acid Metabolism	2.9642	0.897379
16S_A06T4	Metabolism of Terpenoids and Polyketides	3.25248	0.801256
16S_A06T4	Biosynthesis of Other Secondary Metabolites	1.57177	0.945023
16S_A06T4	Xenobiotics Biodegradation and Metabolism	1.85782	0.973135
16S_A06T4	Metabolism of Other Amino Acids	2.16333	1.01034
16S_A06T4	Glycan Biosynthesis and Metabolism	1.7804	0.936858
16S_A06T4	Translation	4.23494	0.951856
16S_A06T4	Membrane Transport	1.7172	0.956547
16S_A06T4	Signal Transduction	1.55763	0.878713
16S_A06T4	Cell Motility	0.606977	0.860405
16S_A06T4	Folding, Sorting and Degradation	2.0454	1.01296
16S_A06T4	Transcription	2.61032	0.926605
16S_A06T4	Replication and Repair	3.08339	0.893037
16S_A06T4	Cell Growth and Death	2.39571	0.885824
16S_A06T4	Transport and Catabolism	0.0475374	1.16979
16S_A06T4	Endocrine System	-1.43283	0.895262
16S_A06T4	Excretory System	0.11931	0.981995
16S_A06T4	Digestive System	-0.661961	0.879942
16S_A06T4	Infectious Diseases	2.02001	0.924735
16S_A07T1	Carbohydrate Metabolism	1.04523	0.933822
16S_A07T1	Lipid Metabolism	1.46442	0.948811
16S_A07T1	Metabolism of Cofactors and Vitamins	1.5091	0.965424
16S_A07T1	Energy Metabolism	1.2927	0.945025
16S_A07T1	Nucleotide Metabolism	1.91061	0.865446
16S_A07T1	Amino Acid Metabolism	1.81359	0.909732
16S_A07T1	Metabolism of Terpenoids and Polyketides	2.31165	0.883017
16S_A07T1	Biosynthesis of Other Secondary Metabolites	1.05725	0.859417
16S_A07T1	Xenobiotics Biodegradation and Metabolism	1.13864	0.929264
16S_A07T1	Metabolism of Other Amino Acids	1.78396	0.812027
16S_A07T1	Glycan Biosynthesis and Metabolism	1.52159	0.871803
16S_A07T1	Translation	3.52405	0.862697
16S_A07T1	Membrane Transport	1.14536	0.949832
16S_A07T1	Signal Transduction	0.871354	0.90651
16S_A07T1	Cell Motility	0.54646	0.88683
16S_A07T1	Folding, Sorting and Degradation	1.96426	0.898366
16S_A07T1	Transcription	2.11546	0.837863
16S_A07T1	Replication and Repair	1.91299	0.848517
16S_A07T1	Cell Growth and Death	1.60504	0.88673
16S_A07T1	Transport and Catabolism	0.465405	1.05966
16S_A07T1	Endocrine System	-1.5129	0.924223
16S_A07T1	Excretory System	-0.294429	0.858588
16S_A07T1	Digestive System	-0.803589	0.984367
16S_A07T1	Infectious Diseases	1.48936	0.859176
16S_A07T2	Carbohydrate Metabolism	1.78483	0.832623
16S_A07T2	Lipid Metabolism	2.07007	0.887767
16S_A07T2	Metabolism of Cofactors and Vitamins	1.71161	0.982226
16S_A07T2	Energy Metabolism	1.82523	0.893728
16S_A07T2	Nucleotide Metabolism	2.55006	0.829261
16S_A07T2	Amino Acid Metabolism	2.5362	0.833141
16S_A07T2	Metabolism of Terpenoids and Polyketides	2.61643	0.917071
16S_A07T2	Biosynthesis of Other Secondary Metabolites	1.30635	0.897828
16S_A07T2	Xenobiotics Biodegradation and Metabolism	1.70228	0.874811
16S_A07T2	Metabolism of Other Amino Acids	2.25264	0.802157
16S_A07T2	Glycan Biosynthesis and Metabolism	1.81184	0.881505
16S_A07T2	Translation	3.58746	0.970273
16S_A07T2	Membrane Transport	1.67667	0.878215
16S_A07T2	Signal Transduction	1.54857	0.835682
16S_A07T2	Cell Motility	0.609773	0.854166
16S_A07T2	Folding, Sorting and Degradation	2.53796	0.870559
16S_A07T2	Transcription	2.59443	0.829593
16S_A07T2	Replication and Repair	2.48939	0.833254
16S_A07T2	Cell Growth and Death	2.18577	0.839021
16S_A07T2	Transport and Catabolism	0.381155	1.12345
16S_A07T2	Excretory System	0.28241	0.875626
16S_A07T2	Digestive System	-0.644372	0.88676
16S_A07T2	Infectious Diseases	1.9694	0.851174
16S_A07T3	Carbohydrate Metabolism	2.15385	0.800275
16S_A07T3	Lipid Metabolism	2.51268	0.816473
16S_A07T3	Metabolism of Cofactors and Vitamins	2.43078	0.898405
16S_A07T3	Energy Metabolism	2.27225	0.833047
16S_A07T3	Nucleotide Metabolism	3.04188	0.772779
16S_A07T3	Amino Acid Metabolism	2.54254	0.86948
16S_A07T3	Metabolism of Terpenoids and Polyketides	3.33245	0.754699
16S_A07T3	Biosynthesis of Other Secondary Metabolites	1.50745	0.899432
16S_A07T3	Xenobiotics Biodegradation and Metabolism	2.21973	0.755221
16S_A07T3	Metabolism of Other Amino Acids	2.49906	0.780916
16S_A07T3	Glycan Biosynthesis and Metabolism	1.48722	0.891248
16S_A07T3	Translation	4.04232	0.939189
16S_A07T3	Membrane Transport	1.39094	0.942359
16S_A07T3	Signal Transduction	1.46669	0.891771
16S_A07T3	Cell Motility	0.574153	0.89335
16S_A07T3	Folding, Sorting and Degradation	2.37687	0.925086
16S_A07T3	Transcription	2.52788	0.869559
16S_A07T3	Replication and Repair	2.99509	0.786132
16S_A07T3	Cell Growth and Death	2.73719	0.799109
16S_A07T3	Transport and Catabolism	0.737782	1.0233
16S_A07T3	Endocrine System	-1.30967	0.818697
16S_A07T3	Excretory System	0.478764	0.887708
16S_A07T3	Digestive System	-0.776599	0.88897
16S_A07T3	Infectious Diseases	2.01445	0.912924
16S_A07T4	Carbohydrate Metabolism	2.42163	0.748143
16S_A07T4	Lipid Metabolism	2.3057	0.896186
16S_A07T4	Metabolism of Cofactors and Vitamins	2.10356	0.965641
16S_A07T4	Energy Metabolism	2.38496	0.833433
16S_A07T4	Nucleotide Metabolism	2.88072	0.85539
16S_A07T4	Amino Acid Metabolism	2.43647	0.925964
16S_A07T4	Metabolism of Terpenoids and Polyketides	2.65503	0.946373
16S_A07T4	Biosynthesis of Other Secondary Metabolites	1.9393	0.809234
16S_A07T4	Xenobiotics Biodegradation and Metabolism	1.93889	0.912399
16S_A07T4	Metabolism of Other Amino Acids	2.3595	0.88447
16S_A07T4	Glycan Biosynthesis and Metabolism	1.16425	1.01733
16S_A07T4	Translation	4.06601	0.913541
16S_A07T4	Membrane Transport	1.15162	1.02149
16S_A07T4	Signal Transduction	1.32386	0.932191
16S_A07T4	Cell Motility	0.62966	0.875825
16S_A07T4	Folding, Sorting and Degradation	2.60207	0.852149
16S_A07T4	Transcription	2.29626	0.984387
16S_A07T4	Replication and Repair	2.98299	0.840933
16S_A07T4	Cell Growth and Death	2.60323	0.845169
16S_A07T4	Transport and Catabolism	0.979047	0.953301
16S_A07T4	Endocrine System	-1.32779	0.87442
16S_A07T4	Excretory System	0.400706	0.885298
16S_A07T4	Digestive System	-0.257971	0.807285
16S_A07T4	Infectious Diseases	2.1304	0.873639
16S_A07T5	Carbohydrate Metabolism	2.27381	0.863986
16S_A07T5	Lipid Metabolism	2.46449	0.853176
16S_A07T5	Metabolism of Cofactors and Vitamins	2.39844	0.92562
16S_A07T5	Energy Metabolism	2.12311	0.885206
16S_A07T5	Nucleotide Metabolism	3.19493	0.871516
16S_A07T5	Amino Acid Metabolism	2.80101	0.884839
16S_A07T5	Metabolism of Terpenoids and Polyketides	2.56206	0.958674
16S_A07T5	Biosynthesis of Other Secondary Metabolites	1.84554	0.893092
16S_A07T5	Xenobiotics Biodegradation and Metabolism	2.30366	0.849409
16S_A07T5	Metabolism of Other Amino Acids	2.5861	0.838154
16S_A07T5	Glycan Biosynthesis and Metabolism	1.47107	0.970843
16S_A07T5	Translation	3.9926	0.946496
16S_A07T5	Membrane Transport	1.729	0.930027
16S_A07T5	Signal Transduction	1.84705	0.861881
16S_A07T5	Cell Motility	0.459262	0.99823
16S_A07T5	Folding, Sorting and Degradation	2.5145	0.90681
16S_A07T5	Transcription	2.57535	0.918079
16S_A07T5	Replication and Repair	3.07738	0.891131
16S_A07T5	Cell Growth and Death	2.53243	0.917436
16S_A07T5	Transport and Catabolism	1.2201	0.955923
16S_A07T5	Endocrine System	-1.1572	0.887418
16S_A07T5	Excretory System	0.786964	0.874391
16S_A07T5	Digestive System	-1.10481	1.04898
16S_A07T5	Infectious Diseases	2.69699	0.827372
16S_A07T6	Carbohydrate Metabolism	1.42935	0.847999
16S_A07T6	Lipid Metabolism	1.86506	0.860737
16S_A07T6	Metabolism of Cofactors and Vitamins	1.67716	0.960987
16S_A07T6	Energy Metabolism	1.66005	0.835334
16S_A07T6	Nucleotide Metabolism	1.99175	0.896115
16S_A07T6	Biosynthesis of Other Secondary Metabolites	1.10557	0.901416
16S_A07T6	Amino Acid Metabolism	2.08552	0.866224
16S_A07T6	Metabolism of Terpenoids and Polyketides	2.32388	0.874177
16S_A07T6	Xenobiotics Biodegradation and Metabolism	1.43753	0.854789
16S_A07T6	Metabolism of Other Amino Acids	1.52631	0.941333
16S_A07T6	Glycan Biosynthesis and Metabolism	1.58938	0.888457
16S_A07T6	Translation	3.70041	0.82378
16S_A07T6	Membrane Transport	1.43453	0.930243
16S_A07T6	Signal Transduction	1.02748	0.876636
16S_A07T6	Cell Motility	-0.0801606	1.00821
16S_A07T6	Folding, Sorting and Degradation	2.05393	0.902026
16S_A07T6	Transcription	2.16087	0.862975
16S_A07T6	Replication and Repair	2.05585	0.855214
16S_A07T6	Cell Growth and Death	1.72344	0.88815
16S_A07T6	Transport and Catabolism	0.453263	1.08688
16S_A07T6	Endocrine System	-1.5135	0.977511
16S_A07T6	Excretory System	0.140905	0.847206
16S_A07T6	Digestive System	-0.459382	0.90929
16S_A07T6	Infectious Diseases	1.45079	0.89389
16S_A07T7	Carbohydrate Metabolism	2.01374	0.7882
16S_A07T7	Lipid Metabolism	2.35578	0.843634
16S_A07T7	Metabolism of Cofactors and Vitamins	2.12503	0.897223
16S_A07T7	Energy Metabolism	2.27247	0.795701
16S_A07T7	Nucleotide Metabolism	2.70179	0.809193
16S_A07T7	Amino Acid Metabolism	2.85857	0.769101
16S_A07T7	Metabolism of Terpenoids and Polyketides	3.0498	0.826745
16S_A07T7	Biosynthesis of Other Secondary Metabolites	1.65415	0.820302
16S_A07T7	Xenobiotics Biodegradation and Metabolism	1.68351	0.882764
16S_A07T7	Metabolism of Other Amino Acids	2.33617	0.81015
16S_A07T7	Glycan Biosynthesis and Metabolism	1.82831	0.86705
16S_A07T7	Translation	3.77012	0.918521
16S_A07T7	Membrane Transport	1.71753	0.870384
16S_A07T7	Signal Transduction	1.60393	0.831118
16S_A07T7	Cell Motility	0.333575	0.948045
16S_A07T7	Folding, Sorting and Degradation	2.33603	0.946001
16S_A07T7	Transcription	2.24189	0.930885
16S_A07T7	Replication and Repair	2.46349	0.868707
16S_A07T7	Cell Growth and Death	2.20346	0.896131
16S_A07T7	Transport and Catabolism	0.881993	0.967113
16S_A07T7	Endocrine System	-1.44808	0.901377
16S_A07T7	Excretory System	0.142009	0.955238
16S_A07T7	Digestive System	-0.153798	0.802772
16S_A07T7	Infectious Diseases	1.88978	0.85326
16S_A07T8	Carbohydrate Metabolism	1.90518	0.873629
16S_A07T8	Lipid Metabolism	2.23499	0.898158
16S_A07T8	Metabolism of Cofactors and Vitamins	2.29336	0.875026
16S_A07T8	Energy Metabolism	2.52197	0.733593
16S_A07T8	Nucleotide Metabolism	2.48868	0.926996
16S_A07T8	Amino Acid Metabolism	2.70907	0.835017
16S_A07T8	Metabolism of Terpenoids and Polyketides	3.12819	0.816271
16S_A07T8	Biosynthesis of Other Secondary Metabolites	1.40154	0.945883
16S_A07T8	Xenobiotics Biodegradation and Metabolism	2.01748	0.837951
16S_A07T8	Metabolism of Other Amino Acids	2.43145	0.806766
16S_A07T8	Glycan Biosynthesis and Metabolism	1.61019	0.895404
16S_A07T8	Translation	3.96209	0.912225
16S_A07T8	Membrane Transport	1.65573	0.929923
16S_A07T8	Signal Transduction	1.47265	0.894092
16S_A07T8	Cell Motility	0.762745	0.840681
16S_A07T8	Folding, Sorting and Degradation	2.51755	0.923837
16S_A07T8	Transcription	2.52533	0.883579
16S_A07T8	Replication and Repair	2.74445	0.838012
16S_A07T8	Cell Growth and Death	2.69725	0.770472
16S_A07T8	Transport and Catabolism	0.904722	0.976237
16S_A07T8	Endocrine System	-1.28156	0.825107
16S_A07T8	Excretory System	0.362461	0.890257
16S_A07T8	Digestive System	-0.402858	0.781897
16S_A07T8	Infectious Diseases	2.06931	0.837639
16S_A08T1	Carbohydrate Metabolism	1.29474	0.83931
16S_A08T1	Lipid Metabolism	1.57314	0.923833
16S_A08T1	Metabolism of Cofactors and Vitamins	2.31801	0.789202
16S_A08T1	Energy Metabolism	1.54734	0.804492
16S_A08T1	Nucleotide Metabolism	1.74235	0.858941
16S_A08T1	Amino Acid Metabolism	1.90943	0.836592
16S_A08T1	Metabolism of Terpenoids and Polyketides	2.30978	0.81649
16S_A08T1	Biosynthesis of Other Secondary Metabolites	0.946276	0.8878
16S_A08T1	Xenobiotics Biodegradation and Metabolism	1.18676	0.846862
16S_A08T1	Metabolism of Other Amino Acids	1.73722	0.759569
16S_A08T1	Glycan Biosynthesis and Metabolism	1.22577	0.884875
16S_A08T1	Translation	3.16264	0.913971
16S_A08T1	Membrane Transport	0.767498	0.985215
16S_A08T1	Signal Transduction	0.947819	0.908715
16S_A08T1	Cell Motility	0.344391	0.815006
16S_A08T1	Folding, Sorting and Degradation	2.26062	0.809291
16S_A08T1	Transcription	1.60522	0.924342
16S_A08T1	Replication and Repair	1.78284	0.80729
16S_A08T1	Cell Growth and Death	1.58472	0.849564
16S_A08T1	Transport and Catabolism	0.501833	1.04845
16S_A08T1	Endocrine System	-1.20256	0.815547
16S_A08T1	Excretory System	0.432705	0.877392
16S_A08T1	Digestive System	-0.279107	0.853857
16S_A08T1	Infectious Diseases	1.25643	0.88628
16S_A08T2	Carbohydrate Metabolism	1.42801	0.854964
16S_A08T2	Lipid Metabolism	1.6559	0.935353
16S_A08T2	Metabolism of Cofactors and Vitamins	2.21126	0.821431
16S_A08T2	Energy Metabolism	1.65059	0.815989
16S_A08T2	Nucleotide Metabolism	1.80799	0.900093
16S_A08T2	Amino Acid Metabolism	1.92824	0.893614
16S_A08T2	Metabolism of Terpenoids and Polyketides	2.22918	0.867353
16S_A08T2	Biosynthesis of Other Secondary Metabolites	0.990181	0.902426
16S_A08T2	Xenobiotics Biodegradation and Metabolism	1.29232	0.827998
16S_A08T2	Metabolism of Other Amino Acids	1.6126	0.856673
16S_A08T2	Glycan Biosynthesis and Metabolism	1.13111	0.95859
16S_A08T2	Translation	3.09101	1.00783
16S_A08T2	Membrane Transport	0.816794	0.974343
16S_A08T2	Signal Transduction	1.24672	0.800985
16S_A08T2	Cell Motility	0.619274	0.855944
16S_A08T2	Folding, Sorting and Degradation	2.4107	0.804804
16S_A08T2	Transcription	1.70473	0.95276
16S_A08T2	Replication and Repair	1.78921	0.878205
16S_A08T2	Cell Growth and Death	1.5482	0.908375
16S_A08T2	Transport and Catabolism	0.381148	1.0609
16S_A08T2	Endocrine System	-1.41506	0.90067
16S_A08T2	Excretory System	0.144725	0.943773
16S_A08T2	Digestive System	0.253521	0.805177
16S_A08T2	Infectious Diseases	1.47323	0.791727
16S_A08T3	Carbohydrate Metabolism	2.32127	0.781683
16S_A08T3	Lipid Metabolism	1.98666	0.960585
16S_A08T3	Metabolism of Cofactors and Vitamins	3.08934	0.843655
16S_A08T3	Energy Metabolism	2.46174	0.828485
16S_A08T3	Nucleotide Metabolism	2.94873	0.826442
16S_A08T3	Amino Acid Metabolism	2.91084	0.856681
16S_A08T3	Metabolism of Terpenoids and Polyketides	3.01881	0.852221
16S_A08T3	Biosynthesis of Other Secondary Metabolites	1.83564	0.858587
16S_A08T3	Xenobiotics Biodegradation and Metabolism	1.64332	0.879792
16S_A08T3	Metabolism of Other Amino Acids	2.3315	0.860455
16S_A08T3	Glycan Biosynthesis and Metabolism	1.25087	0.997923
16S_A08T3	Translation	3.54131	0.982295
16S_A08T3	Membrane Transport	0.957254	0.930716
16S_A08T3	Signal Transduction	1.34024	0.851124
16S_A08T3	Cell Motility	0.186279	0.868569
16S_A08T3	Folding, Sorting and Degradation	2.89557	0.883088
16S_A08T3	Transcription	1.97266	0.959031
16S_A08T3	Replication and Repair	2.68524	0.885336
16S_A08T3	Cell Growth and Death	2.6055	0.836504
16S_A08T3	Transport and Catabolism	0.644733	1.01287
16S_A08T3	Endocrine System	-1.12075	0.835272
16S_A08T3	Excretory System	0.425443	0.95533
16S_A08T3	Digestive System	0.0251044	0.765544
16S_A08T3	Infectious Diseases	2.16198	0.775649
16S_A08T4	Carbohydrate Metabolism	1.98888	0.841103
16S_A08T4	Lipid Metabolism	2.4171	0.829369
16S_A08T4	Metabolism of Cofactors and Vitamins	1.95511	0.95265
16S_A08T4	Energy Metabolism	1.82484	0.8965
16S_A08T4	Nucleotide Metabolism	2.58677	0.838763
16S_A08T4	Amino Acid Metabolism	2.50648	0.828858
16S_A08T4	Metabolism of Terpenoids and Polyketides	2.31979	0.949839
16S_A08T4	Biosynthesis of Other Secondary Metabolites	1.54729	0.892885
16S_A08T4	Xenobiotics Biodegradation and Metabolism	1.80833	0.806
16S_A08T4	Metabolism of Other Amino Acids	1.50586	1.0052
16S_A08T4	Glycan Biosynthesis and Metabolism	0.85861	1.03782
16S_A08T4	Translation	3.75113	0.986346
16S_A08T4	Membrane Transport	1.22526	0.97282
16S_A08T4	Signal Transduction	1.02149	0.980683
16S_A08T4	Cell Motility	-0.56573	1.00525
16S_A08T4	Folding, Sorting and Degradation	2.44632	0.952527
16S_A08T4	Transcription	2.18201	1.01161
16S_A08T4	Replication and Repair	2.65157	0.819696
16S_A08T4	Cell Growth and Death	2.51807	0.827793
16S_A08T4	Transport and Catabolism	0.366733	1.05619
16S_A08T4	Endocrine System	-1.33646	0.913158
16S_A08T4	Excretory System	0.093219	0.996062
16S_A08T4	Digestive System	0.00291609	0.913931
16S_A08T4	Infectious Diseases	1.59365	0.947542
16S_A08T5	Carbohydrate Metabolism	2.14827	0.900464
16S_A08T5	Lipid Metabolism	2.62531	0.82474
16S_A08T5	Metabolism of Cofactors and Vitamins	2.19985	0.865868
16S_A08T5	Energy Metabolism	2.24878	0.931189
16S_A08T5	Nucleotide Metabolism	3.12336	0.811351
16S_A08T5	Amino Acid Metabolism	3.09216	0.79898
16S_A08T5	Metabolism of Terpenoids and Polyketides	2.90262	0.888281
16S_A08T5	Biosynthesis of Other Secondary Metabolites	1.61112	0.933277
16S_A08T5	Xenobiotics Biodegradation and Metabolism	1.71893	0.926312
16S_A08T5	Metabolism of Other Amino Acids	2.13317	0.885201
16S_A08T5	Glycan Biosynthesis and Metabolism	1.26891	0.990487
16S_A08T5	Translation	4.11171	0.880507
16S_A08T5	Membrane Transport	1.09875	0.957189
16S_A08T5	Signal Transduction	1.57658	0.792279
16S_A08T5	Cell Motility	0.567438	0.773847
16S_A08T5	Folding, Sorting and Degradation	2.58428	0.893083
16S_A08T5	Transcription	2.46604	0.874734
16S_A08T5	Replication and Repair	3.09168	0.802079
16S_A08T5	Cell Growth and Death	2.83202	0.822107
16S_A08T5	Transport and Catabolism	0.76466	0.962103
16S_A08T5	Endocrine System	-0.916751	0.804034
16S_A08T5	Excretory System	0.226031	1.0411
16S_A08T5	Digestive System	0.158644	0.845626
16S_A08T5	Infectious Diseases	2.20606	0.863585
16S_A08T6	Carbohydrate Metabolism	1.56283	0.939392
16S_A08T6	Lipid Metabolism	1.66143	0.972361
16S_A08T6	Metabolism of Cofactors and Vitamins	1.85406	0.966837
16S_A08T6	Energy Metabolism	1.51848	0.984298
16S_A08T6	Nucleotide Metabolism	2.06957	0.951914
16S_A08T6	Amino Acid Metabolism	2.24355	0.913805
16S_A08T6	Metabolism of Terpenoids and Polyketides	2.50997	0.91344
16S_A08T6	Biosynthesis of Other Secondary Metabolites	1.3051	0.948423
16S_A08T6	Xenobiotics Biodegradation and Metabolism	1.41971	0.944529
16S_A08T6	Metabolism of Other Amino Acids	1.89757	0.928662
16S_A08T6	Glycan Biosynthesis and Metabolism	1.22536	1.02305
16S_A08T6	Translation	3.49377	0.997603
16S_A08T6	Membrane Transport	0.761183	1.02461
16S_A08T6	Signal Transduction	1.02029	0.956852
16S_A08T6	Cell Motility	0.343736	0.902834
16S_A08T6	Folding, Sorting and Degradation	2.29107	0.943389
16S_A08T6	Transcription	2.44218	0.848056
16S_A08T6	Replication and Repair	2.17615	0.904521
16S_A08T6	Cell Growth and Death	1.8384	0.947682
16S_A08T6	Transport and Catabolism	0.720654	1.04849
16S_A08T6	Endocrine System	-1.05242	0.856158
16S_A08T6	Excretory System	0.205081	0.915775
16S_A08T6	Digestive System	-1.43178	1.08389
16S_A08T6	Infectious Diseases	1.57787	0.936332
16S_A08T7	Carbohydrate Metabolism	1.37612	0.862625
16S_A08T7	Lipid Metabolism	1.66906	0.885073
16S_A08T7	Metabolism of Cofactors and Vitamins	2.02751	0.832174
16S_A08T7	Energy Metabolism	1.44423	0.849664
16S_A08T7	Nucleotide Metabolism	1.75403	0.88189
16S_A08T7	Biosynthesis of Other Secondary Metabolites	1.02467	0.86444
16S_A08T7	Amino Acid Metabolism	1.7376	0.916392
16S_A08T7	Metabolism of Terpenoids and Polyketides	2.25781	0.833222
16S_A08T7	Xenobiotics Biodegradation and Metabolism	1.08591	0.8645
16S_A08T7	Metabolism of Other Amino Acids	1.49737	0.863258
16S_A08T7	Glycan Biosynthesis and Metabolism	1.40436	0.845397
16S_A08T7	Translation	3.25992	0.893972
16S_A08T7	Membrane Transport	1.22511	0.866532
16S_A08T7	Signal Transduction	0.960017	0.859859
16S_A08T7	Cell Motility	0.189712	0.943043
16S_A08T7	Folding, Sorting and Degradation	2.20377	0.829806
16S_A08T7	Transcription	1.7558	0.891278
16S_A08T7	Replication and Repair	1.68208	0.864463
16S_A08T7	Cell Growth and Death	1.59047	0.870267
16S_A08T7	Transport and Catabolism	0.606842	0.992023
16S_A08T7	Endocrine System	-1.24004	0.870067
16S_A08T7	Excretory System	0.523655	0.887512
16S_A08T7	Digestive System	-0.894236	0.890878
16S_A08T7	Infectious Diseases	1.62336	0.745444
16S_A08T8	Carbohydrate Metabolism	2.35581	0.769104
16S_A08T8	Lipid Metabolism	2.92696	0.820485
16S_A08T8	Metabolism of Cofactors and Vitamins	2.25696	0.91998
16S_A08T8	Energy Metabolism	2.51493	0.791706
16S_A08T8	Nucleotide Metabolism	3.59755	0.744601
16S_A08T8	Amino Acid Metabolism	3.23398	0.809184
16S_A08T8	Metabolism of Terpenoids and Polyketides	3.02512	0.844045
16S_A08T8	Biosynthesis of Other Secondary Metabolites	1.97386	0.775932
16S_A08T8	Xenobiotics Biodegradation and Metabolism	1.89263	0.986072
16S_A08T8	Metabolism of Other Amino Acids	2.03044	0.821108
16S_A08T8	Glycan Biosynthesis and Metabolism	1.23251	0.871927
16S_A08T8	Translation	4.1732	0.929364
16S_A08T8	Membrane Transport	1.37606	0.958362
16S_A08T8	Signal Transduction	1.52739	0.886633
16S_A08T8	Cell Motility	0.382872	0.840887
16S_A08T8	Folding, Sorting and Degradation	2.98739	0.789918
16S_A08T8	Transcription	2.51671	0.879786
16S_A08T8	Replication and Repair	3.73407	0.846412
16S_A08T8	Cell Growth and Death	3.01715	0.745008
16S_A08T8	Transport and Catabolism	1.0691	0.845929
16S_A08T8	Endocrine System	-1.07209	0.806693
16S_A08T8	Excretory System	0.68097	0.811443
16S_A08T8	Digestive System	-0.267532	0.860556
16S_A08T8	Infectious Diseases	2.19901	0.817828
16S_A09T1	Carbohydrate Metabolism	2.28718	0.834414
16S_A09T1	Lipid Metabolism	2.06354	0.943599
16S_A09T1	Metabolism of Cofactors and Vitamins	2.25119	0.865068
16S_A09T1	Energy Metabolism	2.38857	0.870765
16S_A09T1	Nucleotide Metabolism	2.74267	0.811809
16S_A09T1	Amino Acid Metabolism	2.90794	0.847182
16S_A09T1	Metabolism of Terpenoids and Polyketides	2.88416	0.884117
16S_A09T1	Biosynthesis of Other Secondary Metabolites	1.81831	0.876171
16S_A09T1	Xenobiotics Biodegradation and Metabolism	1.79152	0.951234
16S_A09T1	Metabolism of Other Amino Acids	2.23624	0.865755
16S_A09T1	Glycan Biosynthesis and Metabolism	1.28867	0.962944
16S_A09T1	Translation	3.75472	0.976646
16S_A09T1	Membrane Transport	1.05366	0.961172
16S_A09T1	Signal Transduction	1.29797	0.935907
16S_A09T1	Cell Motility	0.702667	0.802238
16S_A09T1	Folding, Sorting and Degradation	2.58516	0.87314
16S_A09T1	Transcription	2.25185	0.992444
16S_A09T1	Replication and Repair	3.28176	0.823967
16S_A09T1	Cell Growth and Death	2.60526	0.857883
16S_A09T1	Transport and Catabolism	0.684725	1.05301
16S_A09T1	Excretory System	0.642893	0.909155
16S_A09T1	Digestive System	-0.0173191	0.835868
16S_A09T1	Infectious Diseases	2.01836	0.870992
16S_A09T2	Carbohydrate Metabolism	1.52023	0.870148
16S_A09T2	Lipid Metabolism	1.79393	0.926819
16S_A09T2	Metabolism of Cofactors and Vitamins	1.5713	1.05601
16S_A09T2	Energy Metabolism	1.70073	0.887334
16S_A09T2	Nucleotide Metabolism	1.99308	0.909963
16S_A09T2	Amino Acid Metabolism	2.10057	0.898967
16S_A09T2	Metabolism of Terpenoids and Polyketides	2.58608	0.866863
16S_A09T2	Biosynthesis of Other Secondary Metabolites	1.25915	0.885693
16S_A09T2	Xenobiotics Biodegradation and Metabolism	1.23365	0.939362
16S_A09T2	Metabolism of Other Amino Acids	1.68637	0.923868
16S_A09T2	Glycan Biosynthesis and Metabolism	1.1639	1.01707
16S_A09T2	Translation	3.59203	0.890452
16S_A09T2	Membrane Transport	1.23867	0.962738
16S_A09T2	Signal Transduction	1.166	0.882143
16S_A09T2	Cell Motility	0.730309	0.889363
16S_A09T2	Folding, Sorting and Degradation	1.94238	0.986017
16S_A09T2	Transcription	2.13065	0.880275
16S_A09T2	Replication and Repair	1.85691	0.920484
16S_A09T2	Cell Growth and Death	1.89735	0.876716
16S_A09T2	Transport and Catabolism	0.423078	1.12628
16S_A09T2	Excretory System	0.206636	1.01359
16S_A09T2	Digestive System	-0.864097	0.969202
16S_A09T2	Infectious Diseases	1.50085	0.909216
16S_A09T3	Carbohydrate Metabolism	1.98594	0.814254
16S_A09T3	Lipid Metabolism	2.38278	0.884068
16S_A09T3	Metabolism of Cofactors and Vitamins	2.58639	0.813455
16S_A09T3	Energy Metabolism	2.0918	0.830292
16S_A09T3	Nucleotide Metabolism	2.60318	0.80411
16S_A09T3	Amino Acid Metabolism	2.58893	0.836113
16S_A09T3	Metabolism of Terpenoids and Polyketides	3.18052	0.740178
16S_A09T3	Biosynthesis of Other Secondary Metabolites	1.84409	0.788151
16S_A09T3	Xenobiotics Biodegradation and Metabolism	1.62942	0.912025
16S_A09T3	Metabolism of Other Amino Acids	2.50601	0.718848
16S_A09T3	Glycan Biosynthesis and Metabolism	1.71058	0.810482
16S_A09T3	Translation	4.02731	0.898789
16S_A09T3	Membrane Transport	1.41098	0.967606
16S_A09T3	Signal Transduction	1.72536	0.827493
16S_A09T3	Cell Motility	0.497712	0.845104
16S_A09T3	Folding, Sorting and Degradation	2.89186	0.75577
16S_A09T3	Transcription	2.82636	0.777527
16S_A09T3	Replication and Repair	2.48973	0.824562
16S_A09T3	Cell Growth and Death	2.36598	0.837037
16S_A09T3	Transport and Catabolism	0.941192	0.9324
16S_A09T3	Endocrine System	-1.27413	0.913831
16S_A09T3	Excretory System	0.661292	0.850212
16S_A09T3	Digestive System	-0.941901	0.91837
16S_A09T3	Infectious Diseases	2.01324	0.797123
16S_A09T4	Carbohydrate Metabolism	2.05473	0.868192
16S_A09T4	Lipid Metabolism	2.51831	0.871647
16S_A09T4	Metabolism of Cofactors and Vitamins	2.20773	0.904129
16S_A09T4	Energy Metabolism	2.38633	0.882606
16S_A09T4	Nucleotide Metabolism	3.21432	0.788348
16S_A09T4	Amino Acid Metabolism	3.09674	0.818718
16S_A09T4	Metabolism of Terpenoids and Polyketides	2.55964	0.954485
16S_A09T4	Biosynthesis of Other Secondary Metabolites	1.68724	0.891198
16S_A09T4	Xenobiotics Biodegradation and Metabolism	2.31097	0.89573
16S_A09T4	Metabolism of Other Amino Acids	2.14263	0.863938
16S_A09T4	Glycan Biosynthesis and Metabolism	1.33546	0.912533
16S_A09T4	Translation	3.81818	0.924653
16S_A09T4	Membrane Transport	1.65275	0.962782
16S_A09T4	Signal Transduction	2.06257	0.840397
16S_A09T4	Cell Motility	0.732377	0.895906
16S_A09T4	Folding, Sorting and Degradation	2.39151	0.934074
16S_A09T4	Transcription	2.63632	0.822139
16S_A09T4	Replication and Repair	2.94011	0.895439
16S_A09T4	Cell Growth and Death	2.64951	0.840529
16S_A09T4	Transport and Catabolism	0.858289	0.965953
16S_A09T4	Endocrine System	-0.98488	0.841756
16S_A09T4	Excretory System	0.743797	0.927871
16S_A09T4	Digestive System	-0.638727	0.921639
16S_A09T4	Infectious Diseases	2.79064	0.804059
16S_A09T5	Carbohydrate Metabolism	1.70495	0.879591
16S_A09T5	Lipid Metabolism	1.99208	0.96465
16S_A09T5	Metabolism of Cofactors and Vitamins	1.92961	0.936895
16S_A09T5	Energy Metabolism	2.09971	0.862552
16S_A09T5	Nucleotide Metabolism	2.48926	0.880415
16S_A09T5	Amino Acid Metabolism	2.59121	0.854399
16S_A09T5	Metabolism of Terpenoids and Polyketides	2.44551	0.873485
16S_A09T5	Biosynthesis of Other Secondary Metabolites	1.67373	0.849328
16S_A09T5	Xenobiotics Biodegradation and Metabolism	1.74426	0.900859
16S_A09T5	Metabolism of Other Amino Acids	1.89435	0.8752
16S_A09T5	Glycan Biosynthesis and Metabolism	1.34954	0.867104
16S_A09T5	Translation	3.78193	0.898971
16S_A09T5	Membrane Transport	1.31168	0.93797
16S_A09T5	Signal Transduction	1.64137	0.823909
16S_A09T5	Cell Motility	0.587487	0.870362
16S_A09T5	Folding, Sorting and Degradation	2.15874	0.942233
16S_A09T5	Transcription	2.19083	0.875759
16S_A09T5	Replication and Repair	2.37323	0.900725
16S_A09T5	Cell Growth and Death	2.05294	0.927478
16S_A09T5	Transport and Catabolism	1.04096	0.896018
16S_A09T5	Endocrine System	-1.25653	0.887926
16S_A09T5	Excretory System	0.609031	0.89952
16S_A09T5	Digestive System	-0.127207	0.816396
16S_A09T5	Infectious Diseases	2.13962	0.810074
16S_A09T6	Carbohydrate Metabolism	1.74576	0.915748
16S_A09T6	Lipid Metabolism	1.89225	0.929713
16S_A09T6	Metabolism of Cofactors and Vitamins	1.73607	0.966556
16S_A09T6	Energy Metabolism	1.91261	0.960849
16S_A09T6	Nucleotide Metabolism	2.3462	0.912689
16S_A09T6	Biosynthesis of Other Secondary Metabolites	1.5298	0.941963
16S_A09T6	Amino Acid Metabolism	2.35422	0.981772
16S_A09T6	Metabolism of Terpenoids and Polyketides	2.27544	0.974977
16S_A09T6	Xenobiotics Biodegradation and Metabolism	1.73341	0.956684
16S_A09T6	Metabolism of Other Amino Acids	1.64894	0.99251
16S_A09T6	Glycan Biosynthesis and Metabolism	1.1764	0.984088
16S_A09T6	Translation	2.79543	1.04595
16S_A09T6	Membrane Transport	1.36961	0.988842
16S_A09T6	Signal Transduction	1.48687	0.877106
16S_A09T6	Cell Motility	0.824455	0.814339
16S_A09T6	Folding, Sorting and Degradation	1.98505	0.994933
16S_A09T6	Transcription	1.77214	0.951214
16S_A09T6	Replication and Repair	2.17595	0.921133
16S_A09T6	Cell Growth and Death	1.84022	0.932802
16S_A09T6	Transport and Catabolism	0.700307	1.02818
16S_A09T6	Endocrine System	-1.17837	0.919191
16S_A09T6	Excretory System	0.574778	0.960922
16S_A09T6	Digestive System	-0.923787	1.00767
16S_A09T6	Infectious Diseases	2.12997	0.892783
16S_A09T7	Carbohydrate Metabolism	1.82272	0.871219
16S_A09T7	Lipid Metabolism	2.28941	0.921256
16S_A09T7	Metabolism of Cofactors and Vitamins	2.02328	0.84996
16S_A09T7	Energy Metabolism	2.09493	0.923141
16S_A09T7	Nucleotide Metabolism	2.91433	0.844914
16S_A09T7	Amino Acid Metabolism	2.73618	0.862894
16S_A09T7	Metabolism of Terpenoids and Polyketides	1.96744	0.961867
16S_A09T7	Biosynthesis of Other Secondary Metabolites	1.77035	0.886788
16S_A09T7	Xenobiotics Biodegradation and Metabolism	1.73811	1.0189
16S_A09T7	Metabolism of Other Amino Acids	1.79634	0.887341
16S_A09T7	Glycan Biosynthesis and Metabolism	1.06308	0.901593
16S_A09T7	Translation	4.33191	0.908142
16S_A09T7	Membrane Transport	1.65598	0.967854
16S_A09T7	Signal Transduction	1.57396	0.961985
16S_A09T7	Cell Motility	0.317932	0.930522
16S_A09T7	Folding, Sorting and Degradation	2.51884	0.857594
16S_A09T7	Transcription	2.51001	0.890819
16S_A09T7	Replication and Repair	2.75204	0.928711
16S_A09T7	Cell Growth and Death	2.62897	0.911852
16S_A09T7	Transport and Catabolism	0.763984	0.951082
16S_A09T7	Endocrine System	-1.23288	0.890533
16S_A09T7	Excretory System	0.466277	0.907116
16S_A09T7	Digestive System	-0.810687	0.908955
16S_A09T7	Infectious Diseases	2.19201	0.925179
16S_A09T8	Carbohydrate Metabolism	0.989759	1.03625
16S_A09T8	Lipid Metabolism	1.90488	1.01478
16S_A09T8	Metabolism of Cofactors and Vitamins	1.26511	0.99339
16S_A09T8	Energy Metabolism	1.627	1.01233
16S_A09T8	Nucleotide Metabolism	2.49795	0.911711
16S_A09T8	Amino Acid Metabolism	2.03024	0.978207
16S_A09T8	Metabolism of Terpenoids and Polyketides	1.09514	1.15111
16S_A09T8	Biosynthesis of Other Secondary Metabolites	1.16464	1.02743
16S_A09T8	Xenobiotics Biodegradation and Metabolism	1.76523	1.00424
16S_A09T8	Metabolism of Other Amino Acids	0.979168	1.05873
16S_A09T8	Glycan Biosynthesis and Metabolism	0.0170567	1.14857
16S_A09T8	Translation	3.99403	0.980589
16S_A09T8	Membrane Transport	1.38645	1.02011
16S_A09T8	Signal Transduction	1.82469	0.875925
16S_A09T8	Cell Motility	0.355537	0.949565
16S_A09T8	Folding, Sorting and Degradation	1.71595	1.03179
16S_A09T8	Transcription	2.11	1.01185
16S_A09T8	Replication and Repair	2.45536	1.009
16S_A09T8	Cell Growth and Death	2.49062	0.956293
16S_A09T8	Transport and Catabolism	0.0270045	1.1405
16S_A09T8	Endocrine System	-1.41168	0.924938
16S_A09T8	Excretory System	-0.332077	1.09007
16S_A09T8	Digestive System	-0.742444	0.880197
16S_A09T8	Infectious Diseases	2.33982	0.891639
16S_A10T1	Carbohydrate Metabolism	1.75211	0.902989
16S_A10T1	Lipid Metabolism	1.95546	0.979502
16S_A10T1	Metabolism of Cofactors and Vitamins	1.29585	1.05944
16S_A10T1	Energy Metabolism	1.98154	0.912652
16S_A10T1	Nucleotide Metabolism	2.54013	0.865018
16S_A10T1	Amino Acid Metabolism	2.36671	0.941078
16S_A10T1	Metabolism of Terpenoids and Polyketides	2.68906	0.944665
16S_A10T1	Biosynthesis of Other Secondary Metabolites	1.22154	0.978339
16S_A10T1	Xenobiotics Biodegradation and Metabolism	1.58333	0.927274
16S_A10T1	Metabolism of Other Amino Acids	1.8373	0.972236
16S_A10T1	Glycan Biosynthesis and Metabolism	1.92606	0.854847
16S_A10T1	Translation	4.03962	0.921041
16S_A10T1	Membrane Transport	1.44969	0.991923
16S_A10T1	Signal Transduction	1.27881	0.940705
16S_A10T1	Cell Motility	-0.0578017	1.03285
16S_A10T1	Folding, Sorting and Degradation	2.08228	1.01174
16S_A10T1	Transcription	2.29603	0.918985
16S_A10T1	Replication and Repair	2.7594	0.811354
16S_A10T1	Cell Growth and Death	2.05426	0.930026
16S_A10T1	Transport and Catabolism	0.293981	1.09741
16S_A10T1	Endocrine System	-1.53779	0.936796
16S_A10T1	Excretory System	0.437702	0.889278
16S_A10T1	Digestive System	-1.31411	0.967145
16S_A10T1	Infectious Diseases	1.53621	1.00736
16S_A10T2	Carbohydrate Metabolism	0.450542	0.915047
16S_A10T2	Lipid Metabolism	0.849106	0.977385
16S_A10T2	Metabolism of Cofactors and Vitamins	1.5681	0.820221
16S_A10T2	Energy Metabolism	0.668747	0.902139
16S_A10T2	Nucleotide Metabolism	0.930449	0.945948
16S_A10T2	Amino Acid Metabolism	1.05593	0.915294
16S_A10T2	Metabolism of Terpenoids and Polyketides	1.83582	0.797762
16S_A10T2	Biosynthesis of Other Secondary Metabolites	0.298044	0.930393
16S_A10T2	Xenobiotics Biodegradation and Metabolism	0.388311	0.932155
16S_A10T2	Metabolism of Other Amino Acids	0.822449	0.879132
16S_A10T2	Glycan Biosynthesis and Metabolism	1.28151	0.747528
16S_A10T2	Translation	2.47428	0.979725
16S_A10T2	Membrane Transport	0.377519	1.02365
16S_A10T2	Signal Transduction	0.178812	0.958922
16S_A10T2	Cell Motility	0.0375081	0.956333
16S_A10T2	Folding, Sorting and Degradation	1.67111	0.787244
16S_A10T2	Transcription	1.09794	0.910496
16S_A10T2	Replication and Repair	0.962031	0.901033
16S_A10T2	Cell Growth and Death	0.769467	0.945093
16S_A10T2	Transport and Catabolism	0.225143	1.09586
16S_A10T2	Excretory System	0.111377	0.749597
16S_A10T2	Digestive System	-0.923982	0.961787
16S_A10T2	Infectious Diseases	0.724609	0.839662
16S_A10T3	Carbohydrate Metabolism	1.10476	0.861774
16S_A10T3	Lipid Metabolism	1.50495	0.936202
16S_A10T3	Metabolism of Cofactors and Vitamins	1.39907	0.986655
16S_A10T3	Energy Metabolism	1.15472	0.903641
16S_A10T3	Nucleotide Metabolism	1.77005	0.864546
16S_A10T3	Amino Acid Metabolism	1.85097	0.860045
16S_A10T3	Metabolism of Terpenoids and Polyketides	2.11572	0.883828
16S_A10T3	Biosynthesis of Other Secondary Metabolites	0.994512	0.834129
16S_A10T3	Xenobiotics Biodegradation and Metabolism	1.02467	0.89193
16S_A10T3	Metabolism of Other Amino Acids	1.36416	0.876406
16S_A10T3	Glycan Biosynthesis and Metabolism	1.35322	0.891084
16S_A10T3	Translation	3.69493	0.811038
16S_A10T3	Membrane Transport	1.37126	0.881188
16S_A10T3	Signal Transduction	1.03664	0.859549
16S_A10T3	Cell Motility	0.0612248	0.977601
16S_A10T3	Folding, Sorting and Degradation	2.07764	0.85011
16S_A10T3	Transcription	2.11556	0.790149
16S_A10T3	Replication and Repair	1.63994	0.89504
16S_A10T3	Cell Growth and Death	1.52816	0.878063
16S_A10T3	Transport and Catabolism	0.229043	1.10455
16S_A10T3	Endocrine System	-1.30204	0.86117
16S_A10T3	Excretory System	0.211445	0.82889
16S_A10T3	Digestive System	-0.678616	0.854925
16S_A10T3	Infectious Diseases	1.39182	0.822896
16S_A10T4	Carbohydrate Metabolism	2.0623	0.800184
16S_A10T4	Lipid Metabolism	2.55956	0.798461
16S_A10T4	Metabolism of Cofactors and Vitamins	1.92542	0.873581
16S_A10T4	Energy Metabolism	2.17935	0.767332
16S_A10T4	Nucleotide Metabolism	2.69161	0.825929
16S_A10T4	Amino Acid Metabolism	2.83912	0.797966
16S_A10T4	Metabolism of Terpenoids and Polyketides	2.93859	0.826914
16S_A10T4	Biosynthesis of Other Secondary Metabolites	1.68749	0.81558
16S_A10T4	Xenobiotics Biodegradation and Metabolism	1.73449	0.858193
16S_A10T4	Metabolism of Other Amino Acids	2.21833	0.791657
16S_A10T4	Glycan Biosynthesis and Metabolism	1.81965	0.710054
16S_A10T4	Translation	4.02062	0.846494
16S_A10T4	Membrane Transport	2.04325	0.803744
16S_A10T4	Signal Transduction	2.00696	0.731495
16S_A10T4	Cell Motility	0.631009	0.78794
16S_A10T4	Folding, Sorting and Degradation	2.54784	0.822935
16S_A10T4	Transcription	2.64446	0.806293
16S_A10T4	Replication and Repair	3.05799	0.681266
16S_A10T4	Cell Growth and Death	2.54618	0.756182
16S_A10T4	Transport and Catabolism	0.62645	0.958905
16S_A10T4	Endocrine System	-0.867074	0.771863
16S_A10T4	Excretory System	0.364072	0.740389
16S_A10T4	Digestive System	-0.531933	0.829374
16S_A10T4	Infectious Diseases	2.19816	0.766111
16S_E01T1	Carbohydrate Metabolism	1.25261	0.904688
16S_E01T1	Lipid Metabolism	1.36567	1.00909
16S_E01T1	Metabolism of Cofactors and Vitamins	1.01404	1.04694
16S_E01T1	Energy Metabolism	0.92712	0.990383
16S_E01T1	Nucleotide Metabolism	2.10442	0.895391
16S_E01T1	Amino Acid Metabolism	1.69558	0.95187
16S_E01T1	Metabolism of Terpenoids and Polyketides	2.08873	0.901047
16S_E01T1	Biosynthesis of Other Secondary Metabolites	0.47191	1.01481
16S_E01T1	Xenobiotics Biodegradation and Metabolism	1.44569	0.902213
16S_E01T1	Metabolism of Other Amino Acids	1.93521	0.861031
16S_E01T1	Glycan Biosynthesis and Metabolism	1.80786	0.845224
16S_E01T1	Translation	3.44154	0.945351
16S_E01T1	Membrane Transport	0.832841	0.99951
16S_E01T1	Signal Transduction	0.910613	0.988202
16S_E01T1	Cell Motility	-0.00339934	0.976285
16S_E01T1	Folding, Sorting and Degradation	2.13902	0.913041
16S_E01T1	Transcription	1.87399	0.951302
16S_E01T1	Replication and Repair	2.13189	0.823322
16S_E01T1	Cell Growth and Death	1.69018	0.904179
16S_E01T1	Transport and Catabolism	1.10996	0.960143
16S_E01T1	Excretory System	-0.0411215	0.808602
16S_E01T1	Digestive System	-0.424542	1.00553
16S_E01T1	Infectious Diseases	0.482783	0.986893
16S_E01T2	Carbohydrate Metabolism	0.59788	0.932241
16S_E01T2	Lipid Metabolism	1.09552	0.941757
16S_E01T2	Metabolism of Cofactors and Vitamins	1.42825	0.899262
16S_E01T2	Energy Metabolism	0.550142	0.953328
16S_E01T2	Nucleotide Metabolism	1.20154	0.908732
16S_E01T2	Amino Acid Metabolism	1.08129	0.92934
16S_E01T2	Metabolism of Terpenoids and Polyketides	1.37544	0.937456
16S_E01T2	Biosynthesis of Other Secondary Metabolites	0.178671	0.979104
16S_E01T2	Xenobiotics Biodegradation and Metabolism	0.643935	0.932195
16S_E01T2	Metabolism of Other Amino Acids	1.09489	0.8707
16S_E01T2	Glycan Biosynthesis and Metabolism	0.932622	0.881506
16S_E01T2	Translation	2.68324	0.925152
16S_E01T2	Membrane Transport	0.788694	0.965502
16S_E01T2	Signal Transduction	0.60851	0.920139
16S_E01T2	Cell Motility	0.355618	0.865368
16S_E01T2	Folding, Sorting and Degradation	1.30934	0.935497
16S_E01T2	Transcription	1.46746	0.877861
16S_E01T2	Replication and Repair	1.03362	0.91171
16S_E01T2	Cell Growth and Death	0.879362	0.911835
16S_E01T2	Transport and Catabolism	1.26743	0.872448
16S_E01T2	Excretory System	0.087322	0.79648
16S_E01T2	Digestive System	-0.274866	0.929425
16S_E01T2	Infectious Diseases	0.67546	0.936216
16S_E01T3	Carbohydrate Metabolism	1.75771	0.902292
16S_E01T3	Lipid Metabolism	2.18189	0.87874
16S_E01T3	Metabolism of Cofactors and Vitamins	1.43276	0.999191
16S_E01T3	Energy Metabolism	2.38115	0.857006
16S_E01T3	Nucleotide Metabolism	2.98135	0.850534
16S_E01T3	Amino Acid Metabolism	2.99211	0.866912
16S_E01T3	Metabolism of Terpenoids and Polyketides	3.13172	0.866248
16S_E01T3	Biosynthesis of Other Secondary Metabolites	2.05275	0.842468
16S_E01T3	Xenobiotics Biodegradation and Metabolism	2.06848	0.910151
16S_E01T3	Metabolism of Other Amino Acids	2.59893	0.807892
16S_E01T3	Glycan Biosynthesis and Metabolism	1.9055	0.913028
16S_E01T3	Translation	3.69737	0.929085
16S_E01T3	Membrane Transport	1.82013	0.942652
16S_E01T3	Signal Transduction	1.46714	0.910602
16S_E01T3	Cell Motility	-0.0821382	0.988629
16S_E01T3	Folding, Sorting and Degradation	2.32475	0.973318
16S_E01T3	Transcription	2.10452	0.980365
16S_E01T3	Replication and Repair	3.27483	0.828503
16S_E01T3	Cell Growth and Death	2.44562	0.849437
16S_E01T3	Transport and Catabolism	0.578577	0.999413
16S_E01T3	Excretory System	0.246948	0.886415
16S_E01T3	Digestive System	-0.634052	0.847169
16S_E01T3	Infectious Diseases	1.79171	0.910493
16S_E01T4	Carbohydrate Metabolism	1.8063	0.843496
16S_E01T4	Lipid Metabolism	2.45589	0.770443
16S_E01T4	Metabolism of Cofactors and Vitamins	1.52443	0.976704
16S_E01T4	Energy Metabolism	1.64045	0.999002
16S_E01T4	Nucleotide Metabolism	2.95108	0.841277
16S_E01T4	Amino Acid Metabolism	2.74221	0.812967
16S_E01T4	Metabolism of Terpenoids and Polyketides	1.84032	0.949116
16S_E01T4	Biosynthesis of Other Secondary Metabolites	1.60229	0.936729
16S_E01T4	Xenobiotics Biodegradation and Metabolism	2.08707	0.899844
16S_E01T4	Metabolism of Other Amino Acids	1.71973	0.881125
16S_E01T4	Glycan Biosynthesis and Metabolism	0.558862	1.0256
16S_E01T4	Translation	4.40315	0.837754
16S_E01T4	Membrane Transport	1.10286	0.966057
16S_E01T4	Signal Transduction	1.65541	0.787895
16S_E01T4	Cell Motility	-0.0942129	0.930082
16S_E01T4	Folding, Sorting and Degradation	1.84749	1.04222
16S_E01T4	Transcription	2.2133	0.936285
16S_E01T4	Replication and Repair	3.11193	0.781342
16S_E01T4	Cell Growth and Death	2.64032	0.882792
16S_E01T4	Transport and Catabolism	0.548994	1.06169
16S_E01T4	Excretory System	-0.262257	0.874961
16S_E01T4	Digestive System	0.150393	0.792076
16S_E01T4	Infectious Diseases	2.06624	0.853323
16S_E01T5	Carbohydrate Metabolism	1.27043	0.989668
16S_E01T5	Lipid Metabolism	1.62249	1.02593
16S_E01T5	Metabolism of Cofactors and Vitamins	1.29149	1.04596
16S_E01T5	Energy Metabolism	1.35896	0.954323
16S_E01T5	Nucleotide Metabolism	2.1752	0.947252
16S_E01T5	Amino Acid Metabolism	2.15889	0.928996
16S_E01T5	Metabolism of Terpenoids and Polyketides	1.91797	1.045
16S_E01T5	Biosynthesis of Other Secondary Metabolites	1.04374	1.01351
16S_E01T5	Xenobiotics Biodegradation and Metabolism	1.66781	0.929506
16S_E01T5	Metabolism of Other Amino Acids	1.71059	0.976106
16S_E01T5	Glycan Biosynthesis and Metabolism	1.37167	0.981835
16S_E01T5	Translation	3.5828	0.995701
16S_E01T5	Membrane Transport	1.46635	0.99774
16S_E01T5	Signal Transduction	1.12538	0.982019
16S_E01T5	Cell Motility	-0.0741089	0.979554
16S_E01T5	Folding, Sorting and Degradation	2.04353	0.978337
16S_E01T5	Transcription	1.95578	0.957425
16S_E01T5	Replication and Repair	2.05554	0.959747
16S_E01T5	Cell Growth and Death	1.72849	0.997955
16S_E01T5	Transport and Catabolism	0.548617	1.0905
16S_E01T5	Excretory System	-0.300679	1.01394
16S_E01T5	Digestive System	-0.320757	0.960802
16S_E01T5	Infectious Diseases	0.905698	0.921774
16S_E01T6	Carbohydrate Metabolism	1.35785	0.994095
16S_E01T6	Lipid Metabolism	1.50505	1.03397
16S_E01T6	Metabolism of Cofactors and Vitamins	1.07251	1.07263
16S_E01T6	Energy Metabolism	0.933046	1.01881
16S_E01T6	Nucleotide Metabolism	2.47188	0.934429
16S_E01T6	Biosynthesis of Other Secondary Metabolites	1.27369	0.942051
16S_E01T6	Amino Acid Metabolism	2.094	0.97274
16S_E01T6	Metabolism of Terpenoids and Polyketides	1.68928	1.04018
16S_E01T6	Xenobiotics Biodegradation and Metabolism	1.91125	0.94045
16S_E01T6	Metabolism of Other Amino Acids	1.99056	0.92505
16S_E01T6	Glycan Biosynthesis and Metabolism	2.28006	0.853468
16S_E01T6	Translation	3.73159	0.923902
16S_E01T6	Membrane Transport	1.64429	0.99613
16S_E01T6	Signal Transduction	1.20621	0.935123
16S_E01T6	Cell Motility	-0.453137	1.06789
16S_E01T6	Folding, Sorting and Degradation	2.16523	0.992014
16S_E01T6	Transcription	1.94075	0.884578
16S_E01T6	Replication and Repair	2.52004	0.853215
16S_E01T6	Cell Growth and Death	1.89003	0.951008
16S_E01T6	Transport and Catabolism	0.613803	0.974111
16S_E01T6	Excretory System	-0.24186	0.950218
16S_E01T6	Digestive System	-0.266139	0.95948
16S_E01T6	Infectious Diseases	0.399733	0.969286
16S_E01T7	Carbohydrate Metabolism	0.892795	1.01531
16S_E01T7	Lipid Metabolism	1.22058	1.01317
16S_E01T7	Metabolism of Cofactors and Vitamins	0.499368	1.1724
16S_E01T7	Energy Metabolism	1.26671	0.962699
16S_E01T7	Nucleotide Metabolism	1.72152	0.926486
16S_E01T7	Biosynthesis of Other Secondary Metabolites	0.904311	0.93301
16S_E01T7	Amino Acid Metabolism	1.89494	0.950872
16S_E01T7	Metabolism of Terpenoids and Polyketides	2.29711	0.938693
16S_E01T7	Xenobiotics Biodegradation and Metabolism	1.317	0.930072
16S_E01T7	Metabolism of Other Amino Acids	1.2017	1.02498
16S_E01T7	Glycan Biosynthesis and Metabolism	0.874879	1.03677
16S_E01T7	Translation	3.24917	1.09558
16S_E01T7	Membrane Transport	1.4407	0.912735
16S_E01T7	Signal Transduction	0.391375	1.06725
16S_E01T7	Cell Motility	-0.140002	0.965155
16S_E01T7	Folding, Sorting and Degradation	1.1735	1.09237
16S_E01T7	Transcription	2.21495	0.884655
16S_E01T7	Replication and Repair	2.00109	0.909049
16S_E01T7	Cell Growth and Death	1.43628	0.95262
16S_E01T7	Transport and Catabolism	-0.597607	1.28009
16S_E01T7	Excretory System	-0.425795	1.03401
16S_E01T7	Digestive System	-1.28521	1.04722
16S_E01T7	Infectious Diseases	1.23943	1.05132
16S_E01T8	Carbohydrate Metabolism	1.50416	0.946497
16S_E01T8	Lipid Metabolism	1.87161	0.994131
16S_E01T8	Metabolism of Cofactors and Vitamins	1.55448	0.996196
16S_E01T8	Energy Metabolism	1.71706	0.963155
16S_E01T8	Nucleotide Metabolism	2.341	0.899339
16S_E01T8	Amino Acid Metabolism	2.15465	0.959883
16S_E01T8	Metabolism of Terpenoids and Polyketides	2.30777	0.937365
16S_E01T8	Biosynthesis of Other Secondary Metabolites	1.47698	0.897713
16S_E01T8	Xenobiotics Biodegradation and Metabolism	1.67611	0.920631
16S_E01T8	Metabolism of Other Amino Acids	1.81481	0.909099
16S_E01T8	Glycan Biosynthesis and Metabolism	1.05603	1.01545
16S_E01T8	Translation	3.88446	0.944715
16S_E01T8	Membrane Transport	1.62054	0.93425
16S_E01T8	Signal Transduction	1.22892	0.889353
16S_E01T8	Cell Motility	-0.032084	0.853835
16S_E01T8	Folding, Sorting and Degradation	2.00616	1.01302
16S_E01T8	Transcription	2.24089	0.889755
16S_E01T8	Replication and Repair	2.26633	0.900711
16S_E01T8	Cell Growth and Death	1.92809	0.968463
16S_E01T8	Transport and Catabolism	0.125628	1.14575
16S_E01T8	Endocrine System	-0.912523	0.934015
16S_E01T8	Excretory System	0.00867104	0.977478
16S_E01T8	Digestive System	-0.612389	0.949665
16S_E01T8	Infectious Diseases	1.78238	0.875373
16S_E02T1	Carbohydrate Metabolism	1.72012	0.884934
16S_E02T1	Lipid Metabolism	1.997	0.834958
16S_E02T1	Metabolism of Cofactors and Vitamins	2.24119	0.813161
16S_E02T1	Energy Metabolism	1.90616	0.830162
16S_E02T1	Nucleotide Metabolism	2.51883	0.859298
16S_E02T1	Amino Acid Metabolism	2.5688	0.83861
16S_E02T1	Metabolism of Terpenoids and Polyketides	2.34152	0.947681
16S_E02T1	Biosynthesis of Other Secondary Metabolites	1.46539	0.872038
16S_E02T1	Xenobiotics Biodegradation and Metabolism	1.73933	0.848738
16S_E02T1	Metabolism of Other Amino Acids	1.91475	0.929239
16S_E02T1	Glycan Biosynthesis and Metabolism	1.83433	0.891063
16S_E02T1	Translation	4.1784	0.837173
16S_E02T1	Membrane Transport	1.98536	0.85565
16S_E02T1	Signal Transduction	1.35343	0.843905
16S_E02T1	Cell Motility	0.830442	0.817681
16S_E02T1	Folding, Sorting and Degradation	2.72931	0.748178
16S_E02T1	Transcription	2.70812	0.867593
16S_E02T1	Replication and Repair	2.46271	0.863889
16S_E02T1	Cell Growth and Death	2.09077	0.899827
16S_E02T1	Transport and Catabolism	0.612615	1.07094
16S_E02T1	Excretory System	0.345677	0.918536
16S_E02T1	Digestive System	-0.786929	0.943181
16S_E02T1	Infectious Diseases	2.00838	0.839571
16S_E02T2	Carbohydrate Metabolism	1.14079	0.950917
16S_E02T2	Lipid Metabolism	1.51209	0.978892
16S_E02T2	Metabolism of Cofactors and Vitamins	2.13922	0.89789
16S_E02T2	Energy Metabolism	1.51327	0.91323
16S_E02T2	Nucleotide Metabolism	1.86701	0.938608
16S_E02T2	Amino Acid Metabolism	1.74545	0.962483
16S_E02T2	Metabolism of Terpenoids and Polyketides	2.38133	0.932566
16S_E02T2	Biosynthesis of Other Secondary Metabolites	0.948032	0.945673
16S_E02T2	Xenobiotics Biodegradation and Metabolism	1.07207	0.967659
16S_E02T2	Metabolism of Other Amino Acids	1.65166	0.93608
16S_E02T2	Glycan Biosynthesis and Metabolism	1.6796	0.886196
16S_E02T2	Translation	3.62887	0.931541
16S_E02T2	Membrane Transport	1.37975	0.89225
16S_E02T2	Signal Transduction	0.899087	0.914103
16S_E02T2	Cell Motility	0.936994	0.830353
16S_E02T2	Folding, Sorting and Degradation	2.09458	0.907094
16S_E02T2	Transcription	2.03719	0.943406
16S_E02T2	Replication and Repair	1.7555	0.974289
16S_E02T2	Cell Growth and Death	1.8008	0.869554
16S_E02T2	Transport and Catabolism	1.51823	0.929385
16S_E02T2	Excretory System	0.375351	0.89541
16S_E02T2	Digestive System	-0.903784	1.09061
16S_E02T2	Infectious Diseases	1.51348	0.919097
16S_E02T3	Carbohydrate Metabolism	2.05323	0.943029
16S_E02T3	Lipid Metabolism	1.89527	1.01904
16S_E02T3	Metabolism of Cofactors and Vitamins	2.30189	0.956227
16S_E02T3	Energy Metabolism	2.01617	0.959315
16S_E02T3	Nucleotide Metabolism	2.71349	0.943502
16S_E02T3	Amino Acid Metabolism	2.6278	0.970912
16S_E02T3	Metabolism of Terpenoids and Polyketides	2.61194	1.0147
16S_E02T3	Biosynthesis of Other Secondary Metabolites	1.89139	0.933644
16S_E02T3	Xenobiotics Biodegradation and Metabolism	1.62887	1.01019
16S_E02T3	Metabolism of Other Amino Acids	2.40598	0.926686
16S_E02T3	Glycan Biosynthesis and Metabolism	1.402	1.05377
16S_E02T3	Translation	4.12039	1.03721
16S_E02T3	Membrane Transport	1.41589	1.02866
16S_E02T3	Signal Transduction	1.51494	0.912282
16S_E02T3	Cell Motility	0.761155	0.893553
16S_E02T3	Folding, Sorting and Degradation	2.70772	0.901188
16S_E02T3	Transcription	2.64796	0.966528
16S_E02T3	Replication and Repair	3.0491	0.904944
16S_E02T3	Cell Growth and Death	2.33432	0.973482
16S_E02T3	Transport and Catabolism	1.05178	1.03804
16S_E02T3	Excretory System	0.654575	0.914054
16S_E02T3	Digestive System	-1.31914	1.09643
16S_E02T3	Infectious Diseases	2.33925	0.893721
16S_E02T4	Carbohydrate Metabolism	1.91155	1.00654
16S_E02T4	Lipid Metabolism	1.80175	1.04955
16S_E02T4	Metabolism of Cofactors and Vitamins	2.42388	0.962377
16S_E02T4	Energy Metabolism	2.33889	0.958166
16S_E02T4	Nucleotide Metabolism	2.53394	1.03647
16S_E02T4	Amino Acid Metabolism	2.34443	1.00772
16S_E02T4	Metabolism of Terpenoids and Polyketides	2.48099	1.03109
16S_E02T4	Biosynthesis of Other Secondary Metabolites	1.78964	0.971403
16S_E02T4	Xenobiotics Biodegradation and Metabolism	1.04766	1.11144
16S_E02T4	Metabolism of Other Amino Acids	1.92142	1.01347
16S_E02T4	Glycan Biosynthesis and Metabolism	2.01794	0.879794
16S_E02T4	Translation	4.55046	0.937304
16S_E02T4	Membrane Transport	1.24457	0.9987
16S_E02T4	Signal Transduction	1.08701	0.98817
16S_E02T4	Cell Motility	0.806737	0.92113
16S_E02T4	Folding, Sorting and Degradation	2.51985	0.990218
16S_E02T4	Transcription	2.88285	0.896734
16S_E02T4	Replication and Repair	2.8723	1.05996
16S_E02T4	Cell Growth and Death	3.12746	0.90695
16S_E02T4	Transport and Catabolism	1.41076	0.990155
16S_E02T4	Excretory System	0.753223	0.898607
16S_E02T4	Digestive System	-0.189364	0.845924
16S_E02T4	Infectious Diseases	2.16301	0.95955
16S_E02T5	Carbohydrate Metabolism	2.32625	0.805515
16S_E02T5	Lipid Metabolism	2.50345	0.827944
16S_E02T5	Metabolism of Cofactors and Vitamins	2.36279	0.926014
16S_E02T5	Energy Metabolism	2.24193	0.881617
16S_E02T5	Nucleotide Metabolism	3.16664	0.77395
16S_E02T5	Amino Acid Metabolism	2.83598	0.834251
16S_E02T5	Metabolism of Terpenoids and Polyketides	2.73642	0.934164
16S_E02T5	Biosynthesis of Other Secondary Metabolites	2.15286	0.78665
16S_E02T5	Xenobiotics Biodegradation and Metabolism	2.01514	0.87337
16S_E02T5	Metabolism of Other Amino Acids	2.23284	0.944068
16S_E02T5	Glycan Biosynthesis and Metabolism	1.25449	1.0953
16S_E02T5	Translation	4.73169	0.777148
16S_E02T5	Membrane Transport	1.44133	0.967931
16S_E02T5	Signal Transduction	1.73475	0.823312
16S_E02T5	Cell Motility	0.5348	0.9785
16S_E02T5	Folding, Sorting and Degradation	2.89728	0.812633
16S_E02T5	Transcription	2.56729	0.932957
16S_E02T5	Replication and Repair	3.11708	0.767346
16S_E02T5	Cell Growth and Death	2.93019	0.754454
16S_E02T5	Transport and Catabolism	1.36452	0.974332
16S_E02T5	Excretory System	0.665249	0.912025
16S_E02T5	Digestive System	-0.84783	0.96196
16S_E02T5	Infectious Diseases	2.31986	0.849017
16S_E02T6	Carbohydrate Metabolism	2.19553	0.834106
16S_E02T6	Lipid Metabolism	2.07445	0.940036
16S_E02T6	Metabolism of Cofactors and Vitamins	2.40577	0.875983
16S_E02T6	Energy Metabolism	2.12006	0.952138
16S_E02T6	Nucleotide Metabolism	2.85087	0.879303
16S_E02T6	Amino Acid Metabolism	2.33976	0.923404
16S_E02T6	Metabolism of Terpenoids and Polyketides	2.83929	0.93129
16S_E02T6	Biosynthesis of Other Secondary Metabolites	1.73701	0.927394
16S_E02T6	Xenobiotics Biodegradation and Metabolism	1.8525	0.926452
16S_E02T6	Metabolism of Other Amino Acids	2.28427	0.898254
16S_E02T6	Glycan Biosynthesis and Metabolism	1.09818	1.08603
16S_E02T6	Translation	4.2367	0.934197
16S_E02T6	Membrane Transport	1.05936	1.0293
16S_E02T6	Signal Transduction	1.14989	0.954692
16S_E02T6	Cell Motility	0.373317	0.947327
16S_E02T6	Folding, Sorting and Degradation	2.51324	0.917294
16S_E02T6	Transcription	1.7748	1.15427
16S_E02T6	Replication and Repair	2.97771	0.855737
16S_E02T6	Cell Growth and Death	2.39198	0.926282
16S_E02T6	Transport and Catabolism	0.999428	1.004
16S_E02T6	Excretory System	0.473705	0.892509
16S_E02T6	Digestive System	-1.21529	1.04363
16S_E02T6	Infectious Diseases	1.98028	0.909806
16S_E02T7	Carbohydrate Metabolism	1.59799	0.865689
16S_E02T7	Lipid Metabolism	2.22282	0.836172
16S_E02T7	Metabolism of Cofactors and Vitamins	2.07794	0.913714
16S_E02T7	Energy Metabolism	1.93033	0.83797
16S_E02T7	Nucleotide Metabolism	2.49643	0.801045
16S_E02T7	Biosynthesis of Other Secondary Metabolites	1.38693	0.854189
16S_E02T7	Amino Acid Metabolism	2.44472	0.825316
16S_E02T7	Metabolism of Terpenoids and Polyketides	2.54519	0.945968
16S_E02T7	Xenobiotics Biodegradation and Metabolism	1.57805	0.885467
16S_E02T7	Metabolism of Other Amino Acids	1.96097	0.863588
16S_E02T7	Glycan Biosynthesis and Metabolism	1.67595	0.899137
16S_E02T7	Translation	4.02049	0.845336
16S_E02T7	Membrane Transport	1.49058	0.913695
16S_E02T7	Signal Transduction	1.18543	0.897072
16S_E02T7	Cell Motility	0.432072	0.934796
16S_E02T7	Folding, Sorting and Degradation	2.60875	0.841843
16S_E02T7	Transcription	2.30598	0.890342
16S_E02T7	Replication and Repair	2.14015	0.892859
16S_E02T7	Cell Growth and Death	2.17108	0.815493
16S_E02T7	Transport and Catabolism	0.833701	1.0667
16S_E02T7	Endocrine System	-1.5113	0.925433
16S_E02T7	Excretory System	0.507769	0.893602
16S_E02T7	Digestive System	-0.522014	0.942894
16S_E02T7	Infectious Diseases	1.52049	0.947988
16S_E02T8	Carbohydrate Metabolism	1.09509	0.913382
16S_E02T8	Lipid Metabolism	1.78534	0.902123
16S_E02T8	Metabolism of Cofactors and Vitamins	2.26875	0.827977
16S_E02T8	Energy Metabolism	1.42225	0.898052
16S_E02T8	Nucleotide Metabolism	1.66981	0.957053
[truncated: 3,106 more rows]

## Sheet: Robustness factors by pathway
sample	pathway	attenuation	buffering
16S_A01T1	ko00010	0.769799	0.91939
16S_A01T1	ko00071	0.442947	0.99449
16S_A01T1	ko00350	0.651601	0.946736
16S_A01T1	ko00625	0.0550915	0.997423
16S_A01T1	ko00626	0.524068	0.864004
16S_A01T1	ko00980	-0.102887	0.86419
16S_A01T1	ko00982	-0.103553	0.864393
16S_A01T1	ko00561	0.338519	0.996768
16S_A01T1	ko00930	-0.70079	0.909287
16S_A01T1	ko00260	0.953865	0.903287
16S_A01T1	ko00270	0.79773	0.92741
16S_A01T1	ko00300	0.835078	0.951066
16S_A01T1	ko00650	0.841464	0.881096
16S_A01T1	ko00564	0.348974	0.939869
16S_A01T1	ko00040	-0.44926	0.943328
16S_A01T1	ko00051	0.175818	0.988377
16S_A01T1	ko00521	-0.0129802	0.936704
16S_A01T1	ko00562	-0.530534	0.927311
16S_A01T1	ko00052	0.149046	0.888309
16S_A01T1	ko00620	0.622027	0.974366
16S_A01T1	ko00053	-0.191646	0.941318
16S_A01T1	ko00500	0.440128	0.852129
16S_A01T1	ko00520	0.53564	0.933658
16S_A01T1	ko00340	0.532418	0.939618
16S_A01T1	ko00400	1.70011	0.850266
16S_A01T1	ko00630	0.245641	0.955057
16S_A01T1	ko00640	0.924712	0.949151
16S_A01T1	ko00680	-0.191289	0.946027
16S_A01T1	ko00072	-0.119546	0.896489
16S_A01T1	ko00280	0.421318	0.933247
16S_A01T1	ko00900	1.49498	0.877234
16S_A01T1	ko00281	-0.0767581	0.888788
16S_A01T1	ko00310	0.0166727	0.913114
16S_A01T1	ko00380	-0.4006	0.938887
16S_A01T1	ko00020	0.0342458	0.918353
16S_A01T1	ko00710	0.719396	0.984778
16S_A01T1	ko00720	0.0704512	0.928417
16S_A01T1	ko04964	-0.539468	0.916546
16S_A01T1	ko02020	0.0818003	0.919016
16S_A01T1	ko00480	1.34301	0.740512
16S_A01T1	ko04146	0.775804	0.920883
16S_A01T1	ko00030	0.263226	0.920612
16S_A01T1	ko00120	0.191282	0.946917
16S_A01T1	ko00290	0.994989	0.893606
16S_A01T1	ko00770	1.53631	0.91643
16S_A01T1	ko00360	-0.414157	0.940903
16S_A01T1	ko00622	0.338151	0.9553
16S_A01T1	ko00623	0.112675	1.07075
16S_A01T1	ko00061	1.31615	1.0134
16S_A01T1	ko00780	0.729564	0.997993
16S_A01T1	ko01040	1.52079	0.858815
16S_A01T1	ko00523	0.405814	0.955545
16S_A01T1	ko00790	0.968873	0.838712
16S_A01T1	ko00230	0.535724	0.923447
16S_A01T1	ko00362	1.51774	0.798182
16S_A01T1	ko00550	1.41879	0.873447
16S_A01T1	ko05204	-0.990902	0.869172
16S_A01T1	ko00740	1.05679	0.846855
16S_A01T1	ko00940	0.280853	0.739434
16S_A01T1	ko00983	0.608824	0.911505
16S_A01T1	ko00750	1.65497	0.882964
16S_A01T1	ko00363	-0.0426549	0.973528
16S_A01T1	ko00591	0.697373	0.844284
16S_A01T1	ko00440	0.149298	0.886085
16S_A01T1	ko00330	0.777702	0.915925
16S_A01T1	ko00410	0.660115	0.949122
16S_A01T1	ko00903	-0.0772095	0.919762
16S_A01T1	ko00621	0.270665	0.975298
16S_A01T1	ko00250	0.7259	0.904024
16S_A01T1	ko00627	0.215274	0.841449
16S_A01T1	ko00643	-0.29147	0.91005
16S_A01T1	ko00760	1.68874	0.889827
16S_A01T1	ko00633	-0.47437	0.941216
16S_A01T1	ko00240	1.18477	0.9456
16S_A01T1	ko00401	1.14991	0.914224
16S_A01T1	ko00860	-0.0411917	1.00178
16S_A01T1	ko01053	0.0842724	0.781333
16S_A01T1	ko00361	-0.316949	0.95698
16S_A01T1	ko00364	-0.269605	0.801795
16S_A01T1	ko00624	-0.688214	0.825626
16S_A01T1	ko00592	0.18903	0.777067
16S_A01T1	ko00190	0.582828	0.973778
16S_A01T1	ko05134	0.689238	0.915145
16S_A01T1	ko00430	0.696903	0.891832
16S_A01T1	ko00910	0.39314	0.966916
16S_A01T1	ko00471	1.02107	0.936631
16S_A01T1	ko00311	-0.675536	0.911993
16S_A01T1	ko00472	0.181658	0.781007
16S_A01T1	ko00960	0.309928	0.923064
16S_A01T1	ko00908	1.26839	0.906406
16S_A01T1	ko00670	1.22551	0.923792
16S_A01T1	ko00130	0.278617	1.02239
16S_A01T1	ko00920	0.47432	0.973832
16S_A01T1	ko00450	0.368829	0.916829
16S_A01T1	ko00945	-1.16778	0.888975
16S_A01T1	ko00906	-0.240797	0.759481
16S_A01T1	ko00642	-0.102088	0.877696
16S_A01T1	ko04122	1.12461	1.06648
16S_A01T1	ko02030	-0.171262	0.90679
16S_A01T1	ko00460	0.544087	0.769425
16S_A01T1	ko00970	1.36433	0.92406
16S_A01T1	ko00540	0.234495	0.919907
16S_A01T1	ko00604	0.332721	0.787888
16S_A01T1	ko00603	-0.0330392	0.864093
16S_A01T1	ko00730	1.0112	0.89036
16S_A01T1	ko00473	1.15386	0.88728
16S_A01T1	ko04973	-0.65153	1.06892
16S_A01T1	ko04070	2.64898	0.825927
16S_A01T1	ko03018	1.22813	0.834978
16S_A01T1	ko03450	-0.771002	0.91192
16S_A01T1	ko00531	0.333859	0.791505
16S_A01T1	ko03430	0.665553	0.923755
16S_A01T1	ko03410	0.99518	0.933753
16S_A01T1	ko03440	0.815716	0.874785
16S_A01T1	ko00511	-0.411579	0.880449
16S_A01T1	ko00944	-0.159119	0.844536
16S_A01T1	ko05150	-0.25087	0.880847
16S_A01T1	ko04112	0.493159	0.92329
16S_A01T1	ko00791	-0.74837	0.912047
16S_A01T1	ko00121	0.53626	0.860847
16S_A01T1	ko00312	-0.135242	0.906698
16S_A01T1	ko00660	0.89779	0.902708
16S_A01T1	ko00253	0.662541	1.04805
16S_A01T1	ko03420	0.384476	0.889721
16S_A01T1	ko03030	1.46919	0.805621
16S_A01T1	ko03010	4.87933	0.687899
16S_A01T1	ko03060	0.668268	0.939662
16S_A01T1	ko02010	0.415244	0.909787
16S_A01T1	ko00195	0.972343	0.869849
16S_A01T1	ko02040	-0.137126	0.851829
16S_A01T1	ko05111	1.49629	0.891982
16S_A01T1	ko03070	0.704309	0.891314
16S_A01T1	ko02060	0.714065	0.820491
16S_A01T1	ko03020	1.10007	0.897163
16S_A01T1	ko00785	-0.0140588	0.964772
16S_A01T1	ko00365	-1.00319	0.819444
16S_A01T2	ko00010	1.63398	0.86088
16S_A01T2	ko00071	0.707301	0.86869
16S_A01T2	ko00350	1.38988	0.806767
16S_A01T2	ko00625	1.00606	0.802023
16S_A01T2	ko00626	1.38592	0.805388
16S_A01T2	ko00980	0.537699	0.702681
16S_A01T2	ko00982	0.537311	0.702769
16S_A01T2	ko00561	0.985637	0.853947
16S_A01T2	ko00930	0.0393429	0.803462
16S_A01T2	ko00260	2.09563	0.860346
16S_A01T2	ko00270	2.68569	0.760843
16S_A01T2	ko00300	2.71512	0.70785
16S_A01T2	ko00650	1.1905	0.821016
16S_A01T2	ko00564	1.72468	0.801981
16S_A01T2	ko00040	1.00531	0.754652
16S_A01T2	ko00051	0.624991	0.841393
16S_A01T2	ko00521	1.67649	0.749489
16S_A01T2	ko00562	0.572313	0.802444
16S_A01T2	ko00052	1.2403	0.871523
16S_A01T2	ko00620	1.3484	0.948266
16S_A01T2	ko00053	0.36931	0.809587
16S_A01T2	ko00500	1.42827	0.948686
16S_A01T2	ko00520	1.9125	0.782767
16S_A01T2	ko00340	2.31874	0.807448
16S_A01T2	ko00400	2.48384	0.919667
16S_A01T2	ko00630	1.79222	0.849052
16S_A01T2	ko00640	1.45577	0.832984
16S_A01T2	ko00680	1.84506	0.660915
16S_A01T2	ko00072	0.852549	0.749891
16S_A01T2	ko00280	1.28379	0.792685
16S_A01T2	ko00900	3.10355	0.751015
16S_A01T2	ko00281	0.798006	0.692812
16S_A01T2	ko00310	0.856509	0.772017
16S_A01T2	ko00380	0.529636	0.907456
16S_A01T2	ko00020	1.81467	0.741053
16S_A01T2	ko00710	1.72095	0.901158
16S_A01T2	ko00720	1.91491	0.719699
16S_A01T2	ko04964	0.496882	0.728885
16S_A01T2	ko02020	1.51425	0.732449
16S_A01T2	ko00480	0.617048	1.12469
16S_A01T2	ko04146	0.236065	1.14324
16S_A01T2	ko00030	1.55915	0.781871
16S_A01T2	ko00120	0.772109	0.863792
16S_A01T2	ko00290	2.53442	0.843884
16S_A01T2	ko00770	2.80456	0.833272
16S_A01T2	ko00360	1.15886	0.696526
16S_A01T2	ko00622	0.167448	0.913869
16S_A01T2	ko00623	0.52544	0.946446
16S_A01T2	ko00061	1.15584	1.14438
16S_A01T2	ko00780	1.0832	1.02859
16S_A01T2	ko01040	1.97174	0.850051
16S_A01T2	ko00523	1.0346	1.02842
16S_A01T2	ko00790	1.12907	0.841175
16S_A01T2	ko00230	2.3474	0.74819
16S_A01T2	ko00362	1.7536	0.819953
16S_A01T2	ko00550	2.37122	0.909637
16S_A01T2	ko05204	-0.293324	0.764698
16S_A01T2	ko00740	1.24382	0.803518
16S_A01T2	ko00940	-0.047452	1.05001
16S_A01T2	ko00983	1.86245	0.756525
16S_A01T2	ko00750	1.5939	0.957917
16S_A01T2	ko00363	0.675171	0.837517
16S_A01T2	ko00591	0.466715	0.90478
16S_A01T2	ko00440	1.53682	0.816181
16S_A01T2	ko00330	2.33784	0.755285
16S_A01T2	ko00410	1.03529	0.938977
16S_A01T2	ko00903	0.666323	0.910803
16S_A01T2	ko00621	0.152053	0.914944
16S_A01T2	ko00250	2.5406	0.786071
16S_A01T2	ko00627	1.17254	0.805038
16S_A01T2	ko00643	0.401485	0.817255
16S_A01T2	ko00760	2.26102	1.03656
16S_A01T2	ko00633	1.03601	0.786908
16S_A01T2	ko00240	2.69256	0.766781
16S_A01T2	ko00401	2.90381	0.792932
16S_A01T2	ko00860	1.02751	0.808617
16S_A01T2	ko01053	0.0770071	0.712527
16S_A01T2	ko00361	0.630332	0.79677
16S_A01T2	ko00364	-0.201573	0.757133
16S_A01T2	ko00624	-0.0904576	0.735373
16S_A01T2	ko00592	0.462469	0.746742
16S_A01T2	ko00190	1.71864	0.885052
16S_A01T2	ko05134	2.48877	0.798688
16S_A01T2	ko00430	1.92558	0.817175
16S_A01T2	ko00910	1.18465	0.865157
16S_A01T2	ko00471	3.11018	0.730928
16S_A01T2	ko00311	0.306668	0.738648
16S_A01T2	ko00472	0.452402	0.741023
16S_A01T2	ko00960	1.89966	0.773479
16S_A01T2	ko00908	3.16645	0.772878
16S_A01T2	ko00670	3.25884	0.719891
16S_A01T2	ko00130	0.524861	0.968574
16S_A01T2	ko00920	1.63237	0.7945
16S_A01T2	ko00450	1.9026	0.781326
16S_A01T2	ko00945	-0.243574	0.71788
16S_A01T2	ko00965	-0.664366	0.703162
16S_A01T2	ko00906	0.103029	0.763764
16S_A01T2	ko00642	0.0274656	0.874479
16S_A01T2	ko04122	1.33344	1.00744
16S_A01T2	ko02030	0.751087	0.73061
16S_A01T2	ko00460	0.593241	0.994582
16S_A01T2	ko00970	3.00868	0.832257
16S_A01T2	ko00540	0.125072	0.922622
16S_A01T2	ko00604	0.362043	0.740123
16S_A01T2	ko00603	0.815703	0.827234
16S_A01T2	ko00730	2.01209	0.841795
16S_A01T2	ko00473	1.75582	0.965926
16S_A01T2	ko04973	-0.108521	0.894336
16S_A01T2	ko04070	3.1141	0.750627
16S_A01T2	ko03018	1.79998	0.893758
16S_A01T2	ko03450	-0.121666	0.784154
16S_A01T2	ko00531	0.380672	0.714036
16S_A01T2	ko03430	2.48986	0.768528
16S_A01T2	ko03410	2.19752	0.758196
16S_A01T2	ko03440	2.44843	0.830368
16S_A01T2	ko00511	0.333966	0.870945
16S_A01T2	ko00944	-0.0131544	0.757424
16S_A01T2	ko05150	0.410412	0.774943
16S_A01T2	ko04112	2.28565	0.745678
16S_A01T2	ko00791	-0.0903634	0.732567
16S_A01T2	ko00121	0.842391	0.884372
16S_A01T2	ko00312	0.625546	0.695475
16S_A01T2	ko00660	2.13998	0.803531
16S_A01T2	ko00901	-0.664366	0.703162
16S_A01T2	ko00253	0.895713	0.973698
16S_A01T2	ko03420	2.03438	0.81031
16S_A01T2	ko03030	2.12039	0.99341
16S_A01T2	ko03010	4.41884	0.804293
16S_A01T2	ko03060	2.43818	0.747782
16S_A01T2	ko02010	2.05253	0.757455
16S_A01T2	ko00195	1.12884	0.78569
16S_A01T2	ko02040	0.352194	0.771483
16S_A01T2	ko05111	1.67713	0.839068
16S_A01T2	ko03070	1.17282	0.990498
16S_A01T2	ko05131	-0.329724	0.680121
16S_A01T2	ko02060	0.536586	0.813062
16S_A01T2	ko03020	3.0084	0.740413
16S_A01T2	ko00785	-0.195469	1.11254
16S_A01T2	ko00365	-0.395798	0.780348
16S_A01T3	ko00010	1.40995	0.883206
16S_A01T3	ko00071	1.0349	0.966395
16S_A01T3	ko00350	1.82679	0.809948
16S_A01T3	ko00625	0.942654	0.982689
16S_A01T3	ko00626	0.612859	0.910245
16S_A01T3	ko00980	0.665398	0.810163
16S_A01T3	ko00982	0.674008	0.80638
16S_A01T3	ko00561	0.827283	1.03642
16S_A01T3	ko00930	-0.574632	0.812119
16S_A01T3	ko00260	2.56905	0.75951
16S_A01T3	ko00270	1.52111	1.03784
16S_A01T3	ko00300	2.04547	0.954076
16S_A01T3	ko00650	1.91794	0.850529
16S_A01T3	ko00564	1.8714	0.877913
16S_A01T3	ko00040	0.948822	0.787865
16S_A01T3	ko00051	1.63576	0.80342
16S_A01T3	ko00521	1.60564	0.828063
16S_A01T3	ko00562	0.282645	0.786917
16S_A01T3	ko00052	1.43059	0.787122
16S_A01T3	ko00620	1.75693	0.89967
16S_A01T3	ko00053	0.93116	0.745003
16S_A01T3	ko00500	1.43882	0.858371
16S_A01T3	ko00520	1.96301	0.798677
16S_A01T3	ko00340	1.02862	1.07149
16S_A01T3	ko00400	2.14175	0.799164
16S_A01T3	ko00630	1.66099	0.89166
16S_A01T3	ko00640	1.12544	1.01672
16S_A01T3	ko00680	1.2529	0.768277
16S_A01T3	ko00072	0.466939	0.822907
16S_A01T3	ko00280	1.60848	0.807207
16S_A01T3	ko00900	3.03253	0.798512
16S_A01T3	ko00281	-0.468848	1.28858
16S_A01T3	ko00310	1.36428	0.82116
16S_A01T3	ko00380	0.782304	0.787567
16S_A01T3	ko00020	1.68271	0.832694
16S_A01T3	ko00710	2.44099	0.787093
16S_A01T3	ko00720	1.78533	0.803941
16S_A01T3	ko04964	0.848163	0.713513
16S_A01T3	ko02020	1.07183	0.910471
16S_A01T3	ko00480	1.09253	0.948121
16S_A01T3	ko04146	0.539732	1.09427
16S_A01T3	ko00030	1.64732	0.787194
16S_A01T3	ko00120	1.12075	0.865262
16S_A01T3	ko00290	0.891722	1.01914
16S_A01T3	ko00770	2.54913	0.778254
16S_A01T3	ko00360	1.05514	0.777021
16S_A01T3	ko00622	0.271838	1.07359
16S_A01T3	ko00623	0.541273	1.10864
16S_A01T3	ko00061	2.25661	0.840166
16S_A01T3	ko00780	1.59589	0.797398
16S_A01T3	ko01040	1.80847	0.925765
16S_A01T3	ko00523	1.92883	0.862808
16S_A01T3	ko00790	0.701082	1.12375
16S_A01T3	ko00230	2.24725	0.80014
16S_A01T3	ko00362	0.741614	1.01794
16S_A01T3	ko00550	1.92291	1.01599
16S_A01T3	ko05204	-0.489808	0.808275
16S_A01T3	ko00740	1.08584	0.956385
16S_A01T3	ko00940	0.93512	0.841246
16S_A01T3	ko00983	2.36919	0.847718
16S_A01T3	ko00750	1.59995	0.92979
16S_A01T3	ko00363	0.916155	0.901558
16S_A01T3	ko00591	0.846067	0.949665
16S_A01T3	ko00440	1.17684	0.867739
16S_A01T3	ko00330	1.81272	0.780325
16S_A01T3	ko00410	0.966941	1.02209
16S_A01T3	ko00903	0.547026	0.882359
16S_A01T3	ko00621	0.250466	1.08103
16S_A01T3	ko00250	2.30321	0.796662
16S_A01T3	ko00627	0.977651	0.824169
16S_A01T3	ko00643	0.701656	0.753461
16S_A01T3	ko00760	2.23894	0.958317
16S_A01T3	ko00633	0.31218	0.899269
16S_A01T3	ko00240	2.56442	0.87201
16S_A01T3	ko00401	1.38765	1.04024
16S_A01T3	ko00860	1.12627	0.951188
16S_A01T3	ko01053	-0.323724	1.20281
16S_A01T3	ko00361	-0.159242	1.01966
16S_A01T3	ko00364	-0.868106	0.823839
16S_A01T3	ko00624	-0.50433	0.775319
16S_A01T3	ko00592	0.0830322	0.764646
16S_A01T3	ko00190	2.43715	0.845368
16S_A01T3	ko05134	2.16901	0.843778
16S_A01T3	ko00430	1.99643	0.71602
16S_A01T3	ko00910	1.43158	0.991246
16S_A01T3	ko00471	2.83493	0.797884
16S_A01T3	ko00311	-0.647294	0.93356
16S_A01T3	ko00472	0.043113	0.844872
16S_A01T3	ko00960	1.64712	0.877991
16S_A01T3	ko00908	0.847387	1.26102
16S_A01T3	ko00670	2.2348	0.974698
16S_A01T3	ko00130	-0.107843	1.22303
16S_A01T3	ko00920	2.20726	0.794972
16S_A01T3	ko00450	1.90584	0.829758
16S_A01T3	ko00941	-1.2969	0.915707
16S_A01T3	ko00945	-0.716561	0.869407
16S_A01T3	ko00906	-0.0186646	0.780341
16S_A01T3	ko00642	0.323763	0.819989
16S_A01T3	ko04122	1.17233	1.00094
16S_A01T3	ko02030	0.536736	0.859682
16S_A01T3	ko00460	1.54441	0.837376
16S_A01T3	ko00970	2.74872	0.929642
16S_A01T3	ko00540	-0.0489473	1.1971
16S_A01T3	ko00604	0.261984	1.01486
16S_A01T3	ko00603	1.31716	0.799508
16S_A01T3	ko00730	1.6087	0.775658
16S_A01T3	ko00473	1.73595	0.901481
16S_A01T3	ko04973	0.131938	0.930723
16S_A01T3	ko04070	2.00144	0.867431
16S_A01T3	ko03018	2.58771	0.863891
16S_A01T3	ko03450	0.0176848	0.857269
16S_A01T3	ko00531	0.380826	0.913577
16S_A01T3	ko03430	2.39387	0.820493
16S_A01T3	ko03410	2.27186	0.873362
16S_A01T3	ko03440	2.58456	0.756197
16S_A01T3	ko00511	0.775599	0.861184
16S_A01T3	ko00944	0.292677	0.79457
16S_A01T3	ko05150	-0.327512	0.784331
16S_A01T3	ko04112	2.18939	0.860242
16S_A01T3	ko00791	-0.283048	0.89657
16S_A01T3	ko00121	1.1381	0.846746
16S_A01T3	ko00312	0.248207	0.863026
16S_A01T3	ko00660	0.726025	1.04851
16S_A01T3	ko00253	0.236877	1.12469
16S_A01T3	ko03420	1.96404	0.80139
16S_A01T3	ko03030	2.82002	0.776913
16S_A01T3	ko03010	4.93308	0.885262
16S_A01T3	ko03060	2.20887	0.838017
16S_A01T3	ko02010	0.749643	1.0699
16S_A01T3	ko00195	1.29802	0.990992
16S_A01T3	ko02040	0.281589	0.86547
16S_A01T3	ko05111	1.55606	0.952041
16S_A01T3	ko03070	1.10601	0.929344
16S_A01T3	ko02060	0.350596	0.899335
16S_A01T3	ko03020	2.02716	0.940249
16S_A01T3	ko00785	-0.202635	1.22864
16S_A01T3	ko00365	-0.214756	0.843883
16S_A01T4	ko00010	2.14464	0.844194
16S_A01T4	ko00071	1.16325	0.990823
16S_A01T4	ko00350	1.54188	0.82492
16S_A01T4	ko00625	0.930056	1.02617
16S_A01T4	ko00626	0.719905	0.988625
16S_A01T4	ko00980	0.547803	0.898947
16S_A01T4	ko00982	0.548951	0.898672
16S_A01T4	ko00561	1.20577	0.986116
16S_A01T4	ko00930	-0.318453	0.860919
16S_A01T4	ko00260	2.48706	0.893346
16S_A01T4	ko00270	2.05212	1.01412
16S_A01T4	ko00300	1.98999	1.05234
16S_A01T4	ko00650	1.607	0.941624
16S_A01T4	ko00564	2.07874	0.923436
16S_A01T4	ko00040	1.02011	0.886012
16S_A01T4	ko00051	1.64345	0.87565
16S_A01T4	ko00521	1.90271	0.869711
16S_A01T4	ko00562	0.478952	0.806632
16S_A01T4	ko00052	1.35833	0.89735
16S_A01T4	ko00620	2.1969	0.921165
16S_A01T4	ko00053	0.86989	0.865324
16S_A01T4	ko00500	1.80794	0.851558
16S_A01T4	ko00520	2.05399	0.918148
16S_A01T4	ko00340	1.43117	1.0205
16S_A01T4	ko00400	2.14735	0.879488
16S_A01T4	ko00630	1.93732	0.954069
16S_A01T4	ko00640	2.03328	0.882465
16S_A01T4	ko00680	1.29197	0.903913
16S_A01T4	ko00072	0.0317972	0.917335
16S_A01T4	ko00280	1.60058	0.906209
16S_A01T4	ko00900	3.00274	0.862178
16S_A01T4	ko00281	0.158694	1.09583
16S_A01T4	ko00310	1.095	0.922247
16S_A01T4	ko00380	0.418803	1.01705
16S_A01T4	ko00020	1.80028	0.88125
16S_A01T4	ko00710	2.38324	0.914945
16S_A01T4	ko00720	1.8256	0.932173
16S_A01T4	ko04964	0.554287	0.846549
16S_A01T4	ko02020	1.39082	0.872815
16S_A01T4	ko00480	0.790365	1.027
16S_A01T4	ko04146	0.57243	1.12912
16S_A01T4	ko00030	1.79877	0.873679
16S_A01T4	ko00120	0.886573	0.991048
16S_A01T4	ko00290	1.8597	0.895577
16S_A01T4	ko00770	2.36422	0.898548
16S_A01T4	ko00360	1.08993	0.862579
16S_A01T4	ko00622	0.784757	0.890825
16S_A01T4	ko00623	1.29355	1.03168
16S_A01T4	ko00061	2.48361	0.913264
16S_A01T4	ko00780	1.52866	0.91558
16S_A01T4	ko01040	1.55377	0.992784
16S_A01T4	ko00523	2.10727	0.875513
16S_A01T4	ko00790	1.00745	1.1018
16S_A01T4	ko00230	2.40318	0.896273
16S_A01T4	ko00362	1.18129	0.878853
16S_A01T4	ko00550	1.98198	1.04636
16S_A01T4	ko05204	-0.259435	0.758918
16S_A01T4	ko00740	0.982679	1.03094
16S_A01T4	ko00940	1.11056	0.879803
16S_A01T4	ko00983	2.18118	0.947261
16S_A01T4	ko00750	1.38569	1.08977
16S_A01T4	ko00363	0.621927	0.992532
16S_A01T4	ko00591	0.64395	0.996161
16S_A01T4	ko00440	1.55421	0.87202
16S_A01T4	ko00330	1.85101	0.859942
16S_A01T4	ko00410	1.30319	0.955029
16S_A01T4	ko00903	0.711722	0.99484
16S_A01T4	ko00621	0.763667	0.895653
16S_A01T4	ko00250	2.31249	0.920475
16S_A01T4	ko00627	0.736259	0.934148
16S_A01T4	ko00643	0.141841	0.946827
16S_A01T4	ko00760	2.13408	1.00522
16S_A01T4	ko00633	0.666251	0.904731
16S_A01T4	ko00240	2.61462	0.947548
16S_A01T4	ko00401	1.76105	0.976976
16S_A01T4	ko00860	1.5902	0.894286
16S_A01T4	ko01053	0.268868	1.06589
16S_A01T4	ko00361	0.0252787	1.06619
16S_A01T4	ko00364	-0.347664	0.75508
16S_A01T4	ko00592	0.187286	0.836036
16S_A01T4	ko00190	2.5066	0.866993
16S_A01T4	ko05134	2.82662	0.808691
16S_A01T4	ko00430	1.79473	0.857801
16S_A01T4	ko00910	1.62496	1.02594
16S_A01T4	ko00471	2.41055	0.899011
16S_A01T4	ko00311	-0.480298	1.05097
16S_A01T4	ko00472	-0.0672417	0.891536
16S_A01T4	ko00960	1.34231	0.978517
16S_A01T4	ko00908	1.5221	1.09219
16S_A01T4	ko00670	2.3747	0.982699
16S_A01T4	ko00130	0.412084	1.04629
16S_A01T4	ko00920	1.5398	0.957029
16S_A01T4	ko00450	1.86096	0.925629
16S_A01T4	ko00941	0.037975	0.806318
16S_A01T4	ko00945	0.037975	0.806318
16S_A01T4	ko00906	-0.719148	0.929094
16S_A01T4	ko00642	0.371005	0.89876
16S_A01T4	ko04122	1.72021	0.947393
16S_A01T4	ko02030	0.832617	0.854404
16S_A01T4	ko00460	1.64777	0.87657
16S_A01T4	ko00970	3.10591	0.923664
16S_A01T4	ko00540	0.539843	1.04062
16S_A01T4	ko00604	0.234846	1.02371
16S_A01T4	ko00603	1.10692	0.907919
16S_A01T4	ko00730	1.50621	0.897746
16S_A01T4	ko00473	1.8191	0.973344
16S_A01T4	ko04973	0.0282549	0.911321
16S_A01T4	ko04070	2.50396	0.915874
16S_A01T4	ko03018	2.62053	0.86719
16S_A01T4	ko03450	0.125706	0.917179
16S_A01T4	ko00531	0.325325	0.896843
16S_A01T4	ko03430	2.85152	0.804118
16S_A01T4	ko03410	2.53725	0.906928
16S_A01T4	ko03440	2.67866	0.895457
16S_A01T4	ko00511	0.599659	0.946699
16S_A01T4	ko00944	0.260096	0.901862
16S_A01T4	ko05150	-0.0809761	0.812159
16S_A01T4	ko04112	2.57114	0.874362
16S_A01T4	ko00791	-0.147656	0.932998
16S_A01T4	ko00121	0.923611	0.978897
16S_A01T4	ko00312	0.379873	0.865243
16S_A01T4	ko00660	1.32607	0.920996
16S_A01T4	ko00984	-1.06283	0.898486
16S_A01T4	ko00253	0.631236	1.01939
16S_A01T4	ko03420	2.42843	0.784496
16S_A01T4	ko03030	3.03991	0.841317
16S_A01T4	ko03010	4.70566	0.984157
16S_A01T4	ko03060	2.51263	0.818762
16S_A01T4	ko02010	1.10171	1.01752
16S_A01T4	ko00195	1.21444	1.03135
16S_A01T4	ko02040	0.732504	0.807083
16S_A01T4	ko05111	1.59721	1.01136
16S_A01T4	ko03070	1.13261	1.04049
16S_A01T4	ko02060	0.980015	0.910365
16S_A01T4	ko03020	2.5992	0.860066
16S_A01T4	ko00785	0.392744	1.06585
16S_A01T4	ko00365	-0.952567	0.954713
16S_A01T5	ko00010	2.00725	0.839384
16S_A01T5	ko00071	1.51517	0.841615
16S_A01T5	ko00350	1.77009	0.789735
16S_A01T5	ko00625	0.302394	1.07173
16S_A01T5	ko00626	0.297306	1.0222
16S_A01T5	ko00980	0.599315	0.803313
16S_A01T5	ko00982	0.599315	0.803313
16S_A01T5	ko00561	0.556808	1.088
16S_A01T5	ko00930	0.189354	0.785232
16S_A01T5	ko00260	2.83965	0.826238
16S_A01T5	ko00270	1.68902	1.02879
16S_A01T5	ko00300	1.3716	1.10373
16S_A01T5	ko00650	1.87899	0.92263
16S_A01T5	ko00564	1.67731	0.978641
16S_A01T5	ko00040	0.857842	0.885166
16S_A01T5	ko00051	1.8023	0.772035
16S_A01T5	ko00521	2.0775	0.829168
16S_A01T5	ko00562	0.868992	0.734725
16S_A01T5	ko00052	0.697122	0.952199
16S_A01T5	ko00620	1.97778	0.965657
16S_A01T5	ko00053	0.896533	0.813617
16S_A01T5	ko00500	1.23822	0.99004
16S_A01T5	ko00520	1.22869	1.01085
16S_A01T5	ko00340	0.506381	1.17906
16S_A01T5	ko00400	2.37815	0.838252
16S_A01T5	ko00630	1.45326	1.07037
16S_A01T5	ko00640	2.63276	0.843135
16S_A01T5	ko00680	1.48283	0.90944
16S_A01T5	ko00072	0.571652	0.795784
16S_A01T5	ko00280	2.411	0.838479
16S_A01T5	ko00900	3.32475	0.824863
16S_A01T5	ko00281	-0.167741	1.09467
16S_A01T5	ko00310	1.7796	0.767073
16S_A01T5	ko00380	0.0751499	1.09324
16S_A01T5	ko00020	1.57297	0.95735
16S_A01T5	ko00710	2.99902	0.728952
16S_A01T5	ko00720	1.67983	1.00989
16S_A01T5	ko04964	0.331496	0.888752
16S_A01T5	ko02020	0.775482	0.969588
16S_A01T5	ko00480	0.549437	1.06727
16S_A01T5	ko04146	0.916658	1.00162
16S_A01T5	ko00030	1.63818	0.950031
16S_A01T5	ko00120	0.126527	1.14139
16S_A01T5	ko00290	1.37324	1.09636
16S_A01T5	ko00770	2.73986	0.814481
16S_A01T5	ko00360	1.44628	0.805056
16S_A01T5	ko00622	0.48787	0.967177
16S_A01T5	ko00623	0.806485	1.03062
16S_A01T5	ko00061	2.22669	0.882998
16S_A01T5	ko00780	1.70571	0.904512
16S_A01T5	ko01040	0.708791	1.12176
16S_A01T5	ko00523	2.05701	0.779362
16S_A01T5	ko00790	1.07044	1.03166
16S_A01T5	ko00230	2.86039	0.841257
16S_A01T5	ko00362	0.480531	1.05924
16S_A01T5	ko00550	2.12112	0.979334
16S_A01T5	ko05204	-0.55748	0.800284
16S_A01T5	ko00740	0.960376	1.01766
16S_A01T5	ko00940	0.134316	1.12236
16S_A01T5	ko00983	2.70047	0.818013
16S_A01T5	ko00750	1.86008	0.908912
16S_A01T5	ko00363	0.5702	0.871597
16S_A01T5	ko00591	0.459382	0.908305
16S_A01T5	ko00440	1.57861	0.878715
16S_A01T5	ko00330	0.933664	1.04902
16S_A01T5	ko00410	1.31471	0.93393
16S_A01T5	ko00903	0.240918	1.09406
16S_A01T5	ko00621	0.486146	0.967474
16S_A01T5	ko00250	1.55339	1.10337
16S_A01T5	ko00627	1.00682	0.806373
16S_A01T5	ko00643	0.68802	0.716681
16S_A01T5	ko00760	2.15168	0.998797
16S_A01T5	ko00633	0.142782	1.04088
16S_A01T5	ko00240	2.51432	0.95529
16S_A01T5	ko00401	0.524388	1.19552
16S_A01T5	ko00860	1.46208	0.881696
16S_A01T5	ko01053	-0.116726	1.09
16S_A01T5	ko00361	0.127498	0.984437
16S_A01T5	ko00364	-0.823416	0.80836
16S_A01T5	ko00592	0.0782222	0.847071
16S_A01T5	ko00190	2.36045	0.901337
16S_A01T5	ko05134	2.95926	0.827574
16S_A01T5	ko00430	1.42079	0.957119
16S_A01T5	ko00910	1.46555	1.01719
16S_A01T5	ko00471	3.94853	0.789024
16S_A01T5	ko00311	-0.276705	0.917248
16S_A01T5	ko00472	0.177509	0.76527
16S_A01T5	ko00960	2.00772	0.792796
16S_A01T5	ko00908	0.996304	1.10167
16S_A01T5	ko00670	2.81979	0.9125
16S_A01T5	ko00130	0.4652	1.00994
16S_A01T5	ko00920	0.603178	1.08168
16S_A01T5	ko00450	1.29708	1.01725
16S_A01T5	ko00941	-0.286708	0.823757
16S_A01T5	ko00945	-0.286708	0.823757
16S_A01T5	ko00906	-0.478002	0.781865
16S_A01T5	ko00642	-0.34534	1.14159
16S_A01T5	ko04122	1.33099	1.04559
16S_A01T5	ko02030	0.765269	0.746919
16S_A01T5	ko00460	1.15355	0.994804
16S_A01T5	ko00970	2.95921	0.942758
16S_A01T5	ko00540	0.182984	1.06278
16S_A01T5	ko00604	0.33397	0.891465
16S_A01T5	ko00603	0.28651	1.07763
16S_A01T5	ko00730	1.70144	0.84464
16S_A01T5	ko00473	1.87505	0.907153
16S_A01T5	ko04973	0.310068	0.73218
16S_A01T5	ko04070	2.92865	0.84088
16S_A01T5	ko03018	3.1575	0.828448
16S_A01T5	ko03450	0.0866782	0.788321
16S_A01T5	ko00531	0.359498	0.817908
16S_A01T5	ko03430	3.13507	0.830447
16S_A01T5	ko03410	2.04625	1.04629
16S_A01T5	ko03440	2.90889	0.872979
16S_A01T5	ko00511	0.632442	0.877442
16S_A01T5	ko00944	0.313221	0.793468
16S_A01T5	ko05150	0.262352	0.758184
16S_A01T5	ko04112	3.16426	0.812227
16S_A01T5	ko00791	0.396471	0.767227
16S_A01T5	ko00121	0.110213	1.15248
16S_A01T5	ko00312	0.65063	0.764167
16S_A01T5	ko00660	0.352596	1.21847
16S_A01T5	ko00984	-0.126345	0.723881
16S_A01T5	ko00253	0.342931	1.02247
16S_A01T5	ko03420	3.15203	0.70529
16S_A01T5	ko03030	3.20151	0.784528
16S_A01T5	ko03010	4.22797	1.03436
16S_A01T5	ko03060	2.42106	0.842348
16S_A01T5	ko02010	0.62897	1.0676
16S_A01T5	ko00195	1.68539	0.809589
16S_A01T5	ko02040	0.4344	0.775717
16S_A01T5	ko05111	2.14036	0.809327
16S_A01T5	ko03070	1.20438	0.950618
16S_A01T5	ko02060	0.586674	0.889853
16S_A01T5	ko03020	2.69849	0.771206
16S_A01T5	ko00785	0.610941	0.922303
16S_A01T5	ko00365	-0.204919	0.776027
16S_A01T6	ko00010	1.68327	0.872525
16S_A01T6	ko00071	1.00337	0.935978
16S_A01T6	ko00350	2.27856	0.777103
16S_A01T6	ko00625	1.05617	0.931101
16S_A01T6	ko00626	0.881036	0.889057
16S_A01T6	ko00980	-0.0349115	0.940785
16S_A01T6	ko00982	-0.0317986	0.942092
16S_A01T6	ko00561	1.50772	0.93234
16S_A01T6	ko00930	-0.571417	0.908478
16S_A01T6	ko00260	2.62894	0.844605
16S_A01T6	ko00270	2.6728	0.947379
16S_A01T6	ko00300	2.34001	0.978645
16S_A01T6	ko00650	1.77449	0.905648
16S_A01T6	ko00564	2.0852	0.918042
16S_A01T6	ko00040	0.485879	0.970245
16S_A01T6	ko00051	1.35701	0.884062
16S_A01T6	ko00521	1.62482	0.857303
16S_A01T6	ko00562	0.670318	0.903021
16S_A01T6	ko00052	0.980115	0.940668
16S_A01T6	ko00620	2.36835	0.793106
16S_A01T6	ko00053	0.583289	0.943008
16S_A01T6	ko00500	1.90884	0.910224
16S_A01T6	ko00520	1.55273	0.881122
16S_A01T6	ko00340	2.36168	0.84315
16S_A01T6	ko00400	2.22695	0.867613
16S_A01T6	ko00630	1.8217	0.970836
16S_A01T6	ko00640	2.35678	0.846921
16S_A01T6	ko00680	2.05012	0.84298
16S_A01T6	ko00072	0.555194	0.963282
16S_A01T6	ko00280	0.795934	0.942289
16S_A01T6	ko00900	2.58798	0.973491
16S_A01T6	ko00281	-0.167551	0.885384
16S_A01T6	ko00310	0.729802	0.87938
16S_A01T6	ko00380	0.653444	0.869447
16S_A01T6	ko00020	1.51557	0.91399
16S_A01T6	ko00710	2.54343	0.835686
16S_A01T6	ko00720	2.05305	0.851674
16S_A01T6	ko04964	0.0371609	0.86712
16S_A01T6	ko02020	1.6037	0.881364
16S_A01T6	ko00480	0.678129	0.975009
16S_A01T6	ko04146	0.975511	0.870658
16S_A01T6	ko00030	1.83705	0.905559
16S_A01T6	ko00120	0.561192	0.897747
16S_A01T6	ko00290	2.33466	0.905504
16S_A01T6	ko00770	2.14119	1.02371
16S_A01T6	ko00360	0.752121	0.90139
16S_A01T6	ko00622	0.166978	0.884126
16S_A01T6	ko00623	0.220218	1.07044
16S_A01T6	ko00061	1.9168	0.899364
16S_A01T6	ko00780	1.03283	0.862767
16S_A01T6	ko01040	2.03259	0.871537
16S_A01T6	ko00523	1.58252	0.879483
16S_A01T6	ko00790	1.29764	0.90558
16S_A01T6	ko00230	2.50692	0.90408
16S_A01T6	ko00362	1.07415	0.967665
16S_A01T6	ko00550	2.2464	1.00149
16S_A01T6	ko05204	-0.599833	0.910446
16S_A01T6	ko00740	1.02689	0.968774
16S_A01T6	ko00940	1.19989	0.881847
16S_A01T6	ko00983	1.8543	0.979901
16S_A01T6	ko00750	1.19274	0.942112
16S_A01T6	ko00363	1.00471	0.946119
16S_A01T6	ko00591	1.16234	0.896141
16S_A01T6	ko00440	0.630713	0.926274
16S_A01T6	ko00330	2.0523	0.827956
16S_A01T6	ko00410	1.10726	0.988925
16S_A01T6	ko00903	0.475312	0.907875
16S_A01T6	ko00621	0.164416	0.884811
16S_A01T6	ko00250	2.30811	0.917225
16S_A01T6	ko00627	0.99373	0.808298
16S_A01T6	ko00643	0.293214	0.902713
16S_A01T6	ko00760	2.37986	0.960421
16S_A01T6	ko00633	0.612053	0.897434
16S_A01T6	ko00240	2.91239	0.862543
16S_A01T6	ko00401	2.36525	0.85498
16S_A01T6	ko00860	1.66934	0.870991
16S_A01T6	ko01053	-0.402107	1.0521
16S_A01T6	ko00361	0.0400387	0.950377
16S_A01T6	ko00364	-1.66482	0.97766
16S_A01T6	ko00624	-0.885123	0.788473
16S_A01T6	ko00592	0.175829	0.890182
16S_A01T6	ko00190	2.05448	0.906067
16S_A01T6	ko05134	2.72697	0.885698
16S_A01T6	ko00430	1.47097	0.923131
16S_A01T6	ko00910	1.47071	0.987995
16S_A01T6	ko00471	3.14863	0.880684
16S_A01T6	ko00311	-0.718678	0.924422
16S_A01T6	ko00472	-0.456229	0.934169
16S_A01T6	ko00960	1.32305	0.981483
16S_A01T6	ko00908	1.28059	1.05176
16S_A01T6	ko00670	2.0086	0.923329
16S_A01T6	ko00130	-0.0977362	1.05625
16S_A01T6	ko00920	1.73903	0.894474
16S_A01T6	ko00450	1.52608	0.982621
16S_A01T6	ko00941	-1.25306	0.847526
16S_A01T6	ko00945	-0.62825	0.826823
16S_A01T6	ko00906	-0.217962	0.824794
16S_A01T6	ko00642	-0.0215826	0.93584
16S_A01T6	ko04122	2.02238	0.842199
16S_A01T6	ko02030	0.936113	0.819061
16S_A01T6	ko00460	1.6422	0.894104
16S_A01T6	ko00970	3.03169	0.926168
16S_A01T6	ko00540	-0.138603	1.04533
16S_A01T6	ko00604	-0.348739	0.91822
16S_A01T6	ko00603	0.658594	0.874369
16S_A01T6	ko00730	1.46482	0.945936
16S_A01T6	ko00473	1.89798	0.926742
16S_A01T6	ko04973	-0.308676	0.865776
16S_A01T6	ko04070	1.71808	0.933874
16S_A01T6	ko03018	2.32545	0.90773
16S_A01T6	ko03450	0.0976362	0.838499
16S_A01T6	ko00531	-0.517623	0.935801
16S_A01T6	ko03430	3.01495	0.896479
16S_A01T6	ko03410	2.25668	0.954108
16S_A01T6	ko03440	2.72335	0.871514
16S_A01T6	ko00511	-0.201132	0.936427
16S_A01T6	ko00944	-0.335497	0.758211
16S_A01T6	ko04614	-0.879893	0.801392
16S_A01T6	ko05150	-0.112057	0.861086
16S_A01T6	ko04112	2.47754	0.967975
16S_A01T6	ko00791	-0.621049	0.907792
16S_A01T6	ko00121	0.569916	0.897479
16S_A01T6	ko00312	-0.077401	0.89704
16S_A01T6	ko00660	1.81666	0.85128
16S_A01T6	ko00253	1.05746	1.00028
16S_A01T6	ko03420	2.62244	0.944034
16S_A01T6	ko03030	3.24695	0.853642
16S_A01T6	ko03010	4.66687	0.867565
16S_A01T6	ko03060	2.46596	0.831067
16S_A01T6	ko02010	1.21625	0.924572
16S_A01T6	ko00195	1.3402	0.959403
16S_A01T6	ko02040	0.708461	0.82067
16S_A01T6	ko05111	0.76893	1.03936
16S_A01T6	ko03070	1.63298	0.89316
16S_A01T6	ko02060	0.342471	0.929393
16S_A01T6	ko03020	2.35882	0.951755
16S_A01T6	ko00785	-0.0499412	0.965882
16S_A01T6	ko00365	-0.26822	0.849975
16S_A01T7	ko00010	1.5379	0.895179
16S_A01T7	ko00071	-0.0297703	1.13791
16S_A01T7	ko00350	1.4722	0.846262
16S_A01T7	ko00625	0.803449	1.04331
16S_A01T7	ko00626	1.29183	0.837834
16S_A01T7	ko00980	-0.072837	0.978944
16S_A01T7	ko00982	-0.0725405	0.978868
16S_A01T7	ko00561	0.977175	1.05342
16S_A01T7	ko00930	-0.205621	0.834563
16S_A01T7	ko00260	1.99274	0.9053
16S_A01T7	ko00270	2.17228	0.891874
16S_A01T7	ko00300	1.70507	1.06893
16S_A01T7	ko00650	1.45329	0.882382
16S_A01T7	ko00564	1.56775	0.907695
16S_A01T7	ko00040	0.610178	0.868004
16S_A01T7	ko00051	0.924652	0.894177
16S_A01T7	ko00521	1.4343	0.814966
16S_A01T7	ko00562	0.18747	0.769503
16S_A01T7	ko00052	1.30987	0.789963
16S_A01T7	ko00620	1.46105	1.01916
16S_A01T7	ko00053	0.156954	0.955237
16S_A01T7	ko00500	1.49193	0.844278
16S_A01T7	ko00520	2.10381	0.806024
16S_A01T7	ko00340	1.47182	1.02008
16S_A01T7	ko00400	1.47551	0.9558
16S_A01T7	ko00630	1.26267	0.988024
16S_A01T7	ko00640	1.86465	0.944822
16S_A01T7	ko00680	0.872889	0.89097
16S_A01T7	ko00072	0.326933	0.816956
16S_A01T7	ko00280	1.37379	0.981178
16S_A01T7	ko00900	2.42901	0.92055
16S_A01T7	ko00281	-0.197902	0.969943
16S_A01T7	ko00310	0.950131	0.888175
16S_A01T7	ko00380	0.58726	0.805546
16S_A01T7	ko00020	1.34432	0.851445
16S_A01T7	ko00710	1.75512	0.914728
16S_A01T7	ko00720	1.36392	0.84696
16S_A01T7	ko04964	0.259841	0.827139
16S_A01T7	ko02020	1.00217	0.894144
16S_A01T7	ko00480	-0.0212934	1.15133
16S_A01T7	ko04146	-0.123522	1.14326
16S_A01T7	ko00030	1.54639	0.822453
16S_A01T7	ko00120	1.39913	0.864171
16S_A01T7	ko00290	2.15852	0.864615
16S_A01T7	ko00770	2.13172	0.844839
16S_A01T7	ko00360	0.539195	0.869632
16S_A01T7	ko00622	1.15161	0.865713
16S_A01T7	ko00623	1.07139	0.825479
16S_A01T7	ko00061	1.33142	1.10203
16S_A01T7	ko00780	1.4512	0.86148
16S_A01T7	ko01040	2.0574	0.884532
16S_A01T7	ko00523	1.52117	0.898144
16S_A01T7	ko00790	0.676185	1.04767
16S_A01T7	ko00230	2.13354	0.77736
16S_A01T7	ko00362	1.62249	0.829069
16S_A01T7	ko00550	1.65971	1.03033
16S_A01T7	ko05204	-0.558668	0.833494
16S_A01T7	ko00740	0.949773	0.85241
16S_A01T7	ko00940	0.871561	0.886341
16S_A01T7	ko00983	1.45132	0.968276
16S_A01T7	ko00750	1.00796	1.06456
16S_A01T7	ko00363	0.528753	0.861367
16S_A01T7	ko00591	0.531122	0.858472
16S_A01T7	ko00440	1.24186	0.840464
16S_A01T7	ko00330	1.72872	0.863825
16S_A01T7	ko00410	0.863452	0.88428
16S_A01T7	ko00903	0.763499	0.874569
16S_A01T7	ko00621	1.14219	0.867522
16S_A01T7	ko00250	2.23542	0.856334
16S_A01T7	ko00627	0.287156	0.948122
16S_A01T7	ko00643	0.209908	0.828871
16S_A01T7	ko00760	1.13204	1.09938
16S_A01T7	ko00633	0.291866	0.974915
16S_A01T7	ko00240	1.85371	1.00578
16S_A01T7	ko00401	2.46211	0.826081
16S_A01T7	ko00860	0.993956	0.942398
16S_A01T7	ko01053	0.136751	0.875767
16S_A01T7	ko00361	-0.0909309	1.06704
16S_A01T7	ko00364	-1.08887	0.839059
16S_A01T7	ko00624	-0.773977	0.822855
16S_A01T7	ko00592	-0.318511	0.854444
16S_A01T7	ko00190	1.0512	1.08272
16S_A01T7	ko05134	1.37039	0.99908
16S_A01T7	ko00430	1.44049	0.904112
16S_A01T7	ko00910	1.37496	0.947569
16S_A01T7	ko00471	2.68553	0.799865
16S_A01T7	ko00311	-0.579996	1.05996
16S_A01T7	ko00472	-0.00888921	0.862109
16S_A01T7	ko00960	1.1254	0.926464
16S_A01T7	ko00908	2.22602	0.938133
16S_A01T7	ko00670	2.46523	0.876771
16S_A01T7	ko00130	-0.295546	1.15747
16S_A01T7	ko00920	1.30765	0.942535
16S_A01T7	ko00450	1.90358	0.798585
16S_A01T7	ko00941	-1.14427	0.878091
16S_A01T7	ko00945	-1.14427	0.878091
16S_A01T7	ko00906	-0.291406	0.825207
16S_A01T7	ko00642	0.0730672	0.845632
16S_A01T7	ko04122	1.027	1.06086
16S_A01T7	ko02030	0.387604	0.838739
16S_A01T7	ko00460	0.977563	0.962381
16S_A01T7	ko00970	2.62181	0.904081
16S_A01T7	ko00540	0.150768	0.892588
16S_A01T7	ko00604	-0.597052	1.09326
16S_A01T7	ko00603	1.29366	0.819141
16S_A01T7	ko00730	0.766565	0.994059
16S_A01T7	ko00473	1.26513	1.02491
16S_A01T7	ko04973	-0.938493	0.910181
16S_A01T7	ko04070	2.55228	0.825676
16S_A01T7	ko03018	2.42759	0.859305
16S_A01T7	ko03450	-0.24776	0.886536
16S_A01T7	ko00531	-0.612287	1.06332
16S_A01T7	ko03430	1.80312	0.913613
16S_A01T7	ko03410	2.36452	0.809559
16S_A01T7	ko03440	2.41163	0.819394
16S_A01T7	ko00511	0.220673	0.901689
16S_A01T7	ko00944	-0.0779654	0.764122
16S_A01T7	ko05150	-0.0291823	0.830115
16S_A01T7	ko04112	1.7928	0.913867
16S_A01T7	ko00791	-0.113224	0.797107
16S_A01T7	ko00121	1.60157	0.81592
16S_A01T7	ko00312	0.0907822	0.944015
16S_A01T7	ko00660	1.37342	0.964262
16S_A01T7	ko00984	-1.41201	0.921845
16S_A01T7	ko00253	0.460063	1.11455
16S_A01T7	ko03420	1.89131	0.798576
16S_A01T7	ko03030	2.31451	0.875561
16S_A01T7	ko03010	3.36125	1.07145
16S_A01T7	ko03060	1.84373	0.882173
16S_A01T7	ko02010	1.33291	0.956555
16S_A01T7	ko00195	0.727825	1.07158
16S_A01T7	ko02040	-0.0825846	0.799246
16S_A01T7	ko05111	1.79379	0.906692
16S_A01T7	ko03070	0.508036	1.09179
16S_A01T7	ko05131	-1.0587	0.778053
16S_A01T7	ko02060	1.15454	0.812513
16S_A01T7	ko03020	2.01473	0.869661
16S_A01T7	ko00785	-0.118668	1.03925
16S_A01T7	ko00365	-1.25211	0.880526
16S_A01T8	ko00010	1.43349	0.855012
16S_A01T8	ko00071	-0.0555347	1.15064
16S_A01T8	ko00350	0.901516	0.870524
16S_A01T8	ko00625	0.638952	1.06427
16S_A01T8	ko00626	0.600946	0.942352
16S_A01T8	ko00980	-0.13008	0.928425
16S_A01T8	ko00982	-0.130186	0.928494
16S_A01T8	ko00561	0.939692	0.940075
16S_A01T8	ko00930	-0.380241	0.779238
16S_A01T8	ko00260	1.73513	0.908825
16S_A01T8	ko00270	1.86058	0.863046
16S_A01T8	ko00300	1.69772	0.96778
16S_A01T8	ko00650	0.978453	0.946048
16S_A01T8	ko00564	1.20876	0.942099
16S_A01T8	ko00040	0.385385	0.883199
16S_A01T8	ko00051	0.575228	0.948251
16S_A01T8	ko00521	0.966628	0.887578
16S_A01T8	ko00562	-0.236116	0.846832
16S_A01T8	ko00052	0.796592	0.863686
16S_A01T8	ko00620	1.44495	0.977019
16S_A01T8	ko00053	0.135082	0.912475
16S_A01T8	ko00500	0.929369	0.915811
16S_A01T8	ko00520	1.55547	0.906552
16S_A01T8	ko00340	1.38485	0.90199
16S_A01T8	ko00400	1.07491	1.0118
16S_A01T8	ko00630	1.56433	0.83989
16S_A01T8	ko00640	1.70275	0.895899
16S_A01T8	ko00680	0.555486	0.875751
16S_A01T8	ko00072	0.0950136	0.846796
16S_A01T8	ko00280	1.39322	0.939575
16S_A01T8	ko00900	2.15093	0.893821
16S_A01T8	ko00281	-0.486658	1.09508
16S_A01T8	ko00310	1.04437	0.958379
16S_A01T8	ko00380	0.250858	0.867555
16S_A01T8	ko00020	1.00535	0.874629
16S_A01T8	ko00710	1.6535	0.885865
16S_A01T8	ko00720	1.0292	0.895516
16S_A01T8	ko04964	-0.0168833	0.925987
16S_A01T8	ko02020	0.745645	0.891147
16S_A01T8	ko00480	-0.245301	1.1583
16S_A01T8	ko04146	-0.399017	1.19727
16S_A01T8	ko00030	1.1915	0.853636
16S_A01T8	ko00120	1.19301	0.922737
16S_A01T8	ko00290	1.5787	0.926867
16S_A01T8	ko00770	1.63362	0.94372
16S_A01T8	ko00360	0.574472	0.791137
16S_A01T8	ko00622	0.612715	0.898502
16S_A01T8	ko00623	1.45225	0.812289
16S_A01T8	ko00061	1.94625	0.956081
16S_A01T8	ko00780	0.819358	0.95512
16S_A01T8	ko01040	1.81571	0.915766
16S_A01T8	ko00523	1.33572	0.92202
16S_A01T8	ko00790	0.153576	1.1312
16S_A01T8	ko00230	1.38363	0.929512
16S_A01T8	ko00362	1.22228	0.961851
16S_A01T8	ko00550	1.3294	1.10313
16S_A01T8	ko05204	-0.724786	0.806218
16S_A01T8	ko00740	0.145689	1.06724
16S_A01T8	ko00940	0.549242	0.961658
16S_A01T8	ko00983	1.63289	0.938052
16S_A01T8	ko00750	0.461321	1.15556
16S_A01T8	ko00363	0.0151325	0.947972
16S_A01T8	ko00591	-0.187691	1.04083
16S_A01T8	ko00440	0.792581	0.913455
16S_A01T8	ko00330	1.1933	0.918014
16S_A01T8	ko00410	0.394681	0.999879
16S_A01T8	ko00903	0.428209	0.859552
16S_A01T8	ko00621	0.639128	0.888341
16S_A01T8	ko00250	1.70895	0.914682
16S_A01T8	ko00627	-0.137982	0.981252
16S_A01T8	ko00643	0.142557	0.832918
16S_A01T8	ko00760	0.967744	1.1427
16S_A01T8	ko00633	0.137887	0.958073
16S_A01T8	ko00240	1.75046	1.03601
16S_A01T8	ko00401	2.11197	0.825812
16S_A01T8	ko00860	0.956878	0.954115
16S_A01T8	ko01053	-0.0686267	0.851579
16S_A01T8	ko00361	-0.315256	1.13976
16S_A01T8	ko00364	-0.778172	0.79679
16S_A01T8	ko00592	-0.166076	0.847071
16S_A01T8	ko00190	1.34561	1.02599
16S_A01T8	ko05134	1.74606	0.856757
16S_A01T8	ko00430	1.00397	0.93269
16S_A01T8	ko00910	1.13971	0.945251
16S_A01T8	ko00471	2.13249	0.884224
16S_A01T8	ko00311	-0.801201	1.11504
16S_A01T8	ko00472	-0.322404	0.870275
16S_A01T8	ko00960	0.516397	1.01135
16S_A01T8	ko00908	1.30271	1.08111
16S_A01T8	ko00670	1.74804	0.96706
16S_A01T8	ko00130	-0.524198	1.14114
16S_A01T8	ko00920	1.37318	0.926214
16S_A01T8	ko00450	1.13799	0.932199
16S_A01T8	ko00941	-1.35733	0.870195
16S_A01T8	ko00945	-1.35733	0.870195
16S_A01T8	ko00906	-0.616294	0.891748
16S_A01T8	ko00642	-0.216544	0.868527
16S_A01T8	ko04122	1.71705	0.905069
16S_A01T8	ko02030	0.22989	0.895958
16S_A01T8	ko00460	1.07172	0.919679
16S_A01T8	ko00970	2.25966	0.90811
16S_A01T8	ko00540	-0.419045	1.07346
16S_A01T8	ko00604	-0.471756	1.07508
16S_A01T8	ko00603	0.783334	0.948761
16S_A01T8	ko00730	0.265415	1.07044
16S_A01T8	ko00473	0.953154	1.07636
16S_A01T8	ko04973	-1.12492	0.96645
16S_A01T8	ko04070	2.72265	0.808748
16S_A01T8	ko03018	1.95237	0.897478
16S_A01T8	ko03450	-0.393115	0.860219
16S_A01T8	ko00531	-0.469092	1.06533
16S_A01T8	ko03430	1.74028	0.862836
16S_A01T8	ko03410	1.93423	0.885993
16S_A01T8	ko03440	1.82833	0.867205
16S_A01T8	ko00511	-0.251908	1.00569
16S_A01T8	ko00944	-0.40034	0.949925
16S_A01T8	ko05150	-0.451835	0.824506
16S_A01T8	ko04112	1.4628	0.926971
16S_A01T8	ko00791	-0.764578	0.963478
16S_A01T8	ko00121	1.27916	0.901547
16S_A01T8	ko00312	-0.209448	0.914325
16S_A01T8	ko00660	1.15317	0.935655
16S_A01T8	ko00984	-1.10012	0.835146
16S_A01T8	ko00253	0.261377	1.17657
16S_A01T8	ko03420	1.35214	0.852769
16S_A01T8	ko03030	1.9447	0.916386
16S_A01T8	ko03010	3.75931	1.04203
16S_A01T8	ko03060	1.60822	0.870789
16S_A01T8	ko02010	0.894074	0.985909
16S_A01T8	ko00195	0.382859	1.13365
16S_A01T8	ko02040	-0.0035646	0.884394
16S_A01T8	ko05111	1.21171	0.95115
16S_A01T8	ko03070	0.377347	1.13704
16S_A01T8	ko02060	1.0663	0.87772
16S_A01T8	ko03020	1.86536	0.828981
16S_A01T8	ko00785	-0.458619	1.1221
16S_A01T8	ko00365	-0.842288	0.904469
16S_A02T1	ko00010	0.603875	0.974967
16S_A02T1	ko00071	1.0687	0.941456
16S_A02T1	ko00350	0.789925	0.9424
16S_A02T1	ko00625	0.328068	1.04252
16S_A02T1	ko00626	0.391969	0.964801
16S_A02T1	ko00980	-0.193878	0.946662
16S_A02T1	ko00982	-0.194635	0.946651
16S_A02T1	ko00561	0.381843	1.01253
16S_A02T1	ko00930	-0.874697	0.981527
16S_A02T1	ko00260	0.977671	0.958261
16S_A02T1	ko00270	0.687594	1.01278
16S_A02T1	ko00300	0.905191	1.00904
16S_A02T1	ko00650	0.774435	0.950775
16S_A02T1	ko00564	0.390196	1.01952
16S_A02T1	ko00040	-0.273548	0.963228
16S_A02T1	ko00051	0.456856	1.00104
16S_A02T1	ko00521	-0.0101682	0.990637
16S_A02T1	ko00562	-0.794859	0.994378
16S_A02T1	ko00052	-0.083823	1.02305
16S_A02T1	ko00620	0.766795	1.03167
16S_A02T1	ko00053	-0.362956	0.980183
16S_A02T1	ko00500	0.0132567	1.02871
16S_A02T1	ko00520	0.638905	0.998065
16S_A02T1	ko00340	0.526613	0.990228
16S_A02T1	ko00400	1.74243	0.880731
16S_A02T1	ko00630	0.439611	0.992106
16S_A02T1	ko00640	0.905004	0.991064
16S_A02T1	ko00680	-0.199487	0.998905
16S_A02T1	ko00072	-0.26906	0.933768
16S_A02T1	ko00280	0.759113	0.933554
16S_A02T1	ko00900	1.42221	0.966527
16S_A02T1	ko00281	-0.438666	1.09946
16S_A02T1	ko00310	1.1257	0.819167
16S_A02T1	ko00380	-0.650326	1.00431
16S_A02T1	ko00020	0.225746	0.929162
16S_A02T1	ko00710	0.803392	1.00221
16S_A02T1	ko00720	0.204381	0.961475
16S_A02T1	ko04964	-0.435819	0.946556
16S_A02T1	ko02020	-0.0202201	1.01544
16S_A02T1	ko00480	0.711477	0.934478
16S_A02T1	ko04146	1.26079	0.890199
16S_A02T1	ko00030	0.133304	1.00575
16S_A02T1	ko00120	0.6122	0.958233
16S_A02T1	ko00290	0.729855	1.04114
16S_A02T1	ko00770	1.8395	0.893452
16S_A02T1	ko00360	-0.358407	0.994979
16S_A02T1	ko00622	0.151886	1.0211
16S_A02T1	ko00623	0.718775	1.00999
16S_A02T1	ko00061	1.98651	0.918201
16S_A02T1	ko00780	1.45952	0.917217
16S_A02T1	ko01040	1.1871	1.12452
16S_A02T1	ko00523	0.578478	0.968002
16S_A02T1	ko00790	1.1476	0.911826
16S_A02T1	ko00230	0.4454	1.01537
16S_A02T1	ko00362	1.45679	0.899275
16S_A02T1	ko00550	1.35122	0.959628
16S_A02T1	ko05204	-0.969732	0.90557
16S_A02T1	ko00740	0.835419	1.03149
16S_A02T1	ko00940	0.172756	0.915387
16S_A02T1	ko00983	0.766769	0.963052
16S_A02T1	ko00750	1.33214	1.09352
16S_A02T1	ko00363	0.491812	0.939221
16S_A02T1	ko00591	1.17136	0.909876
16S_A02T1	ko00440	0.296923	0.89265
16S_A02T1	ko00330	1.02851	0.943907
16S_A02T1	ko00410	1.57491	0.870526
16S_A02T1	ko00903	-0.196864	0.949554
16S_A02T1	ko00621	0.146377	1.02246
16S_A02T1	ko00250	0.808207	0.959589
16S_A02T1	ko00627	-0.352969	1.0049
16S_A02T1	ko00643	-0.478706	0.973778
16S_A02T1	ko00760	1.8397	0.904273
16S_A02T1	ko00633	-0.424601	0.972919
16S_A02T1	ko00240	1.31511	0.956011
16S_A02T1	ko00401	0.977331	1.02771
16S_A02T1	ko00860	0.507555	0.999293
16S_A02T1	ko01053	-0.505986	1.1105
16S_A02T1	ko00361	-0.199962	1.0163
16S_A02T1	ko00364	-0.534684	0.921369
16S_A02T1	ko00624	-0.475845	0.830803
16S_A02T1	ko00592	-0.556454	0.953803
16S_A02T1	ko00190	0.989089	0.964812
16S_A02T1	ko05134	0.630474	0.993584
16S_A02T1	ko00430	0.435991	0.995195
16S_A02T1	ko00910	0.841002	0.909256
16S_A02T1	ko00471	1.05811	0.966439
16S_A02T1	ko00311	-0.570693	0.949665
16S_A02T1	ko00472	-0.203017	0.818603
16S_A02T1	ko00960	0.357628	0.981565
16S_A02T1	ko00908	1.66979	0.890581
16S_A02T1	ko00670	1.37349	0.973585
16S_A02T1	ko00130	0.459331	1.00939
16S_A02T1	ko00920	0.783501	0.944411
16S_A02T1	ko00450	0.195181	1.02683
16S_A02T1	ko00945	-0.672328	0.840153
16S_A02T1	ko00906	-0.883652	0.902245
16S_A02T1	ko00642	-0.14201	0.88544
16S_A02T1	ko04122	2.13661	1.00767
16S_A02T1	ko02030	-0.128164	1.04709
16S_A02T1	ko00460	0.530494	0.907941
16S_A02T1	ko00970	1.23644	1.01824
16S_A02T1	ko00540	0.0273555	1.05124
16S_A02T1	ko00604	-0.252532	1.08858
16S_A02T1	ko00603	0.188794	0.939435
16S_A02T1	ko00730	1.22287	0.932097
16S_A02T1	ko00473	1.00915	0.959946
16S_A02T1	ko04973	-0.722314	0.963058
16S_A02T1	ko04070	2.08733	0.945941
16S_A02T1	ko03018	1.05481	0.93852
16S_A02T1	ko03450	-0.987092	0.961578
16S_A02T1	ko00531	-0.142242	1.03309
16S_A02T1	ko03430	0.672376	0.990299
16S_A02T1	ko03410	0.894892	1.01383
16S_A02T1	ko03440	0.737935	0.966698
16S_A02T1	ko00511	-0.259552	0.957419
16S_A02T1	ko00944	-0.698497	0.864776
16S_A02T1	ko05150	-0.678561	0.940517
16S_A02T1	ko04112	0.53278	1.00195
16S_A02T1	ko00791	-0.838916	1.01921
16S_A02T1	ko00121	0.713014	0.930419
16S_A02T1	ko00312	0.0380718	1.05374
16S_A02T1	ko00660	0.647599	1.03377
16S_A02T1	ko00984	-1.15182	0.893371
16S_A02T1	ko00253	1.19386	0.924979
16S_A02T1	ko03420	0.283384	0.973714
16S_A02T1	ko03030	1.09048	0.980805
16S_A02T1	ko03010	4.6115	0.912263
16S_A02T1	ko03060	0.789077	0.973256
16S_A02T1	ko02010	0.257438	1.01004
16S_A02T1	ko00195	1.39321	0.968638
16S_A02T1	ko02040	-0.311445	0.92779
16S_A02T1	ko05111	1.64119	0.871351
16S_A02T1	ko03070	0.884013	0.923302
16S_A02T1	ko05131	-1.15182	0.893371
16S_A02T1	ko02060	0.880671	0.912294
16S_A02T1	ko03020	0.878704	1.00003
16S_A02T1	ko00785	0.0680703	1.00851
16S_A02T1	ko00365	-1.20489	0.921554
16S_A02T2	ko00010	1.46934	1.01905
16S_A02T2	ko00071	1.24435	0.924561
16S_A02T2	ko00350	1.79337	0.881998
16S_A02T2	ko00625	1.32614	0.942185
16S_A02T2	ko00626	0.909921	1.01899
16S_A02T2	ko00980	0.388355	0.959943
16S_A02T2	ko00982	0.38567	0.96175
16S_A02T2	ko00561	1.37025	0.947518
16S_A02T2	ko00930	-0.63897	0.916922
16S_A02T2	ko00260	2.2249	0.895397
16S_A02T2	ko00270	2.08859	0.873137
16S_A02T2	ko00300	2.27492	0.877415
16S_A02T2	ko00650	1.61368	0.981023
16S_A02T2	ko00564	1.74194	0.842049
16S_A02T2	ko00040	0.637681	0.885308
16S_A02T2	ko00051	1.28359	0.92022
16S_A02T2	ko00521	1.0837	0.937035
16S_A02T2	ko00562	0.115893	0.901861
16S_A02T2	ko00052	1.09273	0.883789
16S_A02T2	ko00620	2.1202	0.834808
16S_A02T2	ko00053	0.502129	0.890848
16S_A02T2	ko00500	1.23363	0.927026
16S_A02T2	ko00520	1.81319	0.896196
16S_A02T2	ko00340	1.68042	0.929985
16S_A02T2	ko00400	2.60382	0.984633
16S_A02T2	ko00630	1.67351	0.8002
16S_A02T2	ko00640	2.04103	0.874732
16S_A02T2	ko00680	0.896053	0.861783
16S_A02T2	ko00072	0.0487183	1.01189
16S_A02T2	ko00280	1.50613	0.920547
16S_A02T2	ko00900	2.58505	0.788058
16S_A02T2	ko00281	-0.138703	1.0363
16S_A02T2	ko00310	0.771369	1.00057
16S_A02T2	ko00380	0.411092	0.907798
16S_A02T2	ko00020	1.24527	0.906067
16S_A02T2	ko00710	1.92996	0.865989
16S_A02T2	ko00720	1.48302	0.810939
16S_A02T2	ko04964	0.236737	0.855676
16S_A02T2	ko02020	1.02827	0.968282
16S_A02T2	ko00480	0.996361	1.04479
16S_A02T2	ko04146	1.51364	0.897377
16S_A02T2	ko00030	1.31325	0.869424
16S_A02T2	ko00120	0.813816	0.954295
16S_A02T2	ko00290	2.01619	0.971909
16S_A02T2	ko00770	3.02683	0.881473
16S_A02T2	ko00360	0.652519	0.889759
16S_A02T2	ko00622	0.375562	1.03003
16S_A02T2	ko00623	0.643978	0.983056
16S_A02T2	ko00061	2.95715	0.836597
16S_A02T2	ko00780	1.33681	0.985801
16S_A02T2	ko01040	1.37151	0.977813
16S_A02T2	ko00523	1.70808	0.949065
16S_A02T2	ko00790	1.83587	0.8865
16S_A02T2	ko00230	1.54918	0.970752
16S_A02T2	ko00362	1.32723	0.967928
16S_A02T2	ko00550	1.79052	1.0062
16S_A02T2	ko05204	-0.0372432	0.869426
16S_A02T2	ko00740	0.979746	1.05477
16S_A02T2	ko00940	0.617125	0.985854
16S_A02T2	ko00983	1.95777	0.921116
16S_A02T2	ko00750	1.4547	1.04221
16S_A02T2	ko00363	0.815423	0.9833
16S_A02T2	ko00591	0.807909	1.00466
16S_A02T2	ko00440	1.25339	0.932161
16S_A02T2	ko00330	2.05054	0.887244
16S_A02T2	ko00410	0.64438	1.08637
16S_A02T2	ko00903	0.534014	0.877748
16S_A02T2	ko00621	0.377449	1.02958
16S_A02T2	ko00250	1.99976	0.826745
16S_A02T2	ko00627	0.460815	1.00484
16S_A02T2	ko00643	0.371939	0.976203
16S_A02T2	ko00760	2.13301	0.935348
16S_A02T2	ko00633	0.342532	0.875485
16S_A02T2	ko00240	2.6363	0.884291
16S_A02T2	ko00401	2.26077	0.877144
16S_A02T2	ko00860	1.12019	0.92106
16S_A02T2	ko01053	0.0592205	0.998043
16S_A02T2	ko00361	0.442053	0.904558
16S_A02T2	ko00364	-0.148889	0.954708
16S_A02T2	ko00624	-0.186935	0.872734
16S_A02T2	ko00592	0.0363721	0.877636
16S_A02T2	ko00190	1.56367	0.923104
16S_A02T2	ko05134	1.90286	0.886283
16S_A02T2	ko00430	1.28331	1.0528
16S_A02T2	ko00910	1.41646	0.899704
16S_A02T2	ko00471	2.28116	0.903021
16S_A02T2	ko00311	-0.0286952	0.934982
16S_A02T2	ko00472	0.128594	0.813109
16S_A02T2	ko00960	1.40747	0.885364
16S_A02T2	ko00908	1.70779	1.02671
16S_A02T2	ko00670	2.60288	0.888983
16S_A02T2	ko00130	0.710542	1.02622
16S_A02T2	ko00920	1.5877	0.918415
16S_A02T2	ko00450	1.32796	0.94048
16S_A02T2	ko00945	-0.568125	0.952821
16S_A02T2	ko00906	-0.138629	0.855132
16S_A02T2	ko00642	0.026213	1.01887
16S_A02T2	ko04122	1.6641	1.07743
16S_A02T2	ko02030	0.732283	0.8227
16S_A02T2	ko00460	1.17365	0.96157
16S_A02T2	ko00970	2.59511	0.900962
16S_A02T2	ko00540	0.181707	1.03927
16S_A02T2	ko00604	-0.04149	1.05091
16S_A02T2	ko00603	0.64949	0.971228
16S_A02T2	ko00730	1.32218	1.00397
16S_A02T2	ko00473	1.61306	1.04602
16S_A02T2	ko04973	-0.0580994	0.958965
16S_A02T2	ko04070	2.12641	0.990563
16S_A02T2	ko03018	2.1712	0.88248
16S_A02T2	ko03450	-0.983376	0.984886
16S_A02T2	ko00531	0.00122511	1.01933
16S_A02T2	ko03430	2.10294	0.83771
16S_A02T2	ko03410	1.88672	1.01299
16S_A02T2	ko03440	2.03044	0.861342
16S_A02T2	ko00511	0.253193	1.00194
16S_A02T2	ko00944	-0.792417	0.969596
16S_A02T2	ko05150	-0.704784	1.05072
16S_A02T2	ko04112	1.91025	0.847068
16S_A02T2	ko00791	-0.346842	0.972828
16S_A02T2	ko00121	0.897989	0.920361
16S_A02T2	ko00312	0.610396	0.934686
16S_A02T2	ko00660	1.7068	0.979063
16S_A02T2	ko00253	1.50234	1.01053
16S_A02T2	ko03420	1.37456	0.917321
16S_A02T2	ko03030	2.37575	0.906456
16S_A02T2	ko03010	4.99051	0.827715
16S_A02T2	ko03060	2.18691	0.842082
16S_A02T2	ko02010	1.30124	0.932533
16S_A02T2	ko00195	2.2656	0.817161
16S_A02T2	ko02040	0.56068	0.791079
16S_A02T2	ko05111	1.28405	0.953772
16S_A02T2	ko03070	1.8927	0.860748
16S_A02T2	ko05131	-0.608136	0.8604
16S_A02T2	ko02060	1.06656	0.885533
16S_A02T2	ko03020	1.89574	0.98911
16S_A02T2	ko00785	0.372954	1.0412
16S_A02T2	ko00365	-0.354214	0.869412
16S_A02T3	ko00010	1.85441	0.941048
16S_A02T3	ko00071	0.964008	0.962804
16S_A02T3	ko00350	1.61973	0.823984
16S_A02T3	ko00625	1.26132	0.860303
16S_A02T3	ko00626	1.33497	0.880566
16S_A02T3	ko00980	0.296188	0.968433
16S_A02T3	ko00982	0.304437	0.962078
16S_A02T3	ko00561	1.33521	0.92343
16S_A02T3	ko00930	-0.719167	0.878462
16S_A02T3	ko00260	1.96876	0.896396
16S_A02T3	ko00270	2.37605	0.881378
16S_A02T3	ko00300	2.28298	0.874594
16S_A02T3	ko00650	1.62534	0.923952
16S_A02T3	ko00564	1.99169	0.828159
16S_A02T3	ko00040	0.790501	0.914708
16S_A02T3	ko00051	1.37653	0.860348
16S_A02T3	ko00521	1.46706	0.905778
16S_A02T3	ko00562	0.361687	0.851195
16S_A02T3	ko00052	1.55404	0.804823
16S_A02T3	ko00620	2.42664	0.841834
16S_A02T3	ko00053	0.644852	0.829828
16S_A02T3	ko00500	1.664	0.891245
16S_A02T3	ko00520	2.18576	0.803439
16S_A02T3	ko00340	2.21526	0.881889
16S_A02T3	ko00400	2.80373	0.825381
16S_A02T3	ko00630	2.06439	0.833675
16S_A02T3	ko00640	2.21978	0.811607
16S_A02T3	ko00680	1.4962	0.817856
16S_A02T3	ko00072	0.596754	0.865266
16S_A02T3	ko00280	1.36721	0.877048
16S_A02T3	ko00900	2.7539	0.953708
16S_A02T3	ko00281	-0.493217	1.13408
16S_A02T3	ko00310	0.948914	0.972776
16S_A02T3	ko00380	0.754795	0.87724
16S_A02T3	ko00020	1.45282	0.954193
16S_A02T3	ko00710	2.26842	0.864151
16S_A02T3	ko00720	1.80507	0.924764
16S_A02T3	ko04964	0.573936	0.819433
16S_A02T3	ko02020	1.27094	0.87205
16S_A02T3	ko00480	1.59269	0.902667
16S_A02T3	ko04146	0.783984	0.990373
16S_A02T3	ko00030	1.59688	0.792349
16S_A02T3	ko00120	0.898906	0.912865
16S_A02T3	ko00290	2.72823	0.816686
16S_A02T3	ko00770	2.72678	0.884753
16S_A02T3	ko00360	1.12452	0.929748
16S_A02T3	ko00622	0.368311	0.953066
16S_A02T3	ko00623	0.360725	0.97544
16S_A02T3	ko00061	2.93537	0.818503
16S_A02T3	ko00780	0.97513	1.15033
16S_A02T3	ko01040	1.937	0.901157
16S_A02T3	ko00523	1.86908	0.86636
16S_A02T3	ko00790	0.836635	1.03421
16S_A02T3	ko00230	2.32009	0.81258
16S_A02T3	ko00362	1.72987	0.855645
16S_A02T3	ko00550	2.48854	0.994517
16S_A02T3	ko05204	-0.920988	0.880351
16S_A02T3	ko00740	1.07474	1.00238
16S_A02T3	ko00940	0.855841	0.928622
16S_A02T3	ko00983	2.03314	0.807855
16S_A02T3	ko00750	1.52342	0.97138
16S_A02T3	ko00363	0.603263	0.991516
16S_A02T3	ko00591	0.485148	1.02576
16S_A02T3	ko00440	0.647854	1.06218
16S_A02T3	ko00330	2.21903	0.930164
16S_A02T3	ko00410	1.98472	0.875013
16S_A02T3	ko00903	0.343075	0.94093
16S_A02T3	ko00621	0.368314	0.952251
16S_A02T3	ko00250	2.23424	0.932888
16S_A02T3	ko00627	1.33466	0.805709
16S_A02T3	ko00643	0.43941	0.827855
16S_A02T3	ko00760	3.01927	0.895912
16S_A02T3	ko00633	0.787322	0.865795
16S_A02T3	ko00240	2.77858	0.863826
16S_A02T3	ko00401	2.15044	0.881147
16S_A02T3	ko00860	1.42697	0.871525
16S_A02T3	ko01053	-0.603368	1.11688
16S_A02T3	ko00361	0.513683	0.87359
16S_A02T3	ko00364	-0.864441	0.841816
16S_A02T3	ko00592	0.0726072	0.837697
16S_A02T3	ko00190	1.93763	0.975104
16S_A02T3	ko05134	2.03773	0.871444
16S_A02T3	ko00430	1.87673	0.798658
16S_A02T3	ko00910	1.34715	1.00442
16S_A02T3	ko00471	2.52602	0.849411
16S_A02T3	ko00311	-0.301362	0.890758
16S_A02T3	ko00472	0.0391509	0.833602
16S_A02T3	ko00960	1.38445	0.978979
16S_A02T3	ko00908	1.31176	1.11651
16S_A02T3	ko00670	2.52753	0.985863
16S_A02T3	ko00130	-0.019557	1.08123
16S_A02T3	ko00920	1.66606	0.86523
16S_A02T3	ko00450	1.74156	0.857863
16S_A02T3	ko00906	-0.59101	0.847588
16S_A02T3	ko00642	0.264531	0.869858
16S_A02T3	ko04122	2.37521	0.824709
16S_A02T3	ko02030	0.317135	0.929363
16S_A02T3	ko00460	1.45914	0.860225
16S_A02T3	ko00970	2.78532	0.94255
16S_A02T3	ko00540	-0.0620107	1.11257
16S_A02T3	ko00604	-0.453607	1.10305
16S_A02T3	ko00603	0.880423	0.914665
16S_A02T3	ko00730	2.24457	0.835004
16S_A02T3	ko00473	1.80227	1.01498
16S_A02T3	ko04973	-0.661721	0.929982
16S_A02T3	ko04070	1.6747	0.994844
16S_A02T3	ko03018	1.94962	0.89791
16S_A02T3	ko03450	-0.681697	0.911211
16S_A02T3	ko00531	-0.446565	1.10515
16S_A02T3	ko03430	2.5745	0.853063
16S_A02T3	ko03410	2.40661	0.828822
16S_A02T3	ko03440	2.46265	0.880317
16S_A02T3	ko00511	0.17304	1.0551
16S_A02T3	ko00944	-0.744317	0.885334
16S_A02T3	ko05150	-0.180266	0.833857
16S_A02T3	ko04112	2.39841	0.824038
16S_A02T3	ko00791	-0.150047	0.875913
16S_A02T3	ko00121	0.9114	0.901482
16S_A02T3	ko00312	0.522424	0.918955
16S_A02T3	ko00660	2.0214	0.911058
16S_A02T3	ko00253	1.40114	0.87822
16S_A02T3	ko03420	2.07899	0.842381
16S_A02T3	ko03030	2.80766	0.902707
16S_A02T3	ko03010	4.64857	0.990198
16S_A02T3	ko03060	2.65325	0.817505
16S_A02T3	ko02010	1.43781	0.879088
16S_A02T3	ko00195	1.45519	0.77646
16S_A02T3	ko02040	-0.0519381	0.92831
16S_A02T3	ko05111	1.30513	0.979473
16S_A02T3	ko03070	1.73843	0.951817
16S_A02T3	ko02060	0.793696	0.882514
16S_A02T3	ko03020	2.43834	0.890791
16S_A02T3	ko00785	0.108463	1.04201
16S_A02T3	ko00365	-0.647687	0.910593
16S_A02T4	ko00010	1.72722	0.839718
16S_A02T4	ko00071	0.150034	1.02394
16S_A02T4	ko00350	1.60521	0.921452
16S_A02T4	ko00625	1.25538	0.747053
16S_A02T4	ko00626	0.633193	0.922879
16S_A02T4	ko00980	-0.213378	0.986095
16S_A02T4	ko00982	-0.213415	0.98635
16S_A02T4	ko00561	1.4692	0.927156
16S_A02T4	ko00930	-0.330679	0.922698
16S_A02T4	ko00260	1.40217	1.13565
16S_A02T4	ko00270	2.50252	0.96742
16S_A02T4	ko00300	2.71947	0.841565
16S_A02T4	ko00650	1.30772	0.936382
16S_A02T4	ko00564	1.2935	1.01559
16S_A02T4	ko00040	0.410417	0.981581
16S_A02T4	ko00051	0.483217	1.03153
16S_A02T4	ko00521	1.66697	0.909858
16S_A02T4	ko00562	0.156488	0.928589
16S_A02T4	ko00052	0.736892	1.01502
16S_A02T4	ko00620	1.67918	1.0023
16S_A02T4	ko00053	0.241216	0.88935
16S_A02T4	ko00500	1.67547	0.991503
16S_A02T4	ko00520	1.70772	0.884443
16S_A02T4	ko00340	1.95617	1.04163
16S_A02T4	ko00400	2.22404	0.678523
16S_A02T4	ko00630	2.12913	0.779992
16S_A02T4	ko00640	2.17021	0.936517
16S_A02T4	ko00680	1.81494	0.82838
16S_A02T4	ko00072	-0.113803	0.987708
16S_A02T4	ko00280	0.842687	0.946905
16S_A02T4	ko00900	2.98422	0.671956
16S_A02T4	ko00281	-0.412781	1.05778
16S_A02T4	ko00310	0.530243	0.892454
16S_A02T4	ko00380	0.520365	0.830712
16S_A02T4	ko00020	0.973258	1.08963
16S_A02T4	ko00710	2.08924	0.950022
16S_A02T4	ko00720	1.44066	0.999308
16S_A02T4	ko04964	-0.103258	0.882555
16S_A02T4	ko02020	0.84408	1.07997
16S_A02T4	ko00480	0.59828	0.994553
16S_A02T4	ko04146	-0.243721	1.18499
16S_A02T4	ko00030	0.8951	1.08397
16S_A02T4	ko00120	0.720739	0.831941
16S_A02T4	ko00290	2.67329	0.893826
16S_A02T4	ko00770	2.37332	0.815951
16S_A02T4	ko00360	1.00553	0.876085
16S_A02T4	ko00622	-0.327199	1.02431
16S_A02T4	ko00623	0.836998	0.837942
16S_A02T4	ko00061	1.97946	0.927684
16S_A02T4	ko00780	1.1681	0.907528
16S_A02T4	ko01040	1.82313	1.0239
16S_A02T4	ko00523	2.09813	0.897806
16S_A02T4	ko00790	0.273732	1.07499
16S_A02T4	ko00230	2.01131	1.04059
16S_A02T4	ko00362	0.923082	0.99324
16S_A02T4	ko00550	2.36981	0.835349
16S_A02T4	ko05204	-0.349905	0.934452
16S_A02T4	ko00740	0.0857139	1.141
16S_A02T4	ko00940	0.500571	0.931626
16S_A02T4	ko00983	1.53776	0.796993
16S_A02T4	ko00750	0.781806	1.09447
16S_A02T4	ko00363	-0.351324	1.13755
16S_A02T4	ko00591	-0.39919	1.15085
16S_A02T4	ko00440	0.84508	1.00438
16S_A02T4	ko00330	1.05154	1.14427
16S_A02T4	ko00410	1.06838	0.827933
16S_A02T4	ko00903	-0.124517	1.05552
16S_A02T4	ko00621	-0.326467	1.02435
16S_A02T4	ko00250	2.2811	0.924506
16S_A02T4	ko00627	-0.00485878	1.0966
16S_A02T4	ko00643	-0.000889008	0.903548
16S_A02T4	ko00760	2.08825	0.905982
16S_A02T4	ko00633	0.652395	0.874761
16S_A02T4	ko00240	2.9907	0.576234
16S_A02T4	ko00401	2.28884	0.921522
16S_A02T4	ko00860	0.681645	0.981419
16S_A02T4	ko01053	-0.231331	0.96938
16S_A02T4	ko00361	0.0725576	0.812959
16S_A02T4	ko00364	-0.330672	0.808754
16S_A02T4	ko00624	-0.2411	0.901486
16S_A02T4	ko00592	-0.547758	0.944132
16S_A02T4	ko00190	1.82034	0.876874
16S_A02T4	ko05134	1.95144	1.06623
16S_A02T4	ko00430	1.19725	0.98272
16S_A02T4	ko00910	1.10461	0.998424
16S_A02T4	ko00471	3.22962	0.901355
16S_A02T4	ko00311	-0.606582	0.875812
16S_A02T4	ko00472	-0.432169	0.836694
16S_A02T4	ko00960	0.841518	1.01524
16S_A02T4	ko00908	1.6221	1.023
16S_A02T4	ko00670	2.13237	1.00063
16S_A02T4	ko00130	-0.501969	1.20606
16S_A02T4	ko00920	1.55978	0.940622
16S_A02T4	ko00450	1.60122	0.929039
16S_A02T4	ko00945	-1.32275	0.911124
16S_A02T4	ko00906	-0.519967	0.760245
16S_A02T4	ko00642	-0.33797	0.933566
16S_A02T4	ko04122	1.85616	0.931535
16S_A02T4	ko02030	-0.321909	1.00748
16S_A02T4	ko00460	0.897949	0.926847
16S_A02T4	ko00970	3.17274	0.962759
16S_A02T4	ko00540	0.118652	0.958595
16S_A02T4	ko00604	-0.27914	1.02004
16S_A02T4	ko00603	0.329443	0.956249
16S_A02T4	ko00730	0.603814	1.08448
16S_A02T4	ko00473	1.04762	1.16221
16S_A02T4	ko04973	-0.758962	1.00255
16S_A02T4	ko04070	2.64908	0.910989
16S_A02T4	ko03018	1.05883	1.1025
16S_A02T4	ko03450	-1.61413	1.14027
16S_A02T4	ko00531	-0.392121	1.02106
16S_A02T4	ko03430	2.77016	0.855214
16S_A02T4	ko03410	1.29364	1.01313
16S_A02T4	ko03440	2.7871	0.784451
16S_A02T4	ko00511	-0.193446	1.0252
16S_A02T4	ko00944	-1.20711	0.944289
16S_A02T4	ko05150	-0.509006	0.977461
16S_A02T4	ko04112	1.91241	1.01532
16S_A02T4	ko00791	-0.253645	0.847263
16S_A02T4	ko00121	0.620989	0.86524
16S_A02T4	ko00312	-0.230547	0.985016
16S_A02T4	ko00660	2.21689	0.886074
16S_A02T4	ko00253	1.0987	0.9742
16S_A02T4	ko03420	2.07898	0.970849
16S_A02T4	ko03030	2.43691	1.01649
16S_A02T4	ko03010	4.224	1.10695
16S_A02T4	ko03060	1.71534	1.03828
16S_A02T4	ko02010	1.88016	0.835649
16S_A02T4	ko00195	1.39702	0.610984
16S_A02T4	ko02040	-0.727423	1.03903
16S_A02T4	ko05111	1.18142	0.950674
16S_A02T4	ko03070	0.468823	1.13881
16S_A02T4	ko05131	-0.664177	0.928734
16S_A02T4	ko02060	0.542228	0.893246
16S_A02T4	ko03020	2.48309	0.798269
16S_A02T4	ko00785	-0.512435	1.18873
16S_A02T4	ko00365	-0.66171	0.792187
16S_A02T5	ko00010	2.17319	0.898742
16S_A02T5	ko00071	-0.0309057	1.05355
16S_A02T5	ko00350	1.15271	0.779071
16S_A02T5	ko00625	0.789535	1.03323
16S_A02T5	ko00626	0.59179	0.832181
16S_A02T5	ko00980	0.00430334	0.972573
16S_A02T5	ko00982	0.00348889	0.972734
16S_A02T5	ko00561	1.57698	0.790858
16S_A02T5	ko00930	-0.0297292	0.79735
16S_A02T5	ko00260	1.04922	1.13066
16S_A02T5	ko00270	2.88418	0.734327
16S_A02T5	ko00300	1.33875	1.07664
16S_A02T5	ko00650	0.525981	1.01464
16S_A02T5	ko00564	1.52995	0.880293
16S_A02T5	ko00040	0.0309097	1.05918
16S_A02T5	ko00051	1.11821	0.878209
16S_A02T5	ko00521	1.90188	0.838414
16S_A02T5	ko00562	0.851733	0.809622
16S_A02T5	ko00052	1.88583	0.859945
16S_A02T5	ko00620	1.74608	0.777503
16S_A02T5	ko00053	0.143503	0.868305
16S_A02T5	ko00500	1.78597	0.838706
16S_A02T5	ko00520	1.68808	0.953784
16S_A02T5	ko00340	2.42977	0.763312
16S_A02T5	ko00400	1.36556	1.1185
16S_A02T5	ko00630	1.20133	0.998241
16S_A02T5	ko00640	1.01693	0.986384
16S_A02T5	ko00680	1.74674	0.829396
16S_A02T5	ko00072	0.218425	0.785718
16S_A02T5	ko00280	1.67669	0.825081
16S_A02T5	ko00900	2.5051	0.919164
16S_A02T5	ko00281	-0.204962	1.04467
16S_A02T5	ko00310	0.215735	0.889661
16S_A02T5	ko00380	0.263458	0.818446
16S_A02T5	ko00020	0.630186	1.03083
16S_A02T5	ko00710	1.99692	0.903454
16S_A02T5	ko00720	0.654394	1.00892
16S_A02T5	ko04964	0.19809	0.754017
16S_A02T5	ko02020	1.31942	0.810857
16S_A02T5	ko00480	0.522235	1.00791
16S_A02T5	ko04146	0.116241	1.0943
16S_A02T5	ko00030	2.02262	0.860152
16S_A02T5	ko00120	-0.114435	1.08642
16S_A02T5	ko00290	1.634	1.07677
16S_A02T5	ko00770	2.07927	1.04099
16S_A02T5	ko00360	0.205562	0.982218
16S_A02T5	ko00622	0.834242	0.793679
16S_A02T5	ko00623	-0.130559	1.06806
16S_A02T5	ko00061	0.0979757	1.06438
16S_A02T5	ko00780	0.184786	1.05481
16S_A02T5	ko01040	1.47941	0.860562
16S_A02T5	ko00523	2.46278	0.830887
16S_A02T5	ko00790	0.841647	1.03343
16S_A02T5	ko00230	2.87963	0.830599
16S_A02T5	ko00362	-0.0914178	1.11937
16S_A02T5	ko00550	3.45193	0.686752
16S_A02T5	ko05204	-0.81067	0.781359
16S_A02T5	ko00740	0.368957	1.04002
16S_A02T5	ko00940	1.61	0.851824
16S_A02T5	ko00983	1.03791	1.01743
16S_A02T5	ko00750	0.594362	1.11979
16S_A02T5	ko00363	1.2773	0.931749
16S_A02T5	ko00591	1.31265	0.918077
16S_A02T5	ko00440	0.848564	0.913659
16S_A02T5	ko00330	2.09499	0.925161
16S_A02T5	ko00410	0.119654	0.950065
16S_A02T5	ko00903	0.276004	0.781497
16S_A02T5	ko00621	0.836101	0.792642
16S_A02T5	ko00250	2.37882	0.848731
16S_A02T5	ko00627	1.68624	0.762986
16S_A02T5	ko00643	0.0977614	0.812316
16S_A02T5	ko00760	2.23465	0.927787
16S_A02T5	ko00633	0.336548	0.764396
16S_A02T5	ko00240	2.33832	1.04201
16S_A02T5	ko00401	2.02107	0.830118
16S_A02T5	ko00860	0.534891	0.923662
16S_A02T5	ko01053	-0.0397425	0.886219
16S_A02T5	ko00361	0.160342	0.790496
16S_A02T5	ko00364	-0.902172	0.779129
16S_A02T5	ko00624	-0.838778	0.766913
16S_A02T5	ko00592	-0.402772	0.745533
16S_A02T5	ko00190	0.828051	0.98687
16S_A02T5	ko05134	2.46093	0.929454
16S_A02T5	ko00430	1.48683	0.755536
16S_A02T5	ko00910	0.676748	0.954932
16S_A02T5	ko00471	3.37833	0.800821
16S_A02T5	ko00311	-0.0279557	0.763366
16S_A02T5	ko00472	-0.0832563	0.746258
16S_A02T5	ko00960	1.57938	0.896219
16S_A02T5	ko00908	1.21253	1.0377
16S_A02T5	ko00670	2.34732	0.944864
16S_A02T5	ko00130	0.480696	0.977178
16S_A02T5	ko00920	0.988886	0.878012
16S_A02T5	ko00450	1.97791	0.821982
16S_A02T5	ko00941	-0.715607	0.692904
16S_A02T5	ko00945	-0.382562	0.730329
16S_A02T5	ko00906	-0.427182	0.722271
16S_A02T5	ko00642	0.0982512	0.811023
16S_A02T5	ko04122	1.21906	0.889722
16S_A02T5	ko02030	0.141095	0.797794
16S_A02T5	ko00460	1.57791	0.92251
16S_A02T5	ko00970	2.54983	1.03426
16S_A02T5	ko00540	-0.101395	1.00942
16S_A02T5	ko00604	-0.142098	0.978213
16S_A02T5	ko00603	-0.106238	1.06037
16S_A02T5	ko00730	0.884891	1.12811
16S_A02T5	ko00473	1.14382	1.09286
16S_A02T5	ko04973	-0.0165151	0.764651
16S_A02T5	ko04070	2.17874	0.92634
16S_A02T5	ko03018	1.98022	0.995343
16S_A02T5	ko03450	-0.39565	0.729272
16S_A02T5	ko00531	-0.121861	0.954744
16S_A02T5	ko03430	1.14692	1.02097
16S_A02T5	ko03410	2.04666	0.787958
16S_A02T5	ko03440	2.99224	0.80963
16S_A02T5	ko00511	-0.157503	1.0613
16S_A02T5	ko00944	-0.545759	0.740543
16S_A02T5	ko05150	-1.00255	1.2031
16S_A02T5	ko04112	1.82151	0.959954
16S_A02T5	ko00791	-0.19721	0.755406
16S_A02T5	ko00121	-0.142048	1.09949
16S_A02T5	ko00312	0.154913	0.791789
16S_A02T5	ko00660	0.876212	1.07245
16S_A02T5	ko00253	0.0858225	0.935302
16S_A02T5	ko03420	2.22635	0.865944
16S_A02T5	ko03030	2.57837	1.00742
16S_A02T5	ko03010	4.21681	0.998323
16S_A02T5	ko03060	1.98215	0.911331
16S_A02T5	ko02010	1.7368	0.86762
16S_A02T5	ko00195	2.85377	0.68712
16S_A02T5	ko02040	0.00726403	0.753969
16S_A02T5	ko05111	1.19708	0.897001
16S_A02T5	ko03070	1.35639	0.896233
16S_A02T5	ko02060	-0.850041	1.24023
16S_A02T5	ko03020	2.54135	0.892409
16S_A02T5	ko00785	-0.0641365	1.04207
16S_A02T5	ko00365	-0.774747	0.738325
16S_A02T6	ko00010	1.53688	0.851943
16S_A02T6	ko00071	0.663933	0.947563
16S_A02T6	ko00350	1.61173	0.883091
16S_A02T6	ko00625	0.914194	1.03385
16S_A02T6	ko00626	0.513351	1.0879
16S_A02T6	ko00980	0.0488257	0.903569
16S_A02T6	ko00982	0.0483997	0.903683
16S_A02T6	ko00561	1.42239	0.87628
16S_A02T6	ko00930	-0.15879	0.826753
16S_A02T6	ko00260	1.85475	0.907815
16S_A02T6	ko00270	2.17169	0.866801
16S_A02T6	ko00300	1.99184	0.940229
16S_A02T6	ko00650	1.45871	0.862585
16S_A02T6	ko00564	1.66564	0.859978
16S_A02T6	ko00040	0.705189	0.812286
16S_A02T6	ko00051	0.813562	0.920144
16S_A02T6	ko00521	1.25668	0.890416
16S_A02T6	ko00562	0.089565	0.818526
16S_A02T6	ko00052	1.18036	0.817809
16S_A02T6	ko00620	2.21948	0.817902
16S_A02T6	ko00053	0.403894	0.84158
16S_A02T6	ko00500	1.3703	0.881133
16S_A02T6	ko00520	2.07001	0.817619
16S_A02T6	ko00340	1.89055	0.868699
16S_A02T6	ko00400	1.49755	0.884526
16S_A02T6	ko00630	1.45601	0.941109
16S_A02T6	ko00640	1.61043	1.02604
16S_A02T6	ko00680	1.08598	0.794643
16S_A02T6	ko00072	0.148206	0.847768
16S_A02T6	ko00280	1.66772	0.855711
16S_A02T6	ko00900	2.53663	0.797566
16S_A02T6	ko00281	-0.195555	0.958657
16S_A02T6	ko00310	0.900532	0.93752
16S_A02T6	ko00380	0.151799	0.887335
16S_A02T6	ko00020	1.24896	0.838325
16S_A02T6	ko00710	1.75536	0.919156
16S_A02T6	ko00720	1.36413	0.843564
16S_A02T6	ko04964	-0.0277121	0.87032
16S_A02T6	ko02020	1.0917	0.844192
16S_A02T6	ko00480	0.86725	0.866443
16S_A02T6	ko04146	0.501434	0.947297
16S_A02T6	ko00030	1.44956	0.830286
16S_A02T6	ko00120	0.330507	1.07804
16S_A02T6	ko00290	2.08863	0.832754
16S_A02T6	ko00770	1.92239	0.888171
16S_A02T6	ko00360	0.661577	0.807084
16S_A02T6	ko00622	0.812247	0.85512
16S_A02T6	ko00623	0.615604	0.989982
16S_A02T6	ko00061	1.07896	1.07373
16S_A02T6	ko00780	1.07277	0.943557
16S_A02T6	ko01040	1.8079	0.964593
16S_A02T6	ko00523	1.83926	0.912687
16S_A02T6	ko00790	0.919147	0.949945
16S_A02T6	ko00230	1.93985	0.810055
16S_A02T6	ko00362	1.05069	1.00852
16S_A02T6	ko00550	1.87534	1.00949
16S_A02T6	ko05204	-1.14326	0.924115
16S_A02T6	ko00740	0.566483	0.9898
16S_A02T6	ko00940	1.26521	0.837694
16S_A02T6	ko00983	1.42769	0.989512
16S_A02T6	ko00750	1.44813	0.897476
16S_A02T6	ko00363	0.151939	0.974135
16S_A02T6	ko00591	-0.0235739	1.06082
16S_A02T6	ko00440	1.22499	0.822322
16S_A02T6	ko00330	1.39911	0.912008
16S_A02T6	ko00410	0.912282	0.867229
16S_A02T6	ko00903	0.491463	0.93923
16S_A02T6	ko00621	0.818508	0.853155
16S_A02T6	ko00250	2.16657	0.833251
16S_A02T6	ko00627	0.517728	0.828615
16S_A02T6	ko00643	0.137896	0.831416
16S_A02T6	ko00760	1.42557	1.07296
16S_A02T6	ko00633	0.200509	0.997554
16S_A02T6	ko00240	1.84791	1.03053
16S_A02T6	ko00401	2.349	0.834457
16S_A02T6	ko00860	1.07937	0.9474
16S_A02T6	ko01053	0.100567	0.885365
16S_A02T6	ko00361	-0.135799	1.045
16S_A02T6	ko00364	-0.518973	0.781827
16S_A02T6	ko00624	-1.1657	0.886887
16S_A02T6	ko00592	-0.230696	0.854173
16S_A02T6	ko00190	1.45064	1.01201
16S_A02T6	ko05134	1.99853	0.842827
16S_A02T6	ko00430	1.43121	0.859049
16S_A02T6	ko00910	1.60218	0.848378
16S_A02T6	ko00471	2.4712	0.840455
16S_A02T6	ko00311	-0.767273	1.07572
16S_A02T6	ko00472	-0.290499	0.876396
16S_A02T6	ko00960	1.21829	0.865578
16S_A02T6	ko00908	2.32617	0.879888
16S_A02T6	ko00670	2.34497	0.87306
16S_A02T6	ko00130	-0.0170672	1.01603
16S_A02T6	ko00920	1.70754	0.897882
16S_A02T6	ko00450	1.42367	0.883918
16S_A02T6	ko00945	-1.1657	0.886887
16S_A02T6	ko00906	-0.569986	0.849347
16S_A02T6	ko00642	0.143115	0.81334
16S_A02T6	ko04122	1.86818	0.932311
16S_A02T6	ko02030	0.123842	0.943684
16S_A02T6	ko00460	1.5362	0.863707
16S_A02T6	ko00970	2.92788	0.750676
16S_A02T6	ko00540	0.10968	0.895903
16S_A02T6	ko00604	-0.207722	1.00563
16S_A02T6	ko00603	0.826889	0.922396
16S_A02T6	ko00730	0.758802	0.935023
16S_A02T6	ko00473	1.60972	0.919525
16S_A02T6	ko04973	-0.504079	0.871401
16S_A02T6	ko04070	2.67931	0.894098
16S_A02T6	ko03018	2.44664	0.795496
16S_A02T6	ko03450	-1.4363	1.03006
16S_A02T6	ko00531	-0.113545	0.941037
16S_A02T6	ko03430	1.8133	0.930326
16S_A02T6	ko03410	1.85553	0.879926
16S_A02T6	ko03440	2.13359	0.849811
16S_A02T6	ko00511	0.241366	0.852472
16S_A02T6	ko00944	-1.07963	0.898684
16S_A02T6	ko05150	-0.875983	1.0918
16S_A02T6	ko04112	1.81529	0.876876
16S_A02T6	ko00791	-0.118545	0.844558
16S_A02T6	ko00121	0.42544	1.10296
16S_A02T6	ko00312	0.161317	0.892691
16S_A02T6	ko00660	1.42625	0.887514
16S_A02T6	ko00253	0.861046	1.02057
16S_A02T6	ko03420	1.54386	0.862042
16S_A02T6	ko03030	2.5281	0.823592
16S_A02T6	ko03010	4.6151	0.908955
16S_A02T6	ko03060	1.84649	0.837045
16S_A02T6	ko02010	1.50713	0.876553
16S_A02T6	ko00195	0.94239	0.972075
16S_A02T6	ko02040	-0.311707	0.935364
16S_A02T6	ko05111	1.3568	0.871009
16S_A02T6	ko03070	0.456918	1.08413
16S_A02T6	ko02060	0.303637	0.989931
16S_A02T6	ko03020	2.03317	0.830021
16S_A02T6	ko00785	0.160305	0.906104
16S_A02T6	ko00365	-0.9558	0.864395
16S_A02T7	ko00010	1.30972	0.93696
16S_A02T7	ko00071	-0.352102	1.05264
16S_A02T7	ko00350	1.58863	0.836964
16S_A02T7	ko00625	0.942026	0.645782
16S_A02T7	ko00626	0.441519	0.848771
16S_A02T7	ko00980	-0.820497	0.862193
16S_A02T7	ko00982	-0.821015	0.861869
16S_A02T7	ko00561	1.11561	0.940439
16S_A02T7	ko00930	-1.01952	0.913829
16S_A02T7	ko00260	1.3905	1.06431
16S_A02T7	ko00270	2.43924	0.891872
16S_A02T7	ko00300	2.99168	0.581121
16S_A02T7	ko00650	0.657275	1.04832
16S_A02T7	ko00564	1.39953	0.831484
16S_A02T7	ko00040	0.542619	0.9067
16S_A02T7	ko00051	0.0517255	1.02187
16S_A02T7	ko00521	2.18127	0.736476
16S_A02T7	ko00562	-0.507016	0.945566
16S_A02T7	ko00052	0.537239	1.07495
16S_A02T7	ko00620	2.04516	0.910767
16S_A02T7	ko00053	-0.474084	0.936282
16S_A02T7	ko00500	1.74091	1.07918
16S_A02T7	ko00520	2.20127	0.641026
16S_A02T7	ko00340	1.05816	1.15503
16S_A02T7	ko00400	1.02348	0.809188
16S_A02T7	ko00630	1.66954	0.770878
16S_A02T7	ko00640	2.39231	0.85546
16S_A02T7	ko00680	1.71778	0.670069
16S_A02T7	ko00072	-1.19173	1.02131
16S_A02T7	ko00280	0.912132	0.745161
16S_A02T7	ko00900	2.17339	0.686474
16S_A02T7	ko00281	-1.02458	0.932056
16S_A02T7	ko00310	1.01626	0.552734
16S_A02T7	ko00380	0.434529	0.652456
16S_A02T7	ko00020	0.739004	1.23964
16S_A02T7	ko00710	1.88116	0.84365
16S_A02T7	ko00720	0.978321	1.20441
16S_A02T7	ko04964	-1.11278	0.967652
16S_A02T7	ko02020	0.150408	1.22077
16S_A02T7	ko00480	-0.347777	1.03536
16S_A02T7	ko04146	-1.18533	1.28702
16S_A02T7	ko00030	0.738153	0.966104
16S_A02T7	ko00120	0.260365	0.746316
16S_A02T7	ko00290	1.66668	1.09411
16S_A02T7	ko00770	1.34918	0.876906
16S_A02T7	ko00360	1.24929	0.826534
16S_A02T7	ko00622	0.122126	0.755865
16S_A02T7	ko00623	0.894433	0.590405
16S_A02T7	ko00061	2.19489	1.00688
16S_A02T7	ko00780	1.47399	0.663823
16S_A02T7	ko01040	1.4259	1.23166
16S_A02T7	ko00523	1.07136	1.0144
16S_A02T7	ko00790	0.105561	0.980456
16S_A02T7	ko00230	2.18638	0.998616
16S_A02T7	ko00362	1.08854	0.828915
16S_A02T7	ko00550	1.72538	0.885789
16S_A02T7	ko05204	-0.953145	0.896512
16S_A02T7	ko00740	-0.927069	1.28185
16S_A02T7	ko00940	0.634753	0.695786
16S_A02T7	ko00983	1.31452	0.673181
16S_A02T7	ko00750	0.460327	1.20601
16S_A02T7	ko00363	-1.70857	1.23667
16S_A02T7	ko00591	-1.70868	1.23827
16S_A02T7	ko00232	-1.31814	0.814475
16S_A02T7	ko00440	0.934015	1.07442
16S_A02T7	ko00330	0.601726	1.14558
16S_A02T7	ko00410	0.626558	0.71225
16S_A02T7	ko00903	0.322375	0.819377
16S_A02T7	ko00621	0.108534	0.757307
16S_A02T7	ko00250	2.16568	0.838317
16S_A02T7	ko00627	-1.41802	1.15873
16S_A02T7	ko00643	-1.15139	0.979023
16S_A02T7	ko00760	1.16275	0.986173
16S_A02T7	ko00633	0.76354	0.821655
16S_A02T7	ko00240	1.93311	0.694316
16S_A02T7	ko00401	2.27052	1.02027
16S_A02T7	ko00860	0.34796	0.928236
16S_A02T7	ko01053	-1.06289	0.960156
16S_A02T7	ko00361	-0.312139	0.871953
16S_A02T7	ko00364	-0.931687	0.873528
[truncated: 27,975 more rows]

## Sheet: LEGEND
Supplementary Table S8. Results for robustness factor values per sample, superpathway, and pathways based on 16S rRNA gene.
