# Supplementary material for: Lifetime existence of a core of mutualistic symbionts and functionally uncoupled taxa in the gut of a Mediterranean cohort
Source: Sci Rep. 2026 Jan 9;16:4921. doi: 10.1038/s41598-026-35033-3 (PMC12873169; doi:10.1038/s41598-026-35033-3)
Supplement: Supplementary file 16 — Supplementary Information 16. [file 41598_2026_35033_MOESM16_ESM.xls]

## Sheet: Attenuation
pathway	I(mean)	I(sd)	A(mean)	A(sd)	E(mean)	E(sd)	p.value(A vs I)	adj.p.value(A vs I)	p.value(E vs I)	adj.p.value(E vs I)	p.value(A vs E)	adj.p.value(A vs E)
ko00010	1.55603	0.485609	1.74122	0.426734	1.79074	0.516234	0.0803398	0.19	0.0162777	0.071	0.54481	0.7
ko00020	1.24044	0.357741	1.30928	0.358649	1.42123	0.421869	0.182524	0.35	0.00297596	0.023	0.0393518	0.13
ko00030	1.48027	0.428787	1.59757	0.473456	1.52422	0.424989	0.024049	0.091	0.419512	0.59	0.177333	0.34
ko00040	0.581461	0.330431	0.711747	0.376976	0.564159	0.425079	0.00668762	0.041	0.822487	0.9	0.0205418	0.084
ko00051	1.01043	0.351194	1.2119	0.421426	1.22443	0.410677	0.000269134	0.0048	0.00269192	0.021	0.934694	0.96
ko00052	0.99005	0.340211	1.14989	0.443628	1.07165	0.39526	0.0036858	0.027	0.128366	0.27	0.177333	0.34
ko00053	0.408	0.355616	0.520008	0.407654	0.425558	0.368819	0.0258561	0.095	0.95871	0.98	0.0686577	0.18
ko00061	2.07811	0.521246	2.10871	0.643107	2.26486	0.559385	0.574397	0.72	0.0574011	0.16	0.228158	0.39
ko00071	0.564034	0.40647	0.798387	0.440177	0.819506	0.426959	0.000901573	0.011	0.00102098	0.011	0.992027	0.99
ko00072	0.247775	0.367939	0.366774	0.356386	0.172494	0.452661	0.0248096	0.092	0.428403	0.6	0.00571021	0.039
ko00120	0.644796	0.41678	0.839217	0.45822	0.589094	0.313343	0.00382944	0.027	0.493629	0.66	7.65024e-05	0.0023
ko00121	0.662071	0.406921	0.891126	0.47313	0.607252	0.314312	0.000487662	0.0066	0.579471	0.72	1.7481e-05	0.00083
ko00130	0.0924673	0.44459	0.181888	0.452989	0.134972	0.425121	0.131326	0.27	0.498483	0.66	0.324488	0.51
ko00190	1.75334	0.425473	1.83792	0.379625	1.91763	0.465591	0.26735	0.45	0.0407589	0.13	0.245581	0.42
ko00195	1.25491	0.52016	1.38906	0.48061	1.47272	0.520526	0.0656728	0.17	0.0102424	0.053	0.292237	0.48
ko00230	2.20187	0.460211	2.18536	0.551641	2.28821	0.498126	0.775039	0.87	0.12084	0.26	0.205845	0.38
ko00232	-1.22558	0.264106	-1.24907	0.161579	-1.44153	0.258464	0.971018	0.99	0.0748679	0.19	0.0441176	0.13
ko00240	2.57887	0.483587	2.58794	0.494032	2.75092	0.43642	0.843159	0.91	0.0309909	0.1	0.0532876	0.15
ko00250	2.13395	0.390694	2.12311	0.399246	2.24094	0.538026	0.771979	0.87	0.0303984	0.1	0.0266658	0.096
ko00253	1.02042	0.432141	1.07704	0.472163	0.908653	0.531883	0.44401	0.61	0.211924	0.38	0.0454427	0.14
ko00260	2.00211	0.454437	2.14891	0.437063	2.24968	0.485199	0.00965062	0.05	0.00140978	0.013	0.245581	0.42
ko00270	2.4262	0.474254	2.27452	0.526013	2.2078	0.560965	0.181216	0.35	0.0303984	0.1	0.478027	0.64
ko00280	1.05797	0.409205	1.09695	0.423567	1.06998	0.423131	0.566252	0.72	0.819504	0.9	0.726531	0.84
ko00281	-0.347669	0.341652	-0.189497	0.371992	-0.14039	0.425443	0.00868843	0.048	0.000980073	0.011	0.260515	0.44
ko00290	2.39985	0.502223	2.1569	0.56148	1.86407	0.727058	0.00819177	0.047	6.66198e-06	0.00048	0.0221187	0.087
ko00300	2.36384	0.43033	2.15732	0.524835	2.25746	0.407932	0.0201096	0.083	0.125502	0.26	0.316698	0.5
ko00310	0.488683	0.433645	0.937608	0.43234	0.806008	0.489164	8.52277e-09	1.8e-06	4.53221e-05	0.0015	0.110304	0.24
ko00311	-0.425402	0.322539	-0.410437	0.279114	-0.432665	0.315841	0.753696	0.86	0.906886	0.95	0.830669	0.9
ko00312	0.164145	0.293914	0.123339	0.311673	0.148783	0.328287	0.378126	0.56	0.82846	0.9	0.579857	0.72
ko00330	1.6568	0.45471	1.87465	0.486769	1.62137	0.498146	0.00139513	0.013	0.528133	0.69	0.00147443	0.014
ko00340	2.00484	0.462006	1.91109	0.586843	1.65011	0.653105	0.427534	0.6	0.00109269	0.011	0.0190638	0.081
ko00350	1.54047	0.628546	1.66349	0.401395	1.45022	0.556601	0.552803	0.71	0.0933834	0.21	0.0283512	0.098
ko00360	0.763848	0.431698	0.911928	0.426442	0.755928	0.429537	0.0277795	0.098	0.840435	0.91	0.0313641	0.1
ko00361	0.144295	0.343408	0.0768147	0.272856	0.0705644	0.265327	0.0860264	0.2	0.060486	0.17	0.906136	0.95
ko00362	1.24434	0.548242	1.32214	0.393272	1.05763	0.639103	0.64146	0.78	0.086132	0.2	0.0140415	0.064
ko00363	0.566232	0.521599	0.688927	0.496411	0.62895	0.480428	0.088241	0.2	0.40206	0.58	0.39124	0.57
ko00364	-0.684945	0.364425	-0.683234	0.476213	-1.01652	0.409398	0.985192	0.99	2.06128e-06	0.00022	4.16763e-05	0.0015
ko00365	-0.587878	0.327633	-0.532844	0.357756	-0.588312	0.315494	0.261061	0.44	0.762259	0.87	0.311418	0.5
ko00380	0.358674	0.344957	0.434699	0.34004	0.403993	0.326776	0.0967571	0.22	0.380868	0.56	0.439266	0.61
ko00400	2.16212	0.523773	2.11699	0.406852	1.94351	0.442583	0.346546	0.53	0.00520927	0.036	0.0274973	0.097
ko00401	2.25969	0.412301	2.16457	0.521763	1.87111	0.603121	0.429866	0.6	0.000136785	0.0033	0.00227502	0.019
ko00410	1.07731	0.487601	1.24018	0.329727	1.27986	0.431346	0.0578795	0.16	0.0217188	0.087	0.624388	0.76
ko00430	1.18268	0.390265	1.42534	0.310904	1.32866	0.329802	1.10886e-05	0.00059	0.00916372	0.049	0.0371173	0.12
ko00440	0.83036	0.498541	0.936358	0.427977	0.887622	0.430118	0.137567	0.28	0.419512	0.59	0.363174	0.55
ko00450	1.62306	0.392284	1.56224	0.451837	1.65289	0.389344	0.531616	0.7	0.389261	0.57	0.164838	0.33
ko00460	1.09499	0.358562	1.12602	0.404072	1.27117	0.456759	0.521179	0.69	0.0161078	0.071	0.0810334	0.19
ko00471	2.79806	0.588662	2.79603	0.649808	2.94138	0.595971	0.92834	0.96	0.100321	0.22	0.0983739	0.22
ko00472	-0.423777	0.424242	-0.30683	0.374789	-0.257299	0.379666	0.166057	0.33	0.0262573	0.095	0.409147	0.59
ko00473	1.6778	0.550902	1.79892	0.528076	1.86928	0.537358	0.185162	0.35	0.0434738	0.13	0.375967	0.56
ko00480	0.748272	0.494909	0.88651	0.432978	0.922831	0.436134	0.120456	0.26	0.0761146	0.19	0.871399	0.92
ko00500	1.60641	0.392842	1.51445	0.443248	1.5548	0.432229	0.292237	0.48	0.556081	0.71	0.599156	0.74
ko00511	0.0276798	0.436439	0.215516	0.423922	0.186673	0.487338	0.000901573	0.011	0.0235391	0.089	0.650068	0.78
ko00520	1.55194	0.434429	1.7694	0.403946	1.60686	0.442178	0.000618224	0.008	0.350395	0.54	0.0245538	0.092
ko00521	1.28337	0.463775	1.48605	0.47448	1.51341	0.522306	0.00221517	0.019	0.00600002	0.039	0.818223	0.9
ko00523	1.44013	0.556974	1.6874	0.458387	1.70566	0.516489	0.00736144	0.044	0.00837502	0.047	0.972897	0.99
ko00531	-0.217617	0.428005	-0.0383351	0.393527	-0.0310214	0.440416	0.00800033	0.047	0.00916372	0.049	0.812016	0.9
ko00540	0.0559712	0.319589	0.174554	0.293315	0.0822823	0.408483	0.0223524	0.087	0.708469	0.82	0.169754	0.33
ko00550	2.21782	0.425738	2.24743	0.427381	2.24162	0.426809	0.702669	0.82	0.657807	0.78	0.849418	0.92
ko00561	1.40006	0.40624	1.18819	0.381251	1.25634	0.47455	0.00227502	0.019	0.167992	0.33	0.176053	0.34
ko00562	0.268619	0.418147	0.292745	0.459153	0.444061	0.484826	0.690845	0.81	0.0148038	0.067	0.0633625	0.17
ko00564	1.59098	0.407235	1.74194	0.478973	1.7153	0.457607	0.0155109	0.069	0.0699801	0.18	0.568961	0.72
ko00591	0.557359	0.525118	0.701557	0.518604	0.704303	0.491246	0.0537823	0.15	0.0599625	0.17	0.947416	0.97
ko00592	-0.312845	0.338338	0.0247655	0.278555	-0.0455211	0.311569	1.161e-09	5e-07	5.76331e-06	0.00048	0.0889893	0.21
ko00603	0.565623	0.406344	0.814062	0.453327	0.769628	0.485229	0.000245114	0.0048	0.00614186	0.039	0.495555	0.66
ko00604	-0.23327	0.411684	-0.024921	0.351852	-0.0258154	0.466719	0.00128352	0.013	0.00341122	0.026	0.995216	1
ko00620	1.85995	0.50246	1.96524	0.444756	1.7014	0.548497	0.324488	0.51	0.055418	0.16	0.00345724	0.026
ko00621	0.380636	0.466737	0.508106	0.397906	0.381706	0.397815	0.0717533	0.18	0.964823	0.99	0.0627956	0.17
ko00622	0.364753	0.472509	0.514201	0.393822	0.353556	0.401965	0.0409041	0.13	0.931238	0.96	0.0194763	0.081
ko00623	0.536871	0.392369	0.648006	0.389178	0.413455	0.365742	0.133381	0.27	0.0620793	0.17	0.000941074	0.011
ko00624	-0.804314	0.477685	-0.684107	0.466423	-0.804023	0.396656	0.201419	0.37	0.927833	0.96	0.21841	0.39
ko00625	0.969379	0.332706	0.862556	0.356706	0.883868	0.453456	0.111198	0.24	0.481605	0.65	0.409147	0.59
ko00626	0.823144	0.420087	0.710555	0.329342	0.686621	0.379271	0.0656728	0.17	0.0574011	0.16	0.992027	0.99
ko00627	0.668492	0.549241	0.769952	0.518112	0.624426	0.385054	0.276065	0.46	0.330964	0.52	0.0235532	0.089
ko00630	1.74126	0.471102	1.82983	0.441772	1.81029	0.44163	0.228158	0.39	0.32906	0.52	0.750662	0.86
ko00633	0.447087	0.394201	0.487114	0.337652	0.41838	0.297437	0.676171	0.8	0.47922	0.64	0.183839	0.35
ko00640	1.85752	0.475854	2.04685	0.446549	1.85823	0.313573	0.008587	0.048	0.508267	0.67	0.00105438	0.011
ko00642	0.0737107	0.301213	0.0421436	0.297498	0.0650161	0.277476	0.539513	0.7	0.834442	0.91	0.781169	0.88
ko00643	0.18529	0.303939	0.249746	0.330184	0.184981	0.357727	0.107656	0.24	0.694255	0.82	0.294072	0.48
ko00650	1.45626	0.376884	1.65308	0.374481	1.61145	0.351976	0.000480423	0.0066	0.0192183	0.081	0.195993	0.37
ko00660	1.89471	0.516357	1.56088	0.522926	1.46171	0.649585	0.000165063	0.0035	2.56598e-05	0.0011	0.478027	0.64
ko00670	2.20923	0.451524	2.30095	0.481448	2.06604	0.53449	0.272556	0.46	0.191614	0.36	0.0283512	0.098
ko00680	1.43654	0.508161	1.32654	0.598582	1.3681	0.569679	0.356881	0.54	0.571623	0.72	0.702669	0.82
ko00710	2.09982	0.409315	2.1955	0.460733	2.28698	0.542845	0.0803398	0.19	0.0138877	0.064	0.237549	0.41
ko00720	1.58526	0.348755	1.61793	0.454833	1.69884	0.513854	0.225087	0.39	0.0498086	0.15	0.30149	0.49
ko00730	1.42852	0.627115	1.56306	0.516712	1.52439	0.5051	0.21754	0.39	0.556081	0.71	0.56355	0.72
ko00740	0.770088	0.524974	1.05338	0.496533	1.10592	0.541818	0.000154808	0.0035	0.000172385	0.0035	0.560854	0.72
ko00750	1.23043	0.391187	1.3819	0.401339	1.27476	0.418738	0.0194763	0.081	0.630308	0.77	0.0769434	0.19
ko00760	1.98455	0.573466	2.3147	0.468697	2.23724	0.438752	0.000401029	0.0061	0.00643463	0.04	0.269077	0.45
ko00770	2.28446	0.454363	2.50975	0.41368	2.47727	0.463741	0.00299916	0.023	0.0446832	0.13	0.446393	0.61
ko00780	1.12689	0.463666	1.24297	0.332858	1.2482	0.5118	0.0920339	0.21	0.0637071	0.17	0.463276	0.63
ko00785	-0.0339423	0.423107	0.0252559	0.456296	0.158597	0.419394	0.378126	0.56	0.0123375	0.059	0.113914	0.24
ko00790	0.797325	0.443601	1.05912	0.38884	0.961677	0.452487	0.000111926	0.003	0.0455052	0.14	0.0920339	0.21
ko00791	-0.256718	0.274169	-0.2986	0.273173	-0.245365	0.269785	0.382467	0.56	0.737201	0.85	0.208725	0.38
ko00860	1.1457	0.444411	1.17889	0.4021	1.28962	0.466603	0.599156	0.74	0.0389089	0.12	0.081732	0.19
ko00900	2.72637	0.392722	2.81605	0.455335	2.72232	0.493483	0.110304	0.24	0.772166	0.87	0.274307	0.46
ko00901	-1.28289	0.113794	-0.860675	0.277623	-1.49231	0.167909	0.333333	0.52	0.4	0.58	0.2	0.37
ko00903	0.551787	0.316126	0.4736	0.334404	0.428303	0.290023	0.210176	0.38	0.0116851	0.057	0.316698	0.5
ko00906	-0.546129	0.371397	-0.560624	0.329372	-0.664198	0.405035	0.624388	0.76	0.086836	0.2	0.219035	0.39
ko00908	1.90086	0.696727	1.6571	0.645156	1.58066	0.740156	0.00889451	0.048	0.0124718	0.059	0.871399	0.92
ko00910	1.3206	0.409189	1.45269	0.336374	1.40266	0.411242	0.032971	0.11	0.214745	0.39	0.650068	0.78
ko00920	1.42995	0.433938	1.5667	0.41865	1.44271	0.32861	0.0589434	0.16	0.538213	0.7	0.0115979	0.057
ko00930	-0.418907	0.32553	-0.379404	0.324208	-0.384508	0.248831	0.422893	0.59	0.410731	0.59	0.868253	0.92
ko00940	0.666863	0.345467	0.669939	0.393854	0.795124	0.469974	0.89032	0.94	0.0642575	0.17	0.116683	0.25
ko00941	-0.936655	0.348248	-1.05186	0.374976	-1.06484	0.312501	0.133579	0.27	0.122945	0.26	0.689603	0.81
ko00944	-0.419617	0.374628	-0.273773	0.341515	-0.251007	0.319268	0.0178718	0.077	0.0110634	0.056	0.793469	0.88
ko00945	-0.941791	0.334103	-0.912167	0.387538	-0.924517	0.367275	0.88336	0.93	0.691253	0.81	0.964828	0.99
ko00960	1.23871	0.478017	1.53177	0.452317	1.35428	0.453868	0.000309334	0.0051	0.312245	0.5	0.0124135	0.059
ko00965	-1.28289	0.113794	-0.860675	0.277623	-1.49231	0.167909	0.333333	0.52	0.4	0.58	0.2	0.37
ko00970	2.90683	0.396092	2.75545	0.461443	2.86765	0.427301	0.0600234	0.17	0.922097	0.96	0.0686577	0.18
ko00980	0.113903	0.365228	0.112076	0.299973	0.170852	0.309147	0.92834	0.96	0.332875	0.52	0.191878	0.36
ko00982	0.122911	0.370199	0.120294	0.300923	0.175732	0.309284	0.871399	0.92	0.360376	0.54	0.219035	0.39
ko00983	1.64335	0.363252	1.85573	0.431108	1.91582	0.371624	0.000495002	0.0066	9.19947e-06	0.00056	0.574397	0.72
ko00984	-1.17875	0.254467	-1.14888	0.302325	-1.20901	0.258644	0.905001	0.95	0.749341	0.86	0.647277	0.78
ko01040	1.83778	0.543473	1.69364	0.394556	1.72825	0.451546	0.0425079	0.13	0.146627	0.3	0.599156	0.74
ko01053	-0.219306	0.389292	-0.202048	0.341521	-0.199771	0.406035	0.808918	0.9	0.783929	0.88	0.988838	0.99
ko02010	1.46143	0.404556	1.21595	0.421874	1.15321	0.488667	0.00033403	0.0053	7.8762e-05	0.0023	0.723533	0.84
ko02020	1.23192	0.430384	1.19763	0.447982	1.18357	0.500814	0.699706	0.82	0.792784	0.88	0.868253	0.92
ko02030	0.292651	0.362085	0.430137	0.434824	0.462078	0.324185	0.00585166	0.039	0.00586115	0.039	0.861966	0.92
ko02040	0.0662161	0.349139	0.169458	0.455429	0.25742	0.370491	0.0274973	0.097	0.000493794	0.0066	0.276065	0.46
ko02060	0.597381	0.498985	0.585212	0.438589	0.540417	0.361912	0.624388	0.76	0.161007	0.32	0.369536	0.55
ko03010	4.48321	0.572165	4.41969	0.682711	4.30848	0.588432	0.982461	0.99	0.0642575	0.17	0.0437454	0.13
ko03018	1.90462	0.468292	2.03346	0.442356	2.21386	0.49993	0.110304	0.24	0.000267214	0.0048	0.0230663	0.089
ko03020	2.35471	0.475357	2.25167	0.435766	2.211	0.442383	0.354799	0.54	0.0956519	0.22	0.453586	0.62
ko03030	2.50729	0.436225	2.58172	0.485179	2.78683	0.519687	0.223563	0.39	0.000134676	0.0033	0.00828902	0.047
ko03060	2.10514	0.353955	2.15009	0.484206	2.1365	0.449313	0.346546	0.53	0.619448	0.76	0.750662	0.86
ko03070	1.29257	0.593847	1.39193	0.548433	1.46071	0.51361	0.420583	0.59	0.140331	0.28	0.539513	0.7
ko03410	2.05911	0.427488	2.16125	0.432167	2.28718	0.405554	0.0810334	0.19	0.00234174	0.019	0.176053	0.34
ko03420	2.16428	0.537825	2.11021	0.628129	2.33885	0.619495	0.855687	0.92	0.0210685	0.085	0.0083873	0.047
ko03430	2.37166	0.473	2.44682	0.657325	2.59277	0.563723	0.169754	0.33	0.00262489	0.021	0.216053	0.39
ko03440	2.38557	0.460427	2.40158	0.556472	2.46805	0.581952	0.39124	0.57	0.122688	0.26	0.490512	0.66
ko03450	-0.543182	0.42487	-0.414452	0.520156	-0.195606	0.385037	0.0622328	0.17	4.27128e-07	6.1e-05	0.0113367	0.057
ko04070	2.07557	0.531398	2.09619	0.45964	1.81734	0.3754	0.655833	0.78	0.00234174	0.019	0.000299942	0.0051
ko04112	2.15227	0.403614	2.16747	0.571451	2.39276	0.575475	0.451181	0.62	0.000693691	0.0088	0.0223524	0.087
ko04122	1.74394	0.50106	1.78434	0.398045	1.53576	0.59587	0.972897	0.99	0.0303984	0.1	0.0319986	0.1
ko04146	0.480236	0.505255	0.611926	0.472321	0.750439	0.458212	0.0860264	0.2	0.00133671	0.013	0.0803398	0.19
ko04614	-1.23346	0.259823	-1.20728	0.232095	-1.36834	0.226385	0.718731	0.83	0.0757355	0.19	0.00611169	0.039
ko04964	0.021285	0.384122	0.259676	0.347424	0.198352	0.380884	4.07841e-05	0.0015	0.00527137	0.036	0.350657	0.54
ko04973	-0.548555	0.44574	-0.482889	0.442133	-0.504578	0.404176	0.316698	0.5	0.393499	0.57	0.82133	0.9
ko05111	1.18691	0.397434	1.39436	0.378287	1.33119	0.309135	0.0015794	0.014	0.0306934	0.1	0.202994	0.37
ko05131	-1.02565	0.321641	-0.895918	0.355239	-1.08384	0.380565	0.282466	0.47	0.290238	0.48	0.0474388	0.14
ko05134	2.16823	0.448306	2.19169	0.542687	2.3393	0.425379	0.566252	0.72	0.0107047	0.055	0.109415	0.24
ko05150	-0.273509	0.322326	-0.305517	0.324031	-0.327275	0.350695	0.638601	0.77	0.428403	0.6	0.815118	0.9
ko05204	-0.486768	0.354307	-0.63408	0.349583	-0.595155	0.335616	0.0135798	0.063	0.047616	0.14	0.446393	0.61

## Sheet: Buffering
pathway	I(mean)	I(sd)	A(mean)	A(sd)	E(mean)	E(sd)	p.value(A vs I)	adj.p.value(A vs I)	p.value(E vs I)	adj.p.value(E vs I)	p.value(A vs E)	adj.p.value(A vs E)
ko00010	0.933971	0.0724531	0.886384	0.0630898	0.907042	0.0928035	6.68923e-05	0.002	0.0748538	0.17	0.0845751	0.18
ko00020	0.964401	0.0958944	0.930487	0.0972541	0.951615	0.0973228	0.0333006	0.097	0.261974	0.42	0.200172	0.34
ko00030	0.91961	0.0780743	0.870772	0.0664951	0.919491	0.0785562	3.55003e-05	0.0018	0.949545	0.96	2.24625e-05	0.0014
ko00040	0.92898	0.0722755	0.904023	0.0781017	0.956365	0.10068	0.0433296	0.12	0.211924	0.35	0.00233635	0.015
ko00051	0.943736	0.0704025	0.903778	0.0709737	0.921729	0.0863622	0.000636659	0.0078	0.088976	0.18	0.167283	0.29
ko00052	0.95157	0.0734449	0.904982	0.0797965	0.929478	0.0886994	0.000154808	0.0042	0.210523	0.35	0.0274973	0.085
ko00053	0.907716	0.0752207	0.877162	0.0706896	0.931736	0.0845764	0.00511109	0.025	0.138279	0.26	3.87207e-05	0.0018
ko00061	0.962281	0.0854383	0.934551	0.0988141	0.917473	0.0964007	0.0389716	0.11	0.00485032	0.025	0.508282	0.68
ko00071	1.03261	0.0737355	0.995056	0.0789428	1.01317	0.0891784	0.00629517	0.029	0.180137	0.32	0.190521	0.33
ko00072	0.922374	0.06817	0.887715	0.0738576	0.941455	0.0882259	0.00183499	0.014	0.299564	0.46	0.000241312	0.0052
ko00120	0.946884	0.0929871	0.913779	0.0885688	0.928259	0.0832326	0.00486354	0.025	0.105996	0.21	0.105918	0.21
ko00121	0.950514	0.086253	0.908555	0.0894514	0.929565	0.0808016	0.000655604	0.0078	0.111923	0.22	0.0298249	0.091
ko00130	1.02379	0.0848672	1.02931	0.0963348	1.04012	0.094915	0.843159	0.9	0.462703	0.63	0.676171	0.8
ko00190	0.942789	0.0781611	0.92038	0.0722534	0.922521	0.0842303	0.225087	0.37	0.340591	0.51	0.906136	0.94
ko00195	0.886825	0.119393	0.881563	0.105629	0.883931	0.0869588	0.582596	0.73	0.798702	0.88	0.874548	0.92
ko00230	0.90273	0.075235	0.885329	0.0738286	0.902819	0.0700935	0.262212	0.42	0.498483	0.67	0.0650888	0.15
ko00232	0.888561	0.0433568	0.8964	0.0594311	0.911139	0.0590501	0.799002	0.88	0.222452	0.37	0.724233	0.83
ko00240	0.877675	0.112285	0.891033	0.0808146	0.881685	0.0871576	0.436905	0.61	0.816524	0.88	0.588092	0.73
ko00250	0.923921	0.0790246	0.903524	0.0638532	0.907006	0.0924161	0.0523096	0.13	0.261974	0.42	0.655833	0.78
ko00253	0.983186	0.0840139	0.957357	0.0892264	0.99693	0.087911	0.0589434	0.14	0.515671	0.68	0.0196854	0.073
ko00260	0.958376	0.082728	0.908191	0.0926571	0.918537	0.0927372	0.000927732	0.0094	0.00349633	0.02	0.55548	0.71
ko00270	0.919105	0.0639454	0.91874	0.0729575	0.948913	0.0920151	0.92834	0.95	0.0780382	0.17	0.0656728	0.15
ko00280	0.949278	0.0852731	0.926713	0.0828367	0.926557	0.0923062	0.0845751	0.18	0.115425	0.22	0.90297	0.94
ko00281	1.04212	0.0998554	1.0036	0.11589	0.976674	0.129723	0.0269405	0.085	0.000966778	0.0094	0.211634	0.35
ko00290	0.909482	0.0702502	0.912412	0.0905984	0.967149	0.107208	0.966523	0.97	0.000472987	0.0066	0.00193699	0.014
ko00300	0.912387	0.0714865	0.920044	0.0954395	0.92321	0.0740509	0.380293	0.55	0.224832	0.37	0.815118	0.88
ko00310	0.998359	0.0885483	0.916954	0.0877691	0.941225	0.102125	1.17004e-07	2.5e-05	0.000305424	0.0052	0.113003	0.22
ko00311	0.93486	0.0924131	0.918101	0.0859452	0.922886	0.0800345	0.418281	0.59	0.717047	0.83	0.658724	0.78
ko00312	0.923644	0.0575479	0.925439	0.0791826	0.929622	0.0827584	0.796553	0.88	0.643997	0.78	0.799639	0.88
ko00330	0.988489	0.0864559	0.914405	0.0945095	0.977137	0.100671	2.01239e-07	2.9e-05	0.346452	0.51	0.000281956	0.0052
ko00340	0.951593	0.0769123	0.921847	0.0984764	0.980897	0.105651	0.014517	0.059	0.306767	0.47	0.000480423	0.0066
ko00350	0.893401	0.0558198	0.876026	0.0598631	0.899768	0.072617	0.0749623	0.17	0.496053	0.67	0.0413001	0.11
ko00360	0.921899	0.0695756	0.872548	0.0671212	0.918611	0.0934923	5.94315e-05	0.002	0.688598	0.8	0.000968292	0.0094
ko00361	0.934967	0.0989008	0.948644	0.0847372	0.936174	0.073188	0.23282	0.38	0.708469	0.82	0.363174	0.54
ko00362	0.934655	0.0654348	0.914796	0.0828657	0.973209	0.104975	0.0831437	0.18	0.046762	0.12	0.00105438	0.01
ko00363	0.962763	0.0885249	0.920225	0.0808943	0.948654	0.0941058	0.0023055	0.015	0.486396	0.66	0.0228262	0.077
ko00364	0.874281	0.0596498	0.85127	0.0666229	0.893557	0.0843455	0.0176173	0.068	0.100367	0.2	0.00072588	0.0082
ko00365	0.888091	0.048882	0.859466	0.051804	0.860655	0.0633988	0.0018855	0.014	0.00720859	0.032	0.899311	0.94
ko00380	0.91705	0.0815148	0.882749	0.0908641	0.886996	0.0949631	0.00790612	0.035	0.0430768	0.12	0.56355	0.72
ko00400	0.903529	0.0933288	0.899294	0.0803242	0.946748	0.0757942	0.64146	0.78	0.00225376	0.015	0.000747523	0.0082
ko00401	0.947862	0.0774832	0.918251	0.0960347	0.987237	0.103893	0.0205418	0.073	0.0206444	0.073	6.2527e-05	0.002
ko00410	0.939032	0.0837981	0.926208	0.0767431	0.935078	0.068084	0.439266	0.61	0.961766	0.97	0.397899	0.57
ko00430	0.964978	0.0860021	0.911323	0.0886502	0.955635	0.089096	0.000295348	0.0052	0.399909	0.57	0.00227502	0.015
ko00440	0.94819	0.0881984	0.918993	0.0757164	0.95912	0.0862859	0.0150067	0.061	0.825472	0.89	0.00328377	0.019
ko00450	0.927811	0.0761964	0.927683	0.080121	0.930584	0.0739129	0.796553	0.88	0.652269	0.78	0.693794	0.81
ko00460	0.931211	0.0693815	0.918891	0.079157	0.921305	0.0719242	0.441635	0.61	0.317786	0.49	0.884006	0.92
ko00471	0.910834	0.0783844	0.882075	0.0671827	0.897982	0.0788557	0.0360411	0.1	0.556081	0.71	0.0782876	0.17
ko00472	0.8953	0.0600356	0.86307	0.0774362	0.877966	0.0629098	0.000618224	0.0078	0.111061	0.22	0.049004	0.12
ko00473	0.999548	0.105977	0.955969	0.0974373	0.964842	0.0909306	0.0156822	0.062	0.0381891	0.11	0.72054	0.83
ko00480	1.00678	0.0847467	0.978756	0.0932864	0.988219	0.0991119	0.03232	0.096	0.285499	0.44	0.342466	0.51
ko00500	0.903143	0.0524657	0.903529	0.0664266	0.916445	0.0595018	0.568961	0.72	0.16331	0.29	0.0905013	0.18
ko00511	0.981622	0.0924736	0.939166	0.0912296	0.9625	0.100675	0.00392801	0.021	0.0847378	0.18	0.185162	0.32
ko00520	0.951384	0.090034	0.896617	0.0844953	0.937658	0.086715	0.000286355	0.0052	0.344491	0.51	0.00392801	0.021
ko00521	0.935598	0.08049	0.88719	0.070326	0.906185	0.0749738	0.000219635	0.0052	0.046762	0.12	0.091265	0.18
ko00523	0.936064	0.0788447	0.898884	0.0730917	0.898955	0.0737897	0.00517473	0.025	0.0254903	0.082	0.650068	0.78
ko00531	0.984004	0.0878381	0.934654	0.0815386	0.940688	0.121192	0.000685007	0.0079	0.013163	0.054	0.610313	0.75
ko00540	0.985852	0.0979589	0.966514	0.108853	1.02604	0.114586	0.26735	0.42	0.0579059	0.14	0.00504816	0.025
ko00550	0.95717	0.0837926	0.94936	0.0784728	0.960996	0.0699295	0.632899	0.77	1	1	0.463276	0.63
ko00561	0.934247	0.0653207	0.961696	0.0681052	0.960099	0.081173	0.0107067	0.045	0.0723834	0.16	0.585341	0.73
ko00562	0.892592	0.0700181	0.857815	0.0611339	0.873034	0.0671753	0.00252953	0.015	0.0820041	0.18	0.186491	0.32
ko00564	0.926305	0.0706633	0.908941	0.0748095	0.930813	0.0726616	0.103354	0.2	0.795741	0.88	0.0639337	0.15
ko00591	0.972364	0.0910943	0.939664	0.0844555	0.938903	0.101603	0.0258561	0.082	0.0589268	0.14	0.877699	0.92
ko00592	0.90131	0.0670271	0.851528	0.0555734	0.868657	0.0777961	9.56613e-06	0.00082	0.0116851	0.049	0.0975629	0.2
ko00603	0.963473	0.0751096	0.914684	0.0801797	0.921998	0.102283	0.000264983	0.0052	0.00345354	0.02	0.647193	0.78
ko00604	1.01424	0.0875573	0.968845	0.0842866	0.976634	0.111858	0.00133825	0.011	0.022162	0.075	0.577124	0.72
ko00620	0.939671	0.0747442	0.905507	0.0806981	0.975616	0.0886809	0.0109549	0.046	0.0161078	0.063	3.64598e-06	0.00039
ko00621	0.925831	0.079589	0.901819	0.0749078	0.914098	0.0822764	0.0622328	0.15	0.702771	0.81	0.124324	0.24
ko00622	0.926508	0.0787959	0.900022	0.0743439	0.91843	0.0829571	0.0454427	0.12	0.937337	0.96	0.0450133	0.12
ko00623	0.957149	0.0954449	0.952847	0.10052	1.00118	0.102432	0.812016	0.88	0.0705747	0.16	0.0627956	0.15
ko00624	0.894115	0.0505022	0.846701	0.0609437	0.882444	0.0565902	1.62287e-05	0.0012	0.188024	0.33	0.00126663	0.011
ko00625	0.911486	0.0949002	0.943359	0.0955647	0.931656	0.0950539	0.0343067	0.099	0.332875	0.5	0.223563	0.37
ko00626	0.926203	0.0880642	0.929609	0.0722577	0.926492	0.0894091	0.693794	0.81	0.858466	0.91	0.858825	0.91
ko00627	0.942459	0.0866529	0.898924	0.0868519	0.935119	0.0790313	0.0020718	0.014	0.55351	0.71	0.00462688	0.024
ko00630	0.926171	0.0822682	0.895485	0.0720932	0.902054	0.0717625	0.0463119	0.12	0.247577	0.4	0.369536	0.54
ko00633	0.936796	0.0799488	0.908911	0.0734121	0.93878	0.0653019	0.0480924	0.12	0.810572	0.88	0.0253282	0.082
ko00640	0.930529	0.0664183	0.889622	0.0634223	0.935238	0.0708418	0.000286355	0.0052	0.508267	0.68	6.04468e-05	0.002
ko00642	0.904605	0.080886	0.902589	0.100838	0.90734	0.0879916	0.340437	0.51	0.86751	0.92	0.55548	0.71
ko00643	0.890423	0.056186	0.863308	0.0659755	0.897786	0.0795808	0.00511109	0.025	0.545835	0.71	0.00621921	0.029
ko00650	0.948158	0.0821632	0.91056	0.0674121	0.945458	0.0754035	0.00354707	0.02	0.943439	0.96	0.00114751	0.011
ko00660	0.918352	0.0622335	0.944817	0.0854182	0.970431	0.1072	0.0782876	0.17	0.00231207	0.015	0.150733	0.27
ko00670	0.982881	0.07897	0.932213	0.0871961	1.0028	0.104679	0.000636659	0.0078	0.374647	0.55	5.74491e-05	0.002
ko00680	0.888056	0.0702506	0.866896	0.0809654	0.901161	0.066601	0.092808	0.19	0.136251	0.26	0.00198991	0.014
ko00710	0.926747	0.0701458	0.889407	0.0580563	0.912723	0.0812982	0.00218579	0.015	0.287232	0.44	0.0573535	0.14
ko00720	0.932855	0.0884867	0.903365	0.0823266	0.942715	0.0891002	0.0367555	0.1	0.451103	0.62	0.00468505	0.024
ko00730	0.985283	0.095133	0.936768	0.080162	0.961752	0.0828425	0.00121375	0.011	0.139302	0.26	0.0178718	0.068
ko00740	1.03278	0.0983694	0.97956	0.0949893	0.991505	0.0909519	0.000237565	0.0052	0.00565826	0.027	0.204416	0.35
ko00750	1.01549	0.0813354	0.981079	0.0951143	1.01255	0.0902696	0.0216578	0.074	0.763378	0.87	0.032971	0.097
ko00760	0.995748	0.0833401	0.943371	0.0816483	0.952087	0.0819256	0.000452459	0.0066	0.00440655	0.023	0.415987	0.59
ko00770	0.940813	0.0922802	0.902514	0.072125	0.928654	0.0850446	0.00162329	0.012	0.276938	0.44	0.0382206	0.11
ko00780	0.964498	0.0852829	0.93535	0.0847465	0.932481	0.116851	0.0201096	0.073	0.0200223	0.073	0.871399	0.92
ko00785	1.04454	0.076978	1.01946	0.114269	1.01982	0.0967005	0.148475	0.27	0.0354221	0.1	0.799639	0.88
ko00790	1.02651	0.07719	0.981937	0.0842263	1.02034	0.0903551	0.00181027	0.014	0.543288	0.71	0.0186589	0.07
ko00791	0.883782	0.0573951	0.88169	0.0723489	0.877585	0.0725055	0.76587	0.87	0.879595	0.92	0.925164	0.95
ko00860	0.925288	0.076714	0.926981	0.0580286	0.931679	0.0747251	0.599156	0.74	0.432889	0.6	0.560854	0.71
ko00900	0.892395	0.0869209	0.871211	0.0738753	0.919211	0.0888478	0.0769434	0.17	0.0833619	0.18	0.000495002	0.0066
ko00901	0.94054	0.00275816	0.771392	0.0964914	0.90624	0.0576159	0.333333	0.5	0.8	0.88	0.2	0.34
ko00903	0.911758	0.073137	0.914333	0.0861008	0.922781	0.0737592	0.790389	0.88	0.530644	0.7	0.427534	0.6
ko00906	0.898762	0.0602663	0.862276	0.060507	0.875269	0.0839623	0.000487662	0.0066	0.017879	0.068	0.473082	0.64
ko00908	0.986144	0.09127	0.992064	0.100731	1.03848	0.133098	0.771979	0.87	0.0284008	0.088	0.0547832	0.14
ko00910	0.975767	0.0800231	0.954931	0.0804611	0.990385	0.0996593	0.0867596	0.18	0.535684	0.7	0.0313641	0.095
ko00920	0.929188	0.0705533	0.910443	0.0812292	0.922034	0.0757004	0.0650888	0.15	0.592662	0.73	0.24074	0.39
ko00930	0.8772	0.0637161	0.863306	0.0701024	0.869995	0.0675026	0.255469	0.41	0.671735	0.79	0.513421	0.68
ko00940	0.928058	0.0681742	0.928097	0.0875518	0.921167	0.072131	0.925164	0.95	0.731423	0.83	0.682026	0.8
ko00941	0.883357	0.0473223	0.868144	0.0536825	0.892296	0.0505281	0.477835	0.65	0.381736	0.55	0.13793	0.26
ko00944	0.884579	0.0545982	0.850076	0.0596565	0.860638	0.0728796	0.00121375	0.011	0.0579059	0.14	0.272556	0.43
ko00945	0.88666	0.0515216	0.863118	0.055613	0.880703	0.0590027	0.0372237	0.1	0.615412	0.75	0.153932	0.28
ko00960	0.951316	0.0823561	0.905901	0.0799707	0.956495	0.0826788	0.000780731	0.0084	0.925143	0.95	0.00124819	0.011
ko00965	0.94054	0.00275816	0.771392	0.0964914	0.90624	0.0576159	0.333333	0.5	0.8	0.88	0.2	0.34
ko00970	0.93388	0.0761012	0.93799	0.0699927	0.949509	0.0711603	0.775039	0.87	0.399909	0.57	0.566252	0.72
ko00980	0.915712	0.0719461	0.914283	0.077383	0.908167	0.0781521	0.846287	0.9	0.595316	0.74	0.72054	0.83
ko00982	0.914529	0.0728741	0.913112	0.0746735	0.907793	0.077826	0.921989	0.95	0.677338	0.8	0.73555	0.84
ko00983	0.928561	0.0952787	0.899277	0.079366	0.927084	0.0828191	0.0360411	0.1	0.558657	0.71	0.150733	0.27
ko00984	0.890395	0.0386451	0.879171	0.0541774	0.90194	0.0560584	0.4435	0.61	0.268346	0.42	0.0856324	0.18
ko01040	0.9271	0.0693455	0.946682	0.0812871	0.932563	0.0772846	0.281386	0.44	0.816524	0.88	0.382467	0.55
ko01053	0.964268	0.0943097	0.997156	0.112662	1.01416	0.122702	0.0627956	0.15	0.0237757	0.078	0.661619	0.78
ko02010	0.931398	0.0648922	0.948509	0.0803714	0.979754	0.0910205	0.0622328	0.15	0.000375163	0.0062	0.066261	0.15
ko02020	0.918045	0.0725592	0.908043	0.0812844	0.932864	0.0833198	0.191878	0.33	0.548388	0.71	0.0467517	0.12
ko02030	0.948659	0.0930769	0.909818	0.0853689	0.927565	0.067908	0.00965062	0.042	0.230746	0.38	0.0769434	0.17
ko02040	0.939302	0.0914515	0.896194	0.0897728	0.908814	0.069152	0.00236758	0.015	0.0411377	0.11	0.128289	0.24
ko02060	0.928931	0.0755544	0.915062	0.0746117	0.933715	0.0711056	0.0838569	0.18	0.619448	0.76	0.0203247	0.073
ko03010	0.954808	0.0875164	0.920356	0.0872041	0.963103	0.0988973	0.0454427	0.12	0.38505	0.56	0.00660741	0.03
ko03018	0.961554	0.0816554	0.930933	0.0941929	0.91669	0.0938602	0.0578795	0.14	0.00336938	0.02	0.31477	0.48
ko03020	0.923832	0.0910097	0.901942	0.0722113	0.953205	0.0899998	0.137567	0.26	0.121761	0.23	0.00153662	0.012
ko03030	0.943165	0.0885202	0.907006	0.0788058	0.916616	0.0833507	0.0216578	0.074	0.0979643	0.2	0.413699	0.59
ko03060	0.944681	0.0756576	0.899061	0.0729448	0.939257	0.0833967	8.17836e-05	0.0023	0.657807	0.78	0.00131977	0.011
ko03070	0.986649	0.104181	0.95517	0.108109	0.946547	0.0921113	0.0852983	0.18	0.0180652	0.068	0.621562	0.76
ko03410	0.932266	0.089312	0.900308	0.085388	0.906878	0.0796663	0.0243002	0.08	0.138279	0.26	0.402376	0.57
ko03420	0.902529	0.075377	0.875541	0.0705738	0.88641	0.064595	0.0339685	0.098	0.280341	0.44	0.322529	0.49
ko03430	0.910135	0.0674585	0.87699	0.0543922	0.902665	0.0656481	0.000901573	0.0094	0.545835	0.71	0.00536998	0.026
ko03440	0.898952	0.0756382	0.870136	0.0576736	0.892639	0.0833272	0.00710193	0.032	0.423944	0.59	0.072386	0.16
ko03450	0.945087	0.0992326	0.903274	0.109939	0.895204	0.0778627	0.0155109	0.062	0.00237176	0.015	0.805822	0.88
ko04070	0.950314	0.0709128	0.906686	0.0679771	0.951238	0.0915875	0.00044571	0.0066	0.9526	0.96	0.00320004	0.019
ko04112	0.913258	0.0607418	0.891422	0.0699483	0.88628	0.0742308	0.0214305	0.074	0.0325156	0.096	0.947416	0.96
ko04122	0.943216	0.0682557	0.92854	0.0937489	0.973447	0.0920286	0.166057	0.29	0.111923	0.22	0.00685066	0.031
ko04146	1.05848	0.0855188	1.03723	0.0918585	1.02388	0.0875911	0.145135	0.27	0.0233046	0.078	0.528997	0.7
ko04614	0.90468	0.0565317	0.871961	0.0468594	0.893269	0.0477704	0.0270337	0.085	0.577712	0.72	0.0228977	0.077
ko04964	0.987077	0.0867386	0.893942	0.0780501	0.932852	0.0995358	2.20936e-09	9.5e-07	0.0015466	0.012	0.0036858	0.02
ko04973	0.943043	0.0930835	0.910291	0.0904207	0.938495	0.0789744	0.0319986	0.096	0.891709	0.93	0.0313641	0.095
ko05111	0.940928	0.085917	0.922834	0.0760846	0.940619	0.0766719	0.151872	0.27	0.83145	0.89	0.163626	0.29
ko05131	0.891735	0.0488868	0.838525	0.0622604	0.878944	0.0624041	0.00117941	0.011	0.389921	0.56	0.0251935	0.082
ko05134	0.913042	0.0877337	0.890999	0.086124	0.88414	0.0685754	0.0212052	0.074	0.0151207	0.061	0.998405	1
ko05150	0.890373	0.0709939	0.864614	0.078123	0.888296	0.0864723	0.0107067	0.045	0.90081	0.94	0.04993	0.13
ko05204	0.880811	0.0596515	0.86156	0.0528606	0.877584	0.0742401	0.0810334	0.17	0.798702	0.88	0.15417	0.28

## Sheet: LEGEND
Supplementary Table S9. Differential pathways analysis results for robustness factors based on the 16S rRNA gene. Wilcoxon rank-sum test was used for testing pairwise comparisons between age groups. Adjusted p-values were corrected with the Benjamini-Hochberg method. Significance was set with an adjusted p−value <= 0.05.
