# Supplementary material for: Lifetime existence of a core of mutualistic symbionts and functionally uncoupled taxa in the gut of a Mediterranean cohort
Source: Sci Rep. 2026 Jan 9;16:4921. doi: 10.1038/s41598-026-35033-3 (PMC12873169; doi:10.1038/s41598-026-35033-3)
Supplement: Supplementary file 17 — Supplementary Information 17. [file 41598_2026_35033_MOESM17_ESM.xls]

## Sheet: Selected_16S_Files
Sample	R1_File	R2_File	Sequencing_Technology	Project_Accession
A01T1	16S_A01T1_R1.fastq.gz	16S_A01T1_R2.fastq.gz	Illumina MiSeq	PRJEB39661
A01T2	16S_A01T2_R1.fastq.gz	16S_A01T2_R2.fastq.gz	Illumina MiSeq	PRJEB39661
A01T3	16S_A01T3_R1.fastq.gz	16S_A01T3_R2.fastq.gz	Illumina MiSeq	PRJEB39661
A01T4	16S_A01T4_R1.fastq.gz	16S_A01T4_R2.fastq.gz	Illumina MiSeq	PRJEB39661
A01T5	16S_A01T5_R1.fastq.gz	16S_A01T5_R2.fastq.gz	Illumina MiSeq	PRJEB39661
A01T6	16S_A01T6_R1.fastq.gz	16S_A01T6_R2.fastq.gz	Illumina MiSeq	PRJEB39661
A01T7	16S_A01T7_R1.fastq.gz	16S_A01T7_R2.fastq.gz	Illumina MiSeq	PRJEB39661
A01T8	16S_A01T8_R1.fastq.gz	16S_A01T8_R2.fastq.gz	Illumina MiSeq	PRJEB39661
A02T1	16S_A02T1_R1.fastq.gz	16S_A02T1_R2.fastq.gz	Illumina MiSeq	PRJEB39661
A02T2	16S_A02T2_R1.fastq.gz	16S_A02T2_R2.fastq.gz	Illumina MiSeq	PRJEB39661
A02T3	16S_A02T3_R1.fastq.gz	16S_A02T3_R2.fastq.gz	Illumina MiSeq	PRJEB39661
A02T4	16S_A02T4_R1.fastq.gz	16S_A02T4_R2.fastq.gz	Illumina MiSeq	PRJEB39661
A02T5	16S_A02T5_R1.fastq.gz	16S_A02T5_R2.fastq.gz	Illumina MiSeq	PRJEB39661
A02T6	16S_A02T6_R1.fastq.gz	16S_A02T6_R2.fastq.gz	Illumina MiSeq	PRJEB39661
A02T7	16S_A02T7_R1.fastq.gz	16S_A02T7_R2.fastq.gz	Illumina MiSeq	PRJEB39661
A02T8	16S_A02T8_R1.fastq.gz	16S_A02T8_R2.fastq.gz	Illumina MiSeq	PRJEB39661
A03T1	16S_A03T1_R1.fastq.gz	16S_A03T1_R2.fastq.gz	Illumina MiSeq	PRJEB39661
A03T2	16S_A03T2_R1.fastq.gz	16S_A03T2_R2.fastq.gz	Illumina MiSeq	PRJEB39661
A03T3	16S_A03T3_R1.fastq.gz	16S_A03T3_R2.fastq.gz	Illumina MiSeq	PRJEB39661
A03T4	16S_A03T4_R1.fastq.gz	16S_A03T4_R2.fastq.gz	Illumina MiSeq	PRJEB39661
A03T5	16S_A03T5_R1.fastq.gz	16S_A03T5_R2.fastq.gz	Illumina MiSeq	PRJEB39661
A03T6	16S_A03T6_R1.fastq.gz	16S_A03T6_R2.fastq.gz	Illumina MiSeq	PRJEB39661
A03T7	16S_A03T7_R1.fastq.gz	16S_A03T7_R2.fastq.gz	Illumina MiSeq	PRJEB39661
A04T1	16S_A04T1_R1.fastq.gz	16S_A04T1_R2.fastq.gz	Illumina MiSeq	PRJEB39661
A04T2	16S_A04T2_R1.fastq.gz	16S_A04T2_R2.fastq.gz	Illumina MiSeq	PRJEB39661
A04T3	16S_A04T3_R1.fastq.gz	16S_A04T3_R2.fastq.gz	Illumina MiSeq	PRJEB39661
A04T4	16S_A04T4_R1.fastq.gz	16S_A04T4_R2.fastq.gz	Illumina MiSeq	PRJEB39661
A04T5	16S_A04T5_R1.fastq.gz	16S_A04T5_R2.fastq.gz	Illumina MiSeq	PRJEB39661
A04T6	16S_A04T6_R1.fastq.gz	16S_A04T6_R2.fastq.gz	Illumina MiSeq	PRJEB39661
A04T8	16S_A04T8_R1.fastq.gz	16S_A04T8_R2.fastq.gz	Illumina MiSeq	PRJEB39661
A05T1	16S_A05T1_R1.fastq.gz	16S_A05T1_R2.fastq.gz	Illumina MiSeq	PRJEB39661
A05T2	16S_A05T2_R1.fastq.gz	16S_A05T2_R2.fastq.gz	Illumina MiSeq	PRJEB39661
A05T3	16S_A05T3_R1.fastq.gz	16S_A05T3_R2.fastq.gz	Illumina MiSeq	PRJEB39661
A05T4	16S_A05T4_R1.fastq.gz	16S_A05T4_R2.fastq.gz	Illumina MiSeq	PRJEB39661
A05T5	16S_A05T5_R1.fastq.gz	16S_A05T5_R2.fastq.gz	Illumina MiSeq	PRJEB39661
A05T6	16S_A05T6_R1.fastq.gz	16S_A05T6_R2.fastq.gz	Illumina MiSeq	PRJEB39661
A05T7	16S_A05T7_R1.fastq.gz	16S_A05T7_R2.fastq.gz	Illumina MiSeq	PRJEB39661
A05T8	16S_A05T8_R1.fastq.gz	16S_A05T8_R2.fastq.gz	Illumina MiSeq	PRJEB39661
A06T1	16S_A06T1_R1.fastq.gz	16S_A06T1_R2.fastq.gz	Illumina MiSeq	PRJEB39661
A06T2	16S_A06T2_R1.fastq.gz	16S_A06T2_R2.fastq.gz	Illumina MiSeq	PRJEB39661
A06T3	16S_A06T3_R1.fastq.gz	16S_A06T3_R2.fastq.gz	Illumina MiSeq	PRJEB39661
A06T4	16S_A06T4_R1.fastq.gz	16S_A06T4_R2.fastq.gz	Illumina MiSeq	PRJEB39661
A07T1	16S_A07T1_R1.fastq.gz	16S_A07T1_R2.fastq.gz	Illumina MiSeq	PRJEB39661
A07T2	16S_A07T2_R1.fastq.gz	16S_A07T2_R2.fastq.gz	Illumina MiSeq	PRJEB39661
A07T3	16S_A07T3_R1.fastq.gz	16S_A07T3_R2.fastq.gz	Illumina MiSeq	PRJEB39661
A07T4	16S_A07T4_R1.fastq.gz	16S_A07T4_R2.fastq.gz	Illumina MiSeq	PRJEB39661
A07T5	16S_A07T5_R1.fastq.gz	16S_A07T5_R2.fastq.gz	Illumina MiSeq	PRJEB39661
A07T6	16S_A07T6_R1.fastq.gz	16S_A07T6_R2.fastq.gz	Illumina MiSeq	PRJEB39661
A07T7	16S_A07T7_R1.fastq.gz	16S_A07T7_R2.fastq.gz	Illumina MiSeq	PRJEB39661
A07T8	16S_A07T8_R1.fastq.gz	16S_A07T8_R2.fastq.gz	Illumina MiSeq	PRJEB39661
A08T1	16S_A08T1_R1.fastq.gz	16S_A08T1_R2.fastq.gz	Illumina MiSeq	PRJEB39661
A08T2	16S_A08T2_R1.fastq.gz	16S_A08T2_R2.fastq.gz	Illumina MiSeq	PRJEB39661
A08T3	16S_A08T3_R1.fastq.gz	16S_A08T3_R2.fastq.gz	Illumina MiSeq	PRJEB39661
A08T4	16S_A08T4_R1.fastq.gz	16S_A08T4_R2.fastq.gz	Illumina MiSeq	PRJEB39661
A08T5	16S_A08T5_R1.fastq.gz	16S_A08T5_R2.fastq.gz	Illumina MiSeq	PRJEB39661
A08T6	16S_A08T6_R1.fastq.gz	16S_A08T6_R2.fastq.gz	Illumina MiSeq	PRJEB39661
A08T7	16S_A08T7_R1.fastq.gz	16S_A08T7_R2.fastq.gz	Illumina MiSeq	PRJEB39661
A08T8	16S_A08T8_R1.fastq.gz	16S_A08T8_R2.fastq.gz	Illumina MiSeq	PRJEB39661
A09T1	16S_A09T1_R1.fastq.gz	16S_A09T1_R2.fastq.gz	Illumina MiSeq	PRJEB39661
A09T2	16S_A09T2_R1.fastq.gz	16S_A09T2_R2.fastq.gz	Illumina MiSeq	PRJEB39661
A09T3	16S_A09T3_R1.fastq.gz	16S_A09T3_R2.fastq.gz	Illumina MiSeq	PRJEB39661
A09T4	16S_A09T4_R1.fastq.gz	16S_A09T4_R2.fastq.gz	Illumina MiSeq	PRJEB39661
A09T5	16S_A09T5_R1.fastq.gz	16S_A09T5_R2.fastq.gz	Illumina MiSeq	PRJEB39661
A09T6	16S_A09T6_R1.fastq.gz	16S_A09T6_R2.fastq.gz	Illumina MiSeq	PRJEB39661
A09T7	16S_A09T7_R1.fastq.gz	16S_A09T7_R2.fastq.gz	Illumina MiSeq	PRJEB39661
A09T8	16S_A09T8_R1.fastq.gz	16S_A09T8_R2.fastq.gz	Illumina MiSeq	PRJEB39661
A10T1	16S_A10T1_R1.fastq.gz	16S_A10T1_R2.fastq.gz	Illumina MiSeq	PRJEB39661
A10T2	16S_A10T2_R1.fastq.gz	16S_A10T2_R2.fastq.gz	Illumina MiSeq	PRJEB39661
A10T3	16S_A10T3_R1.fastq.gz	16S_A10T3_R2.fastq.gz	Illumina MiSeq	PRJEB39661
A10T4	16S_A10T4_R1.fastq.gz	16S_A10T4_R2.fastq.gz	Illumina MiSeq	PRJEB39661
E01T1	16S_E01T1_R1.fastq.gz	16S_E01T1_R2.fastq.gz	Illumina MiSeq	PRJEB39661
E01T2	16S_E01T2_R1.fastq.gz	16S_E01T2_R2.fastq.gz	Illumina MiSeq	PRJEB39661
E01T3	16S_E01T3_R1.fastq.gz	16S_E01T3_R2.fastq.gz	Illumina MiSeq	PRJEB39661
E01T4	16S_E01T4_R1.fastq.gz	16S_E01T4_R2.fastq.gz	Illumina MiSeq	PRJEB39661
E01T5	16S_E01T5_R1.fastq.gz	16S_E01T5_R2.fastq.gz	Illumina MiSeq	PRJEB39661
E01T6	16S_E01T6_R1.fastq.gz	16S_E01T6_R2.fastq.gz	Illumina MiSeq	PRJEB39661
E01T7	16S_E01T7_R1.fastq.gz	16S_E01T7_R2.fastq.gz	Illumina MiSeq	PRJEB39661
E01T8	16S_E01T8_R1.fastq.gz	16S_E01T8_R2.fastq.gz	Illumina MiSeq	PRJEB39661
E02T1	16S_E02T1_R1.fastq.gz	16S_E02T1_R2.fastq.gz	Illumina MiSeq	PRJEB39661
E02T2	16S_E02T2_R1.fastq.gz	16S_E02T2_R2.fastq.gz	Illumina MiSeq	PRJEB39661
E02T3	16S_E02T3_R1.fastq.gz	16S_E02T3_R2.fastq.gz	Illumina MiSeq	PRJEB39661
E02T4	16S_E02T4_R1.fastq.gz	16S_E02T4_R2.fastq.gz	Illumina MiSeq	PRJEB39661
E02T5	16S_E02T5_R1.fastq.gz	16S_E02T5_R2.fastq.gz	Illumina MiSeq	PRJEB39661
E02T6	16S_E02T6_R1.fastq.gz	16S_E02T6_R2.fastq.gz	Illumina MiSeq	PRJEB39661
E02T7	16S_E02T7_R1.fastq.gz	16S_E02T7_R2.fastq.gz	Illumina MiSeq	PRJEB39661
E02T8	16S_E02T8_R1.fastq.gz	16S_E02T8_R2.fastq.gz	Illumina MiSeq	PRJEB39661
E03T1	16S_E03T1_R1.fastq.gz	16S_E03T1_R2.fastq.gz	Illumina MiSeq	PRJEB39661
E03T2	16S_E03T2_R1.fastq.gz	16S_E03T2_R2.fastq.gz	Illumina MiSeq	PRJEB39661
E03T3	16S_E03T3_R1.fastq.gz	16S_E03T3_R2.fastq.gz	Illumina MiSeq	PRJEB39661
E03T4	16S_E03T4_R1.fastq.gz	16S_E03T4_R2.fastq.gz	Illumina MiSeq	PRJEB39661
E03T5	16S_E03T5_R1.fastq.gz	16S_E03T5_R2.fastq.gz	Illumina MiSeq	PRJEB39661
E03T6	16S_E03T6_R1.fastq.gz	16S_E03T6_R2.fastq.gz	Illumina MiSeq	PRJEB39661
E03T7	16S_E03T7_R1.fastq.gz	16S_E03T7_R2.fastq.gz	Illumina MiSeq	PRJEB39661
E03T8	16S_E03T8_R1.fastq.gz	16S_E03T8_R2.fastq.gz	Illumina MiSeq	PRJEB39661
E04T1	16S_E04T1_R1.fastq.gz	16S_E04T1_R2.fastq.gz	Illumina MiSeq	PRJEB39661
E04T2	16S_E04T2_R1.fastq.gz	16S_E04T2_R2.fastq.gz	Illumina MiSeq	PRJEB39661
E04T3	16S_E04T3_R1.fastq.gz	16S_E04T3_R2.fastq.gz	Illumina MiSeq	PRJEB39661
E04T4	16S_E04T4_R1.fastq.gz	16S_E04T4_R2.fastq.gz	Illumina MiSeq	PRJEB39661
E04T5	16S_E04T5_R1.fastq.gz	16S_E04T5_R2.fastq.gz	Illumina MiSeq	PRJEB39661
E04T6	16S_E04T6_R1.fastq.gz	16S_E04T6_R2.fastq.gz	Illumina MiSeq	PRJEB39661
E04T7	16S_E04T7_R1.fastq.gz	16S_E04T7_R2.fastq.gz	Illumina MiSeq	PRJEB39661
E04T8	16S_E04T8_R1.fastq.gz	16S_E04T8_R2.fastq.gz	Illumina MiSeq	PRJEB39661
E05T1	16S_E05T1_R1.fastq.gz	16S_E05T1_R2.fastq.gz	Illumina MiSeq	PRJEB39661
E05T2	16S_E05T2_R1.fastq.gz	16S_E05T2_R2.fastq.gz	Illumina MiSeq	PRJEB39661
E05T3	16S_E05T3_R1.fastq.gz	16S_E05T3_R2.fastq.gz	Illumina MiSeq	PRJEB39661
E05T4	16S_E05T4_R1.fastq.gz	16S_E05T4_R2.fastq.gz	Illumina MiSeq	PRJEB39661
E05T5	16S_E05T5_R1.fastq.gz	16S_E05T5_R2.fastq.gz	Illumina MiSeq	PRJEB39661
E05T6	16S_E05T6_R1.fastq.gz	16S_E05T6_R2.fastq.gz	Illumina MiSeq	PRJEB39661
E05T7	16S_E05T7_R1.fastq.gz	16S_E05T7_R2.fastq.gz	Illumina MiSeq	PRJEB39661
E05T8	16S_E05T8_R1.fastq.gz	16S_E05T8_R2.fastq.gz	Illumina MiSeq	PRJEB39661
E06T1	16S_E06T1_R1.fastq.gz	16S_E06T1_R2.fastq.gz	Illumina MiSeq	PRJEB39661
E06T2	16S_E06T2_R1.fastq.gz	16S_E06T2_R2.fastq.gz	Illumina MiSeq	PRJEB39661
E06T3	16S_E06T3_R1.fastq.gz	16S_E06T3_R2.fastq.gz	Illumina MiSeq	PRJEB39661
E06T4	16S_E06T4_R1.fastq.gz	16S_E06T4_R2.fastq.gz	Illumina MiSeq	PRJEB39661
E06T5	16S_E06T5_R1.fastq.gz	16S_E06T5_R2.fastq.gz	Illumina MiSeq	PRJEB39661
E06T6	16S_E06T6_R1.fastq.gz	16S_E06T6_R2.fastq.gz	Illumina MiSeq	PRJEB39661
E06T7	16S_E06T7_R1.fastq.gz	16S_E06T7_R2.fastq.gz	Illumina MiSeq	PRJEB39661
E07T1	16S_E07T1_R1.fastq.gz	16S_E07T1_R2.fastq.gz	Illumina MiSeq	PRJEB39661
E07T2	16S_E07T2_R1.fastq.gz	16S_E07T2_R2.fastq.gz	Illumina MiSeq	PRJEB39661
E07T3	16S_E07T3_R1.fastq.gz	16S_E07T3_R2.fastq.gz	Illumina MiSeq	PRJEB39661
E07T4	16S_E07T4_R1.fastq.gz	16S_E07T4_R2.fastq.gz	Illumina MiSeq	PRJEB39661
E07T5	16S_E07T5_R1.fastq.gz	16S_E07T5_R2.fastq.gz	Illumina MiSeq	PRJEB39661
E07T6	16S_E07T6_R1.fastq.gz	16S_E07T6_R2.fastq.gz	Illumina MiSeq	PRJEB39661
E07T7	16S_E07T7_R1.fastq.gz	16S_E07T7_R2.fastq.gz	Illumina MiSeq	PRJEB39661
E08T1	16S_E08T1_R1.fastq.gz	16S_E08T1_R2.fastq.gz	Illumina MiSeq	PRJEB39661
E08T2	16S_E08T2_R1.fastq.gz	16S_E08T2_R2.fastq.gz	Illumina MiSeq	PRJEB39661
E08T3	16S_E08T3_R1.fastq.gz	16S_E08T3_R2.fastq.gz	Illumina MiSeq	PRJEB39661
E08T4	16S_E08T4_R1.fastq.gz	16S_E08T4_R2.fastq.gz	Illumina MiSeq	PRJEB39661
E09T1	16S_E09T1_R1.fastq.gz	16S_E09T1_R2.fastq.gz	Illumina MiSeq	PRJEB39661
E09T2	16S_E09T2_R1.fastq.gz	16S_E09T2_R2.fastq.gz	Illumina MiSeq	PRJEB39661
E09T3	16S_E09T3_R1.fastq.gz	16S_E09T3_R2.fastq.gz	Illumina MiSeq	PRJEB39661
E09T4	16S_E09T4_R1.fastq.gz	16S_E09T4_R2.fastq.gz	Illumina MiSeq	PRJEB39661
E09T5	16S_E09T5_R1.fastq.gz	16S_E09T5_R2.fastq.gz	Illumina MiSeq	PRJEB39661
E09T6	16S_E09T6_R1.fastq.gz	16S_E09T6_R2.fastq.gz	Illumina MiSeq	PRJEB39661
E09T7	16S_E09T7_R1.fastq.gz	16S_E09T7_R2.fastq.gz	Illumina MiSeq	PRJEB39661
E09T8	16S_E09T8_R1.fastq.gz	16S_E09T8_R2.fastq.gz	Illumina MiSeq	PRJEB39661
E10T1	16S_E10T1_R1.fastq.gz	16S_E10T1_R2.fastq.gz	Illumina MiSeq	PRJEB39661
E10T2	16S_E10T2_R1.fastq.gz	16S_E10T2_R2.fastq.gz	Illumina MiSeq	PRJEB39661
E10T3	16S_E10T3_R1.fastq.gz	16S_E10T3_R2.fastq.gz	Illumina MiSeq	PRJEB39661
E10T4	16S_E10T4_R1.fastq.gz	16S_E10T4_R2.fastq.gz	Illumina MiSeq	PRJEB39661
E10T5	16S_E10T5_R1.fastq.gz	16S_E10T5_R2.fastq.gz	Illumina MiSeq	PRJEB39661
E10T6	16S_E10T6_R1.fastq.gz	16S_E10T6_R2.fastq.gz	Illumina MiSeq	PRJEB39661
E10T7	16S_E10T7_R1.fastq.gz	16S_E10T7_R2.fastq.gz	Illumina MiSeq	PRJEB39661
E10T8	16S_E10T8_R1.fastq.gz	16S_E10T8_R2.fastq.gz	Illumina MiSeq	PRJEB39661
I01T1	16S_I01T1_R1.fastq.gz	16S_I01T1_R2.fastq.gz	Illumina MiSeq	PRJEB39661
I01T2	16S_I01T2_R1.fastq.gz	16S_I01T2_R2.fastq.gz	Illumina MiSeq	PRJEB39661
I01T3	16S_I01T3_R1.fastq.gz	16S_I01T3_R2.fastq.gz	Illumina MiSeq	PRJEB39661
I01T4	16S_I01T4_R1.fastq.gz	16S_I01T4_R2.fastq.gz	Illumina MiSeq	PRJEB39661
I01T5	16S_I01T5_R1.fastq.gz	16S_I01T5_R2.fastq.gz	Illumina MiSeq	PRJEB39661
I01T6	16S_I01T6_R1.fastq.gz	16S_I01T6_R2.fastq.gz	Illumina MiSeq	PRJEB39661
I01T7	16S_I01T7_R1.fastq.gz	16S_I01T7_R2.fastq.gz	Illumina MiSeq	PRJEB39661
I01T8	16S_I01T8_R1.fastq.gz	16S_I01T8_R2.fastq.gz	Illumina MiSeq	PRJEB39661
I02T1	16S_I02T1_R1.fastq.gz	16S_I02T1_R2.fastq.gz	Illumina MiSeq	PRJEB39661
I02T2	16S_I02T2_R1.fastq.gz	16S_I02T2_R2.fastq.gz	Illumina MiSeq	PRJEB39661
I02T3	16S_I02T3_R1.fastq.gz	16S_I02T3_R2.fastq.gz	Illumina MiSeq	PRJEB39661
I02T4	16S_I02T4_R1.fastq.gz	16S_I02T4_R2.fastq.gz	Illumina MiSeq	PRJEB39661
I02T5	16S_I02T5_R1.fastq.gz	16S_I02T5_R2.fastq.gz	Illumina MiSeq	PRJEB39661
I02T6	16S_I02T6_R1.fastq.gz	16S_I02T6_R2.fastq.gz	Illumina MiSeq	PRJEB39661
I02T7	16S_I02T7_R1.fastq.gz	16S_I02T7_R2.fastq.gz	Illumina MiSeq	PRJEB39661
I02T8	16S_I02T8_R1.fastq.gz	16S_I02T8_R2.fastq.gz	Illumina MiSeq	PRJEB39661
I03T1	16S_I03T1_R1.fastq.gz	16S_I03T1_R2.fastq.gz	Illumina MiSeq	PRJEB39661
I03T2	16S_I03T2_R1.fastq.gz	16S_I03T2_R2.fastq.gz	Illumina MiSeq	PRJEB39661
I03T3	16S_I03T3_R1.fastq.gz	16S_I03T3_R2.fastq.gz	Illumina MiSeq	PRJEB39661
I03T4	16S_I03T4_R1.fastq.gz	16S_I03T4_R2.fastq.gz	Illumina MiSeq	PRJEB39661
I03T5	16S_I03T5_R1.fastq.gz	16S_I03T5_R2.fastq.gz	Illumina MiSeq	PRJEB39661
I03T6	16S_I03T6_R1.fastq.gz	16S_I03T6_R2.fastq.gz	Illumina MiSeq	PRJEB39661
I03T7	16S_I03T7_R1.fastq.gz	16S_I03T7_R2.fastq.gz	Illumina MiSeq	PRJEB39661
I03T8	16S_I03T8_R1.fastq.gz	16S_I03T8_R2.fastq.gz	Illumina MiSeq	PRJEB39661
I04T1	16S_I04T1_R1.fastq.gz	16S_I04T1_R2.fastq.gz	Illumina MiSeq	PRJEB39661
I04T2	16S_I04T2_R1.fastq.gz	16S_I04T2_R2.fastq.gz	Illumina MiSeq	PRJEB39661
I05T1	16S_I05T1_R1.fastq.gz	16S_I05T1_R2.fastq.gz	Illumina MiSeq	PRJEB39661
I05T2	16S_I05T2_R1.fastq.gz	16S_I05T2_R2.fastq.gz	Illumina MiSeq	PRJEB39661
I05T3	16S_I05T3_R1.fastq.gz	16S_I05T3_R2.fastq.gz	Illumina MiSeq	PRJEB39661
I05T4	16S_I05T4_R1.fastq.gz	16S_I05T4_R2.fastq.gz	Illumina MiSeq	PRJEB39661
I05T5	16S_I05T5_R1.fastq.gz	16S_I05T5_R2.fastq.gz	Illumina MiSeq	PRJEB39661
I05T6	16S_I05T6_R1.fastq.gz	16S_I05T6_R2.fastq.gz	Illumina MiSeq	PRJEB39661
I05T7	16S_I05T7_R1.fastq.gz	16S_I05T7_R2.fastq.gz	Illumina MiSeq	PRJEB39661
I05T8	16S_I05T8_R1.fastq.gz	16S_I05T8_R2.fastq.gz	Illumina MiSeq	PRJEB39661
I06T1	16S_I06T1_R1.fastq.gz	16S_I06T1_R2.fastq.gz	Illumina MiSeq	PRJEB39661
I06T2	16S_I06T2_R1.fastq.gz	16S_I06T2_R2.fastq.gz	Illumina MiSeq	PRJEB39661
I06T3	16S_I06T3_R1.fastq.gz	16S_I06T3_R2.fastq.gz	Illumina MiSeq	PRJEB39661
I06T4	16S_I06T4_R1.fastq.gz	16S_I06T4_R2.fastq.gz	Illumina MiSeq	PRJEB39661
I06T5	16S_I06T5_R1.fastq.gz	16S_I06T5_R2.fastq.gz	Illumina MiSeq	PRJEB39661
I06T6	16S_I06T6_R1.fastq.gz	16S_I06T6_R2.fastq.gz	Illumina MiSeq	PRJEB39661
I06T7	16S_I06T7_R1.fastq.gz	16S_I06T7_R2.fastq.gz	Illumina MiSeq	PRJEB39661
I06T8	16S_I06T8_R1.fastq.gz	16S_I06T8_R2.fastq.gz	Illumina MiSeq	PRJEB39661
I07T1	16S_I07T1_R1.fastq.gz	16S_I07T1_R2.fastq.gz	Illumina MiSeq	PRJEB39661
I07T2	16S_I07T2_R1.fastq.gz	16S_I07T2_R2.fastq.gz	Illumina MiSeq	PRJEB39661
I07T3	16S_I07T3_R1.fastq.gz	16S_I07T3_R2.fastq.gz	Illumina MiSeq	PRJEB39661
I07T4	16S_I07T4_R1.fastq.gz	16S_I07T4_R2.fastq.gz	Illumina MiSeq	PRJEB39661
I07T5	16S_I07T5_R1.fastq.gz	16S_I07T5_R2.fastq.gz	Illumina MiSeq	PRJEB39661
I07T6	16S_I07T6_R1.fastq.gz	16S_I07T6_R2.fastq.gz	Illumina MiSeq	PRJEB39661
I07T7	16S_I07T7_R1.fastq.gz	16S_I07T7_R2.fastq.gz	Illumina MiSeq	PRJEB39661
I07T8	16S_I07T8_R1.fastq.gz	16S_I07T8_R2.fastq.gz	Illumina MiSeq	PRJEB39661
I08T1	16S_I08T1_R1.fastq.gz	16S_I08T1_R2.fastq.gz	Illumina MiSeq	PRJEB39661
I08T2	16S_I08T2_R1.fastq.gz	16S_I08T2_R2.fastq.gz	Illumina MiSeq	PRJEB39661
I08T3	16S_I08T3_R1.fastq.gz	16S_I08T3_R2.fastq.gz	Illumina MiSeq	PRJEB39661
I08T4	16S_I08T4_R1.fastq.gz	16S_I08T4_R2.fastq.gz	Illumina MiSeq	PRJEB39661
I08T5	16S_I08T5_R1.fastq.gz	16S_I08T5_R2.fastq.gz	Illumina MiSeq	PRJEB39661
I08T6	16S_I08T6_R1.fastq.gz	16S_I08T6_R2.fastq.gz	Illumina MiSeq	PRJEB39661
I08T7	16S_I08T7_R1.fastq.gz	16S_I08T7_R2.fastq.gz	Illumina MiSeq	PRJEB39661
I08T8	16S_I08T8_R1.fastq.gz	16S_I08T8_R2.fastq.gz	Illumina MiSeq	PRJEB39661
I09T1	16S_I09T1_R1.fastq.gz	16S_I09T1_R2.fastq.gz	Illumina MiSeq	PRJEB39661
I09T2	16S_I09T2_R1.fastq.gz	16S_I09T2_R2.fastq.gz	Illumina MiSeq	PRJEB39661
I09T3	16S_I09T3_R1.fastq.gz	16S_I09T3_R2.fastq.gz	Illumina MiSeq	PRJEB39661
I09T4	16S_I09T4_R1.fastq.gz	16S_I09T4_R2.fastq.gz	Illumina MiSeq	PRJEB39661
I09T5	16S_I09T5_R1.fastq.gz	16S_I09T5_R2.fastq.gz	Illumina MiSeq	PRJEB39661
I09T6	16S_I09T6_R1.fastq.gz	16S_I09T6_R2.fastq.gz	Illumina MiSeq	PRJEB39661
I09T7	16S_I09T7_R1.fastq.gz	16S_I09T7_R2.fastq.gz	Illumina MiSeq	PRJEB39661
I09T8	16S_I09T8_R1.fastq.gz	16S_I09T8_R2.fastq.gz	Illumina MiSeq	PRJEB39661
I10T1	16S_I10T1_R1.fastq.gz	16S_I10T1_R2.fastq.gz	Illumina MiSeq	PRJEB39661
I10T2	16S_I10T2_R1.fastq.gz	16S_I10T2_R2.fastq.gz	Illumina MiSeq	PRJEB39661
I10T3	16S_I10T3_R1.fastq.gz	16S_I10T3_R2.fastq.gz	Illumina MiSeq	PRJEB39661
I10T4	16S_I10T4_R1.fastq.gz	16S_I10T4_R2.fastq.gz	Illumina MiSeq	PRJEB39661
I10T5	16S_I10T5_R1.fastq.gz	16S_I10T5_R2.fastq.gz	Illumina MiSeq	PRJEB39661
I10T6	16S_I10T6_R1.fastq.gz	16S_I10T6_R2.fastq.gz	Illumina MiSeq	PRJEB39661
I10T7	16S_I10T7_R1.fastq.gz	16S_I10T7_R2.fastq.gz	Illumina MiSeq	PRJEB39661
I10T8	16S_I10T8_R1.fastq.gz	16S_I10T8_R2.fastq.gz	Illumina MiSeq	PRJEB39661

## Sheet: Selected_MG_Files
Sample	R1_Files	R2_Files	Sequencing_Technology	Project_Accession
A01T1	MTG_A01T1_R1.fastq.gz	MTG_A01T1_R2.fastq.gz	Illumina MiSeq	PRJEB39661
A01T4	MTG_A01T4_R1.fastq.gz	MTG_A01T4_R2.fastq.gz	Illumina MiSeq	PRJEB39661
A01T5	MTG_A01T5_R1.fastq.gz	MTG_A01T5_R2.fastq.gz	Illumina MiSeq	PRJEB39661
A01T6	MTG_A01T6_R1.fastq.gz	MTG_A01T6_R2.fastq.gz	Illumina MiSeq	PRJEB39661
A01T7	MTG_A01T7_R1.fastq.gz	MTG_A01T7_R2.fastq.gz	Illumina MiSeq	PRJEB39661
A01T8	MTG_A01T8_R1.fastq.gz	MTG_A01T8_R2.fastq.gz	Illumina MiSeq	PRJEB39661
A02T1	MTG_A02T1_R1.fastq.gz	MTG_A02T1_R2.fastq.gz	Illumina MiSeq	PRJEB39661
A02T4	MTG_A02T4_R1.fastq.gz	MTG_A02T4_R2.fastq.gz	Illumina MiSeq	PRJEB39661
A02T5	MTG_A02T5_R1.fastq.gz	MTG_A02T5_R2.fastq.gz	Illumina MiSeq	PRJEB39661
A02T6	MTG_A02T6_R1.fastq.gz	MTG_A02T6_R2.fastq.gz	Illumina MiSeq	PRJEB39661
A02T7	MTG_A02T7_R1.fastq.gz	MTG_A02T7_R2.fastq.gz	Illumina MiSeq	PRJEB39661
A02T8	MTG_A02T8_R1.fastq.gz	MTG_A02T8_R2.fastq.gz	Illumina MiSeq	PRJEB39661
A03T1	MTG_A03T1_R1.fastq.gz	MTG_A03T1_R2.fastq.gz	Illumina MiSeq	PRJEB39661
A03T4	MTG_A03T4_R1.fastq.gz	MTG_A03T4_R2.fastq.gz	Illumina MiSeq	PRJEB39661
A03T5	MTG_A03T5_R1.fastq.gz	MTG_A03T5_R2.fastq.gz	Illumina MiSeq	PRJEB39661
A03T6	MTG_A03T6_R1.fastq.gz	MTG_A03T6_R2.fastq.gz	Illumina MiSeq	PRJEB39661
A03T7	MTG_A03T7_R1.fastq.gz	MTG_A03T7_R2.fastq.gz	Illumina MiSeq	PRJEB39661
A04T1	MTG_A04T1_R1.fastq.gz	MTG_A04T1_R2.fastq.gz	Illumina MiSeq	PRJEB39661
A04T4	MTG_A04T4_R1.fastq.gz	MTG_A04T4_R2.fastq.gz	Illumina MiSeq	PRJEB39661
A04T5	MTG_A04T5_R1.fastq.gz	MTG_A04T5_R2.fastq.gz	Illumina MiSeq	PRJEB39661
A04T6	MTG_A04T6_R1.fastq.gz	MTG_A04T6_R2.fastq.gz	Illumina MiSeq	PRJEB39661
A04T7	MTG_A04T7_R1.fastq.gz	MTG_A04T7_R2.fastq.gz	Illumina MiSeq	PRJEB39661
A04T8	MTG_A04T8_R1.fastq.gz	MTG_A04T8_R2.fastq.gz	Illumina MiSeq	PRJEB39661
A05T1	MTG_A05T1_R1.fastq.gz	MTG_A05T1_R2.fastq.gz	Illumina MiSeq	PRJEB39661
A05T4	MTG_A05T4_R1.fastq.gz	MTG_A05T4_R2.fastq.gz	Illumina MiSeq	PRJEB39661
A05T5	MTG_A05T5_R1.fastq.gz	MTG_A05T5_R2.fastq.gz	Illumina MiSeq	PRJEB39661
A05T6	MTG_A05T6_R1.fastq.gz	MTG_A05T6_R2.fastq.gz	Illumina MiSeq	PRJEB39661
A05T7	MTG_A05T7_R1.fastq.gz	MTG_A05T7_R2.fastq.gz	Illumina MiSeq	PRJEB39661
A05T8	MTG_A05T8_R1.fastq.gz	MTG_A05T8_R2.fastq.gz	Illumina MiSeq	PRJEB39661
A06T1	MTG_A06T1_R1.fastq.gz	MTG_A06T1_R2.fastq.gz	Illumina MiSeq	PRJEB39661
A06T4	MTG_A06T4_R1.fastq.gz	MTG_A06T4_R2.fastq.gz	Illumina MiSeq	PRJEB39661
A07T1	MTG_A07T1_R1.fastq.gz	MTG_A07T1_R2.fastq.gz	Illumina MiSeq	PRJEB39661
A07T4	MTG_A07T4_R1.fastq.gz	MTG_A07T4_R2.fastq.gz	Illumina MiSeq	PRJEB39661
A07T5	MTG_A07T5_R1.fastq.gz	MTG_A07T5_R2.fastq.gz	Illumina MiSeq	PRJEB39661
A07T6	MTG_A07T6_R1.fastq.gz	MTG_A07T6_R2.fastq.gz	Illumina MiSeq	PRJEB39661
A07T7	MTG_A07T7_R1.fastq.gz	MTG_A07T7_R2.fastq.gz	Illumina MiSeq	PRJEB39661
A07T8	MTG_A07T8_R1.fastq.gz	MTG_A07T8_R2.fastq.gz	Illumina MiSeq	PRJEB39661
A08T1	MTG_A08T1_R1.fastq.gz	MTG_A08T1_R2.fastq.gz	Illumina MiSeq	PRJEB39661
A08T4	MTG_A08T4_R1.fastq.gz	MTG_A08T4_R2.fastq.gz	Illumina MiSeq	PRJEB39661
A08T5	MTG_A08T5_R1.fastq.gz	MTG_A08T5_R2.fastq.gz	Illumina MiSeq	PRJEB39661
A08T6	MTG_A08T6_R1.fastq.gz	MTG_A08T6_R2.fastq.gz	Illumina MiSeq	PRJEB39661
A08T7	MTG_A08T7_R1.fastq.gz	MTG_A08T7_R2.fastq.gz	Illumina MiSeq	PRJEB39661
A08T8	MTG_A08T8_R1.fastq.gz	MTG_A08T8_R2.fastq.gz	Illumina MiSeq	PRJEB39661
A09T1	MTG_A09T1_R1.fastq.gz	MTG_A09T1_R2.fastq.gz	Illumina MiSeq	PRJEB39661
A09T4	MTG_A09T4_R1.fastq.gz	MTG_A09T4_R2.fastq.gz	Illumina MiSeq	PRJEB39661
A09T5	MTG_A09T5_R1.fastq.gz	MTG_A09T5_R2.fastq.gz	Illumina MiSeq	PRJEB39661
A09T6	MTG_A09T6_R1.fastq.gz	MTG_A09T6_R2.fastq.gz	Illumina MiSeq	PRJEB39661
A09T7	MTG_A09T7_R1.fastq.gz	MTG_A09T7_R2.fastq.gz	Illumina MiSeq	PRJEB39661
A09T8	MTG_A09T8_R1.fastq.gz	MTG_A09T8_R2.fastq.gz	Illumina MiSeq	PRJEB39661
A10T1	MTG_A10T1_R1.fastq.gz	MTG_A10T1_R2.fastq.gz	Illumina MiSeq	PRJEB39661
A10T4	MTG_A10T4_R1.fastq.gz	MTG_A10T4_R2.fastq.gz	Illumina MiSeq	PRJEB39661
E01T1	MTG_E01T1_R1.fastq.gz	MTG_E01T1_R2.fastq.gz	Illumina MiSeq	PRJEB39661
E01T4	MTG_E01T4_R1.fastq.gz	MTG_E01T4_R2.fastq.gz	Illumina MiSeq	PRJEB39661
E01T5	MTG_E01T5_R1.fastq.gz	MTG_E01T5_R2.fastq.gz	Illumina MiSeq	PRJEB39661
E01T6	MTG_E01T6_R1.fastq.gz	MTG_E01T6_R2.fastq.gz	Illumina MiSeq	PRJEB39661
E01T7	MTG_E01T7_R1.fastq.gz	MTG_E01T7_R2.fastq.gz	Illumina MiSeq	PRJEB39661
E01T8	MTG_E01T8_R1.fastq.gz	MTG_E01T8_R2.fastq.gz	Illumina MiSeq	PRJEB39661
E02T1	MTG_E02T1_R1.fastq.gz	MTG_E02T1_R2.fastq.gz	Illumina MiSeq	PRJEB39661
E02T4	MTG_E02T4_R1.fastq.gz	MTG_E02T4_R2.fastq.gz	Illumina MiSeq	PRJEB39661
E02T5	MTG_E02T5_R1.fastq.gz	MTG_E02T5_R2.fastq.gz	Illumina MiSeq	PRJEB39661
E02T6	MTG_E02T6_R1.fastq.gz	MTG_E02T6_R2.fastq.gz	Illumina MiSeq	PRJEB39661
E02T7	MTG_E02T7_R1.fastq.gz	MTG_E02T7_R2.fastq.gz	Illumina MiSeq	PRJEB39661
E02T8	MTG_E02T8_R1.fastq.gz	MTG_E02T8_R2.fastq.gz	Illumina MiSeq	PRJEB39661
E03T1	MTG_E03T1_R1.fastq.gz	MTG_E03T1_R2.fastq.gz	Illumina MiSeq	PRJEB39661
E03T4	MTG_E03T4_R1.fastq.gz	MTG_E03T4_R2.fastq.gz	Illumina MiSeq	PRJEB39661
E03T5	MTG_E03T5_R1.fastq.gz	MTG_E03T5_R2.fastq.gz	Illumina MiSeq	PRJEB39661
E03T6	MTG_E03T6_R1.fastq.gz	MTG_E03T6_R2.fastq.gz	Illumina MiSeq	PRJEB39661
E03T7	MTG_E03T7_R1.fastq.gz	MTG_E03T7_R2.fastq.gz	Illumina MiSeq	PRJEB39661
E03T8	MTG_E03T8_R1.fastq.gz	MTG_E03T8_R2.fastq.gz	Illumina MiSeq	PRJEB39661
E04T1	MTG_E04T1_R1.fastq.gz	MTG_E04T1_R2.fastq.gz	Illumina MiSeq	PRJEB39661
E04T4	MTG_E04T4_R1.fastq.gz	MTG_E04T4_R2.fastq.gz	Illumina MiSeq	PRJEB39661
E04T5	MTG_E04T5_R1.fastq.gz	MTG_E04T5_R2.fastq.gz	Illumina MiSeq	PRJEB39661
E04T6	MTG_E04T6_R1.fastq.gz	MTG_E04T6_R2.fastq.gz	Illumina MiSeq	PRJEB39661
E04T7	MTG_E04T7_R1.fastq.gz	MTG_E04T7_R2.fastq.gz	Illumina MiSeq	PRJEB39661
E04T8	MTG_E04T8_R1.fastq.gz	MTG_E04T8_R2.fastq.gz	Illumina MiSeq	PRJEB39661
E05T1	MTG_E05T1_R1.fastq.gz	MTG_E05T1_R2.fastq.gz	Illumina MiSeq	PRJEB39661
E05T5	MTG_E05T5_R1.fastq.gz	MTG_E05T5_R2.fastq.gz	Illumina MiSeq	PRJEB39661
E05T6	MTG_E05T6_R1.fastq.gz	MTG_E05T6_R2.fastq.gz	Illumina MiSeq	PRJEB39661
E05T7	MTG_E05T7_R1.fastq.gz	MTG_E05T7_R2.fastq.gz	Illumina MiSeq	PRJEB39661
E05T8	MTG_E05T8_R1.fastq.gz	MTG_E05T8_R2.fastq.gz	Illumina MiSeq	PRJEB39661
E06T1	MTG_E06T1_R1.fastq.gz	MTG_E06T1_R2.fastq.gz	Illumina MiSeq	PRJEB39661
E06T4	MTG_E06T4_R1.fastq.gz	MTG_E06T4_R2.fastq.gz	Illumina MiSeq	PRJEB39661
E06T5	MTG_E06T5_R1.fastq.gz	MTG_E06T5_R2.fastq.gz	Illumina MiSeq	PRJEB39661
E06T6	MTG_E06T6_R1.fastq.gz	MTG_E06T6_R2.fastq.gz	Illumina MiSeq	PRJEB39661
E06T7	MTG_E06T7_R1.fastq.gz	MTG_E06T7_R2.fastq.gz	Illumina MiSeq	PRJEB39661
E07T1	MTG_E07T1_R1.fastq.gz	MTG_E07T1_R2.fastq.gz	Illumina MiSeq	PRJEB39661
E07T4	MTG_E07T4_R1.fastq.gz	MTG_E07T4_R2.fastq.gz	Illumina MiSeq	PRJEB39661
E07T6	MTG_E07T6_R1.fastq.gz	MTG_E07T6_R2.fastq.gz	Illumina MiSeq	PRJEB39661
E07T7	MTG_E07T7_R1.fastq.gz	MTG_E07T7_R2.fastq.gz	Illumina MiSeq	PRJEB39661
E09T1	MTG_E09T1_R1.fastq.gz	MTG_E09T1_R2.fastq.gz	Illumina MiSeq	PRJEB39661
E09T4	MTG_E09T4_R1.fastq.gz	MTG_E09T4_R2.fastq.gz	Illumina MiSeq	PRJEB39661
E09T5	MTG_E09T5_R1.fastq.gz	MTG_E09T5_R2.fastq.gz	Illumina MiSeq	PRJEB39661
E09T6	MTG_E09T6_R1.fastq.gz	MTG_E09T6_R2.fastq.gz	Illumina MiSeq	PRJEB39661
E09T7	MTG_E09T7_R1.fastq.gz	MTG_E09T7_R2.fastq.gz	Illumina MiSeq	PRJEB39661
E09T8	MTG_E09T8_R1.fastq.gz	MTG_E09T8_R2.fastq.gz	Illumina MiSeq	PRJEB39661
E10T1	MTG_E10T1_R1.fastq.gz	MTG_E10T1_R2.fastq.gz	Illumina MiSeq	PRJEB39661
E10T4	MTG_E10T4_R1.fastq.gz	MTG_E10T4_R2.fastq.gz	Illumina MiSeq	PRJEB39661
E10T5	MTG_E10T5_R1.fastq.gz	MTG_E10T5_R2.fastq.gz	Illumina MiSeq	PRJEB39661
E10T6	MTG_E10T6_R1.fastq.gz	MTG_E10T6_R2.fastq.gz	Illumina MiSeq	PRJEB39661
E10T7	MTG_E10T7_R1.fastq.gz	MTG_E10T7_R2.fastq.gz	Illumina MiSeq	PRJEB39661
E10T8	MTG_E10T8_R1.fastq.gz	MTG_E10T8_R2.fastq.gz	Illumina MiSeq	PRJEB39661
I01T1	MTG_I01T1_R1.fastq.gz	MTG_I01T1_R2.fastq.gz	Illumina MiSeq	PRJEB39661
I01T4	MTG_I01T4_R1.fastq.gz	MTG_I01T4_R2.fastq.gz	Illumina MiSeq	PRJEB39661
I01T5	MTG_I01T5_R1.fastq.gz	MTG_I01T5_R2.fastq.gz	Illumina MiSeq	PRJEB39661
I01T6	MTG_I01T6_R1.fastq.gz	MTG_I01T6_R2.fastq.gz	Illumina MiSeq	PRJEB39661
I01T7	MTG_I01T7_R1.fastq.gz	MTG_I01T7_R2.fastq.gz	Illumina MiSeq	PRJEB39661
I01T8	MTG_I01T8_R1.fastq.gz	MTG_I01T8_R2.fastq.gz	Illumina MiSeq	PRJEB39661
I02T1	MTG_I02T1_R1.fastq.gz	MTG_I02T1_R2.fastq.gz	Illumina MiSeq	PRJEB39661
I02T4	MTG_I02T4_R1.fastq.gz	MTG_I02T4_R2.fastq.gz	Illumina MiSeq	PRJEB39661
I02T5	MTG_I02T5_R1.fastq.gz	MTG_I02T5_R2.fastq.gz	Illumina MiSeq	PRJEB39661
I02T6	MTG_I02T6_R1.fastq.gz	MTG_I02T6_R2.fastq.gz	Illumina MiSeq	PRJEB39661
I02T7	MTG_I02T7_R1.fastq.gz	MTG_I02T7_R2.fastq.gz	Illumina MiSeq	PRJEB39661
I02T8	MTG_I02T8_R1.fastq.gz	MTG_I02T8_R2.fastq.gz	Illumina MiSeq	PRJEB39661
I03T1	MTG_I03T1_R1.fastq.gz	MTG_I03T1_R2.fastq.gz	Illumina MiSeq	PRJEB39661
I03T4	MTG_I03T4_R1.fastq.gz	MTG_I03T4_R2.fastq.gz	Illumina MiSeq	PRJEB39661
I03T5	MTG_I03T5_R1.fastq.gz	MTG_I03T5_R2.fastq.gz	Illumina MiSeq	PRJEB39661
I03T6	MTG_I03T6_R1.fastq.gz	MTG_I03T6_R2.fastq.gz	Illumina MiSeq	PRJEB39661
I03T7	MTG_I03T7_R1.fastq.gz	MTG_I03T7_R2.fastq.gz	Illumina MiSeq	PRJEB39661
I03T8	MTG_I03T8_R1.fastq.gz	MTG_I03T8_R2.fastq.gz	Illumina MiSeq	PRJEB39661
I04T1	MTG_I04T1_R1.fastq.gz	MTG_I04T1_R2.fastq.gz	Illumina MiSeq	PRJEB39661
I05T1	MTG_I05T1_R1.fastq.gz	MTG_I05T1_R2.fastq.gz	Illumina MiSeq	PRJEB39661
I05T4	MTG_I05T4_R1.fastq.gz	MTG_I05T4_R2.fastq.gz	Illumina MiSeq	PRJEB39661
I05T5	MTG_I05T5_R1.fastq.gz	MTG_I05T5_R2.fastq.gz	Illumina MiSeq	PRJEB39661
I05T6	MTG_I05T6_R1.fastq.gz	MTG_I05T6_R2.fastq.gz	Illumina MiSeq	PRJEB39661
I05T7	MTG_I05T7_R1.fastq.gz	MTG_I05T7_R2.fastq.gz	Illumina MiSeq	PRJEB39661
I05T8	MTG_I05T8_R1.fastq.gz	MTG_I05T8_R2.fastq.gz	Illumina MiSeq	PRJEB39661
I06T1	MTG_I06T1_R1.fastq.gz	MTG_I06T1_R2.fastq.gz	Illumina MiSeq	PRJEB39661
I06T4	MTG_I06T4_R1.fastq.gz	MTG_I06T4_R2.fastq.gz	Illumina MiSeq	PRJEB39661
I06T5	MTG_I06T5_R1.fastq.gz	MTG_I06T5_R2.fastq.gz	Illumina MiSeq	PRJEB39661
I06T6	MTG_I06T6_R1.fastq.gz	MTG_I06T6_R2.fastq.gz	Illumina MiSeq	PRJEB39661
I06T7	MTG_I06T7_R1.fastq.gz	MTG_I06T7_R2.fastq.gz	Illumina MiSeq	PRJEB39661
I06T8	MTG_I06T8_R1.fastq.gz	MTG_I06T8_R2.fastq.gz	Illumina MiSeq	PRJEB39661
I07T1	MTG_I07T1_R1.fastq.gz	MTG_I07T1_R2.fastq.gz	Illumina MiSeq	PRJEB39661
I07T4	MTG_I07T4_R1.fastq.gz	MTG_I07T4_R2.fastq.gz	Illumina MiSeq	PRJEB39661
I07T5	MTG_I07T5_R1.fastq.gz	MTG_I07T5_R2.fastq.gz	Illumina MiSeq	PRJEB39661
I07T6	MTG_I07T6_R1.fastq.gz	MTG_I07T6_R2.fastq.gz	Illumina MiSeq	PRJEB39661
I07T7	MTG_I07T7_R1.fastq.gz	MTG_I07T7_R2.fastq.gz	Illumina MiSeq	PRJEB39661
I07T8	MTG_I07T8_R1.fastq.gz	MTG_I07T8_R2.fastq.gz	Illumina MiSeq	PRJEB39661
I08T1	MTG_I08T1_R1.fastq.gz	MTG_I08T1_R2.fastq.gz	Illumina MiSeq	PRJEB39661
I08T4	MTG_I08T4_R1.fastq.gz	MTG_I08T4_R2.fastq.gz	Illumina MiSeq	PRJEB39661
I08T5	MTG_I08T5_R1.fastq.gz	MTG_I08T5_R2.fastq.gz	Illumina MiSeq	PRJEB39661
I08T6	MTG_I08T6_R1.fastq.gz	MTG_I08T6_R2.fastq.gz	Illumina MiSeq	PRJEB39661
I08T7	MTG_I08T7_R1.fastq.gz	MTG_I08T7_R2.fastq.gz	Illumina MiSeq	PRJEB39661
I08T8	MTG_I08T8_R1.fastq.gz	MTG_I08T8_R2.fastq.gz	Illumina MiSeq	PRJEB39661
I09T1	MTG_I09T1_R1.fastq.gz	MTG_I09T1_R2.fastq.gz	Illumina MiSeq	PRJEB39661
I09T4	MTG_I09T4_R1.fastq.gz	MTG_I09T4_R2.fastq.gz	Illumina MiSeq	PRJEB39661
I09T5	MTG_I09T5_R1.fastq.gz	MTG_I09T5_R2.fastq.gz	Illumina MiSeq	PRJEB39661
I09T6	MTG_I09T6_R1.fastq.gz	MTG_I09T6_R2.fastq.gz	Illumina MiSeq	PRJEB39661
I09T7	MTG_I09T7_R1.fastq.gz	MTG_I09T7_R2.fastq.gz	Illumina MiSeq	PRJEB39661
I09T8	MTG_I09T8_R1.fastq.gz	MTG_I09T8_R2.fastq.gz	Illumina MiSeq	PRJEB39661
I10T1	MTG_I10T1_R1.fastq.gz	MTG_I10T1_R2.fastq.gz	Illumina MiSeq	PRJEB39661
I10T4	MTG_I10T4_R1.fastq.gz	MTG_I10T4_R2.fastq.gz	Illumina MiSeq	PRJEB39661
I10T5	MTG_I10T5_R1.fastq.gz	MTG_I10T5_R2.fastq.gz	Illumina MiSeq	PRJEB39661
I10T6	MTG_I10T6_R1.fastq.gz	MTG_I10T6_R2.fastq.gz	Illumina MiSeq	PRJEB39661
I10T7	MTG_I10T7_R1.fastq.gz	MTG_I10T7_R2.fastq.gz	Illumina MiSeq	PRJEB39661
I10T8	MTG_I10T8_R1.fastq,gz	MTG_I10T8_R2.fastq.gz	Illumina MiSeq	PRJEB39661

## Sheet: Selected_MT_Files
Sample	R1_Files	R2_Files	Sequencing_Technology	Project_Accession
A01T1	MTT_A01T1_R1.fastq.gz	MTT_A01T1_R2.fastq.gz	Illumina MiSeq	PRJEB39661
A01T4	MTT_A01T4_R1.fastq.gz	MTT_A01T4_R2.fastq.gz	Illumina MiSeq	PRJEB39661
A02T1	MTT_A02T1_R1.fastq.gz	MTT_A02T1_R2.fastq.gz	Illumina MiSeq	PRJEB39661
A02T7	MTT_A02T7_R1.fastq.gz	MTT_A02T7_R2.fastq.gz	Illumina MiSeq	PRJEB39661
A03T1	MTT_A03T1_R1.fastq.gz	MTT_A03T1_R2.fastq.gz	Illumina MiSeq	PRJEB39661
A03T4	MTT_A03T4_R1.fastq.gz	MTT_A03T4_R2.fastq.gz	Illumina MiSeq	PRJEB39661
A03T7	MTT_A03T7_R1.fastq.gz	MTT_A03T7_R2.fastq.gz	Illumina MiSeq	PRJEB39661
A04T1	MTT_A04T1_R1.fastq.gz	MTT_A04T1_R2.fastq.gz	Illumina MiSeq	PRJEB39661
A04T7	MTT_A04T7_R1.fastq.gz	MTT_A04T7_R2.fastq.gz	Illumina MiSeq	PRJEB39661
A05T4	MTT_A05T4_R1.fastq.gz	MTT_A05T4_R2.fastq.gz	Illumina MiSeq	PRJEB39661
A05T7	MTT_A05T7_R1.fastq.gz	MTT_A05T7_R2.fastq.gz	Illumina MiSeq	PRJEB39661
A07T1	MTT_A07T1_R1.fastq.gz	MTT_A07T1_R2.fastq.gz	Illumina MiSeq	PRJEB39661
A08T1	MTT_A08T1_R1.fastq.gz	MTT_A08T1_R2.fastq.gz	Illumina MiSeq	PRJEB39661
A08T7	MTT_A08T7_R1.fastq.gz	MTT_A08T7_R2.fastq.gz	Illumina MiSeq	PRJEB39661
A09T1	MTT_A09T1_R1.fastq.gz	MTT_A09T1_R2.fastq.gz	Illumina MiSeq	PRJEB39661
A09T4	MTT_A09T4_R1.fastq.gz	MTT_A09T4_R2.fastq.gz	Illumina MiSeq	PRJEB39661
E01T1	MTT_E01T1_R1.fastq.gz	MTT_E01T1_R2.fastq.gz	Illumina MiSeq	PRJEB39661
E02T1	MTT_E02T1_R1.fastq.gz	MTT_E02T1_R2.fastq.gz	Illumina MiSeq	PRJEB39661
E02T4	MTT_E02T4_R1.fastq.gz	MTT_E02T4_R2.fastq.gz	Illumina MiSeq	PRJEB39661
E02T7	MTT_E02T7_R1.fastq.gz	MTT_E02T7_R2.fastq.gz	Illumina MiSeq	PRJEB39661
E03T1	MTT_E03T1_R1.fastq.gz	MTT_E03T1_R2.fastq.gz	Illumina MiSeq	PRJEB39661
E05T7	MTT_E05T7_R1.fastq.gz	MTT_E05T7_R2.fastq.gz	Illumina MiSeq	PRJEB39661
E09T4	MTT_E09T4_R1.fastq.gz	MTT_E09T4_R2.fastq.gz	Illumina MiSeq	PRJEB39661
I02T4	MTT_I02T4_R1.fastq.gz	MTT_I02T4_R2.fastq.gz	Illumina MiSeq	PRJEB39661
I03T1	MTT_I03T1_R1.fastq.gz	MTT_I03T1_R2.fastq.gz	Illumina MiSeq	PRJEB39661
I03T7	MTT_I03T7_R1.fastq.gz	MTT_I03T7_R2.fastq.gz	Illumina MiSeq	PRJEB39661
I05T4	MTT_I05T4_R1.fastq.gz	MTT_I05T4_R2.fastq.gz	Illumina MiSeq	PRJEB39661
I06T1	MTT_I06T1_R1.fastq.gz	MTT_I06T1_R2.fastq.gz	Illumina MiSeq	PRJEB39661
I07T1	MTT_I07T1_R1.fastq.gz	MTT_I07T1_R2.fastq.gz	Illumina MiSeq	PRJEB39661
I09T1	MTT_I09T1_R1.fastq.gz	MTT_I09T1_R2.fastq.gz	Illumina MiSeq	PRJEB39661
I09T4	MTT_I09T4_R1.fastq.gz	MTT_I09T4_R2.fastq.gz	Illumina MiSeq	PRJEB39661
I09T7	MTT_I09T7_R1.fastq.gz	MTT_I09T7_R2.fastq.gz	Illumina MiSeq	PRJEB39661
A01T7	A01T7_S1_R1_001.fastq.gz		Illumina NextSeq 500	PRJEB62571
A01T8	A01T8_S2_R1_001.fastq.gz		Illumina NextSeq 500	PRJEB62571
A02T5	A02T5_S3_R1_001.fastq.gz		Illumina NextSeq 500	PRJEB62571
A02T8	A02T8_S4_R1_001.fastq.gz		Illumina NextSeq 500	PRJEB62571
A03T5	A03T5_S5_R1_001.fastq.gz		Illumina NextSeq 500	PRJEB62571
A03T6	A03T6_S6_R1_001.fastq.gz		Illumina NextSeq 500	PRJEB62571
A04T4	A04T4_S7_R1_001.fastq.gz		Illumina NextSeq 500	PRJEB62571
A04T6	A04T6_S8_R1_001.fastq.gz		Illumina NextSeq 500	PRJEB62571
A05T5	A05T5_S9_R1_001.fastq.gz		Illumina NextSeq 500	PRJEB62571
A05T8	A05T8_S10_R1_001.fastq.gz		Illumina NextSeq 500	PRJEB62571
A06T1	A06T1_S11_R1_001.fastq.gz		Illumina NextSeq 500	PRJEB62571
A06T4	A06T4_S12_R1_001.fastq.gz		Illumina NextSeq 500	PRJEB62571
A07T4	A07T4_S13_R1_001.fastq.gz		Illumina NextSeq 500	PRJEB62571
A07T8	A07T8_S14_R1_001.fastq.gz		Illumina NextSeq 500	PRJEB62571
A08T6	A08T6_S15_R1_001.fastq.gz		Illumina NextSeq 500	PRJEB62571
A08T8	A08T8_S16_R1_001.fastq.gz		Illumina NextSeq 500	PRJEB62571
A09T7	A09T7_S17_R1_001.fastq.gz		Illumina NextSeq 500	PRJEB62571
A09T8	A09T8_S18_R1_001.fastq.gz		Illumina NextSeq 500	PRJEB62571
A10T1	A10T1_S19_R1_001.fastq.gz		Illumina NextSeq 500	PRJEB62571
A10T4	A10T4_S20_R1_001.fastq.gz		Illumina NextSeq 500	PRJEB62571
E01T5	E01T5_S21_R1_001.fastq.gz		Illumina NextSeq 500	PRJEB62571
E01T8	E01T8_S22_R1_001.fastq.gz		Illumina NextSeq 500	PRJEB62571
E02T6	E02T6_S23_R1_001.fastq.gz		Illumina NextSeq 500	PRJEB62571
E02T8	E02T8_S24_R1_001.fastq.gz		Illumina NextSeq 500	PRJEB62571
E03T6	E03T6_S25_R1_001.fastq.gz		Illumina NextSeq 500	PRJEB62571
E03T8	E03T8_S26_R1_001.fastq.gz		Illumina NextSeq 500	PRJEB62571
E04T4	E04T4_S27_R1_001.fastq.gz		Illumina NextSeq 500	PRJEB62571
E04T8	E04T8_S28_R1_001.fastq.gz		Illumina NextSeq 500	PRJEB62571
E05T5	E05T5_S29_R1_001.fastq.gz		Illumina NextSeq 500	PRJEB62571
E05T8	E05T8_S30_R1_001.fastq.gz		Illumina NextSeq 500	PRJEB62571
E06T1	E06T1_S31_R1_001.fastq.gz		Illumina NextSeq 500	PRJEB62571
E06T7	E06T7_S32_R1_001.fastq.gz		Illumina NextSeq 500	PRJEB62571
E07T1	E07T1_S33_R1_001.fastq.gz		Illumina NextSeq 500	PRJEB62571
E09T5	E09T5_S37_R1_001.fastq.gz		Illumina NextSeq 500	PRJEB62571
E09T8	E09T8_S38_R1_001.fastq.gz		Illumina NextSeq 500	PRJEB62571
E10T5	E10T5_S39_R1_001.fastq.gz		Illumina NextSeq 500	PRJEB62571
E10T7	E10T7_S40_R1_001.fastq.gz		Illumina NextSeq 500	PRJEB62571
I01T4	I01T4_S41_R1_001.fastq.gz		Illumina NextSeq 500	PRJEB62571
I01T8	I01T8_S42_R1_001.fastq.gz		Illumina NextSeq 500	PRJEB62571
I03T4	I03T4_S45_R1_001.fastq.gz		Illumina NextSeq 500	PRJEB62571
I04T1	I04T1_S47_R1_001.fastq.gz		Illumina NextSeq 500	PRJEB62571
I05T6	I05T6_S49_R1_001.fastq.gz		Illumina NextSeq 500	PRJEB62571
I06T4	I06T4_S50_R1_001.fastq.gz		Illumina NextSeq 500	PRJEB62571
I07T7	I07T7_S53_R1_001.fastq.gz		Illumina NextSeq 500	PRJEB62571
I08T4	I08T4_S54_R1_001.fastq.gz		Illumina NextSeq 500	PRJEB62571
I09T5	I09T5_S56_R1_001.fastq.gz		Illumina NextSeq 500	PRJEB62571
I10T4	I10T4_S58_R1_001.fastq.gz		Illumina NextSeq 500	PRJEB62571

## Sheet: LEGEND
Supplementary Table S10. Correspondence between samples and the final selected files on which the study is based for the different data types.
